# Supplementary material for: How to precisely measure the volume velocity transfer function of physical vocal tract models by external excitation
Source: PLoS One. 2018 Mar 15;13(3):e0193708. doi: 10.1371/journal.pone.0193708 (PMC5854283; doi:10.1371/journal.pone.0193708)
Supplement: S1 File — Files containing the printing models of the vowels /a/, /u/, /i/, and /Ə/. (ZIP) [file pone.0193708.s001.zip]

Archive with 7 entries (7 files):
- a_part_1.stl
- a_part_2.stl
- i_part_1.stl
- i_part_2.stl
- schwa.stl
- u_part_1.stl
- u_part_2.stl
