# Supplementary material for: How to precisely measure the volume velocity transfer function of physical vocal tract models by external excitation
Source: PLoS One. 2018 Mar 15;13(3):e0193708. doi: 10.1371/journal.pone.0193708 (PMC5854283; doi:10.1371/journal.pone.0193708)
Supplement: S2 File — Files containing the volume meshes as used for finite element modeling of the vowels /a/, /u/, /i/, and /Ə/. (ZIP) [file pone.0193708.s002.zip]

Archive with 4 entries (4 files):
- a.msh
- i.msh
- schwa.msh
- u.msh
