# Supplementary material for: How to precisely measure the volume velocity transfer function of physical vocal tract models by external excitation
Source: PLoS One. 2018 Mar 15;13(3):e0193708. doi: 10.1371/journal.pone.0193708 (PMC5854283; doi:10.1371/journal.pone.0193708)
Supplement: S2 File — Files containing the volume meshes as used for finite element modeling of the vowels /a/, /u/, /i/, and /Ə/. (ZIP) [file pone.0193708.s002.zip › a.msh]

$MeshFormat
2.2 0 8
$EndMeshFormat
$Nodes
50620
1 178.999267578125 133.4981994628906 238.0287170410156
2 178.6306457519531 133.6265869140625 237.1429290771484
3 179.2062530517578 133.4848175048828 237.1018371582031
4 179.1791687011719 133.4892578125 235.6321716308594
5 175.9548034667969 133.8950500488281 236.2408905029297
6 176.8474273681641 133.861328125 236.0863800048828
7 175.9523773193359 133.8918762207031 238.5361022949219
8 183.6914672851562 132.8260498046875 236.8214111328125
9 182.7715606689453 132.8662872314453 236.11181640625
10 183.6797790527344 132.8323822021484 235.6310577392578
11 180.9595184326172 133.2468872070312 237.5665130615234
12 181.5902099609375 133.0867156982422 237.3164978027344
13 181.1097259521484 133.3420104980469 238.0335998535156
14 180.3966827392578 133.2972106933594 237.5430297851562
15 180.8052978515625 133.2759704589844 236.5206451416016
16 182.1135711669922 133.0287780761719 236.2968597412109
17 182.5909729003906 132.9002990722656 235.2886657714844
18 182.5709991455078 132.9738006591797 234.9841613769531
19 183.4858093261719 132.9415130615234 235.0916748046875
20 178.7225799560547 133.7235870361328 238.8502807617188
21 178.4397735595703 133.6614379882812 238.4447631835938
22 179.7534027099609 133.4364318847656 237.6050567626953
23 180.1110687255859 133.4461364746094 236.2794342041016
24 180.1716003417969 133.4521179199219 235.2772521972656
25 180.9071197509766 133.2367553710938 235.5520782470703
26 180.9209442138672 133.2733612060547 235.1001281738281
27 175.9041595458984 133.9702606201172 238.8779907226562
28 176.8729858398438 133.8509063720703 238.6119842529297
29 177.0043487548828 133.9201812744141 239.0319061279297
30 179.8688812255859 133.4612884521484 238.0849761962891
31 183.8300628662109 132.8687591552734 237.4136810302734
32 184.3546752929688 132.6788177490234 236.7432556152344
33 177.4556732177734 133.7213897705078 238.5404663085938
34 178.3358001708984 133.6500396728516 237.8913726806641
35 181.7489929199219 133.1984710693359 235.6286773681641
36 181.7059936523438 133.2439880371094 235.0502624511719
37 183.0546569824219 132.9108276367188 237.3872985839844
38 176.9012145996094 133.9214019775391 235.650634765625
39 177.4851226806641 133.70703125 235.96826171875
40 177.4926147460938 133.7491607666016 235.4797515869141
41 177.7404327392578 133.6770324707031 238.0204315185547
42 178.4920349121094 133.6549682617188 235.7905883789062
43 177.7891235351562 133.6784515380859 235.5701904296875
44 178.5817565917969 133.6633148193359 235.4578552246094
45 179.2404632568359 133.5186157226562 235.2360229492188
46 182.3484497070312 133.0771179199219 237.6062622070312
47 184.3461456298828 132.658447265625 236.1208343505859
48 168.3849639892578 185.7322235107422 246.1367797851562
49 168.0212860107422 185.8239440917969 245.7618255615234
50 168.1365966796875 185.5037384033203 245.9389343261719
51 168.6027221679688 184.5810699462891 246.0763854980469
52 169.1723175048828 185.3159637451172 246.5966644287109
53 169.2291564941406 184.7025451660156 246.5630493164062
54 168.7063293457031 183.8532257080078 246.1910705566406
55 169.0727233886719 183.5480041503906 246.6066436767578
56 169.8477325439453 183.2908935546875 247.6923522949219
57 169.6686248779297 183.56494140625 247.3744812011719
58 169.4246368408203 183.2236938476562 247.2931518554688
59 169.2998046875 182.6728057861328 247.6273498535156
60 169.6753387451172 182.309814453125 247.9201965332031
61 169.3032379150391 182.3095703125 247.6719970703125
62 170.5000915527344 181.6506042480469 247.5735626220703
63 170.8896789550781 182.3041839599609 247.7523040771484
64 170.5063934326172 182.2993774414062 248.0318603515625
65 170.6896209716797 182.6167602539062 248.0241394042969
66 170.754638671875 183.275390625 247.9910430908203
67 170.5225524902344 183.2339324951172 248.0237731933594
68 170.5523529052734 184.0736389160156 248.3062133789062
69 170.8957824707031 184.2103271484375 248.3669891357422
70 168.290771484375 186.1765594482422 245.9082336425781
71 168.1557159423828 186.2123413085938 245.7337646484375
72 168.4776458740234 186.1270446777344 246.1016540527344
73 172.1601715087891 185.1511688232422 240.1061553955078
74 172.1610565185547 185.1509399414062 240.1148529052734
75 172.1593322753906 185.1480102539062 240.1048431396484
76 172.4446258544922 183.3373565673828 238.1145324707031
77 172.4234771728516 183.0518493652344 238.6825714111328
78 172.6652069091797 182.3444213867188 238.3015441894531
79 172.49462890625 183.1672973632812 237.3987121582031
80 172.7148895263672 182.2779846191406 237.5394134521484
81 172.8927307128906 181.1019744873047 237.4073791503906
82 172.5752868652344 182.3347473144531 236.7595062255859
83 172.15576171875 179.3241119384766 235.0113525390625
84 171.8553161621094 178.91015625 234.4692230224609
85 171.8356781005859 179.5134887695312 234.1049499511719
86 171.4187316894531 179.3200073242188 233.3491668701172
87 171.1576843261719 178.5768432617188 233.4483642578125
88 170.8439025878906 178.6430358886719 232.7989349365234
89 171.3246917724609 179.4798736572266 232.8151092529297
90 170.100341796875 177.8268737792969 230.2183074951172
91 169.7414855957031 177.3410034179688 230.9168395996094
92 170.0174865722656 177.2061157226562 229.5343017578125
93 169.6394500732422 176.8401184082031 229.8313446044922
94 169.6832580566406 176.5570526123047 229.0263366699219
95 169.8708801269531 175.1999969482422 227.0495452880859
96 169.3536376953125 174.6826477050781 228.0369873046875
97 169.7719573974609 174.6935882568359 227.2391052246094
98 169.6864776611328 174.2474060058594 227.5979766845703
99 170.0193328857422 174.2379302978516 227.0398406982422
100 167.6115417480469 185.2259216308594 245.23681640625
101 167.0472717285156 185.0685577392578 244.3112945556641
102 167.2305297851562 184.5941162109375 244.6899566650391
103 163.8760986328125 181.1441955566406 239.5871429443359
104 163.4589691162109 180.4087677001953 239.0552368164062
105 163.5359191894531 179.9287414550781 240.3850708007812
106 162.9165344238281 179.1343383789062 239.4678649902344
107 162.6127014160156 175.8922424316406 236.2746887207031
108 163.0120086669922 176.173583984375 235.1130981445312
109 162.9657440185547 175.239013671875 234.5713500976562
110 162.8073577880859 171.6641845703125 232.11962890625
111 162.9189758300781 172.6078186035156 232.3453369140625
112 163.4593963623047 173.0027465820312 231.2550811767578
113 163.0580902099609 168.9432678222656 230.7263641357422
114 163.0185852050781 169.5425415039062 230.7386169433594
115 163.325927734375 168.7959594726562 230.3551635742188
116 163.5841522216797 166.2816009521484 229.6247253417969
117 163.4041748046875 167.0068359375 229.9382171630859
118 164.0985870361328 166.9314880371094 228.9144439697266
119 164.6515197753906 165.8255004882812 228.1856994628906
120 164.4167633056641 165.2138061523438 228.1315307617188
121 163.7317199707031 165.1389770507812 228.8935241699219
122 164.4335021972656 162.8045501708984 227.6770782470703
123 164.7614593505859 162.2106475830078 227.3462371826172
124 164.0519866943359 162.4899597167969 228.1082611083984
125 164.3349914550781 160.6612548828125 227.7068328857422
126 164.7632293701172 159.8616027832031 227.4910278320312
127 163.9067230224609 160.136474609375 228.6750793457031
128 163.1936798095703 162.2577362060547 229.6836547851562
129 163.0835876464844 161.8347778320312 229.9147491455078
130 162.9314727783203 162.4918212890625 230.3926849365234
131 161.7055969238281 164.5138549804688 232.4054260253906
132 161.5626831054688 165.1993713378906 232.9606018066406
133 161.6335144042969 165.810791015625 232.6806335449219
134 161.6956634521484 171.8739318847656 238.687255859375
135 161.9196166992188 171.7618408203125 239.8563079833984
136 161.8207244873047 172.2408752441406 239.0217132568359
137 163.6046295166016 175.004638671875 242.0096435546875
138 163.7827606201172 174.4598999023438 242.7312469482422
139 163.8927917480469 175.8121337890625 242.5479431152344
140 164.1605529785156 176.3698272705078 242.9797668457031
141 164.2817840576172 175.0051879882812 243.5830688476562
142 164.8820495605469 175.6036987304688 244.2053375244141
143 164.3741455078125 176.3761291503906 243.2982482910156
144 164.9361877441406 176.7350006103516 243.9399719238281
145 166.630615234375 178.6749420166016 245.5318908691406
146 166.2486724853516 177.5847320556641 245.8432769775391
147 167.1388092041016 177.9702301025391 246.6560668945312
148 167.280029296875 178.7430114746094 246.3884429931641
149 167.5942077636719 178.576904296875 246.74853515625
150 167.4628601074219 177.1034088134766 247.2388916015625
151 167.8252258300781 178.4905700683594 246.9366912841797
152 167.9250640869141 177.7164916992188 247.2769165039062
153 168.4043884277344 177.1345977783203 247.9059448242188
154 169.2962951660156 177.3523101806641 247.9393920898438
155 169.5719757080078 177.0691375732422 248.0262908935547
156 169.6932830810547 177.5149993896484 247.1610107421875
157 169.8003692626953 176.6712036132812 248.1842956542969
158 170.1532287597656 176.6598968505859 247.2104187011719
159 172.1333770751953 184.8989562988281 240.7768096923828
160 172.1422271728516 184.8644104003906 241.4782104492188
161 172.0671234130859 183.9579162597656 240.432373046875
162 172.1167602539062 183.2536926269531 239.8424987792969
163 172.1585845947266 182.6621551513672 240.0048217773438
164 171.3538970947266 179.0272216796875 242.3440093994141
165 171.2619934082031 179.1454467773438 242.9351501464844
166 171.3110961914062 178.0333557128906 242.4613647460938
167 171.0548400878906 177.1968688964844 242.6522369384766
168 170.9397583007812 177.1901702880859 243.2194976806641
169 170.8363952636719 176.7159423828125 242.660888671875
170 170.8399047851562 176.6044464111328 243.08740234375
171 170.7829895019531 176.6951141357422 243.7321472167969
172 170.3847503662109 175.5754852294922 244.0938110351562
173 170.6006927490234 176.3003845214844 244.2847137451172
174 170.4119720458984 175.8436431884766 244.9882659912109
175 170.2059020996094 175.2248840332031 244.708740234375
176 170.1927185058594 175.0928497314453 245.1802215576172
177 170.2570953369141 175.3680419921875 246.3580322265625
178 170.2493438720703 175.7258148193359 247.1246032714844
179 170.2426910400391 174.9996337890625 247.1992797851562
180 170.2408905029297 175.3197631835938 247.5895690917969
181 170.1561584472656 175.1736297607422 248.3391876220703
182 170.3010101318359 174.8710784912109 247.9207458496094
183 170.369384765625 174.1977691650391 247.5279846191406
184 170.5934600830078 174.2587127685547 248.2415466308594
185 170.6984558105469 173.5614624023438 247.8447418212891
186 170.5643463134766 173.0313568115234 247.4713134765625
187 170.7881011962891 173.0303039550781 248.293701171875
188 170.4822845458984 172.625 247.9678344726562
189 170.2344512939453 172.5951080322266 247.3885498046875
190 170.0833892822266 172.7349090576172 247.0880737304688
191 170.3869781494141 173.01171875 247.1814575195312
192 170.0701141357422 173.0499267578125 246.9159088134766
193 169.3002471923828 172.6205596923828 246.8287658691406
194 169.6190948486328 173.5091705322266 246.6857604980469
195 169.2632904052734 173.412841796875 246.5521697998047
196 168.5977630615234 172.5205688476562 246.4665985107422
197 168.5153045654297 173.1690673828125 246.2310485839844
198 168.0395965576172 173.02490234375 245.7273864746094
199 167.9862823486328 172.3794250488281 245.9560852050781
200 167.65673828125 172.2076568603516 245.5857849121094
201 167.6833038330078 172.8313446044922 245.1434020996094
202 167.4829406738281 172.7928466796875 244.3173675537109
203 167.3162078857422 171.9786071777344 244.9354400634766
204 167.3205871582031 171.9662475585938 244.3184509277344
205 167.4290161132812 171.9160766601562 243.9192199707031
206 167.4183502197266 171.0045776367188 244.1142578125
207 167.7354431152344 171.4670562744141 243.1119232177734
208 168.0124359130859 170.2697448730469 241.8547668457031
209 168.0210418701172 169.7791442871094 242.2644348144531
210 168.1854248046875 169.6021270751953 241.470703125
211 168.435791015625 168.17724609375 240.6548156738281
212 168.5705108642578 167.9193267822266 240.1354370117188
213 168.6166229248047 168.2060241699219 239.4021301269531
214 168.666015625 167.1994476318359 239.8342437744141
215 169.3559417724609 166.4179382324219 238.5378265380859
216 169.9717864990234 165.503662109375 238.3718872070312
217 169.8259124755859 166.2850952148438 237.0213012695312
218 172.6176300048828 185.0299377441406 229.8753051757812
219 172.6294403076172 185.0268096923828 230.1719970703125
220 172.3860168457031 184.5046234130859 229.9492797851562
221 172.5068206787109 182.1183166503906 239.0616302490234
222 172.8922882080078 181.220458984375 237.8561248779297
223 172.8929748535156 180.3123931884766 237.5802154541016
224 172.7340545654297 181.0507049560547 236.7317504882812
225 172.8980407714844 179.8366088867188 237.2063903808594
226 172.8531646728516 179.6243896484375 237.0250244140625
227 172.4432067871094 179.2984619140625 235.8316955566406
228 172.6307983398438 180.2569732666016 236.0406036376953
229 172.2330322265625 178.4502258300781 235.5290985107422
230 172.0470123291016 178.4020080566406 235.0549774169922
231 171.2713165283203 177.7714538574219 233.9278411865234
232 171.8291778564453 178.1133575439453 234.7106018066406
233 171.7262268066406 177.8355560302734 234.730712890625
234 169.4450836181641 177.0349578857422 232.5245056152344
235 170.2276000976562 177.0385589599609 233.7237396240234
236 169.7147369384766 176.9642181396484 233.5303192138672
237 168.4194183349609 176.6639709472656 234.4809875488281
238 169.0865173339844 176.8997039794922 234.0621185302734
239 168.8155822753906 176.7461700439453 234.7533874511719
240 168.01025390625 176.4309387207031 234.0267486572266
241 167.6487121582031 176.0341644287109 236.1639099121094
242 167.6389770507812 176.0456237792969 233.9921875
243 167.4950714111328 175.8048553466797 236.2868804931641
244 167.4376983642578 175.369873046875 234.8585510253906
245 167.4313049316406 175.6075439453125 234.9411163330078
246 167.4247894287109 175.4015502929688 236.9841156005859
247 167.4695129394531 175.1996917724609 235.0900115966797
248 167.7951507568359 174.1254577636719 235.7329254150391
249 167.7270660400391 174.2887268066406 236.5301971435547
250 167.7743988037109 173.8074340820312 236.6860504150391
251 167.8159790039062 173.0206756591797 236.2862854003906
252 167.8447265625 172.2350006103516 235.8562622070312
253 167.8506317138672 172.5640869140625 236.4848022460938
254 167.8186492919922 171.75 235.7259216308594
255 167.9654388427734 171.3867492675781 236.4643707275391
256 168.0104064941406 170.9828491210938 236.7686920166016
257 168.0366516113281 170.5313720703125 236.0495758056641
258 168.9149322509766 168.704833984375 235.9562225341797
259 168.5620574951172 169.1503448486328 237.0806884765625
260 168.9681854248047 168.2867126464844 236.9342346191406
261 169.1335906982422 167.5577239990234 237.5748596191406
262 168.8754272460938 167.5038452148438 238.8006896972656
263 169.0661315917969 166.9267730712891 238.6882781982422
264 165.1661376953125 185.4508056640625 233.7808990478516
265 165.7907257080078 186.6707000732422 233.6142883300781
266 165.9965362548828 186.5645141601562 232.9078979492188
267 165.4511413574219 185.2974853515625 232.754638671875
268 165.7931823730469 185.6901245117188 232.3805541992188
269 165.4155120849609 184.7923431396484 232.4209136962891
270 165.6740570068359 184.6239776611328 231.8725128173828
271 165.5589294433594 184.1951599121094 231.8815155029297
272 163.8189239501953 181.5599212646484 234.5403747558594
273 163.4260406494141 180.4576568603516 235.33154296875
274 163.5801696777344 181.3755950927734 235.5306854248047
275 163.4393157958984 180.9559631347656 236.5199127197266
276 166.1566925048828 186.7420959472656 241.7110748291016
277 166.0272216796875 186.7763977050781 241.4193725585938
278 166.0841064453125 186.5529174804688 241.6880187988281
279 166.4485168457031 186.6647644042969 242.3214263916016
280 166.0876007080078 185.7732849121094 242.3176574707031
281 166.8832855224609 186.3596801757812 243.1613922119141
282 166.6666107177734 186.6069641113281 242.6850891113281
283 165.7725524902344 186.1366424560547 241.2262878417969
284 165.5048522949219 184.9875335693359 241.4737396240234
285 165.8175506591797 185.1222229003906 242.1924743652344
286 172.0762786865234 182.700927734375 241.4388122558594
287 172.0890808105469 182.29052734375 241.9933776855469
288 172.1274108886719 182.2001953125 240.8187408447266
289 164.8267822265625 184.5109558105469 233.7975006103516
290 165.131591796875 184.3090209960938 232.9088745117188
291 166.6751556396484 186.6047058105469 232.0077819824219
292 166.7993011474609 186.5718078613281 231.8854217529297
293 166.6757965087891 186.5190734863281 231.9577941894531
294 172.4228057861328 181.5010223388672 239.8966674804688
295 172.4333953857422 180.981201171875 240.0985260009766
296 165.4544067382812 186.9281921386719 239.5555572509766
297 165.4205474853516 186.79296875 239.5557861328125
298 165.5077362060547 186.3287963867188 240.322998046875
299 165.5418395996094 186.905029296875 239.9069213867188
300 165.1607971191406 184.9957885742188 240.202392578125
301 165.32666015625 186.3159790039062 234.8030548095703
302 164.9537658691406 185.0530395507812 233.9341125488281
303 165.7579345703125 186.8477630615234 234.0021057128906
304 165.6174926757812 186.8849792480469 234.5791168212891
305 166.3303985595703 186.6960601806641 242.0621643066406
306 172.3108367919922 185.1112365722656 246.4999847412109
307 172.2647552490234 185.1234588623047 246.9398193359375
308 172.0496063232422 184.3741302490234 246.7520751953125
309 172.1406860351562 184.4766540527344 246.0665283203125
310 172.3295593261719 185.1062774658203 246.2583160400391
311 164.9886779785156 186.0868225097656 238.4776763916016
312 165.0674438476562 185.3995361328125 239.4461669921875
313 165.8211517333984 186.8310089111328 240.9108581542969
314 167.660400390625 178.4962005615234 228.78076171875
315 167.4920959472656 179.1102294921875 229.0953826904297
316 168.0696411132812 179.2129211425781 228.4225463867188
317 167.6256408691406 177.8074340820312 228.6999969482422
318 167.9750518798828 178.3499450683594 228.2846221923828
319 168.3544158935547 177.9481201171875 227.5082397460938
320 168.2091827392578 177.1567840576172 227.0168304443359
321 167.3385620117188 177.2140960693359 228.8224029541016
322 168.0466766357422 174.9570007324219 225.1144256591797
323 168.4034423828125 175.3540191650391 224.6747131347656
324 168.3043212890625 174.4846954345703 224.6212005615234
325 168.8457641601562 174.5571746826172 224.1315460205078
326 168.4140319824219 173.6949157714844 224.2387390136719
327 167.7531433105469 173.7189178466797 225.2394561767578
328 168.0007934570312 173.5843963623047 224.828857421875
329 167.5953063964844 173.3469543457031 225.4509582519531
330 167.7215423583984 173.0965576171875 225.3159332275391
331 167.1947326660156 172.7015533447266 225.9234466552734
332 166.9569396972656 172.8794403076172 226.3133392333984
333 166.6373291015625 172.3860168457031 226.4938659667969
334 166.7884979248047 172.1737060546875 226.3729705810547
335 166.1091918945312 172.017578125 227.0318603515625
336 166.4049072265625 171.8206939697266 226.8606872558594
337 165.7597961425781 171.6416625976562 227.4293518066406
338 166.3521728515625 171.4753265380859 227.2761688232422
339 165.9401550292969 171.2163391113281 227.6753387451172
340 166.6859741210938 171.2232513427734 227.6663513183594
341 166.0479583740234 170.7464294433594 227.911865234375
342 166.5418090820312 170.8159942626953 227.9661712646484
343 166.1768798828125 170.2867584228516 227.9751434326172
344 166.7927093505859 170.6031494140625 228.215087890625
345 166.7337341308594 169.9590148925781 228.2685699462891
346 167.3069152832031 169.4241638183594 228.7352294921875
347 167.2870788574219 170.1343078613281 228.8364562988281
348 167.5447082519531 169.3800659179688 229.2084350585938
349 167.5883331298828 170.0963897705078 229.6737060546875
350 167.9590148925781 168.4373168945312 229.9208679199219
351 168.0230102539062 167.9188232421875 230.0331878662109
352 168.0059204101562 168.98046875 230.79443359375
353 168.4764862060547 168.0145568847656 231.638427734375
354 168.1036987304688 168.9773254394531 231.475341796875
355 168.6413421630859 168.1085510253906 232.3307037353516
356 170.4855499267578 165.8302917480469 235.2783508300781
357 170.4689025878906 165.7688598632812 236.1447296142578
358 170.7917633056641 165.4698791503906 235.3923492431641
359 171.5330657958984 164.8557891845703 235.9998168945312
360 171.6080322265625 164.597900390625 236.8137817382812
361 172.1499481201172 164.3088989257812 236.0992584228516
362 172.3227386474609 164.1661682128906 236.5474395751953
363 172.0299835205078 164.2430419921875 237.1368408203125
364 172.9332275390625 163.7856750488281 237.3391876220703
365 173.63916015625 163.2697448730469 238.1112518310547
366 172.8941650390625 163.5138244628906 238.9477233886719
367 173.7311859130859 163.0169677734375 238.7806091308594
368 174.1284942626953 162.3883972167969 239.1228485107422
369 174.3910827636719 162.5965576171875 238.1319427490234
370 173.9435729980469 163.08349609375 237.9065551757812
371 174.4938049316406 162.5571899414062 237.0311584472656
372 175.1958618164062 161.8787841796875 237.5694274902344
373 175.0545349121094 161.9573974609375 236.3070373535156
374 177.3639068603516 156.7981567382812 233.5180358886719
375 176.5766296386719 157.9292602539062 234.0016632080078
376 176.7758636474609 157.9397430419922 234.3904571533203
377 172.1483917236328 185.154296875 242.7413787841797
378 172.0280151367188 184.5403289794922 244.1781463623047
379 171.9181213378906 184.3572387695312 242.9484558105469
380 172.1422882080078 185.1559143066406 242.5939788818359
381 171.9159240722656 183.4625854492188 241.4799652099609
382 171.9202423095703 182.8252868652344 242.6128387451172
383 165.8366088867188 186.8269195556641 233.6385498046875
384 169.3838500976562 185.8869018554688 229.3255462646484
385 169.2669677734375 185.7212524414062 229.3497924804688
386 168.9135131835938 186.0115356445312 229.7060699462891
387 168.7817230224609 184.8299255371094 229.4473266601562
388 169.7366638183594 184.9051513671875 228.8998107910156
389 167.3587188720703 183.4287414550781 230.3350067138672
390 167.9844665527344 182.5099182128906 229.7092895507812
391 166.5755310058594 182.7341613769531 231.0966644287109
392 164.8802185058594 183.5073852539062 240.5516662597656
393 165.0832824707031 182.5692443847656 241.7352294921875
394 165.2266235351562 183.822998046875 241.3623657226562
395 165.2300567626953 186.740966796875 236.1606750488281
396 164.7128601074219 185.63525390625 236.0163116455078
397 165.2992248535156 186.9693298339844 238.0929870605469
398 165.2721099853516 186.9765014648438 237.8653106689453
399 165.1526184082031 186.6329803466797 237.8797607421875
400 164.7499542236328 185.7946624755859 238.0123901367188
401 164.3975677490234 184.1820373535156 238.5551452636719
402 164.4747772216797 182.7335205078125 239.7537536621094
403 164.4221954345703 181.9771881103516 240.306640625
404 164.9122314453125 182.1940612792969 241.6182098388672
405 165.3121032714844 186.9659118652344 237.1291046142578
406 164.8209838867188 184.3869476318359 239.6512451171875
407 165.6824951171875 186.8677520751953 240.4800109863281
408 165.3741149902344 183.4802398681641 241.8687744140625
409 165.9091033935547 183.5019989013672 242.843505859375
410 165.5639953613281 182.6278076171875 242.6663513183594
411 165.9648132324219 182.1968994140625 243.3917236328125
412 165.3157348632812 186.9649353027344 238.3249359130859
413 171.2128143310547 183.488037109375 247.7628631591797
414 171.7745666503906 184.6669616699219 247.8426513671875
415 171.2623901367188 184.2363891601562 248.1766052246094
416 170.9693298339844 183.7413787841797 248.134033203125
417 172.1338958740234 185.1581268310547 238.0533447265625
418 172.1324310302734 185.1488037109375 238.0979309082031
419 172.1082305908203 184.7098083496094 237.1991882324219
420 172.1457672119141 185.1549835205078 237.2361602783203
421 172.2987365722656 182.6961364746094 235.6000213623047
422 172.2866668701172 181.8421630859375 235.3035430908203
423 172.1256561279297 182.2691650390625 234.3433380126953
424 172.1300964355469 181.2622375488281 234.7884368896484
425 172.0787811279297 181.1259765625 233.9319305419922
426 171.8212280273438 180.2837371826172 233.2294158935547
427 171.8179168701172 179.9891967773438 233.6820526123047
428 171.558837890625 179.9846801757812 232.3915710449219
429 170.4915771484375 178.8787841796875 230.2890167236328
430 170.1395111083984 178.1018829345703 230.7418670654297
431 170.3552093505859 178.5457000732422 230.1109771728516
432 170.3517608642578 177.6549987792969 229.0056457519531
433 170.1890258789062 177.3509216308594 229.2098541259766
434 170.1731262207031 177.1228332519531 228.6318969726562
435 170.0653533935547 175.2713317871094 226.3632659912109
436 170.0745849609375 174.6952209472656 226.4265899658203
437 170.2418975830078 175.1803588867188 225.43994140625
438 170.2741851806641 174.6348571777344 225.6583404541016
439 170.1154022216797 174.2863311767578 224.4494018554688
440 170.2541351318359 174.4646759033203 224.9729461669922
441 170.4861755371094 174.1584930419922 225.1669158935547
442 170.7493896484375 173.7035064697266 224.5204620361328
443 170.6192016601562 173.3528900146484 223.4357757568359
444 170.4450988769531 173.5911254882812 223.4575500488281
445 170.7280578613281 172.6453857421875 224.9208679199219
446 170.97998046875 172.7271728515625 224.8322601318359
447 170.8566436767578 172.7434844970703 225.4898071289062
448 170.4518127441406 172.6565399169922 225.9051818847656
449 170.8935699462891 172.9215393066406 226.2514190673828
450 170.4671478271484 172.9023590087891 226.94873046875
451 169.8659362792969 172.6449127197266 226.5833892822266
452 169.6277160644531 172.7264251708984 227.6017456054688
453 168.5583190917969 172.6248168945312 228.1639862060547
454 169.4023895263672 172.9382171630859 228.0698699951172
455 167.0488128662109 186.5056762695312 243.4243774414062
456 166.8658905029297 186.5541534423828 243.0612945556641
457 167.029541015625 186.0860595703125 231.1473388671875
458 167.245361328125 185.4538879394531 230.6252593994141
459 166.451171875 185.6106262207031 231.3729400634766
460 167.3319091796875 185.51953125 244.6154174804688
461 167.3353729248047 186.4297485351562 244.0767822265625
462 172.5274353027344 185.0538330078125 233.7381744384766
463 172.4760131835938 185.0674743652344 234.1964111328125
464 172.4725646972656 184.8292083740234 234.1215362548828
465 172.4179840087891 184.2523651123047 233.6246490478516
466 172.5350952148438 185.0518188476562 233.6018981933594
467 172.3281402587891 184.4007415771484 234.5622406005859
468 165.4216003417969 186.9368896484375 239.1570129394531
469 164.7563934326172 186.0020751953125 237.3191528320312
470 164.7307434082031 185.9197998046875 236.6856842041016
471 164.4051818847656 185.0978393554688 237.280029296875
472 166.5528869628906 185.1066589355469 243.3964233398438
473 166.5426330566406 183.5200958251953 243.802734375
474 166.7542114257812 184.1981964111328 244.0514831542969
475 166.2181396484375 186.4248352050781 232.4257965087891
476 166.3732147216797 186.6847076416016 232.3983459472656
477 166.6123809814453 186.0625305175781 231.5265655517578
478 167.6499938964844 186.3463745117188 244.6551513671875
479 172.3678894042969 184.1784973144531 232.3707580566406
480 172.5511474609375 184.9418640136719 232.9505920410156
481 168.0052032470703 186.2522277832031 245.4021759033203
482 167.9609680175781 183.7076416015625 245.5007476806641
483 168.3930053710938 183.4530792236328 246.0154418945312
484 168.2056579589844 185.5533447265625 229.9817962646484
485 168.8248291015625 186.0350341796875 229.7746887207031
486 167.8329772949219 185.9574432373047 230.4095611572266
487 168.7673645019531 186.0502624511719 229.8200836181641
488 170.5062408447266 185.5894622802734 228.4709777832031
489 170.7410888671875 185.5272216796875 228.2570495605469
490 170.626708984375 185.3437347412109 228.4526977539062
491 170.5384063720703 185.5809326171875 248.2241668701172
492 170.3377838134766 185.6340942382812 248.0476989746094
493 170.2684936523438 185.4844665527344 248.0281372070312
494 170.6206817626953 185.5591430664062 248.2863616943359
495 170.2999725341797 184.1170349121094 248.1200714111328
496 170.1304168701172 184.6331024169922 247.8271026611328
497 164.1671905517578 184.5469970703125 236.857177734375
498 163.9778137207031 183.9435119628906 236.4306640625
499 163.9330139160156 183.7182922363281 236.9674224853516
500 164.1173400878906 184.1034240722656 237.5506591796875
501 164.1819610595703 183.0555572509766 238.5425415039062
502 163.9731750488281 181.9426879882812 238.6005401611328
503 167.1356964111328 186.4826507568359 231.4479217529297
504 167.4540557861328 186.3982849121094 231.0814208984375
505 167.8575439453125 186.2913665771484 230.6748504638672
506 169.3721160888672 185.8899993896484 246.7083740234375
507 169.5436706542969 185.5000305175781 246.8989868164062
508 169.6083984375 185.827392578125 246.9312286376953
509 170.0182495117188 185.7187805175781 228.8612823486328
510 170.1873321533203 185.6739654541016 228.7207641601562
511 170.1745910644531 185.3812561035156 228.7178497314453
512 168.0038909912109 180.2213439941406 228.9615478515625
513 167.9197387695312 180.9937133789062 229.4939727783203
514 168.38525390625 180.7406158447266 228.5836791992188
515 170.3179321289062 185.6393585205078 228.5737915039062
516 170.9841613769531 184.9063720703125 228.4954223632812
517 171.0643768310547 185.3146820068359 228.2869415283203
518 171.4561004638672 184.9545745849609 228.5012664794922
519 171.0025939941406 184.4264678955078 228.549072265625
520 171.5280456542969 184.7350769042969 228.6046447753906
521 171.5335693359375 184.2760620117188 228.6454010009766
522 171.0097045898438 183.8990020751953 228.4386596679688
523 171.3093109130859 183.6080627441406 228.4102325439453
524 171.5391082763672 183.3543243408203 228.5102691650391
525 171.8121643066406 183.8331909179688 228.8520202636719
526 172.0822143554688 182.1376342773438 230.262451171875
527 172.1252136230469 182.7559051513672 230.9599761962891
528 172.1041412353516 182.0409545898438 231.6351165771484
529 172.1348571777344 182.4372863769531 231.8310852050781
530 172.1161956787109 182.5106353759766 233.1680145263672
531 172.0120697021484 184.68994140625 247.3790283203125
532 171.8457489013672 183.7319488525391 246.6495208740234
533 172.2072601318359 185.1386871337891 247.2080230712891
534 172.1585998535156 185.1515808105469 240.0866394042969
535 172.1599426269531 185.1512298583984 240.1034545898438
536 172.1348419189453 185.1578826904297 238.0978698730469
537 172.1345367431641 185.157958984375 238.1036071777344
538 172.2407531738281 185.1298217773438 241.48486328125
539 172.2280731201172 185.1331787109375 241.0338439941406
540 172.1257781982422 183.7454071044922 239.1618804931641
541 172.7402191162109 181.456787109375 238.5474395751953
542 172.5890045166016 185.0375213623047 232.8248138427734
543 172.5773010253906 185.0406188964844 232.9547576904297
544 166.1907806396484 185.7476806640625 231.7642059326172
545 169.0863800048828 185.9657287597656 246.5163879394531
546 170.0996246337891 183.6583099365234 247.8744964599609
547 170.249755859375 182.6315155029297 248.1280364990234
548 172.1007232666016 184.3741455078125 240.1895751953125
549 172.5661926269531 184.8016815185547 230.8280029296875
550 172.3528747558594 184.1183624267578 231.0012054443359
551 167.7980804443359 184.8590545654297 245.4535522460938
552 169.2832641601562 185.9135437011719 246.6287994384766
553 172.11279296875 184.2568664550781 238.6943359375
554 172.1313934326172 184.3232879638672 237.5928649902344
555 172.1790771484375 183.9614868164062 238.419921875
556 172.3010101318359 183.8306579589844 237.0588684082031
557 172.3241577148438 183.4879608154297 236.2527618408203
558 172.3586273193359 181.8845825195312 235.8845825195312
559 172.3296356201172 181.1310882568359 235.4503326416016
560 172.2507019042969 180.5114288330078 235.0991516113281
561 172.0967254638672 180.5521545410156 234.5520629882812
562 164.1878509521484 183.7184448242188 235.1637268066406
563 163.97998046875 183.5625457763672 235.8017120361328
564 163.9285583496094 182.5936584472656 234.9071502685547
565 163.8690643310547 183.0328979492188 236.0961761474609
566 163.7236633300781 182.467529296875 236.3285064697266
567 163.7453155517578 182.2147216796875 235.3440246582031
568 163.6697692871094 181.7026977539062 235.5252532958984
569 164.7483825683594 183.2650299072266 233.46923828125
570 167.7849426269531 184.8915710449219 230.12939453125
571 169.4875030517578 184.7082824707031 246.8538360595703
572 169.5223541259766 185.8501892089844 229.1998291015625
573 170.8911590576172 185.4874572753906 248.4153289794922
574 170.8045959472656 185.2838439941406 248.3712768554688
575 171.2483367919922 185.3928070068359 248.4427032470703
576 171.0039215087891 185.4575805664062 228.1991271972656
577 171.1407623291016 185.4213104248047 228.1465606689453
578 172.1586151123047 185.1515808105469 247.4263610839844
579 172.0492858886719 185.1805572509766 247.6502075195312
580 172.1587066650391 185.1515502929688 244.5801086425781
581 171.9125518798828 184.0980529785156 244.1369476318359
582 172.1317749023438 185.15869140625 238.1490173339844
583 172.2899780273438 185.1167602539062 235.7387237548828
584 172.2883453369141 185.1172027587891 235.7698822021484
585 172.2856903076172 185.0911712646484 235.7320251464844
586 172.1606597900391 184.6605377197266 236.2458801269531
587 172.2698364257812 184.1696624755859 235.7617034912109
588 172.2929992675781 183.1873016357422 235.1707305908203
589 172.2889709472656 185.1170349121094 235.6967010498047
590 172.3013916015625 184.0625 235.407470703125
591 164.4683074951172 184.4242248535156 235.1237030029297
592 164.6580657958984 184.396484375 234.3292541503906
593 165.7629089355469 183.9080047607422 231.6663513183594
594 166.4529418945312 184.1793365478516 231.0494079589844
595 166.6533050537109 183.3857116699219 231.0119018554688
596 170.3472137451172 184.8016052246094 228.6439514160156
597 168.9950561523438 183.5149688720703 228.9826507568359
598 171.2596130371094 185.3898162841797 248.4441070556641
599 171.1065216064453 184.8959197998047 248.3861236572266
600 171.5988616943359 184.9764862060547 248.1677856445312
601 171.2684326171875 185.3874816894531 248.4391784667969
602 172.2414245605469 185.129638671875 236.4652557373047
603 172.1603088378906 185.1511383056641 236.9863433837891
604 172.1589050292969 185.1515045166016 242.3242034912109
605 171.9410247802734 183.8744049072266 241.251708984375
606 172.3428192138672 185.1027679443359 234.8120422363281
607 172.3150939941406 183.6928405761719 233.5456390380859
608 172.2886810302734 183.0441284179688 232.1325531005859
609 172.2786254882812 183.5261688232422 230.7116088867188
610 172.0999145507812 183.3084716796875 229.6960601806641
611 172.2988433837891 184.1055145263672 230.06689453125
612 172.5010528564453 185.0608367919922 229.3919525146484
613 172.6347503662109 185.0254058837891 232.1669464111328
614 167.0503540039062 184.3861999511719 230.6122741699219
615 169.8956756591797 185.7512664794922 247.3487243652344
616 170.0074310302734 185.7216491699219 247.5197601318359
617 168.0669555664062 183.2976531982422 229.7841033935547
618 168.1594848632812 182.0284576416016 229.4618988037109
619 168.3239288330078 181.5813598632812 229.1548004150391
620 168.6551208496094 181.1595458984375 228.4861450195312
621 169.0549163818359 182.0963745117188 228.7068328857422
622 171.5140075683594 185.3224029541016 228.2608795166016
623 171.9407958984375 185.2093048095703 228.4588623046875
624 171.9544372558594 185.0550842285156 228.6585845947266
625 171.6176452636719 185.2949371337891 248.2792358398438
626 171.67822265625 185.2788848876953 248.2326354980469
627 171.9305114746094 185.2120361328125 247.9124145507812
628 172.2435607910156 185.1290740966797 228.8337249755859
629 172.4486083984375 185.0747375488281 229.2136688232422
630 172.1508941650391 184.5300598144531 229.2096405029297
631 172.2923278808594 185.1161499023438 245.6539306640625
632 172.0803833007812 181.9298858642578 242.6813354492188
633 172.1158599853516 181.1100158691406 241.6899566650391
634 172.1226043701172 181.768798828125 241.4995727539062
635 172.2630004882812 181.3139343261719 241.0235900878906
636 172.3416595458984 180.4806823730469 240.3366394042969
637 172.6505584716797 185.0212097167969 231.7526245117188
638 172.6434478759766 185.0231018066406 230.9678649902344
639 166.0881500244141 184.6425170898438 231.4165649414062
640 170.3060455322266 184.0243225097656 228.5306549072266
641 171.6592407226562 182.3746337890625 228.544189453125
642 171.8926239013672 182.9257965087891 229.0897369384766
643 171.8717803955078 182.3018798828125 229.1962127685547
644 171.8594360351562 180.6014099121094 231.1585388183594
645 171.8151245117188 180.4427185058594 231.4871520996094
646 171.7052307128906 180.362548828125 230.7586822509766
647 171.0091400146484 179.6200256347656 230.4219970703125
648 171.6375427246094 180.1388854980469 231.4735870361328
649 171.8980255126953 183.5025787353516 242.7017517089844
650 172.0786590576172 183.3073425292969 240.5742950439453
651 172.6309661865234 181.1503601074219 239.123291015625
652 172.1159515380859 185.1628875732422 239.308837890625
653 172.1162414550781 185.1628112792969 238.5618896484375
654 172.2826843261719 183.0329895019531 234.0517578125
655 172.2749481201172 183.1594085693359 233.0191650390625
656 172.6568603515625 185.0195465087891 230.7242584228516
657 165.6573486328125 183.355224609375 231.953857421875
658 165.3066711425781 183.5407257080078 232.4797973632812
659 168.2948608398438 184.0968475341797 229.6400909423828
660 169.7773742675781 183.771728515625 228.6453857421875
661 170.7473602294922 182.74267578125 227.9491424560547
662 170.2575531005859 183.1795959472656 228.2657012939453
663 171.0968017578125 182.6620178222656 227.9374694824219
664 171.7690887451172 185.2548065185547 248.1055145263672
665 171.826904296875 184.4888305664062 228.8313293457031
666 171.9088287353516 183.7631530761719 245.0336456298828
667 171.8998107910156 182.6225433349609 243.317138671875
668 172.7539672851562 180.3198852539062 238.3832702636719
669 172.1720886230469 185.1480102539062 228.7624664306641
670 164.4883117675781 183.7832641601562 234.4110107421875
671 167.6668090820312 184.1956481933594 245.161376953125
672 171.7643737792969 183.0896911621094 228.7662200927734
673 171.9464874267578 183.9855041503906 241.9947052001953
674 172.6560974121094 180.6517333984375 236.1502532958984
675 172.2895965576172 183.3796997070312 231.3419342041016
676 167.0936584472656 183.7226867675781 244.5911102294922
677 166.9346923828125 183.4222412109375 244.4750366210938
678 169.6620635986328 182.9026947021484 228.5029907226562
679 169.0373077392578 182.6588592529297 228.848876953125
680 168.9931945800781 181.6349182128906 228.5313415527344
681 169.2449951171875 180.4822387695312 227.2495269775391
682 169.0276184082031 179.9507598876953 227.23193359375
683 168.9346771240234 180.3396606445312 227.4542236328125
684 169.4188079833984 180.0488128662109 226.9840240478516
685 169.6849212646484 179.7729797363281 226.8420715332031
686 169.3618774414062 179.1772308349609 227.0969543457031
687 169.4198150634766 176.5941467285156 225.9906463623047
688 169.2168121337891 176.464111328125 225.6945343017578
689 168.8369903564453 176.6117858886719 225.8922576904297
690 168.5476684570312 176.4026489257812 225.6951446533203
691 168.1507720947266 176.4101104736328 226.2895812988281
692 168.5808868408203 176.9209899902344 226.3560180664062
693 169.8908233642578 177.5400390625 226.6340789794922
694 169.3485565185547 177.5988311767578 226.5697784423828
695 169.4469146728516 178.1693725585938 226.9404754638672
696 169.9214324951172 178.3256378173828 227.0852966308594
697 170.2615509033203 177.8241271972656 227.0356750488281
698 172.0243225097656 183.857666015625 229.2193603515625
699 172.1500091552734 185.1538696289062 242.5250549316406
700 171.8735504150391 183.5395050048828 245.9671478271484
701 172.1682434082031 185.1490325927734 244.7323608398438
702 163.9337615966797 183.1180725097656 237.4210205078125
703 163.8596038818359 182.9123229980469 236.7007446289062
704 167.1842651367188 182.4450988769531 245.3475952148438
705 166.5533447265625 182.4145660400391 244.3201904296875
706 171.5418701171875 183.3731384277344 247.0771179199219
707 171.8996124267578 181.7082977294922 243.4296875
708 172.0718536376953 180.2469482421875 241.2662353515625
709 172.0287628173828 181.2437438964844 242.6449890136719
710 171.7610321044922 180.2725982666016 242.5223693847656
711 171.8653564453125 179.4619445800781 241.3612823486328
712 172.1119384765625 179.7050323486328 240.7591552734375
713 167.6004028320312 182.6891479492188 245.8301696777344
714 167.0705718994141 181.65869140625 245.3826751708984
715 168.8648834228516 183.1437835693359 246.5985107421875
716 169.0263366699219 182.33544921875 247.3760833740234
717 168.8761901855469 181.2954864501953 247.1538543701172
718 169.1926422119141 181.6416625976562 247.3917846679688
719 169.1301879882812 181.1960296630859 247.3218536376953
720 168.2048950195312 178.7936096191406 247.1077575683594
721 168.7205963134766 178.5829467773438 247.0940551757812
722 168.8594818115234 179.1954650878906 247.3466339111328
723 169.3395233154297 179.3151245117188 247.2943572998047
724 169.2166595458984 178.5998992919922 246.9573211669922
725 169.5966796875 178.8735198974609 246.84326171875
726 167.4891662597656 183.3334503173828 245.1961975097656
727 171.8562622070312 183.3653564453125 245.2068176269531
728 170.3518218994141 179.1869964599609 246.0653686523438
729 170.5830230712891 179.8034973144531 246.2001037597656
730 170.1514434814453 179.8114624023438 247.05712890625
731 169.9892120361328 179.2220611572266 246.7194976806641
732 169.9842376708984 178.6651306152344 246.364013671875
733 169.6725006103516 178.3558044433594 246.6537475585938
734 169.2388153076172 178.0488891601562 247.0621643066406
735 168.7247009277344 178.1720886230469 247.1863403320312
736 171.8684539794922 182.6288757324219 244.0280914306641
737 164.1289672851562 182.3746490478516 234.2935485839844
738 164.5729217529297 182.4244079589844 233.4283905029297
739 164.0720672607422 181.1318054199219 233.6656188964844
740 163.2290649414062 179.0122985839844 234.5085296630859
741 162.9624481201172 179.0796813964844 235.4345550537109
742 162.8973083496094 178.5552825927734 235.2209320068359
743 162.8683319091797 179.1156158447266 236.1392517089844
744 162.5244445800781 178.3498992919922 236.8525848388672
745 162.6658325195312 177.8863372802734 235.9048614501953
746 165.4967193603516 183.0902099609375 232.1625518798828
747 165.2481994628906 182.7657012939453 232.3984680175781
748 165.6523284912109 182.7385559082031 231.9022216796875
749 164.9226531982422 181.9296112060547 232.1516418457031
750 170.3090057373047 183.4762725830078 248.0019378662109
751 171.0156402587891 181.7703247070312 247.0741729736328
752 171.1863861083984 182.8156890869141 247.4004211425781
753 169.5196533203125 181.2148895263672 247.4386291503906
754 169.5914764404297 181.8097076416016 247.6284637451172
755 171.6541290283203 182.8214416503906 245.6359710693359
756 169.5999755859375 181.8174743652344 228.1553039550781
757 169.9657897949219 182.3218688964844 228.1595916748047
758 170.0943603515625 181.8962249755859 227.8869934082031
759 170.5035400390625 181.8581085205078 227.7186584472656
760 171.0316162109375 183.0991668701172 247.7598876953125
761 171.4013061523438 182.4856567382812 246.5381774902344
762 171.7679290771484 182.5407867431641 244.4463806152344
763 167.8275451660156 182.9132690429688 245.9308166503906
764 170.1531677246094 183.156494140625 247.9469757080078
765 170.0911560058594 182.3179931640625 248.0605163574219
766 171.5839996337891 181.8073120117188 244.8122863769531
767 171.6774291992188 181.135009765625 243.7169494628906
768 171.8418731689453 180.9293060302734 243.0504913330078
769 168.5100860595703 182.6241760253906 246.5949249267578
770 169.7948608398438 182.6512908935547 247.9974060058594
771 171.9374694824219 181.6103363037109 229.9065551757812
772 171.8580017089844 181.1400604248047 229.2765808105469
773 163.672119140625 181.7570037841797 236.9687957763672
774 163.8661956787109 182.2693481445312 237.7223358154297
775 166.3339538574219 181.7784729003906 244.2527465820312
776 165.7027282714844 180.9936065673828 243.8834533691406
777 166.1089172363281 180.8043518066406 244.5586242675781
778 165.0691223144531 179.8547668457031 243.5418090820312
779 165.0977478027344 180.6396484375 243.3254089355469
780 164.7298583984375 180.0666809082031 243.052490234375
781 164.8426361083984 178.7821044921875 243.3241882324219
782 164.6264953613281 178.40869140625 243.1360473632812
783 164.1786651611328 179.0562133789062 242.4008636474609
784 163.6649017333984 178.4514923095703 241.8782958984375
785 162.1996612548828 168.4213256835938 232.3773956298828
786 162.6268615722656 169.0185546875 231.4976348876953
787 162.6255645751953 168.2665405273438 231.3249969482422
788 162.2109222412109 167.0409545898438 231.7386016845703
789 162.5361785888672 167.0831909179688 231.1436614990234
790 170.0441131591797 181.7075042724609 247.6628875732422
791 171.4221954345703 182.3966522216797 228.0993957519531
792 166.1456298828125 182.4956970214844 231.4324798583984
793 167.7661285400391 180.8423461914062 246.4131164550781
794 167.2942047119141 180.7546691894531 245.9540863037109
795 167.5511322021484 179.9621887207031 246.3002777099609
796 167.7320861816406 179.1365966796875 246.7995300292969
797 168.1990203857422 179.2468414306641 247.1734466552734
798 170.9016876220703 181.9853210449219 227.7245330810547
799 170.8619842529297 181.2293395996094 227.5009460449219
800 171.1269226074219 181.2178039550781 227.6192932128906
801 171.3881225585938 181.3000183105469 227.9434204101562
802 171.4241333007812 180.6437835693359 227.6099090576172
803 171.5454254150391 180.4853210449219 228.0053100585938
804 171.3202667236328 180.1884460449219 227.5149078369141
805 171.5856323242188 181.2151641845703 228.3095397949219
806 171.1740875244141 182.0661773681641 227.8425140380859
807 171.4006042480469 181.7657470703125 245.7683410644531
808 171.1750793457031 181.1731109619141 246.1822204589844
809 170.1974487304688 177.3833312988281 245.8957824707031
810 169.9398040771484 178.0242767333984 246.3176574707031
811 169.9469604492188 177.5026397705078 246.6035919189453
812 172.5276641845703 179.8001556396484 239.4466552734375
813 166.3089294433594 181.7257995605469 231.0151062011719
814 167.099365234375 182.0111694335938 230.5416107177734
815 167.0379486083984 181.3909301757812 230.4582061767578
816 166.5283203125 180.5332641601562 230.6295471191406
817 165.4463500976562 180.227783203125 231.1318206787109
818 165.0713348388672 179.5709533691406 231.2073669433594
819 165.0269470214844 180.2213439941406 231.4271545410156
820 165.3091125488281 178.558349609375 230.7870330810547
821 165.0023040771484 178.5978698730469 231.1100311279297
822 165.3223724365234 179.3161773681641 230.9564056396484
823 167.2059936523438 180.6317749023438 230.1865997314453
824 167.9861450195312 181.5758209228516 246.3276672363281
825 168.412353515625 182.1787261962891 246.6772918701172
826 163.6133422851562 181.4008941650391 237.4476013183594
827 164.5692901611328 180.5835266113281 232.0732269287109
828 164.8637237548828 181.0245361328125 231.7577972412109
829 165.3196411132812 181.9534301757812 231.7091369628906
830 169.4686889648438 181.28515625 227.8442535400391
831 169.7388305664062 181.0474548339844 227.4998626708984
832 169.6759796142578 180.5732421875 227.1075439453125
833 170.3644866943359 181.1555023193359 227.4012756347656
834 170.3943939208984 180.5281372070312 226.9862060546875
835 170.0755004882812 180.1471405029297 226.8039855957031
836 170.0730743408203 178.806884765625 227.1315307617188
837 170.2323455810547 179.4326477050781 226.7983551025391
838 170.4949645996094 178.8521728515625 227.3299865722656
839 170.4426879882812 178.37060546875 227.3659820556641
840 170.6753997802734 178.6859893798828 227.7321319580078
841 164.5684509277344 181.4461822509766 232.5209197998047
842 165.3183898925781 181.9296264648438 242.6953277587891
843 165.4318084716797 181.6600494384766 231.4794311523438
844 168.6736755371094 180.0808410644531 227.7086791992188
845 171.3353118896484 179.6264038085938 243.1325531005859
846 172.0738372802734 181.50830078125 231.0081329345703
847 172.0788116455078 181.3657073974609 231.4607543945312
848 168.2368621826172 178.3936614990234 247.1061706542969
849 168.3760986328125 177.9034118652344 247.3419494628906
850 167.4303741455078 180.3917999267578 229.8643646240234
851 169.2683715820312 180.3659057617188 247.5663299560547
852 170.1815185546875 180.8878173828125 247.4848937988281
853 170.1119689941406 180.2438659667969 247.3824157714844
854 171.6675415039062 180.8799285888672 228.6107940673828
855 171.6058197021484 180.6015014648438 228.8156433105469
856 171.0684509277344 179.5898742675781 227.9899749755859
857 171.2667846679688 179.8891754150391 229.161376953125
858 171.0043029785156 179.3732299804688 228.4642028808594
859 170.8809661865234 179.2078552246094 228.9705352783203
860 163.6722717285156 181.3781890869141 238.097900390625
861 165.2538452148438 181.1373901367188 243.2511596679688
862 164.791259765625 180.6970825195312 242.8682861328125
863 170.7534484863281 181.5491333007812 247.3695831298828
864 172.0816497802734 181.3509979248047 233.3877105712891
865 164.3349151611328 180.8341674804688 232.7499389648438
866 163.7032623291016 180.2894744873047 234.2223815917969
867 163.9717559814453 179.0294799804688 232.9967956542969
868 163.5194549560547 177.824462890625 233.6208343505859
869 162.9496002197266 178.031005859375 234.8258514404297
870 166.4783477783203 180.8175811767578 244.9683380126953
871 166.7349395751953 180.2118377685547 245.3933258056641
872 167.0205535888672 179.5922393798828 245.7570190429688
873 170.1135864257812 181.2190246582031 247.5000762939453
874 170.7860107421875 180.8208923339844 247.0588226318359
875 171.2300872802734 180.7300415039062 244.8641052246094
876 171.9072570800781 180.9566345214844 230.6119842529297
877 171.7713470458984 180.6509399414062 229.5820922851562
878 172.500732421875 178.4981536865234 236.4751586914062
879 172.1613006591797 178.0392761230469 235.7344818115234
880 164.3906097412109 180.6626281738281 242.0706634521484
881 164.0562896728516 180.7083740234375 240.9778289794922
882 163.9244537353516 179.7133178710938 241.6523742675781
883 163.6355285644531 179.7618408203125 240.9287567138672
884 162.9577484130859 179.6400909423828 238.2598724365234
885 162.6666259765625 178.6720886230469 238.4974060058594
886 162.4694366455078 178.1053466796875 237.0541076660156
887 162.5135192871094 177.9313659667969 236.6858215332031
888 162.4869995117188 176.6413879394531 237.4942169189453
889 162.6243286132812 176.476318359375 236.9011383056641
890 162.750732421875 174.76318359375 234.6612396240234
891 163.1555938720703 174.3895568847656 233.4942169189453
892 162.6806030273438 173.3734588623047 233.5014343261719
893 168.5860595703125 180.3339996337891 247.2522888183594
894 170.5783996582031 180.4360961914062 247.0914916992188
895 170.9678497314453 180.756591796875 246.5528869628906
896 171.1528472900391 180.0444946289062 244.122314453125
897 171.3061370849609 179.9333343505859 229.5175018310547
898 170.8276672363281 180.4246520996094 227.0135650634766
899 163.6999664306641 180.6265258789062 234.4292907714844
900 164.6715393066406 179.52099609375 231.6562957763672
901 162.6973114013672 176.9800415039062 240.0215148925781
902 162.7336730957031 178.4055023193359 239.6797637939453
903 162.5921478271484 178.0694427490234 238.9935302734375
904 162.4836120605469 177.0757293701172 239.0433807373047
905 162.4590454101562 176.2314758300781 238.6029205322266
906 162.4344024658203 176.0661773681641 237.6227416992188
907 162.145751953125 173.626708984375 234.8127593994141
908 162.2703247070312 173.5972747802734 234.4544372558594
909 162.0650939941406 172.7872619628906 234.7037506103516
910 162.1430358886719 172.2295227050781 233.9673004150391
911 162.0975189208984 171.2717742919922 233.7137145996094
912 162.6163635253906 169.9866485595703 231.889404296875
913 168.6678314208984 179.7122802734375 247.3593902587891
914 169.3273162841797 179.9055328369141 247.4914398193359
915 171.8556671142578 180.60791015625 232.4443054199219
916 172.6437683105469 179.6573181152344 239.1128997802734
917 163.0936126708984 180.1710205078125 237.4374237060547
918 162.5057678222656 178.4100646972656 237.6485595703125
919 162.7409057617188 176.7093353271484 236.1925201416016
920 162.4849853515625 175.0752563476562 235.8316497802734
921 162.3937072753906 173.9624633789062 234.5101928710938
922 162.9628295898438 173.4203796386719 232.7737274169922
923 162.8257446289062 170.9415588378906 231.7301025390625
924 163.0148620605469 170.9122009277344 231.084228515625
925 162.8914947509766 169.9674377441406 231.1148986816406
926 165.7276763916016 179.1739807128906 244.239990234375
927 165.3786773681641 178.3443756103516 243.9578857421875
928 166.1510009765625 178.5445098876953 244.9597320556641
929 165.7238464355469 177.4915313720703 244.9302215576172
930 171.2339782714844 180.5475311279297 227.3202056884766
931 170.9080810546875 179.2039184570312 244.2834930419922
932 164.1791229248047 179.8560180664062 232.7939605712891
933 164.3480987548828 178.6784057617188 232.108154296875
934 164.3423004150391 177.5521850585938 231.7614440917969
935 164.0676727294922 178.1705474853516 232.4991455078125
936 163.5274047851562 176.3761291503906 233.1656188964844
937 163.5510101318359 175.6970062255859 232.8653106689453
938 163.3389587402344 175.6534881591797 233.5268859863281
939 163.1240539550781 175.904541015625 234.4810180664062
940 163.2000732421875 175.0523071289062 233.8673706054688
941 164.4475555419922 180.2243347167969 242.5216369628906
942 166.4908752441406 178.6629486083984 229.9859161376953
943 165.3514556884766 177.7241363525391 230.6971130371094
944 164.9546661376953 177.7115478515625 231.0457305908203
945 165.0714569091797 177.4145965576172 230.7857971191406
946 164.818115234375 176.9519653320312 230.7207489013672
947 165.1785888671875 176.848388671875 230.3493957519531
948 165.6678466796875 176.468017578125 229.6858062744141
949 165.1467742919922 176.22607421875 230.0917358398438
950 168.8644409179688 178.9675598144531 227.3991088867188
951 169.1544342041016 178.731689453125 227.1906433105469
952 169.7555084228516 178.9411315917969 227.0608673095703
953 170.6732330322266 179.9638214111328 226.8763732910156
954 171.0447387695312 180.0356140136719 227.1381988525391
955 170.7201080322266 179.5197448730469 226.9879608154297
956 170.2718811035156 179.7979431152344 226.7518920898438
957 170.7576293945312 179.5544738769531 245.0990142822266
958 170.4864807128906 178.8409729003906 245.4147796630859
959 170.4499206542969 177.5455780029297 244.8157043457031
960 170.4115295410156 177.00390625 245.3622741699219
961 170.4817199707031 176.480712890625 245.0519714355469
962 170.6900329589844 178.5727081298828 228.4805603027344
963 162.9950866699219 179.7727203369141 236.8827056884766
964 163.9193725585938 179.2316741943359 241.9369049072266
965 166.6822967529297 179.365966796875 230.0484619140625
966 170.7604064941406 179.1147155761719 227.5106353759766
967 172.7235870361328 179.6316986083984 238.8052978515625
968 163.1876678466797 177.2081451416016 234.2201538085938
969 162.8866577148438 177.5126953125 235.1093139648438
970 166.4536590576172 179.4272613525391 245.0627593994141
971 166.3507080078125 177.4695129394531 229.9272155761719
972 165.7418212890625 177.2284545898438 230.2130889892578
973 168.3652038574219 179.8380737304688 247.1575317382812
974 171.1827850341797 178.1678314208984 242.9997863769531
975 170.7498931884766 177.7345886230469 233.2260437011719
976 170.2672119140625 177.6012115478516 232.3555755615234
977 169.9888305664062 177.2467651367188 232.5647888183594
978 169.6101379394531 177.2282409667969 231.5440368652344
979 169.9268798828125 177.6194763183594 231.2951965332031
980 172.9203491210938 179.2144927978516 237.5919189453125
981 172.8450012207031 178.8672637939453 237.3624572753906
982 172.8238067626953 178.5199737548828 237.6434478759766
983 172.4148864746094 177.8827514648438 236.9546813964844
984 171.1162109375 177.0526123046875 235.4064331054688
985 170.4959106445312 176.7623443603516 236.3706359863281
986 170.5459747314453 176.9326477050781 235.2295379638672
987 170.0701446533203 176.7635040283203 235.7306213378906
988 169.7433013916016 176.718017578125 236.6406402587891
989 168.3666839599609 176.4487915039062 237.0421600341797
990 168.780517578125 176.4897766113281 237.8348388671875
991 168.3322448730469 176.3670349121094 237.7542266845703
992 167.6883697509766 176.0316009521484 237.3157196044922
993 167.7865447998047 176.0386810302734 238.6498107910156
994 167.5069580078125 175.797607421875 238.0810546875
995 167.6275634765625 175.7138977050781 238.9281005859375
996 167.6090087890625 173.8519744873047 237.4927978515625
997 167.6222534179688 173.6390686035156 238.0785369873047
998 167.7102355957031 173.3187255859375 237.6495971679688
999 162.9496917724609 176.8374938964844 240.7535095214844
1000 163.0188446044922 177.8762969970703 240.9335632324219
1001 162.4296722412109 175.3635406494141 239.2987670898438
1002 162.2870941162109 175.4800109863281 238.5382385253906
1003 162.0504760742188 174.1971435546875 237.7542419433594
1004 162.2454376220703 174.5506134033203 238.8514404296875
1005 162.2277374267578 174.9465942382812 237.6812896728516
1006 161.8205261230469 171.1466369628906 235.1651763916016
1007 161.8965759277344 171.0533599853516 234.3337249755859
1008 161.8354034423828 170.1396942138672 234.4268341064453
1009 162.1987609863281 170.2766418457031 233.1955413818359
1010 161.90576171875 169.595703125 233.8706359863281
1011 161.7986145019531 168.1024780273438 233.4219818115234
1012 170.9051513671875 179.2603912353516 231.5395812988281
1013 163.1340789794922 178.8628234863281 240.7337341308594
1014 162.9261322021484 178.5235443115234 240.350830078125
1015 164.0486907958984 177.4595336914062 242.6722564697266
1016 163.3784790039062 178.0689697265625 241.5643310546875
1017 162.7353973388672 175.8074035644531 240.2117004394531
1018 162.487548828125 174.4052429199219 239.8598937988281
1019 161.7358703613281 171.4596862792969 235.8602600097656
1020 168.4724426269531 178.9427947998047 227.7663726806641
1021 170.7940063476562 178.5037841796875 244.3680114746094
1022 172.8938446044922 179.5548095703125 238.0874938964844
1023 172.8924560546875 178.6512908935547 238.0979461669922
1024 162.4721374511719 177.64697265625 238.6298522949219
1025 170.7251586914062 178.7380065917969 232.3553161621094
1026 170.3604125976562 178.4554290771484 231.3032379150391
1027 171.2663116455078 176.7714385986328 238.7800598144531
1028 170.5517120361328 176.7234649658203 239.9035949707031
1029 170.2812652587891 176.7176971435547 239.4151916503906
1030 171.0283508300781 176.7487335205078 237.110595703125
1031 171.3497009277344 176.8248748779297 236.9785461425781
1032 171.5877532958984 178.9465484619141 241.6551971435547
1033 171.9468231201172 177.0323791503906 238.8219146728516
1034 171.572021484375 176.9761810302734 239.8710479736328
1035 171.564697265625 176.9071655273438 237.8440551757812
1036 172.1935119628906 177.5419921875 240.0317077636719
1037 172.0147247314453 177.2348022460938 239.8202514648438
1038 172.2522735595703 177.3232116699219 238.7014617919922
1039 172.0274200439453 178.6420135498047 240.6953735351562
1040 172.3529663085938 178.9018096923828 239.8911437988281
1041 172.2481842041016 177.9979400634766 240.1261444091797
1042 172.3669586181641 177.8849029541016 239.5303344726562
1043 172.8662872314453 178.7638702392578 238.4120178222656
1044 168.9557189941406 178.1819458007812 227.0824127197266
1045 168.8755950927734 177.2251434326172 226.4605407714844
1046 171.5950622558594 178.6426086425781 241.5851135253906
1047 172.6660003662109 178.7082824707031 239.0396270751953
1048 161.8141021728516 172.2498474121094 237.7527160644531
1049 161.8473358154297 172.7872619628906 237.6709594726562
1050 161.8428802490234 171.9813995361328 235.5859985351562
1051 161.8062896728516 171.8938293457031 236.7425079345703
1052 161.6190490722656 171.2406005859375 236.8843841552734
1053 161.7994842529297 169.3038635253906 234.412353515625
1054 161.6720275878906 169.1720123291016 234.9000549316406
1055 161.6478424072266 168.4293212890625 234.4473724365234
1056 161.5179748535156 166.8465270996094 233.4785766601562
1057 161.8796691894531 167.1155395507812 232.563232421875
1058 161.8044281005859 165.9239501953125 232.2064971923828
1059 162.2484588623047 166.35791015625 231.5858306884766
1060 161.9412384033203 164.5892639160156 231.5870056152344
1061 162.2262725830078 165.1831359863281 231.1608734130859
1062 162.2577209472656 164.7199554443359 230.9342956542969
1063 163.6913299560547 160.9322204589844 228.7070770263672
1064 164.0243377685547 161.8960723876953 228.15380859375
1065 164.1439514160156 161.2119140625 227.9426422119141
1066 164.6695251464844 160.9581298828125 227.1580963134766
1067 166.9483489990234 176.7229919433594 228.9407348632812
1068 167.3168640136719 176.6325073242188 228.2438049316406
1069 167.1852722167969 173.7413787841797 226.368408203125
1070 169.4941711425781 178.5487518310547 227.0917205810547
1071 170.4312133789062 177.8539581298828 227.2411956787109
1072 170.5865631103516 177.9325103759766 227.5758666992188
1073 170.3090362548828 177.1991577148438 227.0684967041016
1074 170.5246887207031 177.5551605224609 227.7227172851562
1075 170.1758728027344 176.6317138671875 227.2334442138672
1076 169.9663238525391 176.4104766845703 227.8102722167969
1077 162.2792205810547 175.0368347167969 236.6844635009766
1078 162.5848388671875 176.3319396972656 239.3925933837891
1079 161.9051208496094 173.8390502929688 236.7686462402344
1080 161.9023742675781 171.9157104492188 234.8063049316406
1081 163.9340209960938 177.6578369140625 232.6285705566406
1082 167.0979461669922 177.2995758056641 229.2024536132812
1083 166.4762725830078 174.5085144042969 227.5277862548828
1084 166.3002624511719 174.1427001953125 227.6365966796875
1085 166.0091552734375 174.6576690673828 228.1467437744141
1086 165.7725067138672 174.0434875488281 228.25732421875
1087 166.3272399902344 175.9408874511719 228.7917633056641
1088 165.6327362060547 176.1293640136719 229.520751953125
1089 167.1869812011719 175.3227844238281 227.0969390869141
1090 167.6119689941406 175.2137756347656 226.2079620361328
1091 167.1215057373047 174.4038696289062 226.6875305175781
1092 166.5031127929688 177.8555603027344 229.9271392822266
1093 167.71484375 176.3248596191406 227.0133056640625
1094 167.9283905029297 175.7141723632812 225.8112487792969
1095 167.2266998291016 175.6939544677734 227.3945007324219
1096 170.2330169677734 178.1519927978516 245.6281280517578
1097 171.7751770019531 177.8915710449219 241.4783172607422
1098 171.7539215087891 177.531005859375 241.4212493896484
1099 171.9588012695312 177.5155029296875 240.9376831054688
1100 171.5057373046875 177.017333984375 240.7065277099609
1101 170.4789276123047 176.7138977050781 241.4096069335938
1102 170.6048889160156 176.7373962402344 240.5464172363281
1103 169.7777404785156 176.4822082519531 240.6202087402344
1104 169.3955688476562 176.4775543212891 239.8301544189453
1105 172.5462646484375 177.8300476074219 237.9881744384766
1106 172.6867828369141 178.2230682373047 238.638916015625
1107 168.6413269042969 177.8911437988281 227.1268615722656
1108 163.0828552246094 176.9550628662109 234.5075988769531
1109 165.0729370117188 177.4735412597656 243.9609985351562
1110 169.6870727539062 177.9218139648438 246.7634735107422
1111 171.3206939697266 177.7814178466797 242.35888671875
1112 171.2095947265625 177.3131103515625 242.2052001953125
1113 170.955322265625 176.9845886230469 242.3199615478516
1114 170.5086975097656 175.9635009765625 243.4490051269531
1115 170.7317352294922 176.4001312255859 243.5434875488281
1116 169.1753082275391 173.8249969482422 246.1407165527344
1117 169.7109527587891 174.0662536621094 246.5510559082031
1118 171.7815704345703 177.2031097412109 240.8685607910156
1119 171.0744018554688 176.99560546875 241.7789154052734
1120 169.0772399902344 176.4804077148438 238.8052978515625
1121 168.4704437255859 176.2454681396484 239.5584716796875
1122 167.9904174804688 176.1895446777344 238.4705200195312
1123 172.0245361328125 177.9324645996094 240.8894958496094
1124 171.0267028808594 176.7978057861328 239.8257141113281
1125 171.5519256591797 177.5594482421875 234.7171630859375
1126 162.7187805175781 176.2995910644531 240.0899963378906
1127 163.4610137939453 177.2279205322266 241.7981719970703
1128 162.0467681884766 173.7869873046875 238.6130676269531
1129 161.8760986328125 173.3935699462891 238.0547485351562
1130 164.0079345703125 175.9330749511719 231.79052734375
1131 163.8433685302734 175.4662933349609 231.9417724609375
1132 169.0478820800781 177.8449859619141 247.3908386230469
1133 169.4954223632812 177.0795593261719 231.0098571777344
1134 168.8852233886719 176.5798645019531 230.7789764404297
1135 169.2708587646484 174.0332183837891 228.2257232666016
1136 169.9954681396484 173.6418609619141 227.7093200683594
1137 170.1808319091797 176.6732482910156 226.9235992431641
1138 169.9972534179688 176.0072021484375 227.1898345947266
1139 170.5542755126953 177.4341735839844 233.2219543457031
1140 172.177734375 177.3067932128906 238.0660705566406
1141 163.1548461914062 176.1970062255859 241.1465759277344
1142 164.275634765625 176.7094116210938 231.3871765136719
1143 164.4958648681641 176.6183166503906 230.9873046875
1144 165.5586547851562 175.5773773193359 229.3580169677734
1145 165.0458374023438 175.2852325439453 230.0731658935547
1146 164.28369140625 173.9932403564453 230.2589263916016
1147 164.2723693847656 175.4968109130859 231.1225891113281
1148 165.5588531494141 176.9905853271484 244.8724975585938
1149 166.7373504638672 177.1474761962891 246.6314849853516
1150 166.0574493408203 177.0284576416016 245.9158477783203
1151 166.7339172363281 175.2432556152344 227.7053985595703
1152 167.9697570800781 173.1530151367188 249.9116516113281
1153 167.4098815917969 173.0204010009766 249.3001861572266
1154 168.2220916748047 172.8397369384766 250.0083312988281
1155 167.3700256347656 172.567138671875 248.9882202148438
1156 167.9455871582031 172.2726898193359 249.1312255859375
1157 166.9686584472656 172.3621215820312 248.5921630859375
1158 167.1349792480469 172.7791137695312 248.8899688720703
1159 167.6731719970703 176.7606353759766 227.6797943115234
1160 170.1324157714844 177.0297698974609 226.7788391113281
1161 169.3199310302734 176.9372100830078 226.2189483642578
1162 170.4210662841797 176.5926361083984 245.9744567871094
1163 171.9382934570312 177.4920196533203 235.95361328125
1164 172.0939636230469 177.2979431152344 237.2074432373047
1165 162.1259307861328 173.7986755371094 239.1644592285156
1166 163.8986358642578 176.8598175048828 242.4912261962891
1167 162.6791229248047 174.3535308837891 240.2962341308594
1168 168.8745880126953 177.2918395996094 248.0122985839844
1169 169.0553436279297 176.9154052734375 231.9762725830078
1170 167.6068725585938 175.92529296875 232.8388214111328
1171 167.7988586425781 176.2809600830078 232.8156127929688
1172 167.5050048828125 175.8145294189453 234.1312408447266
1173 167.5466918945312 175.6246643066406 233.1521606445312
1174 167.9274749755859 174.3299560546875 233.8079833984375
1175 167.5987396240234 175.2857666015625 233.2905883789062
1176 167.9806365966797 172.6289367675781 235.4605407714844
1177 167.8252410888672 171.8202514648438 234.7878112792969
1178 169.9703979492188 176.3770904541016 226.3491363525391
1179 169.70654296875 176.3564147949219 225.919677734375
1180 169.6261901855469 176.0044708251953 224.919677734375
1181 169.3360443115234 176.1058807373047 224.8972625732422
1182 169.0396423339844 176.1453399658203 224.8999633789062
1183 168.7917938232422 175.7268524169922 224.5511322021484
1184 168.5722045898438 175.9915924072266 224.9926147460938
1185 169.7484436035156 176.73876953125 226.3016967773438
1186 170.4710540771484 177.2226409912109 233.4882965087891
1187 167.7567443847656 174.5113830566406 234.6987457275391
1188 170.9809265136719 177.3254699707031 233.9901275634766
1189 171.6943817138672 177.2357788085938 235.979248046875
1190 171.3039093017578 177.2557983398438 234.9066467285156
1191 171.678955078125 176.9925231933594 236.9857940673828
1192 163.80712890625 176.8887939453125 232.63916015625
1193 163.4109954833984 175.0943603515625 241.5737915039062
1194 163.1964263916016 174.5480346679688 241.2733154296875
1195 161.8752746582031 172.8494720458984 238.7794494628906
1196 161.4803314208984 170.6602172851562 236.5977325439453
1197 161.5929718017578 170.6615142822266 236.0307769775391
1198 161.4618682861328 169.9801940917969 236.2677307128906
1199 161.5984954833984 169.2752075195312 235.7980499267578
1200 161.4592895507812 169.1227111816406 236.4702606201172
1201 169.1239929199219 177.1133117675781 248.1927185058594
1202 170.2372131347656 176.1686401367188 247.1203308105469
1203 168.8684234619141 176.8841400146484 232.8860168457031
1204 170.7300720214844 177.0796203613281 234.3019409179688
1205 170.3245239257812 176.9682464599609 234.3271484375
1206 162.3038787841797 175.6125793457031 237.8302917480469
1207 162.0967559814453 174.1202545166016 236.0111083984375
1208 161.9893646240234 173.3589324951172 235.5686492919922
1209 162.4132995605469 173.5758514404297 240.0269165039062
1210 162.1961669921875 173.4473571777344 239.5999603271484
1211 165.8915863037109 176.1883850097656 246.2116546630859
1212 163.6520690917969 173.2085266113281 242.6550750732422
1213 163.4157867431641 173.1933898925781 241.8635864257812
1214 161.9655914306641 171.1941680908203 240.3821105957031
1215 162.3334350585938 172.5204772949219 240.3387298583984
1216 161.6096801757812 171.1758117675781 238.7986907958984
1217 161.4998779296875 170.5009765625 239.058837890625
1218 161.3448181152344 170.3473815917969 237.9602661132812
1219 161.4248962402344 169.4355316162109 237.4423980712891
1220 161.4124450683594 170.1436157226562 237.0746612548828
1221 161.43505859375 167.9963684082031 235.2749176025391
1222 161.4255218505859 168.530517578125 236.5203552246094
1223 161.4371032714844 167.6923217773438 234.7485961914062
1224 161.5156707763672 167.5321350097656 234.1397705078125
1225 161.223388671875 166.3802185058594 234.3749389648438
1226 161.5408630371094 164.2170562744141 233.2015380859375
1227 161.3925628662109 163.6821899414062 234.28564453125
1228 161.1667022705078 164.0904083251953 234.4983062744141
1229 161.6454620361328 163.3252716064453 234.1655883789062
1230 161.1871032714844 163.3561706542969 235.29736328125
1231 161.3909759521484 163.0938415527344 235.5442962646484
1232 160.9912719726562 163.352294921875 235.9700317382812
1233 161.8589172363281 162.4859924316406 236.4377899169922
1234 162.0078735351562 162.4720458984375 235.1819610595703
1235 161.4116668701172 162.1396484375 235.8755493164062
1236 161.5338897705078 162.1204528808594 235.2030639648438
1237 161.9766235351562 162.2837066650391 234.5073089599609
1238 161.3716888427734 161.6967010498047 234.2805786132812
1239 161.6262969970703 161.981201171875 234.1594543457031
1240 161.2159271240234 160.6107482910156 233.5458526611328
1241 161.3463287353516 160.4569396972656 232.8708648681641
1242 161.1240692138672 159.2392883300781 232.8324127197266
1243 161.6343536376953 154.7959136962891 231.2477264404297
1244 161.9198913574219 154.5384521484375 230.8784790039062
1245 161.0827484130859 154.2637786865234 231.6819915771484
1246 161.4692230224609 152.5235900878906 230.5169525146484
1247 162.0431976318359 152.4838714599609 229.6162414550781
1248 161.9628448486328 152.1058807373047 229.6948547363281
1249 161.9867248535156 151.3635864257812 229.9657745361328
1250 162.7720642089844 151.2033081054688 228.6635131835938
1251 162.2914733886719 150.7610015869141 229.6690826416016
1252 164.6761322021484 141.4688415527344 221.3458862304688
1253 164.6951904296875 142.8199462890625 221.9197235107422
1254 164.9787902832031 142.2731628417969 221.2610473632812
1255 165.0765991210938 141.3249359130859 220.8226318359375
1256 164.8424224853516 140.7632751464844 220.9358825683594
1257 164.8316650390625 140.4628448486328 221.1613311767578
1258 164.9470062255859 140.2375183105469 221.2926940917969
1259 164.6861724853516 140.5792541503906 222.1599884033203
1260 166.4417877197266 140.2016906738281 222.6486663818359
1261 166.7792663574219 140.2799682617188 222.7953186035156
1262 166.4220275878906 141.0529479980469 223.5159149169922
1263 167.1602935791016 140.8392181396484 223.4092254638672
1264 167.9754943847656 140.8322296142578 224.1418304443359
1265 167.7074890136719 140.5414581298828 223.5597534179688
1266 168.2859039306641 140.5718536376953 224.5554351806641
1267 168.3111267089844 140.3150024414062 224.3871002197266
1268 167.8404998779297 140.0738983154297 223.1736755371094
1269 165.8565521240234 139.9005889892578 222.0220031738281
1270 165.3755035400391 140.1980895996094 222.4081573486328
1271 165.4909973144531 139.9083557128906 221.7757263183594
1272 165.1264343261719 140.2051696777344 222.0960388183594
1273 165.1586761474609 139.9210205078125 221.1621398925781
1274 165.4124145507812 175.773681640625 245.2139739990234
1275 166.3051452636719 176.4992370605469 246.6846313476562
1276 166.7257537841797 173.2312316894531 248.3988952636719
1277 166.6275787353516 172.5093078613281 248.3220825195312
1278 168.172119140625 176.1638946533203 248.4836120605469
1279 168.7250061035156 176.6499328613281 231.5597991943359
1280 169.9357757568359 176.4966735839844 248.0348205566406
1281 169.9960632324219 175.7028503417969 248.2408447265625
1282 170.4430541992188 176.1676635742188 246.1047210693359
1283 169.5245361328125 175.5675811767578 228.1290435791016
1284 169.7533264160156 176.9146728515625 234.8187255859375
1285 164.3568878173828 175.7902069091797 231.1354064941406
1286 166.7513275146484 176.3005981445312 247.1799774169922
1287 167.3384704589844 176.1563110351562 247.7427978515625
1288 169.0101318359375 176.5678253173828 248.5651245117188
1289 168.6305236816406 175.9770660400391 248.8088989257812
1290 167.5742034912109 173.4591979980469 249.4972229003906
1291 168.2593841552734 176.6418151855469 232.7886657714844
1292 168.0140075683594 176.3793334960938 235.3777770996094
1293 168.3363037109375 176.1109008789062 231.2481079101562
1294 168.3492431640625 175.7506408691406 231.0227813720703
1295 168.6814422607422 175.8895263671875 230.1975250244141
1296 168.4798126220703 175.0844879150391 230.3499603271484
1297 168.3766632080078 173.3070373535156 228.9286804199219
1298 168.5636596679688 173.098876953125 228.6103363037109
1299 168.9126892089844 173.7385711669922 228.5739440917969
1300 169.4755096435547 176.6602783203125 248.4725036621094
1301 170.0503387451172 176.1243133544922 226.4189758300781
1302 170.0454406738281 175.8013458251953 226.7422637939453
1303 169.8767395019531 176.466552734375 241.0665588378906
1304 170.5910339355469 176.7441253662109 241.9270477294922
1305 163.8754425048828 173.0394134521484 230.5329437255859
1306 163.9121246337891 174.40478515625 231.0212249755859
1307 163.5688629150391 173.8895263671875 231.4737243652344
1308 164.9384765625 175.20458984375 244.4684753417969
1309 166.1813507080078 176.1629638671875 246.6763305664062
1310 166.2508544921875 174.7227478027344 246.9136047363281
1311 165.7121887207031 174.2861175537109 246.2255249023438
1312 166.0670471191406 173.9237976074219 246.9228668212891
1313 166.3461303710938 173.0976104736328 247.7622833251953
1314 165.8324890136719 172.8351440429688 246.7677459716797
1315 166.0281066894531 172.4041900634766 247.1325225830078
1316 166.2756805419922 171.9387817382812 247.2738342285156
1317 166.5643463134766 171.6696014404297 247.2402496337891
1318 166.7642517089844 171.8750610351562 247.9687805175781
1319 167.1906280517578 171.6907348632812 247.6168518066406
1320 167.2245025634766 171.8061218261719 248.0062713623047
1321 168.1742858886719 171.9704742431641 248.2321014404297
1322 168.6616516113281 172.2918395996094 249.4300689697266
1323 169.4436492919922 172.23095703125 248.8246612548828
1324 169.3413391113281 172.5034484863281 249.952392578125
1325 170.0783996582031 172.4732971191406 249.3118896484375
1326 170.5769653320312 173.0580596923828 249.9174194335938
1327 170.6218414306641 173.3531036376953 250.0503997802734
1328 170.3466186523438 173.0069580078125 250.2843170166016
1329 170.2899627685547 173.4569549560547 250.4768676757812
1330 170.6485748291016 173.6411437988281 249.987548828125
1331 170.3342437744141 173.8588104248047 250.2512969970703
1332 169.8307495117188 173.6132659912109 250.6240844726562
1333 169.9016571044922 173.9833984375 250.3336029052734
1334 169.4993591308594 173.6902618408203 250.6284484863281
1335 169.6374664306641 174.4400787353516 249.9494934082031
1336 169.0696716308594 173.8005828857422 250.4741668701172
1337 169.2614440917969 174.3990783691406 250.0434875488281
1338 168.8390808105469 174.2960968017578 250.0426177978516
1339 168.1250152587891 176.4452667236328 232.0785217285156
1340 168.4297332763672 174.3502502441406 229.5644683837891
1341 168.2812957763672 174.2633209228516 230.0124053955078
1342 168.1943817138672 173.6041259765625 229.6016693115234
1343 168.0219879150391 173.0016479492188 229.4344787597656
1344 168.1659851074219 172.886962890625 228.9550933837891
1345 167.6798553466797 172.1953887939453 229.2252349853516
1346 168.0264129638672 173.9846343994141 231.9526519775391
1347 168.1826629638672 174.3908538818359 231.4421539306641
1348 167.976806640625 174.6494445800781 232.2364807128906
1349 168.3807830810547 176.4896697998047 236.0472412109375
1350 168.0174713134766 176.2793426513672 236.5230255126953
1351 169.0177307128906 176.687255859375 235.9211120605469
1352 169.6001281738281 175.8527679443359 248.7435150146484
1353 169.3130340576172 175.9169921875 248.8884735107422
1354 169.4649353027344 175.2027740478516 249.4051055908203
1355 169.8835754394531 175.2252960205078 248.9971008300781
1356 169.3963165283203 176.7571105957031 235.4207000732422
1357 168.7018432617188 175.0748596191406 229.5687713623047
1358 169.7667388916016 175.9226989746094 248.5184326171875
1359 168.8941650390625 176.5541381835938 236.7183837890625
1360 168.7311248779297 176.2837829589844 230.5322723388672
1361 169.4715728759766 176.2306365966797 229.0043487548828
1362 169.478515625 176.5771331787109 238.3901062011719
1363 169.927734375 176.6964721679688 238.2643737792969
1364 169.3455352783203 176.5662689208984 237.2484130859375
1365 169.9542236328125 176.7139282226562 237.2297973632812
1366 170.2564849853516 176.7265319824219 238.3643493652344
1367 170.3166198730469 176.489990234375 242.0334320068359
1368 170.3963928222656 175.9627990722656 242.9615783691406
1369 170.2518768310547 176.0794525146484 242.4366149902344
1370 170.1823425292969 175.2476196289062 243.1963806152344
1371 169.8980712890625 176.3298797607422 241.5259704589844
1372 169.5675659179688 175.9509887695312 241.3172607421875
1373 169.0908203125 175.2846374511719 241.0857086181641
1374 169.4830017089844 176.234375 240.86865234375
1375 169.0825653076172 175.9941711425781 240.6937866210938
1376 168.7646484375 175.5365142822266 240.6762237548828
1377 169.9698638916016 175.3345489501953 242.4487762451172
1378 169.4683990478516 175.27685546875 241.5482025146484
1379 163.075927734375 173.2682800292969 241.0803070068359
1380 166.4175415039062 175.4337768554688 247.0126037597656
1381 167.2240905761719 175.5146331787109 247.9562377929688
1382 167.8733520507812 175.3701019287109 248.7184295654297
1383 167.4706115722656 175.1383361816406 237.1865234375
1384 167.6499786376953 175.6824188232422 232.6258544921875
1385 168.0456237792969 175.0988159179688 231.6826324462891
1386 167.9281921386719 176.2196502685547 232.0702514648438
1387 168.9442138671875 175.4305419921875 229.2308654785156
1388 168.9914245605469 176.2382965087891 240.3151245117188
1389 170.0451507568359 175.770263671875 226.0855407714844
1390 169.9813690185547 175.9279022216797 225.8354339599609
1391 170.1220703125 173.9652404785156 223.8515625
1392 170.625244140625 173.1392822265625 223.2441101074219
1393 170.8202667236328 172.9486083984375 223.9212799072266
1394 170.4209899902344 172.9324340820312 222.7681274414062
1395 170.2770080566406 172.7264709472656 222.8680877685547
1396 169.7859802246094 172.7086029052734 222.9521484375
1397 169.8719177246094 172.9281311035156 222.6458282470703
1398 169.8804168701172 173.41650390625 222.7776489257812
1399 169.4429168701172 173.1467590332031 222.8800811767578
1400 169.469970703125 173.4269104003906 222.9627685546875
1401 170.1287231445312 173.5946655273438 223.0533142089844
1402 169.6217651367188 173.9188385009766 223.4395599365234
1403 169.6893310546875 174.6647338867188 244.7296905517578
1404 169.9579010009766 174.8990783691406 244.6603088378906
1405 169.6041259765625 174.4050903320312 245.5697021484375
1406 169.97265625 174.6965484619141 245.8072662353516
1407 169.961669921875 174.5708923339844 246.3359375
1408 170.0225982666016 174.3037872314453 246.840576171875
1409 165.1393890380859 174.4585723876953 229.310302734375
1410 165.4232177734375 174.9445037841797 245.5920104980469
1411 163.6009674072266 172.8236236572266 242.7051239013672
1412 164.0004577636719 174.0659637451172 243.6154022216797
1413 161.7436370849609 170.753173828125 239.8908538818359
1414 161.3866577148438 168.1478576660156 237.4690856933594
1415 161.336181640625 168.0825042724609 236.5788269042969
1416 161.1867065429688 167.2602844238281 237.5156402587891
1417 161.2048034667969 167.3353881835938 235.8196105957031
1418 161.1005706787109 164.8309631347656 234.4269104003906
1419 160.6751403808594 164.608154296875 235.5045318603516
1420 160.7282562255859 163.7711791992188 236.0395812988281
1421 160.9254760742188 163.2760772705078 236.7607421875
1422 161.1647644042969 163.0119018554688 236.8361206054688
1423 161.7542266845703 162.8739318847656 235.7241363525391
1424 167.5928955078125 174.4774169921875 237.2197570800781
1425 167.8868255615234 175.94921875 231.8887329101562
1426 168.318359375 175.9615325927734 225.3130645751953
1427 168.0693206787109 176.0067443847656 225.8457946777344
1428 168.0325012207031 175.8188629150391 239.7966003417969
1429 169.04736328125 176.0062408447266 248.8920288085938
1430 169.3546447753906 175.6906585693359 224.3655090332031
1431 169.7469635009766 175.6774749755859 224.6021728515625
1432 169.9146728515625 175.2381439208984 224.4186553955078
1433 170.1554565429688 175.2215728759766 224.8208923339844
1434 170.0794830322266 175.5976867675781 225.0884552001953
1435 169.5897979736328 174.9757385253906 242.2338562011719
1436 169.4879913330078 174.7581481933594 242.6266479492188
1437 168.6552124023438 174.6175231933594 241.27587890625
1438 168.0911407470703 173.6930999755859 243.5832061767578
1439 167.7272644042969 173.2483367919922 244.35986328125
1440 167.6728210449219 173.1615447998047 243.8153381347656
1441 167.5352630615234 172.8648834228516 243.8733825683594
1442 165.9271240234375 175.2910461425781 228.7314147949219
1443 167.4277954101562 175.5965576171875 238.0107269287109
1444 167.4042358398438 175.2696990966797 237.8961791992188
1445 167.5766754150391 174.5425415039062 238.2209930419922
1446 168.1963195800781 175.6786499023438 248.7885894775391
1447 167.9578094482422 175.5750427246094 239.8279876708984
1448 167.8190460205078 175.1748809814453 239.5600280761719
1449 168.3746643066406 176.03857421875 240.0676116943359
1450 168.2585906982422 175.7590026855469 240.218017578125
1451 168.559814453125 175.0710601806641 240.6063079833984
1452 168.0901947021484 174.9020385742188 240.103271484375
1453 168.2333221435547 174.3320922851562 240.9365539550781
1454 169.1780548095703 174.9544677734375 241.4764251708984
1455 168.6955718994141 174.2430877685547 229.0255279541016
1456 168.9524841308594 174.1324615478516 228.6025085449219
1457 169.4312438964844 175.2788391113281 224.1511688232422
1458 169.6345825195312 174.653076171875 224.1797943115234
1459 169.2071075439453 174.6655883789062 224.0432586669922
1460 169.7013092041016 174.2789916992188 224.0032501220703
1461 169.4121246337891 174.280517578125 223.8477478027344
1462 169.3427886962891 173.8786163330078 223.4261627197266
1463 167.8055877685547 172.9467163085938 236.8840484619141
1464 167.9945678710938 172.1706848144531 237.7755584716797
1465 167.9678649902344 172.1890869140625 236.8755493164062
1466 170.03955078125 175.1276397705078 242.99169921875
1467 163.3571014404297 174.0937805175781 232.2901763916016
1468 164.8042907714844 174.2743530273438 244.8969573974609
1469 164.2416076660156 174.2711639404297 244.0338134765625
1470 167.4828186035156 175.40576171875 238.4901733398438
1471 167.5836334228516 174.7903137207031 238.5515594482422
1472 167.8491821289062 174.7755126953125 239.705322265625
1473 167.564697265625 174.2790679931641 238.9987335205078
1474 168.2741546630859 174.9752960205078 231.1631164550781
1475 168.8088684082031 175.0682525634766 249.5600280761719
1476 169.1327514648438 175.1049041748047 249.5543670654297
1477 168.7251129150391 175.2775726318359 224.3213958740234
1478 163.3738861083984 174.6661834716797 232.8000183105469
1479 163.9667053222656 174.8053894042969 243.0752410888672
1480 166.6356964111328 174.7432250976562 247.5014953613281
1481 168.2571716308594 174.6654815673828 231.04345703125
1482 168.1360626220703 173.8801727294922 230.8441925048828
1483 168.0964202880859 173.4098358154297 229.8242950439453
1484 168.4076538085938 175.0751495361328 249.3780364990234
1485 169.0265197753906 175.3170928955078 224.1700592041016
1486 170.21337890625 174.2514953613281 226.5183258056641
1487 170.3964385986328 174.2745666503906 225.8006286621094
1488 170.8174285888672 173.7892608642578 226.184814453125
1489 170.9340209960938 173.6460723876953 225.0881652832031
1490 171.0681762695312 173.4562377929688 225.6217803955078
1491 171.0409088134766 173.3551940917969 224.7018890380859
1492 171.1568450927734 173.1146240234375 225.1438903808594
1493 171.0809478759766 173.1426239013672 224.6097259521484
1494 171.1249847412109 172.9421234130859 224.8383178710938
1495 168.8882446289062 174.0869445800781 245.1111145019531
1496 168.6312713623047 173.8374633789062 245.3859252929688
1497 168.1456451416016 173.7050628662109 244.2935333251953
1498 168.13232421875 173.3802185058594 245.4761047363281
1499 168.3373565673828 173.3685302734375 245.8769836425781
1500 164.1073913574219 172.9092407226562 243.755859375
1501 164.2973785400391 173.8285217285156 244.2812652587891
1502 162.6005859375 169.0953979492188 241.7436218261719
1503 162.1945495605469 169.2629089355469 240.5885009765625
1504 162.2135009765625 168.196533203125 240.6486358642578
1505 162.6720733642578 166.59033203125 242.7016906738281
1506 162.4954528808594 165.8081665039062 242.7626647949219
1507 162.896484375 166.1990966796875 243.7784271240234
1508 163.4722900390625 163.6313934326172 246.0926361083984
1509 163.0694274902344 164.3430786132812 244.9877014160156
1510 163.1881103515625 163.5733642578125 245.4365844726562
1511 163.2418365478516 163.0545959472656 244.8533325195312
1512 163.2366333007812 162.9095916748047 243.4330749511719
1513 163.489013671875 162.6936645507812 244.005126953125
1514 162.8864440917969 162.0849304199219 243.55859375
1515 163.3796081542969 162.4824523925781 243.3188018798828
1516 162.892578125 162.2332763671875 242.9291687011719
1517 167.2073059082031 173.85205078125 248.844482421875
1518 166.7985229492188 174.2739562988281 247.953369140625
1519 167.6097412109375 174.1555023193359 239.4775390625
1520 169.0929107666016 174.25146484375 223.8429412841797
1521 170.4680786132812 173.7771759033203 226.9449157714844
1522 169.9893188476562 174.6072540283203 224.4606475830078
1523 169.9048309326172 174.9358673095703 243.3590545654297
1524 170.2711791992188 174.5791015625 247.4320068359375
1525 170.1588745117188 174.7022552490234 246.9051818847656
1526 170.1662292480469 174.9823913574219 246.2864685058594
1527 167.9723358154297 174.36865234375 232.8289642333984
1528 167.9990234375 173.5332336425781 231.9900970458984
1529 167.9755096435547 173.4191589355469 231.2425537109375
1530 167.5713043212891 171.8380432128906 229.4036560058594
1531 167.5556945800781 171.1483001708984 229.6549530029297
1532 167.3116760253906 170.6403198242188 228.8338317871094
1533 167.1673278808594 170.8422241210938 228.5093994140625
1534 167.9783782958984 173.1036224365234 232.4638977050781
1535 167.6260070800781 172.2301330566406 231.1261596679688
1536 167.5533142089844 173.7977600097656 239.1535797119141
1537 167.7107696533203 173.1106567382812 239.2437744140625
1538 167.8899993896484 174.0593414306641 240.3887329101562
1539 168.876953125 174.1462707519531 223.9087982177734
1540 169.0957489013672 173.4991912841797 223.2740783691406
1541 168.6204071044922 173.1776733398438 223.9024353027344
1542 168.9118041992188 172.926513671875 223.7040100097656
1543 168.5021057128906 172.90869140625 224.782958984375
1544 169.0047454833984 172.7326049804688 224.1195526123047
1545 168.7893218994141 172.69091796875 224.974853515625
1546 169.3061370849609 172.6359558105469 224.3284454345703
1547 169.96240234375 172.5417327880859 224.5695343017578
1548 169.3197937011719 172.6249542236328 225.1210632324219
1549 170.0196075439453 174.4687194824219 249.7184906005859
1550 170.2776489257812 174.5312194824219 249.3669738769531
1551 170.8063201904297 173.9135284423828 248.9190521240234
1552 163.0770721435547 172.9257507324219 241.1848297119141
1553 162.3934173583984 171.6685180664062 240.9410247802734
1554 165.4468383789062 173.4222717285156 245.9642333984375
1555 165.5953674316406 172.2216186523438 246.3341827392578
1556 165.7696838378906 171.6856689453125 246.4278259277344
1557 166.1678771972656 171.5949401855469 246.7669067382812
1558 167.1504058837891 171.5833587646484 246.992431640625
1559 168.4109649658203 171.9745635986328 247.6678466796875
1560 167.6013336181641 171.8360900878906 246.1092071533203
1561 167.9044189453125 171.9000396728516 246.4977416992188
1562 167.1903076171875 171.530029296875 246.3983154296875
1563 167.630126953125 171.9854583740234 248.4704284667969
1564 166.3137512207031 172.4519653320312 226.9471588134766
1565 165.9034729003906 172.2655029296875 227.2875366210938
1566 165.5270080566406 171.9249572753906 227.5450592041016
1567 165.3993682861328 171.676513671875 227.6939849853516
1568 165.4881286621094 171.1436767578125 227.8524322509766
1569 164.8718414306641 170.8702087402344 228.3187561035156
1570 164.5431976318359 166.2049560546875 228.3849487304688
1571 164.8529510498047 167.5702819824219 227.9593048095703
1572 165.2555541992188 166.1415405273438 227.4044647216797
1573 165.0459594726562 165.690185546875 227.5654602050781
1574 165.1591949462891 164.5148468017578 226.4694976806641
1575 165.5331115722656 164.0816955566406 225.3018798828125
1576 165.0463714599609 163.4797668457031 226.6411895751953
1577 165.097900390625 163.0466461181641 226.6091156005859
1578 166.7455596923828 173.4061126708984 226.9809417724609
1579 167.7823638916016 174.0263977050781 249.4426727294922
1580 170.5321350097656 174.4245910644531 248.7523651123047
1581 164.6930084228516 174.0189819335938 229.7496795654297
1582 167.9943084716797 173.4639434814453 234.2610778808594
1583 167.6176910400391 171.8341369628906 231.3250122070312
1584 167.8046875 172.432861328125 232.171630859375
1585 167.7755432128906 171.5013427734375 231.9657440185547
1586 167.6120910644531 171.2339172363281 230.6151275634766
1587 167.7431945800781 170.9906005859375 231.1194915771484
1588 167.5648651123047 172.2478942871094 230.3379211425781
1589 167.5816802978516 171.6080627441406 229.8843994140625
1590 168.1493225097656 173.9631042480469 241.9605712890625
1591 168.0715026855469 173.5450897216797 242.9305725097656
1592 168.0176086425781 173.5326995849609 241.9524536132812
1593 167.9728240966797 173.2275695800781 242.6117858886719
1594 167.7366027832031 172.6263122558594 243.1817016601562
1595 168.4435729980469 174.4037780761719 249.7982940673828
1596 168.7533569335938 174.3168334960938 242.6931762695312
1597 168.3294982910156 173.9095764160156 242.7635650634766
1598 168.7346649169922 173.4145812988281 223.6732788085938
1599 168.2618255615234 173.2565460205078 224.6425018310547
1600 168.1087188720703 172.7627410888672 225.2428741455078
1601 170.5931091308594 174.0978851318359 249.4926910400391
1602 170.8358764648438 173.4301605224609 248.34765625
1603 170.8602600097656 173.4370880126953 249.1833953857422
1604 169.2150726318359 174.4385681152344 244.0982208251953
1605 161.8605651855469 173.5589294433594 236.9236297607422
1606 164.9406127929688 174.0045623779297 245.1717529296875
1607 164.5723571777344 173.0218658447266 244.6561737060547
1608 163.8884887695312 170.8104400634766 244.4374694824219
1609 163.7100219726562 171.8387756347656 243.5220794677734
1610 163.5889129638672 170.6496429443359 243.9115447998047
1611 165.2920837402344 174.11962890625 228.9353637695312
1612 168.7455291748047 168.9875183105469 235.6003723144531
1613 168.3892517089844 169.5122375488281 236.2486114501953
1614 167.9825286865234 173.5320892333984 235.3026428222656
1615 167.9958953857422 172.7120056152344 234.6460723876953
1616 167.8596954345703 171.4154968261719 235.4783782958984
1617 167.7842102050781 171.8838500976562 232.2969970703125
1618 167.9559631347656 172.5035095214844 238.1906433105469
1619 167.9749603271484 172.0235595703125 239.5381011962891
1620 168.0500793457031 170.8999786376953 237.809814453125
1621 167.6504058837891 172.4326324462891 229.8794250488281
1622 167.0276794433594 171.1072540283203 228.1353912353516
1623 168.3676147460938 173.974609375 243.6904144287109
1624 167.7783203125 173.1009216308594 243.3012390136719
1625 163.2443084716797 173.3910369873047 231.9283447265625
1626 163.4170074462891 171.6185150146484 230.4783477783203
1627 163.623046875 170.5118103027344 229.5450134277344
1628 163.8723449707031 171.6097717285156 229.6057281494141
1629 163.7891845703125 170.1357269287109 229.2178344726562
1630 164.1127777099609 170.4221343994141 228.8761444091797
1631 164.5198516845703 169.5909881591797 228.4521484375
1632 164.0066833496094 172.3271179199219 229.9022674560547
1633 164.3737182617188 171.1855010986328 228.8102111816406
1634 164.7215270996094 173.2041168212891 229.4852905273438
1635 164.7024688720703 172.72900390625 244.9022827148438
1636 163.1955871582031 172.0953521728516 242.0821685791016
1637 162.4582366943359 170.3280334472656 241.4380645751953
1638 166.3053741455078 173.2136840820312 227.6224517822266
1639 166.1154174804688 172.8450317382812 227.6710357666016
1640 167.9895324707031 172.6162567138672 233.5904693603516
1641 168.080810546875 174.0439147949219 241.0366516113281
1642 168.1337738037109 173.8368377685547 249.9445953369141
1643 168.6728363037109 173.5393981933594 250.4696044921875
1644 170.0354309082031 173.8945007324219 246.9297943115234
1645 161.8772735595703 173.0948791503906 235.9854736328125
1646 163.6709747314453 169.6873474121094 229.3708038330078
1647 164.0647583007812 168.4999847412109 229.3115539550781
1648 165.6382598876953 173.2742004394531 228.4440765380859
1649 167.9788665771484 173.6378326416016 241.1539611816406
1650 167.7719573974609 173.7105865478516 240.0460510253906
1651 167.8061828613281 173.4435729980469 240.4466552734375
1652 167.8119201660156 172.6590270996094 239.7668609619141
1653 167.9970855712891 171.7618713378906 239.0616455078125
1654 168.0071563720703 171.2268676757812 238.260986328125
1655 168.2488555908203 169.9648132324219 237.0351867675781
1656 168.2008056640625 169.9547729492188 236.14892578125
1657 167.8208923339844 170.5145874023438 232.5268859863281
1658 167.8141632080078 170.4393310546875 231.4475708007812
1659 167.9611968994141 172.6034393310547 242.2488098144531
1660 170.0799865722656 172.9732513427734 250.5428466796875
1661 169.9795684814453 172.7166900634766 250.2559661865234
1662 169.0692443847656 173.1468200683594 223.2526245117188
1663 169.3704376220703 172.9249420166016 223.03125
1664 169.421142578125 172.7378997802734 223.4273529052734
1665 170.0666198730469 173.0709533691406 222.5784301757812
1666 170.7929992675781 173.0279846191406 249.1609191894531
1667 170.5032043457031 172.6922607421875 249.3377075195312
1668 170.6077728271484 172.7003479003906 248.718994140625
1669 170.3782043457031 172.5326843261719 248.8964385986328
1670 169.98779296875 172.3326721191406 248.6883239746094
1671 169.9959411621094 172.3320007324219 248.17041015625
1672 168.6613464355469 172.285888671875 246.6777496337891
1673 167.897705078125 172.1083068847656 246.0834655761719
1674 170.3970489501953 173.3745269775391 247.1789398193359
1675 162.8213653564453 171.6767730712891 241.5652160644531
1676 161.7667541503906 170.31640625 240.0210571289062
1677 161.7000579833984 169.0189514160156 239.3692779541016
1678 161.4537811279297 169.7806396484375 238.6613006591797
1679 161.4468383789062 169.4276733398438 238.5042114257812
1680 161.5223388671875 168.1645812988281 238.7529144287109
1681 161.7770843505859 168.3595886230469 239.43701171875
1682 161.9940490722656 166.2375793457031 240.9329833984375
1683 161.7343444824219 166.4041748046875 240.0229339599609
1684 161.7614288330078 165.5902709960938 240.53564453125
1685 162.0119323730469 164.4830322265625 241.8720550537109
1686 162.185546875 164.0085754394531 242.2184906005859
1687 162.3215942382812 164.2123870849609 242.9338989257812
1688 165.2831726074219 172.9072875976562 228.6784057617188
1689 164.6515045166016 171.9550933837891 245.0527954101562
1690 167.9899139404297 171.4542541503906 241.9327239990234
1691 167.9366912841797 170.9224853515625 242.2223663330078
1692 167.9669799804688 172.4592590332031 241.6606140136719
1693 167.9844818115234 171.5319213867188 240.6626892089844
1694 168.0078277587891 170.7692718505859 238.7657012939453
1695 168.1628875732422 170.4475555419922 238.0556488037109
1696 168.1923370361328 169.7336120605469 238.6348266601562
1697 168.3452606201172 169.4146728515625 237.8284759521484
1698 167.7804107666016 170.3006591796875 230.8841552734375
1699 168.1791229248047 173.4472045898438 250.1212310791016
1700 169.9343414306641 173.7057189941406 246.828125
1701 170.8361511230469 173.4608306884766 226.7322082519531
1702 170.7538299560547 173.1501159667969 226.8620758056641
1703 171.0475921630859 173.1497650146484 226.1642913818359
1704 170.6132202148438 173.4186553955078 227.0746612548828
1705 170.0289916992188 173.1367797851562 227.7383728027344
1706 169.0155487060547 172.2326354980469 247.1144104003906
1707 171.0427093505859 173.4418792724609 226.1471099853516
1708 171.1100463867188 172.9379119873047 225.2471466064453
1709 166.3505859375 170.3316040039062 245.9743804931641
1710 165.9733276367188 170.1090240478516 246.0697326660156
1711 166.2661285400391 169.8009948730469 245.9412841796875
1712 166.0846710205078 168.9910736083984 246.1282958984375
1713 166.4107360839844 169.1087036132812 245.8689575195312
1714 167.0575256347656 168.8480682373047 244.6374359130859
1715 167.2614135742188 167.0597229003906 244.9037170410156
1716 167.2349090576172 167.8141021728516 244.5730895996094
1717 167.6302642822266 168.0671234130859 243.4720458984375
1718 167.5293426513672 167.211669921875 243.9578857421875
1719 168.0000457763672 170.9094848632812 240.6061248779297
1720 167.8338775634766 172.1228942871094 233.1087188720703
1721 167.8196105957031 171.7486267089844 233.2955627441406
1722 167.9595031738281 169.9019775390625 231.7288360595703
1723 168.6077728271484 173.0197448730469 250.3809814453125
1724 168.0220336914062 172.4839324951172 228.6186828613281
1725 168.1159820556641 172.27197265625 227.9444274902344
1726 167.7159423828125 172.0211944580078 228.0877227783203
1727 167.9316711425781 172.0982208251953 227.3905792236328
1728 167.2809295654297 171.5916900634766 227.8340759277344
1729 167.1496887207031 171.5896759033203 227.4085083007812
1730 166.8009033203125 171.6018676757812 227.0505218505859
1731 167.2967376708984 171.8183288574219 226.8847503662109
1732 169.0124206542969 173.43798828125 250.6228332519531
1733 169.8549652099609 173.3479309082031 227.9225769042969
1734 169.9225921630859 172.9387664794922 227.6852416992188
1735 170.3860168457031 173.1368255615234 222.7377014160156
1736 170.3015441894531 173.3421173095703 222.8092498779297
1737 170.6162872314453 172.714599609375 223.9138031005859
1738 164.4489288330078 172.8373107910156 229.6392974853516
1739 167.8054656982422 172.5408477783203 240.7610473632812
1740 169.3126068115234 173.2055969238281 228.2664947509766
1741 169.3755035400391 173.2087097167969 250.7404479980469
1742 169.8153686523438 173.2185668945312 250.7339630126953
1743 166.6182556152344 172.9972534179688 226.9839324951172
1744 167.7335510253906 172.4018707275391 225.7105102539062
1745 167.4032897949219 172.5509643554688 225.7615203857422
1746 167.9291687011719 171.6752166748047 234.0160980224609
1747 167.9542694091797 170.8916931152344 233.2845916748047
1748 167.6359710693359 171.9352111816406 228.5907287597656
1749 167.360595703125 171.3420104980469 228.6311645507812
1750 170.0659637451172 172.6552581787109 223.2139434814453
1751 164.5180511474609 172.0601654052734 228.8625030517578
1752 164.9781646728516 172.1742095947266 228.2792510986328
1753 164.9448547363281 171.8178100585938 228.1358642578125
1754 164.3652496337891 171.6035766601562 228.8935852050781
1755 165.1748809814453 172.0091247558594 245.72314453125
1756 164.3327331542969 170.8800201416016 245.0490264892578
1757 168.067138671875 172.5279693603516 249.5682525634766
1758 168.2464141845703 169.1696472167969 239.0606994628906
1759 169.0009765625 172.7123565673828 250.2867279052734
1760 169.6207275390625 172.8835144042969 250.6243591308594
1761 170.3362426757812 172.6509704589844 223.8128204345703
1762 167.3454284667969 172.3077087402344 225.9448089599609
1763 167.1516265869141 172.1000671386719 226.23486328125
1764 166.7117614746094 171.8638916015625 226.6539306640625
1765 167.9641876220703 170.0712738037109 233.0439605712891
1766 168.0736541748047 169.5334625244141 232.5129699707031
1767 168.215087890625 167.947509765625 230.7603149414062
1768 169.1673583984375 172.6057586669922 225.5076751708984
1769 169.5589447021484 172.6142272949219 226.8205108642578
1770 168.6243133544922 172.355224609375 226.8194885253906
1771 168.7281646728516 172.5 225.6903991699219
1772 168.0382385253906 172.3174133300781 225.8791351318359
1773 168.7213439941406 172.4574737548828 227.6178436279297
1774 166.6561126708984 172.1609191894531 248.2089996337891
1775 168.4255065917969 172.5902557373047 225.3665618896484
1776 168.6779632568359 172.4712982177734 249.8609008789062
1777 161.3043365478516 170.0979156494141 237.8091735839844
1778 165.3210601806641 170.6576232910156 228.0196685791016
1779 164.8141479492188 169.8810424804688 228.2163543701172
1780 168.9556121826172 172.0552062988281 248.1133117675781
1781 168.0184631347656 170.2431030273438 240.8545379638672
1782 168.1128845214844 172.0710754394531 248.7365570068359
1783 167.5179443359375 172.1285095214844 226.1969146728516
1784 169.7195739746094 172.3069915771484 247.6915588378906
1785 163.0259246826172 170.7312927246094 242.4366912841797
1786 163.0284118652344 170.1725006103516 242.5991973876953
1787 165.0568237304688 171.1489410400391 245.6568756103516
1788 163.1772918701172 168.6737213134766 243.1138458251953
1789 163.0460815429688 169.4931945800781 242.7530212402344
1790 162.6007385253906 168.0768737792969 241.919921875
1791 167.2081909179688 172.0941467285156 248.5142822265625
1792 167.2802886962891 171.9389495849609 226.5616607666016
1793 167.85595703125 172.1365966796875 226.6022338867188
1794 167.4033050537109 171.7933654785156 245.5191192626953
1795 167.2184143066406 171.4423217773438 244.8955535888672
1796 167.2232055664062 171.1318817138672 244.7238159179688
1797 167.1746673583984 170.5169067382812 244.6195068359375
1798 167.5104064941406 170.1725006103516 243.8296966552734
1799 167.9656219482422 169.3521423339844 242.5991973876953
1800 168.1336059570312 168.5171203613281 242.3323822021484
1801 167.9881286621094 171.1669311523438 233.9673767089844
1802 168.6668090820312 172.0794677734375 247.2190093994141
1803 165.3991546630859 171.5452270507812 246.0132446289062
1804 166.1576843261719 171.2407379150391 246.4991302490234
1805 165.6989440917969 170.7481994628906 246.1198120117188
1806 167.7543182373047 170.4192504882812 243.1119384765625
1807 167.9955291748047 170.7249145507812 235.4232635498047
1808 168.0077209472656 169.9525451660156 233.5941925048828
1809 168.0263824462891 169.6985626220703 239.6979370117188
1810 164.8050231933594 169.1405639648438 246.0880584716797
1811 165.0954895019531 170.1512756347656 245.8406829833984
1812 164.4327697753906 169.9564208984375 245.2336578369141
1813 163.9198913574219 167.7892456054688 244.9145050048828
1814 163.4373016357422 167.9023590087891 243.9248046875
1815 163.1142120361328 166.8912658691406 243.8809814453125
1816 166.5658569335938 171.5181884765625 246.9176177978516
1817 166.8643951416016 171.5711364746094 247.0997772216797
1818 166.8657989501953 171.3345947265625 246.4144592285156
1819 167.1802520751953 171.4346008300781 245.3502349853516
1820 166.5632019042969 171.280029296875 246.5328826904297
1821 167.0073852539062 171.2898559570312 245.9892425537109
1822 166.925537109375 170.9850769042969 245.6490783691406
1823 167.8192291259766 167.5289916992188 242.9311828613281
1824 168.0731811523438 166.5947570800781 242.207275390625
1825 168.3637237548828 167.7322692871094 241.3795471191406
1826 168.3598480224609 166.4976501464844 241.4430236816406
1827 168.1531982421875 165.9373168945312 242.2813720703125
1828 168.5405120849609 166.0853881835938 241.1136016845703
1829 168.8944702148438 165.3604431152344 240.9243316650391
1830 169.4120941162109 165.0502471923828 240.2258911132812
1831 168.9689636230469 166.2462463378906 239.8385925292969
1832 169.6961517333984 165.2583618164062 239.4286804199219
1833 166.6854400634766 171.046142578125 246.2105407714844
1834 166.3242492675781 170.7373046875 246.2143402099609
1835 166.0162048339844 170.6234283447266 246.1852722167969
1836 161.6512908935547 170.1742858886719 235.3287658691406
1837 166.8202667236328 169.9857025146484 245.1811218261719
1838 168.1939849853516 167.9371643066406 241.8829193115234
1839 168.1100921630859 169.5235443115234 233.6909790039062
1840 168.3350067138672 168.9503173828125 232.8593902587891
1841 165.7527618408203 169.6191864013672 227.8336486816406
1842 166.3122711181641 169.4280395507812 227.9589996337891
1843 166.5705108642578 168.7810668945312 227.816650390625
1844 166.871337890625 169.3963928222656 228.2697906494141
1845 167.2323913574219 169.0161285400391 228.4404449462891
1846 166.9953460693359 168.2276611328125 227.7818145751953
1847 167.4404144287109 168.2584533691406 228.3445587158203
1848 167.6115112304688 169.4161682128906 243.4832458496094
1849 161.8402862548828 169.2083740234375 239.7733764648438
1850 165.4786834716797 170.2354888916016 227.9691314697266
1851 166.1604766845703 168.3509368896484 227.5457305908203
1852 166.1415863037109 167.5408325195312 227.0387115478516
1853 165.7248992919922 167.5580444335938 227.1605682373047
1854 165.687255859375 167.9725799560547 227.4084320068359
1855 165.3569030761719 167.5611114501953 227.4786529541016
1856 164.9602966308594 169.3793182373047 228.0404968261719
1857 164.4530639648438 169.1928405761719 228.5629425048828
1858 166.7288513183594 170.7151947021484 245.8383026123047
1859 168.2220306396484 169.1032409667969 240.2413024902344
1860 168.6451568603516 168.3488464355469 238.8238677978516
1861 168.0617980957031 169.8527526855469 234.5127868652344
1862 162.8776550292969 167.3748474121094 242.9310607910156
1863 165.5254058837891 170.2016296386719 246.0236206054688
1864 165.2271881103516 169.1804656982422 246.2223358154297
1865 165.6848602294922 169.1245727539062 246.2310028076172
1866 166.0508117675781 167.9867858886719 246.4338989257812
1867 166.3983459472656 167.9591064453125 246.1226501464844
1868 166.6984405517578 167.8338165283203 245.7702941894531
1869 166.9084930419922 167.0194091796875 245.7010345458984
1870 166.7496337890625 168.520751953125 245.4876403808594
1871 169.3683624267578 163.0172119140625 243.3043518066406
1872 169.0109710693359 163.3684997558594 243.0907592773438
1873 168.8305969238281 163.1182250976562 244.2415161132812
1874 167.6347351074219 163.6189575195312 246.0634765625
1875 167.6942138671875 164.2348022460938 244.4611663818359
1876 167.4060668945312 164.4755249023438 245.3700866699219
1877 167.1805419921875 164.4907684326172 246.6802978515625
1878 167.0455017089844 164.9756774902344 246.4955902099609
1879 166.2279815673828 165.8003692626953 247.1948394775391
1880 166.5143737792969 165.9206237792969 246.8008117675781
1881 166.1499328613281 166.7101745605469 246.8804931640625
1882 166.6300811767578 170.0707092285156 245.6010131835938
1883 161.4371185302734 168.5535278320312 238.1064300537109
1884 164.0066833496094 169.7852935791016 244.7326965332031
1885 165.3336486816406 169.33740234375 227.8264007568359
1886 166.6803894042969 169.4792175292969 245.4715270996094
1887 168.2198486328125 169.6179809570312 234.8400268554688
1888 168.8253173828125 168.5653533935547 234.3259887695312
1889 163.0074157714844 168.2939453125 230.7880554199219
1890 164.3694152832031 169.1202392578125 245.4734802246094
1891 164.5187225341797 167.4215393066406 228.4573822021484
1892 162.2463684082031 166.9681701660156 241.25341796875
1893 164.6118927001953 168.976806640625 245.9564514160156
1894 165.5396423339844 168.4292907714844 246.5257568359375
1895 165.8187713623047 166.7478332519531 247.141357421875
1896 165.752197265625 167.7348327636719 246.7127685546875
1897 165.5129089355469 166.9201049804688 247.2076416015625
1898 164.4970092773438 165.2654418945312 247.1411285400391
1899 164.5724945068359 164.6098022460938 247.6178283691406
1900 164.8751983642578 165.0556793212891 247.6593170166016
1901 164.9876861572266 165.495849609375 247.3941192626953
1902 165.5325927734375 165.2816467285156 247.8278961181641
1903 165.9637145996094 165.7095642089844 247.4853515625
1904 165.9901275634766 165.1523895263672 248.0589599609375
1905 166.3273468017578 165.1452484130859 247.9087524414062
1906 166.5813751220703 165.0569610595703 247.7140045166016
1907 165.3074188232422 168.3192443847656 227.7233734130859
1908 164.7674713134766 168.1172637939453 228.1503143310547
1909 168.2398071289062 168.7024536132812 241.3951873779297
1910 161.4194030761719 168.1017761230469 238.2546997070312
1911 161.3985443115234 167.1043395996094 238.6931457519531
1912 161.3883972167969 165.4813385009766 239.2667236328125
1913 161.4044342041016 163.9974670410156 239.6377868652344
1914 161.5495300292969 164.5164489746094 240.2176208496094
1915 161.6214294433594 163.8391876220703 240.29931640625
1916 161.7082672119141 164.3892822265625 240.9447631835938
1917 165.5841522216797 168.5963439941406 227.6817016601562
1918 168.4508972167969 167.0115966796875 240.67333984375
1919 168.3742828369141 166.81787109375 241.2731475830078
1920 168.5802154541016 166.6506805419922 240.4360046386719
1921 169.2969970703125 167.7653198242188 234.8974304199219
1922 168.979248046875 167.9706420898438 233.3899230957031
1923 164.0046691894531 168.3299255371094 244.8679962158203
1924 165.0081024169922 169.0342712402344 246.2341003417969
1925 165.9574737548828 168.9002685546875 227.7299346923828
1926 166.9562835693359 167.6601257324219 227.5656585693359
1927 167.4299774169922 167.2931823730469 228.1958160400391
1928 166.8874816894531 167.0836181640625 227.2596435546875
1929 167.4529724121094 166.8615112304688 228.0735473632812
1930 166.8887634277344 166.5296936035156 226.9460754394531
1931 167.0755462646484 165.9987335205078 226.7810974121094
1932 166.7182159423828 165.8039703369141 226.2723388671875
1933 166.0423126220703 165.9239807128906 226.3427429199219
1934 166.3564147949219 165.9772186279297 226.2903747558594
1935 166.3621520996094 165.6244659423828 225.9644775390625
1936 166.5854949951172 165.2751922607422 225.6362762451172
1937 166.9251861572266 165.0505676269531 225.8038787841797
1938 166.9851531982422 163.9372253417969 224.6409301757812
1939 166.7086181640625 164.5542907714844 225.0609130859375
1940 166.4623107910156 164.5648498535156 224.8237762451172
1941 166.0357513427734 163.6225280761719 224.4840393066406
1942 166.0359954833984 164.4434051513672 224.6881256103516
1943 166.3661041259766 163.8710632324219 224.4027099609375
1944 165.7178497314453 162.8945617675781 224.8116302490234
1945 165.9459991455078 163.1587066650391 224.2767486572266
1946 165.8466186523438 162.7088623046875 223.9329681396484
1947 165.7723388671875 162.4113159179688 224.1755981445312
1948 165.7086486816406 160.4058532714844 224.5113372802734
1949 165.9645843505859 159.8338623046875 223.6888732910156
1950 165.8119812011719 159.5545043945312 224.3222198486328
1951 165.6903686523438 159.553466796875 224.99609375
1952 164.6545562744141 159.4907989501953 227.7474365234375
1953 164.7184143066406 159.1305236816406 227.4441680908203
1954 164.2816314697266 158.5311584472656 227.9189453125
1955 163.5992584228516 156.9122924804688 229.1854858398438
1956 163.8675079345703 157.3503723144531 228.8101806640625
1957 163.9004516601562 156.8714904785156 228.6214752197266
1958 164.47216796875 153.5541229248047 226.2095642089844
1959 164.6570281982422 154.3971862792969 225.7976379394531
1960 164.9319763183594 154.3722381591797 225.1981048583984
1961 165.3272247314453 145.3704223632812 222.5915222167969
1962 165.5419769287109 145.5524139404297 221.8346710205078
1963 165.5691833496094 144.9049072265625 221.2125091552734
1964 165.2505493164062 143.1062316894531 220.7418670654297
1965 165.2237243652344 143.7085418701172 220.9149627685547
1966 165.6522064208984 143.3128662109375 220.1599426269531
1967 165.9106750488281 142.1205902099609 220.2341156005859
1968 166.3384857177734 142.9476165771484 219.462646484375
1969 165.3205871582031 142.0989379882812 220.7906188964844
1970 165.5808868408203 141.5182647705078 220.4598999023438
1971 165.2882995605469 140.1774597167969 219.8524780273438
1972 165.4739379882812 140.8080749511719 220.1750946044922
1973 165.8575592041016 140.1630859375 219.4100646972656
1974 167.7235412597656 141.6049194335938 219.6538848876953
1975 167.1556396484375 141.4509582519531 219.7379913330078
1976 167.2110595703125 142.0857086181641 219.25927734375
1977 167.8351287841797 141.9581909179688 219.2054748535156
1978 167.7992248535156 142.284423828125 218.9946746826172
1979 168.5073394775391 141.9720001220703 219.0197143554688
1980 168.4010772705078 142.2615203857422 218.9272766113281
1981 167.7820129394531 142.5923461914062 218.9284515380859
1982 169.6133117675781 143.0250854492188 218.8855438232422
1983 170.4714965820312 144.0258941650391 218.6105194091797
1984 171.6140594482422 144.5143737792969 218.5245819091797
1985 170.5591888427734 143.5539703369141 218.8064727783203
1986 171.5812225341797 145.3981628417969 218.3301239013672
1987 172.6077728271484 145.5242156982422 218.5303955078125
1988 172.9662780761719 146.441650390625 218.4588623046875
1989 173.7594757080078 146.1780242919922 218.5688323974609
1990 173.8241882324219 146.4956359863281 218.538818359375
1991 173.2989501953125 147.5582275390625 218.5601196289062
1992 174.0634918212891 147.82421875 219.0331268310547
1993 174.0774230957031 147.0830688476562 218.7259521484375
1994 169.0125885009766 168.5382995605469 235.6593780517578
1995 162.1946258544922 165.1012878417969 242.2937927246094
1996 164.1353302001953 167.9882202148438 229.2261352539062
1997 167.7464752197266 168.3960876464844 229.0688781738281
1998 169.7391204833984 166.853515625 234.2207946777344
1999 169.7001037597656 166.5440979003906 233.0490112304688
2000 169.9770355224609 166.0996246337891 233.6224975585938
2001 170.2429351806641 166.0299682617188 234.6009826660156
2002 170.3602142333984 165.4914245605469 233.9689483642578
2003 170.6673889160156 165.4884643554688 234.8435211181641
2004 171.3595428466797 165.0211639404297 235.3971710205078
2005 168.8898468017578 168.2577819824219 237.6741943359375
2006 161.8819885253906 167.5534515380859 239.9088439941406
2007 164.2510375976562 167.6852874755859 245.7577362060547
2008 167.7180480957031 167.481689453125 228.9636688232422
2009 167.9869537353516 167.384521484375 229.7591857910156
2010 170.3453521728516 163.1077880859375 231.3798675537109
2011 171.0345458984375 162.5181884765625 231.1045837402344
2012 170.2698059082031 162.7765045166016 230.7032165527344
2013 174.2695617675781 159.2291870117188 231.5002899169922
2014 173.4740600585938 159.6280517578125 231.0580444335938
2015 173.5786437988281 160.0042724609375 231.4927825927734
2016 161.1946411132812 167.0571746826172 237.9737091064453
2017 164.8138885498047 167.8114318847656 246.6081085205078
2018 164.5767059326172 167.6521606445312 246.4140319824219
2019 165.1110076904297 167.6261749267578 246.8447875976562
2020 166.5915069580078 168.0778198242188 227.471923828125
2021 161.0911407470703 166.1886596679688 238.2288360595703
2022 161.4346466064453 163.5169982910156 239.4340362548828
2023 161.9572601318359 163.3995971679688 240.6462097167969
2024 161.5882720947266 163.27099609375 239.5166778564453
2025 161.8741607666016 163.0422058105469 239.6755676269531
2026 169.2799377441406 167.7847290039062 236.1602478027344
2027 160.9676818847656 166.6238708496094 237.2328948974609
2028 161.1651763916016 164.3573608398438 238.8956298828125
2029 161.6106567382812 163.0605163574219 238.4637603759766
2030 162.4759368896484 162.4752502441406 239.3921813964844
2031 162.0363006591797 162.2183074951172 238.946533203125
2032 162.6826629638672 162.2824401855469 240.4096374511719
2033 161.9869384765625 161.1418762207031 241.4906921386719
2034 161.8487548828125 161.0790405273438 241.0680389404297
2035 161.7744140625 160.32421875 241.6276245117188
2036 162.0018768310547 160.8372802734375 242.0268249511719
2037 162.163330078125 159.5944213867188 242.8114013671875
2038 161.8724517822266 159.0280456542969 242.3208923339844
2039 162.2696075439453 159.2530822753906 243.2897491455078
2040 162.0978088378906 157.7963104248047 243.3111419677734
2041 161.4781036376953 154.3430633544922 241.0098724365234
2042 161.3149719238281 154.2853546142578 240.24072265625
2043 161.4457855224609 153.4403839111328 240.4611358642578
2044 160.7272644042969 151.0972747802734 237.9047241210938
2045 160.6745147705078 151.5493011474609 237.9354095458984
2046 160.6295471191406 151.2457275390625 237.1927642822266
2047 160.6933441162109 150.8942565917969 237.3295593261719
2048 161.0288391113281 150.0312652587891 237.0441589355469
2049 160.9277648925781 150.4152526855469 236.8450469970703
2050 160.9375762939453 150.2064971923828 236.2160034179688
2051 160.8158874511719 149.4834136962891 236.4047088623047
2052 160.902587890625 149.7612915039062 235.9609985351562
2053 160.9228210449219 147.8980102539062 236.2980041503906
2054 161.1872863769531 147.68896484375 236.3566131591797
2055 160.8075408935547 147.7917327880859 236.6967163085938
2056 161.1279144287109 147.4829254150391 236.777099609375
2057 160.9519348144531 147.5345001220703 237.5700836181641
2058 161.3789215087891 147.4113006591797 236.7148590087891
2059 161.2353515625 147.3087310791016 237.2555999755859
2060 161.6071166992188 147.2462768554688 237.1237640380859
2061 161.2585754394531 147.2938079833984 237.9630432128906
2062 161.7005462646484 147.1812438964844 238.0822448730469
2063 161.5667877197266 147.2534942626953 238.631591796875
2064 162.0970611572266 147.0503540039062 240.5254821777344
2065 161.8665924072266 146.2019958496094 240.4235992431641
2066 162.002197265625 146.0156097412109 241.1185302734375
2067 162.3834838867188 146.4761505126953 241.7102813720703
2068 162.3557281494141 145.8280487060547 241.7426605224609
2069 161.955322265625 145.6667633056641 240.9695587158203
2070 162.0860748291016 145.3785400390625 240.9513397216797
2071 162.5281982421875 145.1424865722656 240.8824310302734
2072 162.4049682617188 145.2412414550781 240.2653198242188
2073 163.4366607666016 145.758544921875 239.6584930419922
2074 162.9889831542969 146.4274139404297 239.3151397705078
2075 163.7127990722656 146.5569458007812 239.4890289306641
2076 164.5952911376953 146.6586608886719 239.8278961181641
2077 164.6509857177734 147.2952728271484 239.6631469726562
2078 165.2478637695312 145.8783111572266 239.8388366699219
2079 165.8824768066406 146.1557006835938 239.6589202880859
2080 166.2360076904297 145.5202331542969 239.8108520507812
2081 166.5095672607422 145.8160400390625 239.6328582763672
2082 165.3328094482422 145.3483428955078 240.1484069824219
2083 166.3644866943359 145.2385406494141 240.0616302490234
2084 165.4466552734375 144.9912109375 240.6772155761719
2085 163.9275207519531 166.6861572265625 245.7779541015625
2086 163.3603363037109 166.1734924316406 244.9798583984375
2087 165.3390808105469 167.6695251464844 246.8408813476562
2088 166.5275573730469 167.4749145507812 227.1073150634766
2089 166.5671844482422 166.8082580566406 226.8549346923828
2090 165.9725646972656 166.7253723144531 226.8348541259766
2091 169.7540130615234 166.8406677246094 235.7542114257812
2092 160.9657440185547 165.9529113769531 235.1365356445312
2093 160.9563903808594 166.5133056640625 235.8272094726562
2094 160.6776885986328 165.5975952148438 237.3459625244141
2095 163.2744598388672 165.4245910644531 245.2849884033203
2096 162.7838745117188 164.7349853515625 244.3012542724609
2097 167.7870941162109 166.1447143554688 243.3154907226562
2098 167.8424835205078 162.9699249267578 224.2918090820312
2099 167.6328735351562 163.1165161132812 224.6493225097656
2100 168.3128204345703 162.4606475830078 224.5355377197266
2101 167.9201354980469 162.8061218261719 224.8227844238281
2102 168.2448272705078 162.3563842773438 224.8464813232422
2103 168.5533142089844 161.6070556640625 225.9688110351562
2104 168.3215789794922 162.17041015625 225.6833343505859
2105 168.4621734619141 162.1986083984375 226.4137115478516
2106 167.9708099365234 164.3102569580078 227.1041412353516
2107 168.1179962158203 163.2326965332031 226.9845123291016
2108 167.9421539306641 163.2490234375 226.3696441650391
2109 167.7151794433594 163.7384643554688 226.0913391113281
2110 167.3838348388672 164.2445526123047 225.7870635986328
2111 169.9388275146484 166.541748046875 234.8333435058594
2112 162.6656951904297 165.3019104003906 243.6759033203125
2113 163.7467498779297 165.9127197265625 246.0419311523438
2114 163.5600280761719 165.6829223632812 245.8015747070312
2115 165.1567687988281 166.8596801757812 247.234130859375
2116 168.4182586669922 167.4808349609375 230.8841552734375
2117 168.1177368164062 166.1222229003906 228.9359130859375
2118 168.8863830566406 166.1839904785156 230.5814056396484
2119 168.9169006347656 165.6115112304688 230.2067413330078
2120 169.2130126953125 166.0037689208984 231.2470703125
2121 169.2433624267578 165.3377075195312 230.9502410888672
2122 169.483642578125 164.2371215820312 231.0257415771484
2123 169.9197692871094 164.8415222167969 232.1710815429688
2124 170.1444549560547 163.6344909667969 231.6790466308594
2125 169.6016540527344 163.5706176757812 230.6140747070312
2126 168.8611602783203 167.2884216308594 231.7458190917969
2127 169.7661743164062 164.8974456787109 231.8945159912109
2128 169.7883758544922 166.1137084960938 232.8207702636719
2129 170.1188354492188 165.3311767578125 233.171630859375
2130 170.7175903320312 165.0501403808594 234.1039886474609
2131 169.449951171875 166.9606475830078 237.0912170410156
2132 170.0131988525391 166.4144287109375 235.7697601318359
2133 163.050537109375 166.0827331542969 244.3759460449219
2134 169.2652740478516 167.0335845947266 232.4931182861328
2135 161.1420288085938 167.1583862304688 236.3792572021484
2136 164.5742492675781 167.1276550292969 246.6794738769531
2137 165.45263671875 166.8204956054688 227.2300872802734
2138 165.79833984375 166.0519104003906 247.3774108886719
2139 166.2664031982422 166.876708984375 226.8341064453125
2140 167.8852844238281 166.7745513916016 229.0132141113281
2141 166.7064361572266 166.7374267578125 246.1881103515625
2142 167.8755798339844 165.3260498046875 243.4420623779297
2143 167.5252227783203 164.8491363525391 244.5898590087891
2144 167.1025085449219 166.5323791503906 245.4094848632812
2145 167.4774475097656 166.2530212402344 227.7516937255859
2146 168.1349334716797 164.9971313476562 227.8729553222656
2147 167.3851318359375 165.4725036621094 226.8442077636719
2148 160.7215270996094 166.0559387207031 236.6292877197266
2149 160.6680603027344 165.6104736328125 235.9376373291016
2150 160.6196746826172 165.5748748779297 236.4197692871094
2151 160.6954193115234 164.4932250976562 237.8928680419922
2152 160.632080078125 164.2009887695312 237.5648803710938
2153 160.6829833984375 163.9270935058594 237.7324523925781
2154 163.0634613037109 166.3103485107422 230.5262908935547
2155 163.4960632324219 165.8280639648438 229.6018371582031
2156 162.9925689697266 165.0091857910156 229.6821136474609
2157 163.0883941650391 165.984130859375 230.3986358642578
2158 162.5374908447266 165.29541015625 230.7017974853516
2159 164.7430419921875 164.4467926025391 227.3757629394531
2160 164.8180999755859 165.0010070800781 227.4436950683594
2161 164.1330871582031 166.02685546875 246.5507354736328
2162 164.82470703125 166.6663970947266 247.1106719970703
2163 165.7113647460938 166.1203002929688 226.7454986572266
2164 167.474853515625 165.75048828125 244.6243591308594
2165 167.1113586425781 165.4516906738281 245.8179626464844
2166 167.8964385986328 163.8357543945312 244.4023590087891
2167 167.8581390380859 164.3070526123047 243.97314453125
2168 168.4172668457031 163.8151702880859 243.4517669677734
2169 168.1535034179688 164.6705627441406 243.1252288818359
2170 168.6828918457031 164.4561157226562 242.1360473632812
2171 168.7921600341797 164.0990905761719 242.3534240722656
2172 169.3694305419922 166.4530334472656 232.0325927734375
2173 163.0878753662109 164.4086456298828 229.3190307617188
2174 163.8536529541016 164.3391723632812 228.5024108886719
2175 164.2608184814453 164.6952514648438 228.1114044189453
2176 164.045166015625 165.9010009765625 228.9262084960938
2177 165.4279327392578 165.9951477050781 247.4091644287109
2178 165.9235382080078 165.5774841308594 226.0776824951172
2179 166.8336639404297 165.745849609375 246.3555450439453
2180 168.410400390625 165.673583984375 229.0961151123047
2181 168.4894866943359 165.2378234863281 228.9239501953125
2182 168.8790130615234 163.7393951416016 228.8601837158203
2183 168.7326507568359 164.7638549804688 229.2688446044922
2184 169.2811431884766 164.189208984375 230.5066833496094
2185 170.2194213867188 162.2512512207031 229.8578186035156
2186 169.8510894775391 162.5571594238281 229.6903381347656
2187 160.6205596923828 165.087646484375 237.3292236328125
2188 160.6222534179688 164.2391357421875 236.0007019042969
2189 164.803955078125 166.0145416259766 247.1654357910156
2190 167.3780670166016 164.9016723632812 226.4149627685547
2191 160.6963195800781 165.1320495605469 237.7385711669922
2192 162.3238677978516 164.6509704589844 242.9465026855469
2193 164.1918029785156 164.7986755371094 246.9286193847656
2194 163.5708618164062 164.4788818359375 245.9322509765625
2195 164.2065277099609 163.8670196533203 247.3251342773438
2196 165.0247344970703 157.8966064453125 251.6324310302734
2197 164.7865142822266 157.0723114013672 250.9562683105469
2198 165.0350189208984 156.8011779785156 251.6949310302734
2199 166.2516326904297 156.5128173828125 253.8663024902344
2200 165.9604644775391 156.5251159667969 253.5276336669922
2201 166.1931762695312 155.5735015869141 253.3336181640625
2202 166.7504272460938 155.3528442382812 253.8068389892578
2203 166.8974914550781 154.9618377685547 253.8494567871094
2204 166.7073211669922 154.4366149902344 253.4617614746094
2205 166.1580047607422 154.4177398681641 252.7408752441406
2206 166.9211730957031 153.8440551757812 253.4465789794922
2207 166.3930816650391 154.0341644287109 252.9066925048828
2208 167.3746032714844 152.9672698974609 253.3214721679688
2209 166.5846710205078 153.2325286865234 252.8732299804688
2210 166.4699249267578 152.6052551269531 252.8114013671875
2211 167.9154510498047 152.7825012207031 253.5734558105469
2212 168.1505889892578 152.0444183349609 253.6169128417969
2213 168.8965911865234 152.5965881347656 253.7732391357422
2214 169.6308898925781 152.0011749267578 253.7125549316406
2215 169.6551818847656 152.5921478271484 253.8305969238281
2216 170.8326110839844 152.3950805664062 253.5919952392578
2217 170.3515930175781 151.8228912353516 253.5096130371094
2218 169.52880859375 151.177978515625 253.0523681640625
2219 171.0343933105469 151.2311706542969 253.0285339355469
2220 171.8301544189453 150.1744995117188 252.7246856689453
2221 170.9741973876953 150.5363159179688 252.7712554931641
2222 169.8591003417969 149.1135559082031 252.7369384765625
2223 171.7432403564453 148.1394348144531 252.5400085449219
2224 169.6553497314453 147.5103302001953 252.5513305664062
2225 170.8460388183594 146.7295074462891 252.5387725830078
2226 171.9901428222656 142.9364318847656 250.7561492919922
2227 171.8997192382812 142.3050384521484 250.7211303710938
2228 172.2669219970703 142.4767608642578 250.6712341308594
2229 173.68798828125 140.5962524414062 249.9102783203125
2230 173.1451110839844 139.7289428710938 249.5602569580078
2231 173.9204711914062 140.1940765380859 249.5380401611328
2232 175.084716796875 140.3769836425781 249.1815185546875
2233 173.84912109375 139.6782836914062 249.0953063964844
2234 174.6834259033203 139.8332214355469 248.7545471191406
2235 174.625 139.6314086914062 248.4403991699219
2236 173.4320831298828 138.8656005859375 248.4069519042969
2237 174.5718231201172 139.4738159179688 248.0490570068359
2238 172.4251403808594 138.9982757568359 246.20166015625
2239 172.1761932373047 138.2976379394531 246.6808471679688
2240 171.7701110839844 138.3562469482422 246.5630493164062
2241 172.4383544921875 138.2235107421875 246.9430084228516
2242 172.9748992919922 138.5841217041016 246.9986572265625
2243 172.5901489257812 138.0597229003906 247.5109252929688
2244 173.2970886230469 138.6338958740234 247.4269256591797
2245 167.6289825439453 165.5069885253906 244.1373596191406
2246 165.5525970458984 165.3111419677734 226.2628479003906
2247 167.6136932373047 163.4990539550781 225.3573608398438
2248 167.3007354736328 163.5363464355469 224.5988006591797
2249 167.3711242675781 163.2472229003906 224.1588287353516
2250 168.3121032714844 163.1472778320312 223.0423583984375
2251 168.3669738769531 163.0231628417969 223.8860473632812
2252 169.0679779052734 163.1873779296875 222.8626861572266
2253 168.2200469970703 163.1864013671875 222.5298461914062
2254 169.2823181152344 163.1939697265625 221.8863983154297
2255 169.8126373291016 163.1605529785156 221.5433654785156
2256 170.3333587646484 163.1941375732422 221.3992919921875
2257 170.6284942626953 163.1759948730469 220.2523193359375
2258 171.1644287109375 163.1844177246094 220.6503448486328
2259 171.9593658447266 162.4358673095703 219.2660827636719
2260 171.9291076660156 162.7083435058594 219.4225616455078
2261 172.2017211914062 162.5960083007812 219.4624481201172
2262 172.5084991455078 162.3952331542969 219.6449737548828
2263 172.5779113769531 162.6824035644531 219.8663482666016
2264 172.9546203613281 162.33984375 220.3013458251953
2265 173.1369934082031 162.3299865722656 220.6936798095703
2266 172.9617156982422 162.6641540527344 221.0232543945312
2267 173.2775268554688 162.24169921875 221.1300506591797
2268 173.5845947265625 161.3724975585938 220.9598999023438
2269 173.6856994628906 161.3856658935547 221.4098510742188
2270 173.6585540771484 161.0287933349609 222.5046691894531
2271 173.5359954833984 160.8165588378906 222.7759399414062
2272 173.9091033935547 159.9623718261719 222.7898101806641
2273 172.1355133056641 158.9654693603516 223.7839202880859
2274 171.8034210205078 160.1956634521484 223.9130096435547
2275 171.2197418212891 159.0794982910156 224.0435943603516
2276 170.7817077636719 159.2066955566406 224.1320037841797
2277 170.9473114013672 160.0988159179688 224.1205596923828
2278 170.357666015625 159.9398193359375 224.3159484863281
2279 170.3193054199219 159.3501129150391 224.398681640625
2280 169.9736938476562 159.9649200439453 224.5515747070312
2281 169.4441528320312 160.3274230957031 224.6783905029297
2282 169.7988586425781 159.7779846191406 224.827880859375
2283 169.3438720703125 161.0409240722656 224.1301574707031
2284 170.0981597900391 160.3152160644531 224.2982482910156
2285 169.74072265625 161.0717620849609 223.9484100341797
2286 169.7345733642578 161.8443603515625 223.9268188476562
2287 170.6398315429688 161.4908905029297 223.7176055908203
2288 171.2619781494141 161.9889373779297 223.6521759033203
2289 171.0028076171875 162.638427734375 223.9699859619141
2290 171.5191650390625 162.6548767089844 223.7501525878906
2291 171.4407501220703 162.8911437988281 223.6630706787109
2292 171.2864532470703 163.0656585693359 223.4425048828125
2293 171.7680053710938 162.9358520507812 223.2762756347656
2294 172.1992950439453 162.717529296875 223.0729064941406
2295 172.023193359375 162.9320678710938 222.7307434082031
2296 172.7084197998047 162.7189025878906 222.2015686035156
2297 173.0390014648438 162.4997863769531 222.0210876464844
2298 172.5601043701172 162.8934326171875 220.2362518310547
2299 170.2507934570312 165.6559753417969 237.1747894287109
2300 160.7214050292969 164.0282897949219 235.5172424316406
2301 165.5755767822266 165.7599487304688 247.4867553710938
2302 160.6971282958984 163.7000427246094 236.8322143554688
2303 161.9261169433594 164.9927368164062 241.5210876464844
2304 162.6132507324219 164.55712890625 230.0391235351562
2305 162.5557098388672 164.053955078125 230.10791015625
2306 162.6995086669922 163.5169830322266 230.0554504394531
2307 162.9900970458984 163.7089385986328 229.4930267333984
2308 163.098876953125 163.0268859863281 229.4404144287109
2309 163.824462890625 162.4350280761719 228.4183502197266
2310 163.6826629638672 162.9577026367188 228.5113983154297
2311 164.6134643554688 162.5637817382812 248.0043182373047
2312 164.4461975097656 163.3097229003906 247.8730621337891
2313 164.4392395019531 162.6875915527344 247.4533996582031
2314 164.3565216064453 162.4389495849609 247.3450622558594
2315 164.4319610595703 162.1743621826172 248.0027160644531
2316 166.2581176757812 165.2113647460938 225.4423980712891
2317 166.6375122070312 165.4131011962891 247.0226898193359
2318 161.5397491455078 163.7298889160156 233.4949951171875
2319 170.1571502685547 165.1664123535156 238.5820159912109
2320 170.9835052490234 165.1935119628906 236.3433227539062
2321 161.7008972167969 163.5526733398438 232.8410339355469
2322 161.8090057373047 163.1803741455078 232.9814758300781
2323 161.9978637695312 162.9540252685547 234.0620574951172
2324 163.3639373779297 163.3301696777344 228.9706420898438
2325 165.5462799072266 164.7103271484375 248.5965270996094
2326 165.1628723144531 164.5196838378906 248.5030822753906
2327 167.2414245605469 163.0894165039062 248.7676239013672
2328 166.6945343017578 164.0684509277344 249.1025695800781
2329 167.0110015869141 163.2042236328125 249.3025512695312
2330 167.7920074462891 162.0474243164062 247.5486755371094
2331 167.9595947265625 161.4332275390625 247.8201904296875
2332 168.5192718505859 161.0949859619141 246.7811737060547
2333 168.1690979003906 161.8713226318359 246.7447967529297
2334 168.8401184082031 161.1956787109375 246.1543273925781
2335 168.5547180175781 162.5184326171875 245.722412109375
2336 168.8557281494141 162.5450592041016 245.2698974609375
2337 168.7906799316406 162.8914184570312 244.8425903320312
2338 168.4825134277344 162.9531402587891 245.1703796386719
2339 165.8303833007812 164.9300079345703 225.3563537597656
2340 166.0461730957031 164.9585266113281 225.1943054199219
2341 170.3560333251953 165.29345703125 237.7953338623047
2342 170.4115905761719 164.7240295410156 239.0515594482422
2343 170.9414215087891 164.5440521240234 238.3979949951172
2344 165.441650390625 163.4465026855469 225.5218505859375
2345 165.7684936523438 163.3830108642578 224.7656097412109
2346 167.0016326904297 164.1947479248047 248.2277526855469
2347 167.2696380615234 163.3571166992188 248.2376556396484
2348 167.5238342285156 163.2013549804688 247.558349609375
2349 167.4986572265625 162.4885559082031 248.1566772460938
2350 166.6997680664062 164.7023620605469 248.1585083007812
2351 166.4594268798828 164.1914367675781 249.3260955810547
2352 166.2694396972656 164.3348999023438 249.27587890625
2353 166.8954162597656 164.7288818359375 247.4230346679688
2354 167.5388488769531 163.6500244140625 246.7977600097656
2355 169.2852783203125 164.3797760009766 241.1525268554688
2356 168.517822265625 163.9432373046875 228.1741638183594
2357 170.409912109375 164.7857971191406 233.1814575195312
2358 171.7165832519531 162.62744140625 231.9133148193359
2359 171.5319976806641 163.7776184082031 232.9512939453125
2360 171.9717559814453 163.0237426757812 232.5729370117188
2361 171.7141876220703 163.8720245361328 233.2439270019531
2362 171.3723907470703 164.8692016601562 234.890869140625
2363 160.8580322265625 163.4356689453125 237.6730804443359
2364 165.070556640625 162.8260345458984 249.1762390136719
2365 164.9796752929688 162.0381774902344 249.3685150146484
2366 164.5451507568359 161.8416137695312 248.5445861816406
2367 164.3582763671875 161.1770782470703 248.5059661865234
2368 165.0326843261719 161.0161743164062 249.8109436035156
2369 165.4367828369141 159.1907958984375 251.1241149902344
2370 164.7820129394531 159.7067565917969 249.4413604736328
2371 164.8368072509766 158.7482604980469 250.1479949951172
2372 164.8434753417969 157.9109954833984 250.9448852539062
2373 165.4238739013672 157.8526153564453 252.5107727050781
2374 165.5838012695312 156.4506683349609 252.8107604980469
2375 165.6202850341797 164.5189514160156 225.3200225830078
2376 165.9752807617188 164.7572021484375 248.6539459228516
2377 165.8446197509766 164.3687591552734 224.8168640136719
2378 169.8616485595703 164.3879241943359 240.3309936523438
2379 170.0095062255859 164.7113037109375 239.7019500732422
2380 170.9300384521484 164.7190856933594 233.8133087158203
2381 172.4742126464844 163.9793395996094 235.2460327148438
2382 162.1936187744141 163.8008117675781 231.1785125732422
2383 162.6322784423828 164.3611755371094 243.8667297363281
2384 162.4302673339844 163.7982482910156 243.0347900390625
2385 162.6036224365234 163.360595703125 243.046875
2386 162.3657836914062 163.5876007080078 242.2331848144531
2387 162.5208282470703 163.2958374023438 242.1026000976562
2388 162.8488922119141 163.0104675292969 242.2182922363281
2389 162.8095245361328 163.1054840087891 242.9076232910156
2390 163.322509765625 162.6872100830078 242.7093353271484
2391 164.1514587402344 163.7796173095703 228.0157318115234
2392 164.9060668945312 164.1477508544922 248.5390472412109
2393 166.2377166748047 164.5164184570312 224.6858825683594
2394 166.6042938232422 164.0633850097656 224.4987640380859
2395 168.0016479492188 163.0122680664062 246.2712249755859
2396 170.4989166259766 164.2686309814453 232.6288146972656
2397 170.8063659667969 164.1444091796875 232.8174133300781
2398 161.9180145263672 163.3477783203125 232.2095489501953
2399 162.4833374023438 163.0812683105469 241.2849884033203
2400 163.1723175048828 162.6871948242188 241.6345977783203
2401 162.7803497314453 163.6407318115234 243.8827209472656
2402 165.3197784423828 164.1144256591797 249.2957916259766
2403 165.03173828125 163.5414428710938 249.1463928222656
2404 165.2968139648438 163.6451416015625 249.536376953125
2405 165.936767578125 164.3298645019531 249.3779754638672
2406 167.8131408691406 163.1200866699219 223.7960968017578
2407 168.1399078369141 162.9470977783203 224.0517730712891
2408 171.9942474365234 163.1136169433594 220.3805847167969
2409 172.0626525878906 163.0537567138672 220.0475311279297
2410 172.0846557617188 162.9224395751953 219.7334136962891
2411 169.0567474365234 163.3408203125 228.8640747070312
2412 168.4552917480469 162.9870910644531 227.3762969970703
2413 170.0756988525391 160.255615234375 227.7842254638672
2414 170.5921478271484 160.5325622558594 228.5727996826172
2415 170.8734283447266 160.125244140625 228.5710296630859
2416 170.4312896728516 159.82080078125 227.7956085205078
2417 171.2280120849609 159.7829895019531 228.5311126708984
2418 171.200927734375 159.3681640625 227.7580108642578
2419 172.5778656005859 158.7436065673828 228.3693084716797
2420 172.0313110351562 159.0310668945312 227.8402099609375
2421 172.4842071533203 159.0437774658203 228.6314849853516
2422 172.1498413085938 158.37744140625 227.8633422851562
2423 172.4835815429688 158.0079956054688 227.9695892333984
2424 171.6528472900391 158.0915069580078 227.5655212402344
2425 171.6270599365234 157.7000122070312 227.3844146728516
2426 172.0695037841797 157.2959747314453 227.2043151855469
2427 171.3145141601562 157.2257385253906 226.728271484375
2428 171.2326507568359 158.0248718261719 227.2347869873047
2429 170.9722442626953 158.5137023925781 226.9867553710938
2430 170.6199188232422 159.0971527099609 226.9850006103516
2431 169.6655426025391 159.8158264160156 227.0361022949219
2432 170.4158325195312 159.5753326416016 227.4667816162109
2433 169.5466613769531 163.9703674316406 241.2700958251953
2434 169.1634063720703 163.8100280761719 242.1971740722656
2435 169.7741241455078 163.4393005371094 241.9675598144531
2436 169.502197265625 163.0734252929688 242.6867980957031
2437 171.0863037109375 164.2458801269531 239.0003662109375
2438 171.2144012451172 162.9449157714844 240.9461669921875
2439 172.0463562011719 163.3717346191406 239.8743743896484
2440 171.1229705810547 163.5704956054688 240.2493438720703
2441 170.75146484375 163.4264526367188 240.7352905273438
2442 171.7772216796875 164.1464691162109 238.1810302734375
2443 173.1193084716797 163.122802734375 239.447021484375
2444 172.4992370605469 163.6116943359375 239.257568359375
2445 172.5816955566406 163.8085174560547 234.8282318115234
2446 161.1171417236328 163.8928985595703 238.6148071289062
2447 162.9597320556641 163.2499694824219 243.8088073730469
2448 162.8682403564453 163.8974914550781 244.484375
2449 165.1489868164062 162.5572204589844 249.4327392578125
2450 164.7013549804688 162.1904602050781 248.5611724853516
2451 167.9093780517578 162.8641357421875 246.8005981445312
2452 167.2776031494141 163.9874267578125 247.2813110351562
2453 171.6697692871094 164.0060424804688 238.8696594238281
2454 171.4575347900391 163.7373962402344 239.6712188720703
2455 171.6864471435547 164.2167510986328 233.8914184570312
2456 173.7908630371094 163.2018127441406 235.7170867919922
2457 173.0489959716797 163.7285919189453 236.0254974365234
2458 174.3441314697266 162.8033447265625 236.2162780761719
2459 173.8666229248047 163.1859588623047 236.2653503417969
2460 161.2127380371094 163.0693359375 237.6065979003906
2461 162.0717926025391 162.6919555664062 237.7039642333984
2462 161.2795867919922 163.3505249023438 238.3525390625
2463 161.8618316650391 162.104248046875 232.8013458251953
2464 161.6138000488281 161.8190002441406 233.4723663330078
2465 163.0883178710938 163.4220428466797 245.0335388183594
2466 165.382568359375 163.05908203125 225.9538269042969
2467 165.6066436767578 162.1051635742188 226.1885528564453
2468 165.2268981933594 161.9788665771484 226.8106079101562
2469 164.5447998046875 161.7926788330078 227.5675964355469
2470 165.7318115234375 164.138916015625 249.5744781494141
2471 165.7293395996094 163.865966796875 249.7334289550781
2472 165.6131896972656 162.8362121582031 250.0170593261719
2473 165.4270782470703 163.0910339355469 249.6880035400391
2474 165.4572448730469 161.9217529296875 250.5733947753906
2475 165.6620483398438 160.3751831054688 250.9421081542969
2476 165.3290710449219 160.9430847167969 250.3000946044922
2477 165.1371765136719 159.9620361328125 250.0927734375
2478 166.1421508789062 164.0707092285156 249.6231536865234
2479 166.4259185791016 163.3953857421875 249.7523040771484
2480 166.8205261230469 163.0535888671875 249.8702392578125
2481 166.7388153076172 163.3734893798828 249.513916015625
2482 166.3824310302734 163.0648803710938 250.0700225830078
2483 165.7097625732422 162.160888671875 250.8611297607422
2484 165.8321990966797 162.8028411865234 250.258056640625
2485 166.0567626953125 163.4024047851562 249.8672790527344
2486 165.8229217529297 163.2100524902344 249.9166717529297
2487 166.3584442138672 163.4627990722656 224.1521453857422
2488 166.04931640625 162.9761657714844 223.8202362060547
2489 166.3202819824219 162.9660949707031 223.4746856689453
2490 166.0230407714844 162.6965026855469 223.3759460449219
2491 167.0789489746094 162.9752807617188 222.8827514648438
2492 166.4216766357422 162.6997680664062 222.6718597412109
2493 167.1856689453125 162.9215087890625 221.9051361083984
2494 168.1163330078125 163.0523834228516 221.5388031005859
2495 170.24169921875 162.9187316894531 219.4094696044922
2496 170.6047210693359 162.9134521484375 219.4014587402344
2497 170.2589569091797 162.702880859375 219.0175323486328
2498 171.0810241699219 162.6261291503906 219.1061248779297
2499 170.4508361816406 162.4736022949219 218.8206939697266
2500 171.0469665527344 162.1859130859375 218.8199615478516
2501 171.1496429443359 160.6540832519531 218.6498718261719
2502 171.3581848144531 161.9169311523438 218.8723754882812
2503 171.8747253417969 161.2558288574219 219.1017913818359
2504 171.7969665527344 159.4500427246094 218.9287872314453
2505 171.9001922607422 160.0240478515625 219.0088043212891
2506 172.3791809082031 159.7646484375 219.1526794433594
2507 174.8224945068359 157.2515258789062 219.0526275634766
2508 173.8279418945312 157.5104522705078 218.8018798828125
2509 174.2533416748047 158.1211547851562 219.3627777099609
2510 174.8135833740234 158.0711669921875 219.7479248046875
2511 173.6914672851562 158.5599670410156 219.3004455566406
2512 173.3458557128906 158.19873046875 218.9569702148438
2513 167.0061798095703 163.5039825439453 224.2391204833984
2514 172.7018280029297 162.5880889892578 232.8825836181641
2515 173.0528564453125 161.7173004150391 232.3183441162109
2516 172.5605926513672 161.2616577148438 231.4139862060547
2517 173.5898590087891 161.0683898925781 232.2373962402344
2518 170.8358306884766 163.8441925048828 240.0759887695312
2519 170.7632751464844 163.5164489746094 232.2041625976562
2520 162.2777404785156 162.8985443115234 231.9189300537109
2521 162.2760467529297 163.4693145751953 231.2319641113281
2522 162.7240753173828 162.9187316894531 230.7901458740234
2523 162.6895294189453 161.3682556152344 230.3346557617188
2524 162.8598175048828 162.1600341796875 230.5840606689453
2525 163.3075103759766 161.5753784179688 229.4970245361328
2526 163.2777252197266 160.6753540039062 229.3842926025391
2527 162.5037841796875 160.6772155761719 230.3092956542969
2528 163.3166961669922 160.2913513183594 229.3960723876953
2529 162.5280303955078 159.5853576660156 230.2320861816406
2530 163.8098449707031 159.6902160644531 228.935546875
2531 163.2684783935547 157.2620544433594 229.6942901611328
2532 162.8769683837891 158.1436157226562 229.8859100341797
2533 163.5345458984375 157.9072570800781 229.2687835693359
2534 163.4644622802734 163.206298828125 245.9289398193359
2535 164.4810791015625 163.4574432373047 227.5996704101562
2536 167.4311828613281 162.7817840576172 249.23583984375
2537 167.3991088867188 162.7033233642578 248.687744140625
2538 171.8414154052734 162.7211608886719 240.7828674316406
2539 162.2771301269531 162.6957550048828 238.3629455566406
2540 162.8574829101562 163.1011352539062 230.0068511962891
2541 165.6061248779297 161.5582580566406 250.9761657714844
2542 166.9419250488281 163.2737731933594 223.9033355712891
2543 167.4324035644531 163.1774291992188 223.6724853515625
2544 167.1982421875 163.1314239501953 223.4603729248047
2545 168.6280517578125 163.1679992675781 221.5614013671875
2546 169.4980163574219 163.0296936035156 221.0303039550781
2547 172.1203918457031 162.1453094482422 219.2855682373047
2548 172.3446807861328 161.1290283203125 219.4419555664062
2549 172.0883026123047 160.4867553710938 219.1432647705078
2550 172.6945648193359 160.3984375 219.5182495117188
2551 173.2997741699219 159.7685089111328 219.6806640625
2552 172.9882049560547 159.1925964355469 219.2394104003906
2553 174.2477416992188 158.7394104003906 219.7620239257812
2554 168.1220397949219 163.5145263671875 244.5471954345703
2555 170.6197204589844 163.0704345703125 241.4498901367188
2556 172.4716796875 163.3005218505859 233.6129150390625
2557 173.6407165527344 163.330810546875 237.5187225341797
2558 162.3057250976562 162.6916656494141 232.0490417480469
2559 162.5936126708984 162.5871429443359 231.3896331787109
2560 162.580078125 162.2367858886719 231.2675933837891
2561 164.0410461425781 163.4014892578125 247.0247955322266
2562 165.705078125 162.4255981445312 225.4263610839844
2563 165.0322875976562 160.3758392333984 226.6477966308594
2564 165.1561584472656 159.6673126220703 226.7491607666016
2565 166.5588684082031 163.3321075439453 223.9495697021484
2566 169.7818450927734 161.9031066894531 228.6597290039062
2567 169.5982666015625 162.33837890625 228.8888549804688
2568 171.3485107421875 162.3715515136719 241.8301391601562
2569 170.2196502685547 162.683349609375 242.711669921875
2570 170.3971405029297 162.4120483398438 242.9520416259766
2571 171.6200561523438 159.4530029296875 244.9205017089844
2572 171.4218139648438 158.9380493164062 245.6111907958984
2573 171.8961639404297 158.8043670654297 245.3929443359375
2574 171.6714324951172 157.2977905273438 246.8872528076172
2575 171.6704254150391 157.8798522949219 246.2080383300781
2576 170.7077331542969 158.4530639648438 246.8508911132812
2577 171.8802337646484 156.9576873779297 247.1139831542969
2578 171.6441345214844 157.0124664306641 247.6513214111328
2579 172.2466735839844 156.5557861328125 247.5451812744141
2580 171.8198394775391 156.85791015625 248.1171569824219
2581 172.1820373535156 156.6951293945312 248.6449584960938
2582 173.0431060791016 156.0240783691406 248.1779479980469
2583 173.0294189453125 156.4221038818359 249.2905426025391
2584 173.1089935302734 156.7810668945312 250.01171875
2585 173.7488708496094 156.3505249023438 249.7501525878906
2586 175.0246276855469 156.1870574951172 249.9134368896484
2587 174.9549865722656 155.5268249511719 249.3248596191406
2588 174.2832489013672 156.1278686523438 249.6511383056641
2589 173.8755340576172 155.8426208496094 249.1261901855469
2590 172.5897521972656 162.2928771972656 240.6987609863281
2591 173.009033203125 162.3735961914062 240.2610473632812
2592 173.9334106445312 162.8950805664062 234.7210998535156
2593 173.2204132080078 163.3914489746094 234.9159393310547
2594 164.0209808349609 162.9800109863281 246.6589508056641
2595 165.5103454589844 161.1046447753906 225.5633544921875
2596 165.6978302001953 161.8562622070312 225.8689422607422
2597 165.7306213378906 161.771484375 225.3337554931641
2598 167.9635467529297 162.8554840087891 225.4726715087891
2599 168.6619262695312 162.1326904296875 226.8571929931641
2600 169.4191741943359 161.6376800537109 227.8332214355469
2601 171.3455657958984 162.2291107177734 231.1078186035156
2602 173.1653442382812 162.7954406738281 233.5615234375
2603 161.2776184082031 157.1560211181641 231.7092590332031
2604 161.6040191650391 158.0791931152344 231.1739807128906
2605 161.6533355712891 157.1945343017578 231.2187194824219
2606 161.9531402587891 162.9454650878906 234.443603515625
2607 162.1900634765625 162.6946411132812 234.3831481933594
2608 162.2059173583984 162.7349243164062 232.7318725585938
2609 162.2301177978516 162.4283752441406 233.3782196044922
2610 162.3501434326172 162.4084167480469 231.8141479492188
2611 163.8818206787109 162.6771545410156 245.8371887207031
2612 164.2574310302734 163.1119689941406 247.2703247070312
2613 167.1296234130859 162.9817199707031 249.6315002441406
2614 167.2873382568359 162.847900390625 250.033935546875
2615 166.6336212158203 162.8598022460938 250.41162109375
2616 167.4363708496094 162.7207641601562 250.7646179199219
2617 166.7736206054688 162.5706481933594 251.5278625488281
2618 167.2544250488281 162.5773010253906 251.6890258789062
2619 168.0718536376953 162.592529296875 250.8059539794922
2620 168.0476989746094 162.5629730224609 252.6323394775391
2621 168.5124359130859 162.6010131835938 251.3862609863281
2622 170.7107543945312 162.55517578125 253.94482421875
2623 169.7423095703125 162.5050048828125 253.9128723144531
2624 169.9166412353516 162.2747344970703 254.1382751464844
2625 171.2542114257812 161.9862060546875 254.1534118652344
2626 170.5509796142578 161.8466491699219 254.2226867675781
2627 170.8521118164062 161.0989685058594 254.2111968994141
2628 171.4868927001953 160.8927612304688 254.1571350097656
2629 172.3852386474609 160.4834594726562 253.9108276367188
2630 172.0534820556641 162.1687622070312 253.9435119628906
2631 174.1580657958984 159.5394592285156 251.9659729003906
2632 174.5265045166016 159.0177001953125 251.7006072998047
2633 173.8113098144531 159.5648498535156 251.4740905761719
2634 174.9950866699219 158.4339294433594 251.4948272705078
2635 174.7740631103516 158.7504730224609 252.0382995605469
2636 175.3099975585938 158.3758697509766 252.1234436035156
2637 175.5319976806641 158.2598876953125 251.7627868652344
2638 176.2015991210938 158.1515197753906 252.3225860595703
2639 178.0895080566406 156.5996398925781 253.7988739013672
2640 177.9851531982422 156.9791717529297 253.3425598144531
2641 177.675537109375 157.0405883789062 253.7876129150391
2642 177.4701538085938 156.7744903564453 254.1816711425781
2643 178.1367340087891 156.0146331787109 254.1376495361328
2644 178.6411895751953 156.083984375 252.4637298583984
2645 178.4362487792969 156.3833465576172 253.3760681152344
2646 178.9723968505859 155.3957824707031 252.9484252929688
2647 179.0157318115234 155.4253234863281 251.8467102050781
2648 178.49658203125 153.9760437011719 250.9554901123047
2649 178.0137634277344 153.6628723144531 251.0737915039062
2650 178.2384490966797 153.9338989257812 250.3044586181641
2651 176.8133239746094 153.2190856933594 250.0937957763672
2652 177.2121887207031 153.5282135009766 250.1155853271484
2653 177.3062438964844 153.4322357177734 250.8865051269531
2654 176.4105987548828 152.7401123046875 251.1766204833984
2655 176.2623596191406 152.8674011230469 251.6183471679688
2656 176.1709442138672 152.5041351318359 251.3131408691406
2657 175.6082458496094 152.7857208251953 252.3153381347656
2658 175.9851989746094 153.0511322021484 252.2473602294922
2659 178.7037353515625 154.5430603027344 253.7584686279297
2660 178.2587738037109 154.4533081054688 254.0869293212891
2661 178.3256530761719 154.1658325195312 253.7682647705078
2662 177.5612182617188 153.6510162353516 253.1791687011719
2663 178.2503204345703 153.8592529296875 252.9720153808594
2664 168.3969879150391 163.0065002441406 220.8852996826172
2665 169.9064331054688 162.9948425292969 219.9275512695312
2666 168.1590118408203 162.8370666503906 226.6376495361328
2667 168.9750671386719 163.1409606933594 223.8949890136719
2668 169.7927703857422 163.1930236816406 223.6020355224609
2669 170.8650970458984 163.1706695556641 221.4821014404297
2670 171.4929504394531 163.0320129394531 221.2765045166016
2671 169.6973419189453 163.1202087402344 223.9680786132812
2672 171.3429107666016 163.1622772216797 222.9222869873047
2673 171.7135620117188 163.0122985839844 222.2549743652344
2674 172.4642639160156 162.9439544677734 220.8125
2675 170.5588226318359 163.1252899169922 223.9147491455078
2676 172.2754669189453 162.91796875 222.037841796875
2677 171.8663330078125 163.1460418701172 252.404296875
2678 171.3165588378906 162.9877471923828 251.2293701171875
2679 170.8977508544922 162.9151916503906 251.7695617675781
2680 168.6219177246094 162.6186676025391 250.0729827880859
2681 169.1571655273438 162.7785949707031 250.4918212890625
2682 169.5543823242188 162.941650390625 249.8949432373047
2683 169.0156707763672 162.6861572265625 249.7308044433594
2684 173.3167724609375 162.7025909423828 250.6403656005859
2685 173.4205627441406 162.4288024902344 250.9256896972656
2686 173.1143951416016 162.4399719238281 250.1895141601562
2687 172.0679473876953 162.1352233886719 249.8464965820312
2688 172.6416320800781 162.2693786621094 249.8467102050781
2689 172.4298248291016 161.5152893066406 250.7309722900391
2690 171.5591888427734 161.4902038574219 250.4782867431641
2691 172.2120361328125 161.1625366210938 250.907470703125
2692 171.3641815185547 161.1347351074219 250.6422729492188
2693 169.9210205078125 160.8166198730469 250.3921508789062
2694 171.3518676757812 160.7953796386719 250.7259521484375
2695 169.8614959716797 159.958740234375 250.4283752441406
2696 170.0222015380859 159.2044525146484 250.4364929199219
2697 169.3683166503906 159.8860473632812 250.1171569824219
2698 169.6873931884766 159.1786804199219 250.1080627441406
2699 169.4396209716797 159.3117523193359 249.7528533935547
2700 168.6142578125 160.3269195556641 249.2281188964844
2701 168.6752471923828 160.2056579589844 248.7415771484375
2702 167.9669189453125 161.2082366943359 248.7064361572266
2703 172.3450164794922 163.1860961914062 250.6696319580078
2704 172.4450836181641 163.1916046142578 251.5645446777344
2705 172.9480895996094 163.0932006835938 251.1650543212891
2706 172.5812072753906 163.0890197753906 250.1771697998047
2707 173.0701141357422 162.9166870117188 250.4113006591797
2708 172.9866333007812 162.6881713867188 249.9574890136719
2709 172.7206268310547 162.4789123535156 249.736083984375
2710 172.2613525390625 162.473876953125 249.5277099609375
2711 172.4940185546875 162.6911010742188 249.5456390380859
2712 172.2042083740234 162.9119567871094 249.4939575195312
2713 171.7651824951172 163.0702514648438 249.6895599365234
2714 172.0800628662109 163.1059875488281 249.8213348388672
2715 171.9672698974609 163.1580200195312 250.673828125
2716 172.7027130126953 162.9128723144531 249.83544921875
2717 172.3276977539062 163.1605682373047 252.4242248535156
2718 172.6475982666016 163.0892333984375 252.3948974609375
2719 173.9176025390625 161.6826629638672 232.9780120849609
2720 174.1316528320312 160.5722961425781 232.4254302978516
2721 174.2806854248047 162.7053527832031 234.9763641357422
2722 160.8904571533203 161.1146240234375 235.3464202880859
2723 161.0787048339844 161.7459106445312 235.8810119628906
2724 161.1090240478516 161.3391418457031 234.5664520263672
2725 161.0302429199219 160.8231506347656 234.3592224121094
2726 160.7315368652344 159.9547576904297 234.9724273681641
2727 160.4429931640625 154.0478363037109 233.1596984863281
2728 160.4368743896484 153.2053680419922 233.0436401367188
2729 160.4127960205078 153.8559722900391 233.4219665527344
2730 160.4039306640625 154.2212677001953 235.7290954589844
2731 160.4255981445312 153.4630737304688 235.9320983886719
2732 160.4140167236328 154.3898620605469 236.6790618896484
2733 160.5958557128906 153.8244781494141 237.2698669433594
2734 160.5862731933594 153.1673431396484 236.5069274902344
2735 161.8550415039062 162.4774169921875 237.0462799072266
2736 161.7833404541016 162.6837310791016 236.6755523681641
2737 161.1308288574219 161.8435974121094 237.1714782714844
2738 161.8288116455078 162.6851348876953 237.1854705810547
2739 161.5464019775391 162.1968688964844 237.1973876953125
2740 162.0267028808594 162.6933898925781 235.163330078125
2741 161.9795227050781 162.2901306152344 238.0309448242188
2742 161.5052337646484 161.9757995605469 237.9775238037109
2743 162.4252624511719 162.6885375976562 239.4579467773438
2744 162.8610687255859 162.69189453125 240.5536499023438
2745 163.0092926025391 162.4841003417969 240.8658447265625
2746 162.2627716064453 162.4915161132812 238.0977478027344
2747 161.664794921875 161.7658386230469 239.9131927490234
2748 162.0800323486328 161.9564514160156 240.43017578125
2749 161.513916015625 160.7005615234375 240.4958801269531
2750 161.4995422363281 159.9351196289062 241.0663146972656
2751 161.6946563720703 159.1246032714844 241.7232513427734
2752 161.4806518554688 158.4299926757812 240.9490966796875
2753 161.5789337158203 157.5535278320312 241.5137481689453
2754 161.7074432373047 155.3356018066406 241.8203735351562
2755 161.6017761230469 156.4066314697266 241.4969177246094
2756 161.4839019775391 154.9893798828125 241.0799102783203
2757 162.1749572753906 162.4827575683594 234.4539184570312
2758 162.1968383789062 162.4835510253906 232.4766235351562
2759 162.0245971679688 161.8142242431641 231.6527099609375
2760 161.724853515625 161.41064453125 231.9393005371094
2761 161.8076782226562 161.9773559570312 232.3847808837891
2762 161.6580810546875 161.6142272949219 232.5346832275391
2763 163.2128295898438 162.4689483642578 242.3358459472656
2764 163.6563873291016 162.6888427734375 245.0509643554688
2765 163.7397918701172 162.4752807617188 245.2950439453125
2766 163.6217193603516 162.0738677978516 246.2142028808594
2767 163.8317413330078 162.2990417480469 246.0984954833984
2768 163.2810516357422 162.0926361083984 244.8015747070312
2769 163.7337646484375 159.3033447265625 247.6236572265625
2770 163.7074890136719 160.0712585449219 247.3278656005859
2771 163.7004089355469 159.0470275878906 247.4185485839844
2772 163.7175445556641 157.1477508544922 247.7687530517578
2773 163.6735992431641 157.6258239746094 247.3521728515625
2774 163.6541748046875 155.6548004150391 246.7647247314453
2775 163.7099304199219 154.3558654785156 247.6236572265625
2776 163.6940460205078 155.2017974853516 247.1109924316406
2777 163.7071685791016 152.3307800292969 247.6025085449219
2778 164.0464019775391 148.5239562988281 248.0081787109375
2779 163.9423828125 146.9016418457031 248.0200042724609
2780 164.3529205322266 147.8190002441406 249.2642517089844
2781 164.2585754394531 146.47314453125 249.0592041015625
2782 164.392333984375 147.0218658447266 249.5965118408203
2783 164.9937133789062 145.7556457519531 250.9347534179688
2784 164.6111450195312 144.4552154541016 250.2984771728516
2785 164.8797760009766 144.3348693847656 250.8864593505859
2786 165.0576019287109 141.8950347900391 251.5375671386719
2787 164.7531280517578 141.5954132080078 251.2552642822266
2788 165.1295318603516 141.1429290771484 251.8559417724609
2789 166.5297698974609 140.0710754394531 251.9724731445312
2790 166.1706390380859 139.6076049804688 251.2221374511719
2791 166.7380981445312 139.5660858154297 251.1952209472656
2792 167.7052917480469 139.5657806396484 251.1431884765625
2793 167.4525604248047 139.3003234863281 251.0040740966797
2794 167.5135192871094 139.1032104492188 250.9465942382812
2795 168.0258941650391 139.4149627685547 250.9900512695312
2796 168.8178100585938 139.1757965087891 250.8843688964844
2797 170.8365631103516 137.3838348388672 248.7613525390625
2798 170.3745269775391 137.0954895019531 249.0858001708984
2799 170.3433837890625 137.6239929199219 248.3933563232422
2800 169.9809722900391 137.6236724853516 248.4900054931641
2801 170.0675964355469 137.9583892822266 248.1288452148438
2802 169.7292175292969 138.2834777832031 248.0119781494141
2803 167.6597595214844 140.3223114013672 246.9761352539062
2804 168.1776123046875 139.7937469482422 247.6847839355469
2805 166.9282684326172 140.0495147705078 247.6835327148438
2806 164.5775909423828 140.4844207763672 245.8652954101562
2807 164.492431640625 140.0635375976562 246.5188446044922
2808 164.1004791259766 140.2349243164062 246.2487335205078
2809 164.0334167480469 139.3330841064453 247.2842102050781
2810 163.4574127197266 139.7453155517578 246.8206481933594
2811 164.5678405761719 139.4023895263672 247.3660736083984
2812 163.4896545410156 139.3263549804688 247.9051818847656
2813 163.5777435302734 139.2979125976562 248.4773559570312
2814 163.4121704101562 139.5844879150391 248.4176177978516
2815 164.1831207275391 142.3346405029297 250.4901733398438
2816 164.6874389648438 142.3751068115234 251.1643371582031
2817 164.4730987548828 145.5631408691406 249.7513122558594
2818 164.511962890625 146.2038421630859 249.8841552734375
2819 163.9406433105469 162.0785522460938 247.1062316894531
2820 163.8787078857422 161.6895599365234 247.4749145507812
2821 164.1197052001953 162.4853210449219 246.5541381835938
2822 164.2767028808594 162.6871948242188 246.9058990478516
2823 164.1320953369141 162.6817016601562 246.5369873046875
2824 165.7607421875 161.6524200439453 224.3926239013672
2825 165.7086181640625 160.91650390625 224.4867858886719
2826 166.1143188476562 162.7817993164062 250.4798583984375
2827 167.589111328125 162.5738830566406 249.2370300292969
2828 167.7561798095703 161.7943725585938 248.7375946044922
2829 169.4879760742188 162.8450622558594 219.4893646240234
2830 165.9191436767578 160.8507385253906 223.3340911865234
2831 165.9846649169922 160.7137451171875 222.9357757568359
2832 165.7891845703125 158.9739990234375 224.0538330078125
2833 165.4685974121094 159.0546417236328 225.5525665283203
2834 165.5017242431641 158.33544921875 224.5829315185547
2835 164.9591064453125 158.0111694335938 225.9920501708984
2836 165.3278961181641 157.8833465576172 224.8467559814453
2837 164.8146514892578 157.4512481689453 226.1434326171875
2838 164.3960266113281 156.4404907226562 227.0852355957031
2839 164.6114959716797 156.0234527587891 226.1707153320312
2840 164.21923828125 156.1019897460938 227.3746185302734
2841 164.1708984375 155.3126983642578 226.8197631835938
2842 168.7183532714844 162.94189453125 220.2456970214844
2843 171.3074645996094 158.8932037353516 218.6844177246094
2844 172.1534271240234 158.7393798828125 218.7812957763672
2845 174.6695404052734 156.1954803466797 218.2257080078125
2846 175.1579284667969 156.7002410888672 218.8239898681641
2847 175.3978576660156 157.0022583007812 219.3255157470703
2848 175.594482421875 156.2897033691406 218.9227752685547
2849 175.8830108642578 155.1834106445312 218.3908386230469
2850 176.1479187011719 155.6705017089844 219.0884552001953
2851 177.3163909912109 154.4233856201172 220.0497283935547
2852 177.2447509765625 154.7924194335938 220.3938140869141
2853 177.784912109375 154.2301635742188 220.7269134521484
2854 178.0031280517578 153.5731048583984 220.9907836914062
2855 178.1307678222656 153.66455078125 221.4480285644531
2856 178.0078430175781 153.3227996826172 221.7158050537109
2857 178.052490234375 153.6852569580078 222.2318725585938
2858 177.2743835449219 153.6947326660156 223.4180145263672
2859 177.2450561523438 153.3701324462891 223.4009552001953
2860 177.7669067382812 153.7998504638672 222.8245544433594
2861 177.5870666503906 154.2630615234375 222.9444427490234
2862 177.2146453857422 154.00830078125 223.4010162353516
2863 176.9941864013672 154.3258209228516 223.3952026367188
2864 176.8839263916016 154.9585723876953 222.9742126464844
2865 177.6987915039062 154.6464080810547 222.334228515625
2866 178.1628112792969 153.9638519287109 221.8008270263672
2867 178.0893249511719 153.9531097412109 221.1633758544922
2868 178.0068664550781 154.3816223144531 221.9192199707031
2869 177.865234375 154.5458984375 221.693115234375
2870 177.3479461669922 154.8217926025391 221.0684814453125
2871 176.9569396972656 155.353271484375 221.5644378662109
2872 177.1147308349609 155.1915283203125 222.0113830566406
2873 168.268798828125 162.7477111816406 219.8119201660156
2874 167.2989654541016 162.6893310546875 220.6392822265625
2875 169.3268890380859 162.5833892822266 218.9190673828125
2876 169.6482543945312 162.5144958496094 218.7779235839844
2877 167.6231079101562 162.7207489013672 249.6694946289062
2878 167.7996673583984 162.0217590332031 249.1554412841797
2879 168.1160278320312 162.6366577148438 246.4658050537109
2880 168.4310302734375 161.8781890869141 224.8292236328125
2881 168.4502105712891 162.6127319335938 224.2992553710938
2882 168.6899719238281 162.8711242675781 224.1758117675781
2883 169.4664764404297 162.8872375488281 244.4407958984375
2884 169.7356414794922 162.7001647949219 244.029541015625
2885 169.6886444091797 162.6122131347656 244.4176940917969
2886 169.4760131835938 162.7062683105469 244.7274780273438
2887 169.6515197753906 161.9053192138672 244.708251953125
2888 170.4762878417969 161.9314575195312 243.5156860351562
2889 169.9885864257812 162.4576416015625 243.6534576416016
2890 169.1440277099609 162.455322265625 245.0824279785156
2891 169.2793579101562 161.7419128417969 245.2134399414062
2892 169.2984466552734 160.6943206787109 246.0267944335938
2893 169.2851867675781 160.9557800292969 245.7725372314453
2894 168.9421234130859 160.2335205078125 247.5270843505859
2895 169.5325927734375 162.9061889648438 249.6021423339844
2896 170.1927032470703 162.977783203125 249.8466033935547
2897 169.8811645507812 162.9153594970703 249.4990234375
2898 170.9858245849609 161.6068725585938 250.2919769287109
2899 169.5460662841797 162.6864624023438 249.4027709960938
2900 169.2400512695312 162.4412231445312 249.5616760253906
2901 170.4375 162.4844207763672 249.4896545410156
2902 169.0653839111328 162.2565155029297 249.6969451904297
2903 170.1844940185547 161.9153442382812 250.01171875
2904 170.2025756835938 161.5422058105469 250.2380218505859
2905 169.9171752929688 162.107177734375 244.2347259521484
2906 169.9807891845703 162.8990783691406 224.1511535644531
2907 169.5125885009766 162.8086547851562 252.2470092773438
2908 170.1278381347656 162.9828796386719 251.7800445556641
2909 169.3182678222656 162.7975006103516 251.2687225341797
2910 170.4230194091797 162.9070434570312 249.5373382568359
2911 170.366455078125 162.6890869140625 249.3703002929688
2912 169.8760681152344 162.6937255859375 243.343017578125
2913 170.96484375 162.7053985595703 249.5092468261719
2914 171.0511627197266 162.8432922363281 249.8593902587891
2915 171.1962738037109 162.8004150390625 249.6029663085938
2916 171.2610015869141 162.6703338623047 249.4779663085938
2917 170.3706512451172 162.8790283203125 250.7080383300781
2918 169.9540252685547 162.8011169433594 252.7818298339844
2919 170.8204193115234 162.8626403808594 250.8700256347656
2920 170.7594757080078 162.9149169921875 224.0459594726562
2921 170.478271484375 162.656494140625 224.1130523681641
2922 170.9074096679688 162.8072509765625 253.1090087890625
2923 171.6996307373047 162.8920288085938 249.4076995849609
2924 172.6999969482422 160.0120849609375 230.6651611328125
2925 171.8408508300781 162.9363403320312 253.3389739990234
2926 172.8380432128906 161.239990234375 219.9235229492188
2927 172.89990234375 161.9331207275391 220.0685119628906
2928 173.3700714111328 161.388427734375 220.5370635986328
2929 173.8336791992188 161.0478057861328 221.1900787353516
2930 174.6057891845703 159.7309722900391 221.0596618652344
2931 174.6021728515625 159.9131774902344 221.4543609619141
2932 172.5514373779297 162.9102783203125 253.3606262207031
2933 173.4244537353516 162.6728210449219 251.5554504394531
2934 173.4934692382812 162.57470703125 252.3605651855469
2935 173.6736602783203 162.3514099121094 252.1355285644531
2936 173.5314788818359 161.8469848632812 251.5820007324219
2937 173.6776123046875 161.9334564208984 251.8429718017578
2938 173.5219116210938 161.1465911865234 251.9437408447266
2939 173.7239685058594 160.8263854980469 252.4478759765625
2940 173.7409973144531 161.7086486816406 252.4389953613281
2941 173.6567840576172 161.5910186767578 252.9569702148438
2942 173.6605834960938 160.6427917480469 252.9437866210938
2943 172.9682769775391 162.783203125 253.1981964111328
2944 173.1461334228516 162.8919219970703 251.9412994384766
2945 172.7639770507812 162.7250671386719 253.4959564208984
2946 172.8059844970703 162.5184936523438 253.6295928955078
2947 173.5776062011719 162.360107421875 251.5992431640625
2948 173.767822265625 162.4456176757812 233.5489654541016
2949 173.2414093017578 162.9048767089844 251.0892181396484
2950 173.8178863525391 162.2970581054688 239.6742248535156
2951 161.3777160644531 157.6663208007812 240.5369873046875
2952 161.3468170166016 156.6961669921875 240.6907501220703
2953 161.9914245605469 162.6851196289062 235.8736572265625
2954 162.4000549316406 161.1475524902344 243.27392578125
2955 162.144287109375 161.5755004882812 242.303466796875
2956 162.1693115234375 160.6876525878906 242.6299591064453
2957 162.5953063964844 159.634521484375 244.1831970214844
2958 162.7417297363281 158.6304473876953 244.6013488769531
2959 162.4913330078125 157.9283599853516 243.9360046386719
2960 163.0194702148438 157.6798858642578 244.9857788085938
2961 162.9527587890625 156.82958984375 244.5730895996094
2962 163.2172698974609 157.8064422607422 245.4553375244141
2963 163.2566833496094 157.1897888183594 245.5106811523438
2964 163.1993713378906 162.4746704101562 241.7545471191406
2965 162.9762878417969 162.2992248535156 241.4859008789062
2966 163.5643310546875 162.4643859863281 244.3027954101562
2967 163.0668487548828 161.8565368652344 244.7421417236328
2968 163.3607025146484 161.7915496826172 246.0203247070312
2969 165.9511413574219 162.3414916992188 223.2725677490234
2970 165.9237823486328 161.7451477050781 223.6969757080078
2971 165.9776611328125 162.5329284667969 250.8085479736328
2972 166.2845458984375 162.6001586914062 251.1146392822266
2973 166.0565185546875 162.3532104492188 222.8756561279297
2974 166.7390899658203 162.7096099853516 221.7850189208984
2975 166.3059844970703 162.5172424316406 222.3881225585938
2976 170.3982543945312 162.1311340332031 218.6199951171875
2977 169.6240234375 162.2681579589844 218.5937957763672
2978 166.1521453857422 162.0242309570312 222.2031097412109
2979 166.2639923095703 161.6978149414062 221.3502044677734
2980 166.1162109375 161.451171875 222.1700286865234
2981 166.1889801025391 161.1368103027344 221.6320953369141
2982 166.1635894775391 160.4458923339844 222.2751617431641
2983 166.2622985839844 159.5443115234375 222.608154296875
2984 166.8941040039062 162.4671325683594 220.599365234375
2985 168.1278991699219 162.50439453125 219.1331481933594
2986 169.6920166015625 161.0232543945312 218.1797180175781
2987 168.1031494140625 162.5936584472656 250.067138671875
2988 168.7503662109375 162.4752044677734 249.7352447509766
2989 168.0486145019531 162.5001373291016 249.7425537109375
2990 167.8880462646484 162.2318267822266 249.4195709228516
2991 167.5029907226562 162.4567413330078 219.5845031738281
2992 168.9671783447266 162.6233825683594 224.2325592041016
2993 169.3044891357422 162.3318786621094 224.1712036132812
2994 168.8015899658203 162.6264343261719 252.0289459228516
2995 167.2841491699219 162.4974822998047 252.2409973144531
2996 168.3583984375 162.4963226318359 253.3002319335938
2997 169.0266571044922 162.5957641601562 253.2799377441406
2998 169.9859466552734 162.69482421875 253.5635528564453
2999 169.8249206542969 162.7670593261719 253.1511993408203
3000 171.2509765625 162.7466125488281 253.6001281738281
3001 170.6741943359375 161.5597229003906 229.5537414550781
3002 171.3069305419922 161.6883850097656 230.3581695556641
3003 172.2700805664062 159.5181579589844 229.3909912109375
3004 173.0426330566406 158.8873291015625 229.1561737060547
3005 172.8198089599609 158.3397521972656 228.3659210205078
3006 173.2696533203125 158.3367004394531 228.748291015625
3007 173.0806121826172 157.9590301513672 228.2089233398438
3008 173.8851776123047 158.105224609375 229.0501251220703
3009 174.6639099121094 156.4666900634766 228.0727996826172
3010 174.4801635742188 157.3955383300781 228.8165588378906
3011 175.128173828125 156.3108825683594 228.4197235107422
3012 175.0731353759766 157.0701599121094 229.2400512695312
3013 174.6653442382812 158.2405700683594 230.7042236328125
3014 174.1603698730469 158.4758453369141 230.0735168457031
3015 174.1762390136719 158.6981506347656 230.5756225585938
3016 172.9157867431641 159.4610748291016 230.1995239257812
3017 173.4672546386719 159.1010284423828 230.2356262207031
3018 171.116943359375 162.3974914550781 249.5892181396484
3019 172.0384979248047 162.7317199707031 253.7212524414062
3020 171.6232757568359 162.6355285644531 249.3773803710938
3021 171.8748626708984 162.6884307861328 223.4578094482422
3022 172.0377349853516 162.4460906982422 223.4088745117188
3023 171.9006805419922 162.0690002441406 223.4621276855469
3024 172.3562927246094 161.7509155273438 223.3229827880859
3025 172.9998626708984 160.4761352539062 223.3134307861328
3026 173.2690124511719 159.7734527587891 223.2968597412109
3027 172.0748138427734 162.6869201660156 249.3941650390625
3028 174.1732177734375 162.5638122558594 234.1814727783203
3029 174.4657745361328 162.4154052734375 234.5397338867188
3030 172.8772888183594 162.3937683105469 222.7313079833984
3031 173.3468627929688 162.0949859619141 222.1090698242188
3032 173.6983947753906 161.4014739990234 221.8569946289062
3033 175.2763061523438 161.5631561279297 236.1039123535156
3034 175.5200805664062 161.2548370361328 237.129150390625
3035 175.8692932128906 160.2261962890625 236.5238037109375
3036 175.5314636230469 160.5619506835938 235.1276245117188
3037 176.1514587402344 159.5667419433594 236.1220092773438
3038 176.1650238037109 159.3652038574219 235.330322265625
3039 162.3874359130859 161.9813232421875 241.2081451416016
3040 163.6260070800781 161.779052734375 246.818359375
3041 165.9743804931641 161.6392669677734 222.7376556396484
3042 166.1293182373047 162.1994934082031 251.7533569335938
3043 166.4805297851562 161.91259765625 220.5646667480469
3044 166.4253387451172 161.116943359375 220.4820556640625
3045 166.5500640869141 161.4391784667969 220.0399780273438
3046 166.6358032226562 161.0870666503906 219.4850463867188
3047 166.6005401611328 160.0430755615234 220.143798828125
3048 166.47021484375 158.5487976074219 218.2869110107422
3049 166.8108367919922 158.3380432128906 217.9110107421875
3050 166.0982055664062 157.9565734863281 217.9380493164062
3051 166.4074401855469 157.7549133300781 217.5843811035156
3052 166.8765869140625 157.4726257324219 217.3192749023438
3053 166.53271484375 157.2391204833984 217.3612365722656
3054 167.2428436279297 157.7948303222656 217.3941040039062
3055 167.5781555175781 156.6736450195312 216.9406585693359
3056 167.0787048339844 156.8066253662109 217.0955810546875
3057 167.3368530273438 156.2501068115234 216.947265625
3058 168.0206604003906 155.9044342041016 216.8529205322266
3059 168.3343658447266 156.5517272949219 216.8816528320312
3060 169.2016906738281 155.7584228515625 216.6958923339844
3061 168.9589385986328 156.5276184082031 216.9216461181641
3062 170.8009796142578 155.9495391845703 217.0671234130859
3063 170.3376922607422 155.5117492675781 216.8770294189453
3064 174.4317016601562 154.2533416748047 217.5361328125
3065 173.7427520751953 153.8688049316406 217.3345489501953
3066 172.9376068115234 154.4695129394531 217.2338409423828
3067 176.1477661132812 154.4046630859375 218.0949401855469
3068 176.1782836914062 153.8949279785156 217.9707489013672
3069 175.8068542480469 153.9769287109375 217.7780151367188
3070 174.5589599609375 153.6643524169922 217.5768585205078
3071 176.0181274414062 153.6490173339844 217.9145050048828
3072 174.580322265625 153.4427947998047 217.7008666992188
3073 175.8372650146484 153.4585418701172 217.9716644287109
3074 174.5580139160156 153.2443542480469 217.8986358642578
3075 175.8023071289062 153.2286071777344 218.2301788330078
3076 175.0745086669922 152.7247772216797 218.7048034667969
3077 172.8102722167969 151.9420776367188 218.5882568359375
3078 174.0464782714844 151.9484558105469 219.1352844238281
3079 173.8132476806641 151.3309631347656 219.1435089111328
3080 174.1529541015625 151.6128997802734 219.2857971191406
3081 166.5050659179688 162.44970703125 251.7510375976562
3082 166.3814392089844 162.2139282226562 221.4728851318359
3083 166.7040252685547 162.2759399414062 220.5589447021484
3084 170.1788482666016 160.8638305664062 218.2761077880859
3085 168.2876892089844 162.3406677246094 218.7743835449219
3086 168.5926055908203 162.2184143066406 218.6047210693359
3087 167.6082458496094 162.3206176757812 253.0856323242188
3088 168.2228546142578 162.2459716796875 249.64208984375
3089 168.2722015380859 161.7501525878906 249.6329040527344
3090 168.4908294677734 161.8632507324219 249.7428741455078
3091 168.64990234375 162.2383728027344 249.7032318115234
3092 169.3071136474609 160.8351135253906 250.1989593505859
3093 168.8563079833984 161.2456665039062 249.97216796875
3094 169.4951629638672 161.2748107910156 250.1908569335938
3095 168.7610626220703 160.9822692871094 224.9342193603516
3096 168.6972351074219 161.6854858398438 224.431396484375
3097 168.9230346679688 162.4735717773438 253.6754302978516
3098 169.4233703613281 161.0330352783203 227.3790130615234
3099 169.9659729003906 160.9576110839844 227.9620361328125
3100 169.3537445068359 160.2397155761719 227.0039978027344
3101 168.8764953613281 161.5745849609375 226.8040618896484
3102 168.7488250732422 160.7130432128906 225.5023498535156
3103 169.0820007324219 160.0692749023438 225.5980072021484
3104 169.1851806640625 160.2669830322266 225.0436553955078
3105 168.9790954589844 161.0602264404297 224.4475708007812
3106 168.9513702392578 162.3052062988281 253.9342651367188
3107 170.1999664306641 161.5383911132812 244.2761383056641
3108 171.7463836669922 162.5144805908203 253.8901062011719
3109 171.3772583007812 161.4785766601562 223.6149597167969
3110 171.0807342529297 160.6284332275391 223.9389038085938
3111 172.0762329101562 160.8056488037109 223.7359313964844
3112 172.5147399902344 160.3186340332031 223.6229553222656
3113 172.9395141601562 159.516357421875 223.4905395507812
3114 172.6711578369141 162.2771606445312 223.0478820800781
3115 173.2490692138672 162.4581909179688 253.2022857666016
3116 173.6342620849609 162.1920928955078 252.6976165771484
3117 173.485595703125 161.7861938476562 253.2233276367188
3118 174.3982543945312 162.2447662353516 234.0838928222656
3119 174.3513641357422 160.9183959960938 232.9171752929688
3120 174.656005859375 160.8158264160156 233.2620849609375
3121 174.9536437988281 160.6043395996094 233.6142578125
3122 174.8139038085938 162.2048034667969 238.3001861572266
3123 174.7811431884766 161.7854766845703 234.461181640625
3124 161.3880767822266 161.7818603515625 238.5146789550781
3125 166.0644378662109 161.9018249511719 251.8014526367188
3126 166.4102935791016 162.1851043701172 252.1175537109375
3127 166.7545928955078 159.2734680175781 219.0620574951172
3128 166.8231964111328 159.6731719970703 219.1194915771484
3129 166.9756317138672 159.5282745361328 218.8297119140625
3130 166.8419799804688 159.11279296875 218.7251739501953
3131 166.2807006835938 158.6757049560547 218.6844787597656
3132 166.6276397705078 161.7493743896484 252.6191101074219
3133 166.3897857666016 161.6173095703125 252.3139190673828
3134 166.8313903808594 160.8877868652344 218.8990478515625
3135 166.8254089355469 160.2777557373047 219.0583343505859
3136 167.0795135498047 160.5617370605469 218.4857025146484
3137 167.3725128173828 160.1408996582031 218.2529449462891
3138 167.2266235351562 159.5256652832031 218.5592803955078
3139 167.1465148925781 162.2441711425781 219.5891571044922
3140 166.8605041503906 161.9664916992188 219.6636199951172
3141 167.6673126220703 162.2323303222656 218.9655609130859
3142 168.1043853759766 162.0397186279297 218.5918426513672
3143 168.8189392089844 161.0499725341797 218.0911560058594
3144 168.2680511474609 160.8935546875 217.9960021972656
3145 168.3985443115234 160.4831237792969 217.9226684570312
3146 169.2129974365234 160.5218505859375 218.0756378173828
3147 168.5621032714844 160.2136840820312 218.0130462646484
3148 169.9268341064453 159.0340881347656 218.4767761230469
3149 168.4695587158203 159.2768096923828 218.4327697753906
3150 169.8091583251953 159.3004455566406 218.4978790283203
3151 170.7691192626953 158.4830627441406 218.4355926513672
3152 174.1995239257812 155.5088348388672 217.7494049072266
3153 175.4611053466797 155.2695922851562 218.1884765625
3154 167.1629180908203 162.0833892822266 252.9516143798828
3155 167.7696990966797 161.9805908203125 253.5318450927734
3156 167.2793273925781 161.8360137939453 253.1910095214844
3157 166.9956665039062 160.7965087890625 252.9566497802734
3158 166.6246337890625 160.4913330078125 252.6339416503906
3159 166.6600341796875 160.1152038574219 252.9696655273438
3160 167.3741302490234 160.1932373046875 253.7784729003906
3161 167.8800201416016 160.9147033691406 253.8076324462891
3162 167.4944915771484 160.8906860351562 253.5035705566406
3163 167.2571105957031 161.3965454101562 253.2189636230469
3164 168.2559661865234 161.3473815917969 249.5022277832031
3165 168.1038513183594 161.1293640136719 249.1003723144531
3166 168.2079315185547 162.2916259765625 253.5760803222656
3167 168.5345306396484 161.35400390625 225.3842468261719
3168 168.7856597900391 162.1047668457031 224.3004760742188
3169 170.0792541503906 160.440185546875 218.2590942382812
3170 169.0320739746094 161.9305572509766 254.1461639404297
3171 168.5565643310547 161.9634552001953 253.9841613769531
3172 168.6871948242188 160.8770446777344 254.1311340332031
3173 169.5609436035156 160.3379211425781 254.2733459472656
3174 168.8688507080078 159.6932067871094 254.2113647460938
3175 170.2872772216797 159.565185546875 254.3792877197266
3176 171.1991577148438 159.0091857910156 254.3707275390625
3177 170.9742126464844 159.9186096191406 254.2300262451172
3178 175.8744812011719 156.9543609619141 254.2610778808594
3179 174.8839416503906 157.0836639404297 254.3630676269531
3180 175.9423522949219 156.6373291015625 254.3509826660156
3181 174.6401062011719 156.49560546875 254.4206848144531
3182 175.914794921875 156.0812225341797 254.4127349853516
3183 176.9214782714844 155.3876495361328 254.3996887207031
3184 177.0211334228516 156.4445495605469 254.3771667480469
3185 177.5646820068359 156.0258941650391 254.365234375
3186 178.0287780761719 155.5198364257812 254.3493804931641
3187 178.4127349853516 155.3739929199219 254.1158447265625
3188 178.1296844482422 154.9293518066406 254.3078155517578
3189 177.5061492919922 154.3263854980469 254.2720947265625
3190 177.4742279052734 154.6057586669922 254.3659362792969
3191 169.4758911132812 161.5390930175781 223.9566192626953
3192 169.7179870605469 161.0534210205078 254.3732757568359
3193 170.0119018554688 161.2196044921875 254.3927459716797
3194 173.3883056640625 157.8949584960938 254.0472564697266
3195 174.2334747314453 157.7681579589844 254.0900115966797
3196 174.0143280029297 158.1159362792969 253.7768859863281
3197 173.8172760009766 158.3778991699219 253.6313171386719
3198 174.6437225341797 158.4864501953125 252.9443359375
3199 174.5779113769531 158.8849182128906 252.5079040527344
3200 174.8775177001953 158.5304565429688 252.5841674804688
3201 170.1775054931641 161.2667083740234 228.4709777832031
3202 171.1272888183594 162.2577209472656 254.1083679199219
3203 171.3095703125 161.8242950439453 242.6271820068359
3204 172.7449493408203 162.1735229492188 253.7180786132812
3205 173.1723175048828 161.8893432617188 253.4931335449219
3206 172.9519958496094 160.8384094238281 253.6629486083984
3207 173.3550262451172 161.6979370117188 222.633544921875
3208 173.6927337646484 161.2423095703125 222.2398376464844
3209 173.2636871337891 161.9741973876953 250.9693603515625
3210 172.9922943115234 161.5802001953125 251.0715484619141
3211 174.4191589355469 159.5213317871094 241.3127899169922
3212 174.8591918945312 159.0618591308594 241.3784027099609
3213 175.1406707763672 159.1175994873047 240.5486297607422
3214 174.5694732666016 159.8966064453125 240.8050384521484
3215 175.4159851074219 159.9288330078125 239.5044097900391
3216 174.7512664794922 160.7049865722656 240.3834838867188
3217 174.7164306640625 161.8933410644531 239.2720947265625
3218 175.2647705078125 161.68212890625 238.4204864501953
3219 175.5965270996094 160.9494323730469 238.3670501708984
3220 175.6710968017578 160.9640502929688 237.7989501953125
3221 176.2008666992188 159.56396484375 237.0723571777344
3222 176.6351623535156 158.6399841308594 235.4529876708984
3223 177.1520385742188 157.9669342041016 235.347900390625
3224 176.2260894775391 158.7002868652344 234.3123168945312
3225 177.878662109375 157.2480926513672 235.2140197753906
3226 177.8739013671875 157.372314453125 236.0585632324219
3227 177.2361907958984 158.1455383300781 236.7877807617188
3228 177.3216552734375 157.7582092285156 237.6284484863281
3229 178.0012054443359 157.0487213134766 237.5771179199219
3230 177.8114471435547 156.6291198730469 238.5530395507812
3231 177.7391052246094 156.1920776367188 239.3473358154297
3232 178.2572021484375 155.3160552978516 239.2596435546875
3233 178.0246429443359 152.6272277832031 243.8702239990234
3234 177.8140716552734 153.3991546630859 244.1151275634766
3235 177.7156677246094 152.4607238769531 244.05419921875
3236 177.4063262939453 152.4131011962891 244.141845703125
3237 176.3936614990234 152.0177001953125 244.1454925537109
3238 176.3755340576172 151.4831390380859 244.2658386230469
3239 176.1272735595703 151.296630859375 244.1163635253906
3240 176.3448333740234 151.220458984375 244.2575988769531
3241 176.4319763183594 150.7206573486328 243.9196014404297
3242 177.4906921386719 146.5620574951172 241.6536254882812
3243 176.7691192626953 147.8543853759766 241.4531555175781
3244 177.1591186523438 146.8596343994141 241.33544921875
3245 176.6681823730469 147.2849426269531 241.0977172851562
3246 177.0317077636719 146.4862365722656 241.1297149658203
3247 177.3378143310547 145.7694549560547 241.1722412109375
3248 177.3357849121094 145.2613220214844 241.1273651123047
3249 177.6651306152344 145.5742034912109 241.2440338134766
3250 178.0331420898438 145.0993041992188 241.1985473632812
3251 177.7423553466797 144.9785461425781 241.0019226074219
3252 177.8467712402344 144.8383331298828 240.7511901855469
3253 177.8919219970703 144.6124267578125 240.1542663574219
3254 178.2143249511719 144.5667114257812 240.7881774902344
3255 178.6031951904297 143.4286041259766 240.1743469238281
3256 179.0311889648438 143.7465972900391 241.2252502441406
3257 178.2988128662109 143.8634948730469 240.1612396240234
3258 174.7435150146484 162.1131286621094 234.9401092529297
3259 161.1267395019531 161.3294677734375 238.5582275390625
3260 161.4504241943359 161.6221618652344 239.2559814453125
3261 161.0882110595703 161.4526672363281 238.0390625
3262 162.4997253417969 162.0687408447266 242.2281188964844
3263 162.1925048828125 161.7919921875 242.0752563476562
3264 162.1031951904297 161.5981750488281 241.4220886230469
3265 162.0771636962891 161.6837768554688 240.9425811767578
3266 162.5983276367188 161.8939208984375 243.1461334228516
3267 162.633544921875 161.5472717285156 243.9369506835938
3268 162.4689025878906 161.5942993164062 243.2167358398438
3269 162.540771484375 161.1050109863281 244.0084991455078
3270 162.4002075195312 160.2261962890625 243.4964294433594
3271 163.5978698730469 161.4060974121094 246.9732666015625
3272 163.8874816894531 160.2390441894531 247.8150024414062
3273 163.3442230224609 160.8649444580078 246.1939849853516
3274 163.6722717285156 160.6208953857422 247.1966094970703
3275 165.7910614013672 158.119384765625 221.7795104980469
3276 165.9667358398438 158.4830627441406 221.1429290771484
3277 165.7801513671875 158.0299987792969 220.6173858642578
3278 165.5949096679688 156.8334503173828 220.8657989501953
3279 165.6075134277344 156.8260345458984 219.347412109375
3280 165.7487640380859 156.3377685546875 220.3935394287109
3281 167.0973968505859 155.0999298095703 217.8842468261719
3282 166.5699157714844 155.9552764892578 217.6247100830078
3283 167.0276184082031 155.9308776855469 217.2016143798828
3284 167.1208953857422 161.9345703125 219.1554260253906
3285 166.8128051757812 161.5074920654297 219.2130432128906
3286 166.9615783691406 161.2410583496094 218.7526397705078
3287 167.3931884765625 161.5124816894531 218.5326080322266
3288 166.5478515625 160.1600036621094 252.6693267822266
3289 167.8234558105469 160.2572937011719 218.0020141601562
3290 168.1445922851562 159.6581268310547 218.3222961425781
3291 170.7444305419922 157.2993927001953 217.8244323730469
3292 171.8457946777344 157.3038482666016 218.1081695556641
3293 171.8457794189453 156.2784729003906 217.5384674072266
3294 172.2751617431641 155.7401428222656 217.4049072265625
3295 172.9224548339844 156.4835357666016 217.9254913330078
3296 172.0114593505859 160.0990600585938 229.8971862792969
3297 171.8896942138672 159.837158203125 244.2290802001953
3298 170.7741851806641 160.3292083740234 244.6475524902344
3299 170.5712127685547 160.0406188964844 245.1319122314453
3300 172.4681091308594 161.4864196777344 241.9907836914062
3301 172.9523315429688 161.6885375976562 241.2616882324219
3302 173.8013000488281 160.0809936523438 220.2773284912109
3303 174.2109527587891 159.4067993164062 220.1484222412109
3304 173.1956176757812 160.3376770019531 219.9045867919922
3305 173.5308990478516 160.8383483886719 220.5024871826172
3306 173.1551818847656 161.4883117675781 222.9841461181641
3307 172.7853698730469 161.1389617919922 223.3673400878906
3308 173.5968780517578 160.6027221679688 241.7367858886719
3309 173.2854614257812 161.1368103027344 241.5538177490234
3310 172.5395812988281 160.1872253417969 243.2131195068359
3311 173.6565246582031 159.5008850097656 242.606201171875
3312 173.6745300292969 159.8881530761719 242.1122741699219
3313 173.0732269287109 159.6854858398438 243.0492248535156
3314 174.5385437011719 158.88037109375 242.8145751953125
3315 173.4241027832031 159.2749328613281 243.3241577148438
3316 173.8994140625 158.8973541259766 244.0254364013672
3317 175.0536346435547 158.5885009765625 243.452392578125
3318 175.0975494384766 157.7591400146484 245.3435821533203
3319 174.670166015625 157.3877410888672 245.5421752929688
3320 175.0544281005859 157.0720520019531 245.4023742675781
3321 175.3454895019531 157.1972198486328 245.2642669677734
3322 177.6107635498047 155.3577117919922 242.4908752441406
3323 178.4197387695312 154.1764221191406 241.6891937255859
3324 177.7930145263672 155.4019012451172 241.1547698974609
3325 173.6739349365234 161.8858032226562 240.4175415039062
3326 174.4939727783203 161.3360900878906 240.2693786621094
3327 174.0594482421875 161.3234252929688 240.8038940429688
3328 175.0319213867188 161.936767578125 235.4804840087891
3329 160.9196014404297 161.4952545166016 237.2326354980469
3330 160.6798248291016 160.7779083251953 236.4405364990234
3331 160.64453125 160.517578125 236.9301300048828
3332 160.5862426757812 160.0903625488281 235.8894500732422
3333 160.5136871337891 159.6973876953125 236.1047668457031
3334 160.5451202392578 158.788330078125 235.9786071777344
3335 160.6438598632812 159.2227783203125 235.1586456298828
3336 160.6564025878906 158.7718505859375 234.6749572753906
3337 160.4169006347656 157.8114776611328 234.4096984863281
3338 160.4582672119141 157.9682464599609 234.2014465332031
3339 160.4698486328125 157.6381072998047 233.5989532470703
3340 160.4192657470703 156.6822052001953 233.4283752441406
3341 160.5275268554688 157.114013671875 233.0569305419922
3342 160.4640655517578 155.9671936035156 232.8332366943359
3343 160.7459411621094 156.3985443115234 232.2501831054688
3344 160.7059020996094 155.7417144775391 232.1549224853516
3345 161.1725616455078 158.8209533691406 239.1622161865234
3346 160.6911010742188 158.8650665283203 237.8229675292969
3347 160.9249572753906 157.6560974121094 238.8673400878906
3348 160.8680877685547 157.1229705810547 238.8992919921875
3349 161.1237945556641 157.3170318603516 239.7772827148438
3350 160.896728515625 157.6420288085938 232.5267333984375
3351 161.2242736816406 156.4081115722656 231.5530853271484
3352 160.898193359375 155.5785980224609 231.8778991699219
3353 160.8507080078125 161.3003234863281 236.2180786132812
3354 161.232177734375 161.0615997314453 239.2225646972656
3355 161.5193328857422 161.4528503417969 240.0188293457031
3356 161.8255157470703 160.7958068847656 231.3800659179688
3357 161.9353485107422 161.4619750976562 231.52734375
3358 162.2150573730469 157.1768951416016 230.60107421875
3359 165.1715545654297 161.6254119873047 226.8180236816406
3360 165.5200653076172 161.6019439697266 226.2032318115234
3361 165.0697021484375 161.0300140380859 226.6048126220703
3362 166.6282806396484 160.9689331054688 252.5631713867188
3363 167.7996368408203 160.7731628417969 217.9776000976562
3364 168.5784606933594 160.9524536132812 249.7706451416016
3365 168.7559051513672 160.6658325195312 225.8823852539062
3366 169.3157501220703 161.7864379882812 249.9956359863281
3367 170.0238342285156 161.0330810546875 244.9151611328125
3368 171.8246459960938 161.2227478027344 242.8886413574219
3369 171.1207733154297 158.4239196777344 246.38671875
3370 173.1510925292969 161.5100708007812 251.3153533935547
3371 173.1111602783203 161.0960998535156 251.5052795410156
3372 172.8488464355469 161.275634765625 251.1959381103516
3373 172.7370758056641 160.9599609375 251.2218017578125
3374 175.0790405273438 161.2461853027344 239.4222106933594
3375 174.7864532470703 161.0629272460938 240.1262512207031
3376 174.266845703125 161.0187377929688 240.8384246826172
3377 175.0990600585938 161.7450561523438 235.2450103759766
3378 161.4195556640625 161.3129577636719 233.4486999511719
3379 162.2648773193359 160.1821441650391 230.5262145996094
3380 161.9962005615234 159.444580078125 230.8311157226562
3381 161.7558746337891 158.68994140625 231.0384674072266
3382 162.9164276123047 161.5510864257812 244.8111572265625
3383 162.9246978759766 160.8482818603516 245.2090759277344
3384 163.1815643310547 161.3772888183594 245.8138732910156
3385 164.9935760498047 160.6939392089844 226.6519012451172
3386 166.0034484863281 158.8864593505859 252.9540557861328
3387 166.2607574462891 158.9425354003906 253.3501739501953
3388 168.9936981201172 160.2488861083984 226.3269653320312
3389 170.0203857421875 160.1570129394531 245.7527618408203
3390 170.8891296386719 161.0965576171875 229.3518829345703
3391 170.6067962646484 161.03515625 244.2858428955078
3392 171.94384765625 161.0877685546875 230.5733184814453
3393 171.7774047851562 160.3501281738281 243.8230895996094
3394 170.4971466064453 158.9362640380859 250.596923828125
3395 170.8416748046875 159.0290832519531 250.6874694824219
3396 171.3636627197266 158.4195556640625 250.6126403808594
3397 170.6879425048828 158.4981384277344 250.4422454833984
3398 171.2984619140625 158.1467742919922 250.4188537597656
3399 172.1008911132812 157.4965362548828 250.1928558349609
3400 172.576904296875 157.5703125 250.4469299316406
3401 174.8290100097656 158.0748901367188 251.0812530517578
3402 174.2164459228516 158.7398986816406 251.1220092773438
3403 173.5163269042969 157.3616638183594 250.5552978515625
3404 174.4715728759766 156.8299255371094 250.4122314453125
3405 173.7510375976562 156.7322082519531 250.2115936279297
3406 172.3319702148438 160.687744140625 251.0173034667969
3407 171.5612335205078 159.9794921875 250.7265319824219
3408 170.8716430664062 159.9955139160156 250.6682739257812
3409 170.4009704589844 159.3340148925781 250.6270446777344
3410 173.4678039550781 160.6404724121094 253.2735290527344
3411 173.0230407714844 160.5725860595703 251.3775634765625
3412 173.4184722900391 160.5339813232422 251.7114105224609
3413 173.7333984375 160.2667541503906 251.9994201660156
3414 174.6980133056641 160.0720825195312 232.6762084960938
3415 160.9180603027344 160.4312744140625 238.4257202148438
3416 161.3643951416016 160.0522766113281 240.346923828125
3417 161.4365692138672 159.7712097167969 232.0890197753906
3418 161.5829162597656 161.0901489257812 232.3512268066406
3419 161.6202545166016 159.9380798339844 231.6505279541016
3420 161.4255218505859 158.4584350585938 231.5074920654297
3421 165.4849395751953 160.6911315917969 225.3490295410156
3422 165.2174224853516 160.5401306152344 226.0305786132812
3423 166.063232421875 160.1329345703125 251.7022857666016
3424 166.7253570556641 159.4938659667969 253.6679077148438
3425 167.2730865478516 159.3241882324219 254.1064453125
3426 166.9406127929688 159.3127746582031 253.9343109130859
3427 167.8966979980469 159.6617431640625 254.1825256347656
3428 168.0579071044922 158.9595184326172 254.3478393554688
3429 168.9469451904297 158.7515869140625 254.427001953125
3430 169.3022613525391 159.1390380859375 254.374755859375
3431 170.2360382080078 158.5401306152344 254.4143524169922
3432 168.0005798339844 160.4313049316406 254.0304565429688
3433 168.1389465332031 161.0058135986328 248.0615539550781
3434 169.0137481689453 160.1047668457031 226.0135040283203
3435 173.2355041503906 160.6305847167969 253.5072021484375
3436 175.2442321777344 160.8158264160156 234.5499267578125
3437 176.7167663574219 158.7072296142578 236.1739501953125
3438 162.9067840576172 159.6104431152344 244.8883666992188
3439 164.0803527832031 159.931396484375 248.2625885009766
3440 164.3991241455078 158.7113342285156 249.1899719238281
3441 164.2373504638672 157.5876159667969 249.1573486328125
3442 164.5365905761719 158.2521057128906 249.7467346191406
3443 164.6043395996094 157.3995666503906 250.2774963378906
3444 164.2390747070312 156.0733642578125 248.9566955566406
3445 164.0104522705078 155.2397613525391 248.4614562988281
3446 163.9614105224609 156.3890075683594 248.3303527832031
3447 163.7456970214844 156.2038879394531 247.6342315673828
3448 163.7463989257812 154.5609283447266 247.8287506103516
3449 165.4336700439453 159.6119384765625 225.8740386962891
3450 166.1178283691406 159.1379089355469 222.9874725341797
3451 167.4097747802734 160.7201232910156 218.1263275146484
3452 169.2897796630859 159.7798614501953 226.2662658691406
3453 169.5860900878906 159.4282684326172 225.6585388183594
3454 173.8407287597656 159.6891174316406 253.3144226074219
3455 174.1402435302734 159.7410583496094 252.7343139648438
3456 174.1721496582031 159.4645690917969 252.9264831542969
3457 173.5205383300781 160.7624816894531 251.926513671875
3458 175.4723815917969 159.777587890625 233.8578186035156
3459 175.3299407958984 160.69287109375 239.3661193847656
3460 176.0672912597656 159.6138610839844 238.1930694580078
3461 160.6436157226562 160.0990295410156 237.6685180664062
3462 160.8660736083984 159.4716339111328 234.2579650878906
3463 166.0820922851562 160.6183776855469 251.6120910644531
3464 166.3359680175781 160.6438140869141 221.2227630615234
3465 168.9789581298828 160.5602264404297 250.0086669921875
3466 170.2738037109375 160.3315887451172 254.2366180419922
3467 171.6376800537109 159.4346008300781 254.2218017578125
3468 172.2442016601562 158.4756774902344 254.1809997558594
3469 170.8490447998047 159.6347961425781 218.703125
3470 171.1883850097656 160.0427856445312 218.7313232421875
3471 172.0810546875 157.9099426269531 218.4578704833984
3472 173.2075500488281 157.5375518798828 218.610107421875
3473 173.7660827636719 160.7984008789062 220.7698669433594
3474 173.9594421386719 160.3233642578125 241.5141906738281
3475 174.2720947265625 159.976318359375 222.3309783935547
3476 174.5434722900391 159.8912658691406 221.8428649902344
3477 175.4983825683594 158.9723968505859 233.086181640625
3478 176.3669128417969 159.2448120117188 237.3985290527344
3479 176.2630767822266 159.1400756835938 238.3875579833984
3480 160.5791473388672 159.0533752441406 236.0673370361328
3481 160.4194641113281 155.7914123535156 233.1656036376953
3482 160.4690399169922 155.0993041992188 232.9606018066406
3483 160.4042205810547 156.4578857421875 234.0115966796875
3484 160.4037780761719 156.8296051025391 235.9854431152344
3485 163.6456756591797 159.4315490722656 246.6495208740234
3486 167.6221008300781 159.6637878417969 218.3716583251953
3487 167.8730163574219 159.4075622558594 218.3941497802734
3488 168.068603515625 159.2137756347656 218.3677520751953
3489 167.17431640625 159.1342468261719 218.481201171875
3490 168.9181518554688 159.9903411865234 248.2395172119141
3491 170.4498596191406 158.2137908935547 225.4908752441406
3492 170.0160217285156 158.9620361328125 225.2362823486328
3493 170.8956604003906 158.1190490722656 224.6457824707031
3494 170.5148010253906 158.950927734375 224.3765716552734
3495 170.1521301269531 159.1023254394531 224.7792205810547
3496 172.9324645996094 159.6806488037109 253.9223022460938
3497 172.2796020507812 159.6207275390625 254.1295776367188
3498 173.2887268066406 158.5213775634766 253.8201751708984
3499 173.1526184082031 158.1598205566406 253.9522094726562
3500 173.8825836181641 158.7260894775391 253.4064636230469
3501 174.3861541748047 158.8407592773438 252.8605346679688
3502 172.4871673583984 160.1641082763672 250.9716491699219
3503 172.7736206054688 159.4891967773438 250.9754333496094
3504 172.0612335205078 159.215087890625 250.8383636474609
3505 171.4648742675781 158.7552795410156 250.6967468261719
3506 174.3115234375 159.94384765625 220.7488098144531
3507 176.627685546875 157.3179321289062 239.8667907714844
3508 176.2932739257812 157.5477294921875 240.4660339355469
3509 176.5815734863281 157.1337585449219 240.3559112548828
3510 161.2011260986328 159.7747955322266 239.6915435791016
3511 160.4173583984375 158.0798645019531 236.6475982666016
3512 160.6141357421875 158.6958160400391 237.3407897949219
3513 160.4122009277344 158.228759765625 236.0889739990234
3514 166.5337829589844 159.8958587646484 220.8432006835938
3515 166.5435180664062 159.4147644042969 219.9115295410156
3516 165.9380493164062 158.3956909179688 219.0499877929688
3517 166.2837219238281 158.8750762939453 219.4914398193359
3518 169.350341796875 160.1033020019531 218.196044921875
3519 169.7693939208984 159.6578369140625 218.4359283447266
3520 169.8404998779297 159.3481140136719 247.2555389404297
3521 168.8892669677734 160.2503509521484 249.7354736328125
3522 171.7040252685547 160.2328033447266 254.128662109375
3523 173.3609161376953 159.6358642578125 253.7209320068359
3524 175.794189453125 159.7652893066406 238.8703765869141
3525 160.6039428710938 159.0519561767578 236.8108520507812
3526 164.8204193115234 158.3475646972656 250.5400848388672
3527 165.1041107177734 158.4280700683594 251.3482818603516
3528 166.3604888916016 159.8801116943359 221.7962799072266
3529 166.5018005371094 159.524169921875 220.9222106933594
3530 165.9863128662109 156.6786804199219 217.9700927734375
3531 165.8244476318359 157.0931701660156 218.1173095703125
3532 166.6143798828125 156.5908203125 217.2745361328125
3533 168.9934539794922 158.7160034179688 218.2498626708984
3534 170.5384063720703 158.0729064941406 218.2040405273438
3535 170.0466156005859 158.859375 225.9454193115234
3536 169.7605743408203 158.9603271484375 249.9000396728516
3537 170.3282012939453 158.6239471435547 250.2183227539062
3538 174.2700653076172 159.5299377441406 252.349609375
3539 173.9378356933594 159.5293579101562 242.1091918945312
3540 173.9653015136719 159.2025756835938 242.8293762207031
3541 173.8246612548828 160.3790588378906 252.549560546875
3542 175.5003814697266 159.5246734619141 239.5655517578125
3543 176.4605712890625 158.5753021240234 238.8853302001953
3544 175.9950256347656 159.2869262695312 238.8817291259766
3545 176.039794921875 158.3288269042969 239.9755859375
3546 176.3150329589844 157.2649993896484 241.8296813964844
3547 176.1532897949219 157.7655029296875 240.91650390625
3548 176.0712890625 157.8945465087891 242.3152313232422
3549 160.8204498291016 158.3135375976562 233.1858367919922
3550 163.0505676269531 156.1248931884766 229.5438690185547
3551 163.6398315429688 155.8221740722656 228.4416961669922
3552 163.4925537109375 155.4218597412109 228.5369110107422
3553 165.0067443847656 152.0625915527344 224.5324401855469
3554 165.1272888183594 151.3822479248047 224.2447509765625
3555 164.6502990722656 150.6824340820312 225.5894775390625
3556 164.6166534423828 149.703125 225.6802978515625
3557 164.2976684570312 150.3568572998047 226.4493713378906
3558 164.1177978515625 148.8956756591797 226.9620513916016
3559 163.8734741210938 150.1648254394531 227.42529296875
3560 163.7975616455078 149.6595001220703 227.8158264160156
3561 163.3547668457031 159.4822845458984 245.79248046875
3562 164.0330047607422 159.2003631591797 228.6164855957031
3563 166.394287109375 159.4978332519531 221.5906372070312
3564 166.3469848632812 159.1098937988281 220.8650207519531
3565 166.0939636230469 157.01904296875 217.63525390625
3566 169.1742553710938 159.6215209960938 249.0936431884766
3567 169.1047668457031 159.7821044921875 249.5200500488281
3568 169.6731109619141 159.6001434326172 225.1625061035156
3569 171.74560546875 159.75341796875 229.1784515380859
3570 173.5476531982422 159.4149780273438 251.2295532226562
3571 177.3467407226562 157.96142578125 235.9758453369141
3572 177.0236206054688 158.3455963134766 237.1795959472656
3573 160.9438934326172 159.6949920654297 238.6350402832031
3574 160.4303588867188 157.8521728515625 237.1052856445312
3575 161.4002685546875 159.3802490234375 240.4203186035156
3576 166.2767486572266 159.16357421875 221.8081817626953
3577 165.8396301269531 158.1362457275391 220.0781555175781
3578 169.5709533691406 159.297607421875 248.2574310302734
3579 170.3699035644531 158.5515441894531 247.3309783935547
3580 170.0201568603516 159.4151000976562 246.8087768554688
3581 169.9760894775391 158.6948852539062 248.4634857177734
3582 170.2238159179688 158.4623107910156 247.9647827148438
3583 170.8699493408203 157.7717742919922 248.1956176757812
3584 170.1239013671875 159.0719146728516 226.5048828125
3585 170.5840454101562 158.6158294677734 226.6195373535156
3586 170.4633178710938 158.4491119384766 226.2714538574219
3587 170.4174194335938 158.2523803710938 225.8661193847656
3588 170.6232299804688 158.154052734375 225.0731506347656
3589 172.4880981445312 159.6849670410156 243.8875427246094
3590 172.4610443115234 158.906005859375 218.9124145507812
3591 174.3625335693359 158.97607421875 251.3768157958984
3592 173.9402160644531 159.5770874023438 222.8046112060547
3593 173.1540069580078 158.5846405029297 223.2865600585938
3594 174.8257751464844 159.1402893066406 220.7584533691406
3595 174.9409027099609 158.3852233886719 220.1287231445312
3596 175.3888549804688 158.2479553222656 221.3624572753906
3597 175.0924682617188 158.45947265625 221.8325042724609
3598 175.5774841308594 157.9553680419922 221.6990966796875
3599 175.2685699462891 157.9272155761719 222.2742004394531
3600 175.0217590332031 158.189453125 222.1797180175781
3601 174.5787200927734 158.0894927978516 222.5331573486328
3602 174.9225006103516 159.5008087158203 240.4633941650391
3603 174.7929229736328 159.0451049804688 221.7983245849609
3604 174.3957977294922 159.3733673095703 222.2730865478516
3605 174.1875305175781 158.8984375 222.4853820800781
3606 163.5654602050781 158.7291259765625 229.1592254638672
3607 163.8114471435547 158.3545989990234 228.7409973144531
3608 165.8335876464844 159.4425354003906 251.7533264160156
3609 170.6291351318359 159.3778991699219 245.9505157470703
3610 173.0098876953125 158.7594604492188 250.9008331298828
3611 174.8662109375 159.2868041992188 221.2925720214844
3612 175.4692993164062 159.0395202636719 240.0501708984375
3613 175.7438659667969 158.5827484130859 233.0973815917969
3614 176.1802368164062 157.7909240722656 232.7858581542969
3615 161.7057952880859 157.4495544433594 242.141357421875
3616 161.9424896240234 157.0649871826172 243.0357971191406
3617 161.9295806884766 156.0094451904297 242.6705474853516
3618 163.4416809082031 158.4979553222656 245.7990112304688
3619 163.7926330566406 158.8771514892578 248.0076446533203
3620 165.2039794921875 159.244873046875 226.5222778320312
3621 165.9451751708984 158.1895904541016 253.4174499511719
3622 165.4782257080078 158.4573974609375 252.3228149414062
3623 165.9464721679688 157.5429992675781 253.5623016357422
3624 166.5052032470703 157.576904296875 254.17041015625
3625 166.5942077636719 156.7052612304688 254.1519775390625
3626 167.2172241210938 156.9541168212891 254.3928070068359
3627 167.2581939697266 156.1181335449219 254.267333984375
3628 167.6614837646484 155.8152923583984 254.3891296386719
3629 167.7932586669922 156.2374572753906 254.4005126953125
3630 168.3918914794922 155.8917541503906 254.6402130126953
3631 168.1070251464844 155.4947357177734 254.6981201171875
3632 168.3290252685547 155.2788696289062 254.9792785644531
3633 167.5198211669922 154.9386749267578 254.5688018798828
3634 168.4428100585938 154.9378967285156 255.4152221679688
3635 168.6683044433594 155.5951080322266 254.8692016601562
3636 169.0781860351562 155.4815979003906 255.0883483886719
3637 172.1839294433594 155.0413665771484 255.0983123779297
3638 172.6128845214844 154.5850982666016 254.9278717041016
3639 172.7113494873047 155.0489501953125 254.8667449951172
3640 173.2438049316406 154.3941955566406 254.6444702148438
3641 172.7982940673828 154.1648101806641 254.7263793945312
3642 173.8108215332031 154.1710052490234 254.4869537353516
3643 172.6704254150391 153.7697296142578 254.5370788574219
3644 173.7411499023438 153.7564849853516 254.2973937988281
3645 172.5134887695312 153.4371032714844 254.2486877441406
3646 174.0040588378906 153.3790130615234 253.8193359375
3647 174.301513671875 153.6393585205078 254.1144866943359
3648 175.0115661621094 153.4934997558594 253.7786407470703
3649 175.0349578857422 153.8628845214844 254.1720581054688
3650 176.2940521240234 153.6733093261719 253.8758544921875
3651 176.4193420410156 153.8944244384766 254.1617889404297
3652 165.5534515380859 157.1366882324219 220.6228942871094
3653 165.6108093261719 157.7337188720703 219.4286193847656
3654 165.5506134033203 157.2817687988281 219.3362426757812
3655 171.7526550292969 159.3927459716797 228.3725891113281
3656 172.5488891601562 159.0228271484375 244.7681884765625
3657 172.5142974853516 158.6199645996094 245.2257537841797
3658 172.9991455078125 158.6202545166016 245.0831604003906
3659 174.7823944091797 159.1851654052734 232.1172027587891
3660 175.6182250976562 158.6060485839844 240.6462097167969
3661 175.384521484375 158.6317443847656 241.6658020019531
3662 175.7160034179688 158.426025390625 241.2332763671875
3663 177.6488647460938 157.7301635742188 236.5109710693359
3664 163.6247253417969 158.5005187988281 246.2054748535156
3665 163.4782867431641 157.639892578125 246.2870483398438
3666 163.7429504394531 158.3292846679688 247.8287506103516
3667 163.6812591552734 158.4996948242188 246.5789184570312
3668 164.3330230712891 155.0472869873047 226.2904663085938
3669 166.1166534423828 155.8456420898438 218.9816589355469
3670 166.3321228027344 156.0108489990234 217.9618225097656
3671 166.9233093261719 158.4839782714844 254.0935363769531
3672 166.3613128662109 158.6522216796875 253.6278381347656
3673 168.0780487060547 158.9515991210938 218.2567443847656
3674 167.6226196289062 158.9336700439453 218.2328186035156
3675 169.7580871582031 158.8879699707031 249.5113830566406
3676 171.5284576416016 159.007080078125 227.4336395263672
3677 171.8958892822266 158.610595703125 227.5909729003906
3678 171.631591796875 158.7929077148438 227.38623046875
3679 172.1755523681641 158.7610168457031 227.8494110107422
3680 172.5610656738281 157.9879455566406 250.6371765136719
3681 173.1917724609375 159.0997924804688 244.2731018066406
3682 173.7304992675781 158.614013671875 244.8945770263672
3683 174.9569091796875 158.6632385253906 231.8570556640625
3684 176.7024230957031 158.5834655761719 238.2603454589844
3685 161.40771484375 158.5197143554688 240.1213226318359
3686 167.8729400634766 158.2596588134766 254.3576507568359
3687 167.1842193603516 157.6099548339844 254.3574829101562
3688 168.1031188964844 157.2525482177734 254.4049987792969
3689 170.6587066650391 158.0096435546875 249.3011779785156
3690 171.1816558837891 157.4773406982422 248.7042999267578
3691 170.6378631591797 158.7846374511719 226.7842102050781
3692 171.1522369384766 158.2919311523438 224.3356628417969
3693 171.7301177978516 157.4245300292969 224.077392578125
3694 172.0383453369141 157.6674652099609 223.8923645019531
3695 174.6028442382812 156.8888854980469 223.7633666992188
3696 174.1711273193359 156.3982543945312 224.1295623779297
3697 174.4158935546875 155.9243927001953 224.2242126464844
3698 174.9093017578125 156.4637908935547 223.774658203125
3699 175.5660247802734 155.1876983642578 223.7621154785156
3700 175.0054779052734 155.0362243652344 224.1211547851562
3701 175.8989562988281 154.8647766113281 223.6908569335938
3702 176.7174224853516 153.9056701660156 223.7521057128906
3703 176.8533020019531 153.2272186279297 223.8368225097656
3704 177.1926574707031 152.3485870361328 222.2610015869141
3705 177.2624664306641 152.7805633544922 222.8218994140625
3706 177.0754241943359 151.9132385253906 222.4955596923828
3707 177.0410614013672 151.8390502929688 221.9873199462891
3708 176.9196624755859 151.6785430908203 221.5414428710938
3709 177.1913604736328 151.0506439208984 221.6279754638672
3710 177.1627655029297 150.7056121826172 221.1737365722656
3711 176.9755859375 150.6814575195312 220.8021545410156
3712 176.5673980712891 151.8183441162109 221.0282440185547
3713 176.5499572753906 151.5323486328125 220.9154205322266
3714 175.947021484375 151.6583099365234 220.3649444580078
3715 176.2886047363281 152.0213775634766 220.6173553466797
3716 175.4313354492188 151.9555511474609 219.8496551513672
3717 175.1430206298828 151.4063873291016 219.813720703125
3718 175.0044403076172 150.4915008544922 219.7468109130859
3719 173.9607543945312 150.3336791992188 219.2267761230469
3720 174.4957885742188 149.7274780273438 219.5839233398438
3721 172.6905364990234 158.2991027832031 223.5615539550781
3722 173.0088043212891 158.0310821533203 223.4778900146484
3723 173.5365753173828 158.1350250244141 223.1470947265625
3724 173.5636444091797 156.8754577636719 224.0325927734375
3725 173.8614044189453 157.7587127685547 223.2767944335938
3726 173.1017913818359 157.5626068115234 223.6400451660156
3727 172.6789855957031 157.5738983154297 245.7922058105469
3728 172.3534851074219 157.4425354003906 246.0322570800781
3729 173.5914154052734 156.7621154785156 245.6174621582031
3730 173.0674896240234 156.7845458984375 245.83642578125
3731 173.6999664306641 156.1659240722656 245.7303619384766
3732 174.0922546386719 156.4427490234375 245.5511627197266
3733 175.4064178466797 155.1770935058594 245.1186828613281
3734 174.6540222167969 154.8922271728516 245.3880004882812
3735 175.5906372070312 154.7806549072266 244.9554595947266
3736 176.4470520019531 154.6781616210938 244.4981994628906
3737 175.8126678466797 154.3271484375 244.6640625
3738 176.5275421142578 153.9619140625 244.3711242675781
3739 177.0287475585938 154.4154815673828 244.2489318847656
3740 176.8722534179688 154.1182556152344 244.3240051269531
3741 177.4714660644531 153.5971069335938 244.2579650878906
3742 177.4356079101562 153.1778564453125 244.2978973388672
3743 176.2487945556641 153.0040283203125 244.2987213134766
3744 175.4324340820312 152.7678375244141 244.1693115234375
3745 175.2835845947266 152.9687042236328 244.4777069091797
3746 174.73681640625 152.6565856933594 244.2473754882812
3747 174.7814331054688 152.8428192138672 244.4552612304688
3748 175.1114044189453 153.0865783691406 244.5429840087891
3749 174.5637359619141 153.8570709228516 244.7194213867188
3750 174.9290924072266 154.3917236328125 245.0208740234375
3751 177.2006378173828 155.2003021240234 231.2826385498047
3752 176.4223175048828 156.3399200439453 231.0196075439453
3753 177.0939483642578 155.6119384765625 231.6275482177734
3754 177.3701019287109 156.122314453125 232.7645874023438
3755 178.2115325927734 155.2628326416016 233.3441772460938
3756 177.6176147460938 155.3943328857422 232.4755859375
3757 177.8227081298828 153.4071197509766 230.7332000732422
3758 178.2479095458984 153.5555419921875 231.9519500732422
3759 178.1339721679688 152.8700866699219 231.1659851074219
3760 177.8234405517578 152.4268188476562 229.7801666259766
3761 177.9375305175781 150.1725158691406 228.1710815429688
3762 177.9992828369141 150.6870727539062 228.2815551757812
3763 178.2655334472656 149.8294982910156 228.3866271972656
3764 177.7829895019531 149.655517578125 228.1437683105469
3765 178.2610931396484 149.2130737304688 228.2262115478516
3766 179.4677581787109 149.0966796875 229.7251434326172
3767 179.1427307128906 149.0487823486328 228.978759765625
3768 179.1964569091797 149.7889709472656 229.9785308837891
3769 179.2108001708984 150.2242431640625 230.6104278564453
3770 178.97607421875 150.578369140625 230.2333221435547
3771 179.2515411376953 150.6987152099609 231.0279388427734
3772 179.1788940429688 150.9848175048828 231.0732116699219
3773 178.6772918701172 151.2920837402344 230.3939971923828
3774 179.3439178466797 151.2406768798828 231.790283203125
3775 179.4991149902344 150.9763336181641 231.8741149902344
3776 179.8596038818359 148.6421356201172 230.1427154541016
3777 180.4162750244141 148.1665802001953 230.9120941162109
3778 180.6924591064453 147.5557556152344 230.1425170898438
3779 163.8202362060547 157.2694396972656 248.2184600830078
3780 164.570556640625 158.1429748535156 226.8886108398438
3781 165.0206909179688 158.4358520507812 226.1522369384766
3782 165.7724304199219 158.2725524902344 223.1685485839844
3783 171.4876861572266 158.4379272460938 224.1104431152344
3784 172.8303527832031 156.9919128417969 224.0515441894531
3785 175.8055725097656 155.7367858886719 223.2559967041016
3786 175.5119323730469 155.9950103759766 223.4738311767578
3787 176.1295928955078 155.2673492431641 223.2654266357422
3788 176.2575378417969 155.4556274414062 222.950927734375
3789 176.2748107910156 156.2174072265625 222.1401672363281
3790 176.6639404296875 155.6065063476562 222.0614776611328
3791 176.6568756103516 155.7461700439453 221.5188293457031
3792 177.1021423339844 155.0708923339844 220.7985229492188
3793 170.9846343994141 157.7621612548828 226.8411865234375
3794 170.7275390625 157.4498443603516 225.8317413330078
3795 171.0360412597656 157.0132598876953 225.7523498535156
3796 170.9107055664062 157.2360687255859 225.2765655517578
3797 171.1418304443359 156.8813323974609 225.3333282470703
3798 171.12158203125 157.2298278808594 224.7833709716797
3799 171.3312835693359 156.9020385742188 224.8341369628906
3800 171.5379180908203 157.0538787841797 224.4119873046875
3801 174.3115386962891 157.8393707275391 229.2279357910156
3802 175.50048828125 157.4029388427734 230.761962890625
3803 176.085205078125 156.0230102539062 229.69091796875
3804 175.4796142578125 156.4474182128906 229.1266632080078
3805 173.5139465332031 158.7572326660156 229.5185852050781
3806 174.6248474121094 158.6111602783203 244.4406127929688
3807 174.7210388183594 158.3884887695312 244.9932708740234
3808 175.0564270019531 158.359375 244.6846008300781
3809 175.3097534179688 158.0044250488281 244.9953918457031
3810 175.5755310058594 157.4857940673828 245.0145874023438
3811 175.3452301025391 158.2858428955078 220.8291473388672
3812 175.1745910644531 158.3307800292969 220.4386291503906
3813 176.0135803222656 154.2758483886719 229.1894378662109
3814 175.9331359863281 154.0101776123047 228.5130157470703
3815 175.7418060302734 154.2898101806641 228.2479400634766
3816 175.70166015625 153.9900360107422 228.1023254394531
3817 176.4362640380859 153.5802001953125 228.4255828857422
3818 176.2248382568359 153.1858825683594 227.8278045654297
3819 176.6556854248047 153.6733093261719 228.9976501464844
3820 176.8362426757812 153.3917083740234 228.7340545654297
3821 176.7445831298828 153.1672668457031 228.3759613037109
3822 176.9991149902344 152.5888519287109 228.412109375
3823 176.6280822753906 152.3704071044922 228.0426940917969
3824 176.6522521972656 151.6500091552734 227.9817504882812
3825 177.2005310058594 151.7325592041016 228.3143768310547
3826 177.5264434814453 150.7573547363281 227.9815063476562
3827 178.0172729492188 150.9360809326172 228.4508209228516
3828 177.7417755126953 151.6219940185547 228.8060150146484
3829 177.6168975830078 152.0177764892578 228.9164123535156
3830 178.0760040283203 151.7723236083984 229.6749420166016
3831 177.59619140625 154.6955261230469 231.5494232177734
3832 178.1024780273438 154.2797241210938 232.1906585693359
3833 178.0611877441406 154.6438293457031 232.4208984375
3834 175.9515838623047 158.1780700683594 240.5138854980469
3835 175.9096069335938 158.1679382324219 242.2842712402344
3836 160.6118774414062 157.8443908691406 237.8333129882812
3837 160.4160461425781 156.2656555175781 236.3443603515625
3838 161.2822723388672 158.2120056152344 239.6942443847656
3839 162.4198303222656 158.4179992675781 243.7999725341797
3840 166.1784210205078 157.5758514404297 253.9229278564453
3841 170.1773986816406 155.8027648925781 254.9309234619141
3842 168.1834564208984 158.0102844238281 217.6042633056641
3843 169.6027526855469 158.0472717285156 217.9980163574219
3844 168.2650146484375 157.264404296875 217.1828918457031
3845 169.9488067626953 156.7398986816406 217.2695007324219
3846 170.7712249755859 156.3045501708984 217.2062072753906
3847 172.8519744873047 155.2017974853516 217.3631591796875
3848 173.8961334228516 155.169189453125 217.5606842041016
3849 171.6747131347656 158.0686492919922 254.3801574707031
3850 173.5426788330078 157.5160522460938 228.0333862304688
3851 173.7462005615234 156.4673614501953 227.1676483154297
3852 175.7193756103516 155.8734436035156 228.6109161376953
3853 175.1957702636719 155.5689392089844 227.7137908935547
3854 175.5401458740234 155.1633453369141 227.6767578125
3855 174.0239868164062 158.4528503417969 222.6527557373047
3856 174.6407012939453 158.5238952636719 222.2103729248047
3857 175.4742126464844 158.4739837646484 242.8015594482422
3858 175.7067413330078 158.3727722167969 242.3261108398438
3859 160.5623931884766 156.8680572509766 237.2159271240234
3860 161.9410858154297 158.1497802734375 242.7511138916016
3861 165.6564025878906 154.9416809082031 252.1728210449219
3862 165.7822570800781 155.8170471191406 252.8531036376953
3863 165.4953918457031 157.2216491699219 223.8835754394531
3864 165.5846862792969 158.186279296875 223.9885559082031
3865 165.5602264404297 157.3898315429688 223.0605773925781
3866 165.7839965820312 157.5041809082031 218.1224822998047
3867 166.0834350585938 157.3912506103516 217.63720703125
3868 165.8765716552734 157.9335479736328 218.1899108886719
3869 168.4017333984375 158.2608795166016 254.4202880859375
3870 171.5072631835938 157.4037017822266 249.3988037109375
3871 170.7436370849609 158.2079772949219 250.1158294677734
3872 172.6044769287109 157.1603393554688 254.4039459228516
3873 172.9649200439453 157.4459381103516 254.29296875
3874 173.1733093261719 156.9389190673828 254.4007110595703
3875 173.1649627685547 157.9034576416016 245.5204620361328
3876 173.56005859375 158.245361328125 245.3040618896484
3877 174.3797454833984 157.3424835205078 250.6779174804688
3878 175.4132995605469 158.1539611816406 244.4729919433594
3879 174.6216125488281 158.1822814941406 245.2929992675781
3880 174.4826812744141 157.8654937744141 245.5044403076172
3881 175.6631622314453 157.3966827392578 220.0131988525391
3882 176.4002990722656 157.9685668945312 253.0136566162109
3883 177.2830200195312 157.6186218261719 252.8861846923828
3884 177.2581176757812 157.5156860351562 253.3491516113281
3885 177.1615295410156 157.3949890136719 253.6891784667969
3886 176.3671875 157.4869079589844 253.8800354003906
3887 175.7075958251953 158.1929321289062 243.3084411621094
3888 176.7503509521484 156.9064483642578 232.5206604003906
3889 175.9455108642578 157.4576416015625 231.7706451416016
3890 177.3677215576172 156.5330200195312 233.1761322021484
3891 177.0324401855469 157.8815765380859 238.2508544921875
3892 177.0889739990234 157.4358673095703 238.8000640869141
3893 160.9853363037109 154.6891021728516 239.3179931640625
3894 160.925537109375 155.9453430175781 239.7714233398438
3895 160.6537475585938 155.4369201660156 238.8209228515625
3896 162.5751342773438 156.5604400634766 243.9585571289062
3897 162.1936187744141 156.90771484375 243.4971008300781
3898 161.6549682617188 154.175537109375 241.7592468261719
3899 161.6079559326172 153.3624420166016 241.165283203125
3900 161.270263671875 150.6662292480469 239.0693054199219
3901 161.0043792724609 150.3746490478516 237.4824829101562
3902 160.6449127197266 148.8483734130859 236.1563110351562
3903 160.7909698486328 148.504150390625 235.8495178222656
3904 160.7165985107422 148.1095428466797 236.3592834472656
3905 163.5332336425781 157.1581420898438 246.7671356201172
3906 163.5368804931641 155.9067687988281 246.3418731689453
3907 164.0385131835938 158.0272064208984 228.2722015380859
3908 165.235107421875 156.6487731933594 224.7705535888672
3909 164.8728790283203 155.4782257080078 225.4268493652344
3910 165.5934448242188 157.18701171875 221.1690368652344
3911 166.2528533935547 155.340087890625 219.7344818115234
3912 166.7549133300781 155.2696380615234 218.2964630126953
3913 166.8160095214844 154.8893127441406 218.6965484619141
3914 165.5592041015625 157.2553558349609 222.1801910400391
3915 165.5648498535156 156.9000701904297 222.5872650146484
3916 165.7039642333984 156.2514801025391 222.5543975830078
3917 165.5559234619141 156.1949005126953 223.346435546875
3918 165.336669921875 156.0093078613281 224.3729400634766
3919 165.4550628662109 154.6589508056641 224.1918640136719
3920 166.3134613037109 157.9521026611328 253.9468078613281
3921 169.1573181152344 158.1275634765625 254.5782165527344
3922 169.0968780517578 155.9922637939453 254.6822814941406
3923 170.0018005371094 156.2727661132812 254.6771545410156
3924 172.0845336914062 156.9003753662109 249.0676879882812
3925 171.5715484619141 157.5406799316406 249.86572265625
3926 172.3913269042969 157.1737976074219 249.9711761474609
3927 170.7571105957031 157.6416015625 226.2841949462891
3928 173.0754547119141 157.6001892089844 245.6451721191406
3929 174.9098968505859 155.9200592041016 245.3067169189453
3930 175.4518890380859 155.9012908935547 245.0808868408203
3931 174.9045104980469 158.3071899414062 253.120361328125
3932 175.5797424316406 157.8672332763672 253.6993865966797
3933 175.3413848876953 158.2896575927734 252.7995758056641
3934 175.4647827148438 157.5563507080078 250.9523773193359
3935 175.8405151367188 157.6767730712891 251.1213836669922
3936 176.6411895751953 156.8419189453125 250.8213958740234
3937 176.5691528320312 156.4326019287109 250.4486694335938
3938 176.1123962402344 156.3175506591797 250.2950744628906
3939 175.5529937744141 155.8070373535156 249.5837554931641
3940 175.2746429443359 155.0473327636719 249.0824584960938
3941 174.5860290527344 155.3175201416016 249.068603515625
3942 175.2353363037109 154.7386169433594 248.9181213378906
3943 173.5867919921875 155.6190795898438 248.3743133544922
3944 173.6044769287109 155.8514251708984 248.8309173583984
3945 174.1141662597656 155.2457580566406 248.6561584472656
3946 174.0695190429688 154.6065521240234 247.684326171875
3947 175.6697387695312 158.0704650878906 251.472900390625
3948 176.3966674804688 158.0290222167969 251.906494140625
3949 175.9465637207031 157.8749694824219 243.3354034423828
3950 176.1672973632812 156.9719696044922 244.1166381835938
3951 176.4021148681641 157.0141296386719 242.9616241455078
3952 165.6168823242188 157.7070159912109 219.1253204345703
3953 171.1280212402344 156.9449462890625 254.5966186523438
3954 170.7679595947266 157.57275390625 254.5869293212891
3955 170.0193176269531 156.7142639160156 254.6072845458984
3956 171.1031341552734 157.5919952392578 247.4559173583984
3957 172.0335998535156 157.2160797119141 224.0595397949219
3958 172.2967224121094 156.9133911132812 246.4988555908203
3959 173.2158050537109 156.7268371582031 227.0507965087891
3960 175.0001831054688 154.8933715820312 226.5916137695312
3961 174.8705291748047 155.1183319091797 226.6783599853516
3962 175.450439453125 154.9127960205078 227.3386535644531
3963 175.0860595703125 154.6828460693359 226.6299896240234
3964 175.4837341308594 154.6229095458984 227.3937072753906
3965 175.1030578613281 154.4772491455078 226.76220703125
3966 175.2510375976562 154.1370849609375 227.6266937255859
3967 176.0787353515625 152.5400695800781 227.7062835693359
3968 176.4097290039062 151.8534545898438 227.9469146728516
3969 174.9535522460938 157.4569244384766 254.2243347167969
3970 175.7314605712891 157.8076171875 244.4234161376953
3971 160.6783599853516 156.9359283447266 237.9051055908203
3972 160.6211242675781 156.6509704589844 237.6528625488281
3973 160.5988006591797 155.8869323730469 237.1202697753906
3974 160.4812622070312 155.937744140625 236.6416015625
3975 160.4168395996094 155.2017974853516 236.4468994140625
3976 164.3427429199219 157.6452331542969 227.3638153076172
3977 165.8036499023438 155.8694152832031 221.6114654541016
3978 165.4384613037109 152.6374053955078 222.7955322265625
3979 165.4187316894531 152.3127288818359 222.7187347412109
3980 165.3097839355469 152.6356964111328 223.7329711914062
3981 165.3148803710938 152.0591430664062 223.5906219482422
3982 165.2503662109375 147.5113983154297 223.7321014404297
3983 165.4965667724609 148.0753173828125 222.9116973876953
3984 165.2678375244141 146.5885009765625 223.283447265625
3985 165.4893188476562 146.3834381103516 222.2964935302734
3986 165.5619049072266 146.5301055908203 221.60986328125
3987 166.82763671875 142.5273742675781 219.1748657226562
3988 166.3156585693359 141.9751281738281 219.9265747070312
3989 166.1380615234375 141.6457061767578 220.1046600341797
3990 165.099609375 140.7958526611328 220.5346832275391
3991 169.0259704589844 157.2782135009766 254.5748138427734
3992 171.0099792480469 157.2305297851562 226.2913055419922
3993 171.4606475830078 157.4013519287109 224.2815246582031
3994 174.4230346679688 157.4442138671875 254.2748413085938
3995 175.7179260253906 157.7106628417969 220.5429992675781
3996 175.9219207763672 157.5700531005859 221.4559173583984
3997 175.6504821777344 157.5416564941406 222.3905487060547
3998 176.0545654296875 157.0087432861328 221.9783325195312
3999 175.5762176513672 157.1710968017578 222.9748992919922
4000 175.9928131103516 157.3730163574219 220.7584075927734
4001 176.565673828125 157.7194213867188 251.4362487792969
4002 176.9330749511719 157.7519226074219 251.8290100097656
4003 177.4424285888672 157.0885925292969 251.4195556640625
4004 178.0646667480469 156.1200103759766 250.7947845458984
4005 178.0566253662109 156.5879669189453 251.5041351318359
4006 178.5674743652344 155.8131713867188 250.8352355957031
4007 178.8235015869141 155.5995178222656 251.0191192626953
4008 178.8130493164062 155.8681335449219 251.7449340820312
4009 178.9737854003906 155.3940734863281 251.3045959472656
4010 179.0293579101562 155.0215301513672 251.2529296875
4011 179.0767517089844 154.8986511230469 251.7651977539062
4012 178.9970550537109 154.5532989501953 251.4944915771484
4013 177.6729888916016 157.2791595458984 252.0687866210938
4014 178.0425720214844 156.9267578125 252.3907012939453
4015 177.2560119628906 156.6395416259766 239.7284698486328
4016 164.0793304443359 157.1864166259766 228.2534027099609
4017 167.0993499755859 155.5517883300781 254.0888824462891
4018 167.4438629150391 155.3071746826172 254.3352813720703
4019 167.634033203125 154.5788269042969 254.8596801757812
4020 168.3279571533203 154.6114959716797 255.4999084472656
4021 169.3271026611328 155.2720642089844 255.4827575683594
4022 169.3733673095703 155.0230865478516 255.7247619628906
4023 169.1284942626953 154.4767150878906 255.7693786621094
4024 170.1949920654297 154.4441680908203 255.8157653808594
4025 170.3665161132812 154.7238616943359 255.8780212402344
4026 171.427490234375 154.6141204833984 255.5980224609375
4027 171.6428833007812 154.2301940917969 255.3701019287109
4028 171.1195068359375 153.7720947265625 255.2137145996094
4029 171.9773712158203 153.8679809570312 254.9346618652344
4030 172.697509765625 153.2572326660156 253.9093627929688
4031 173.7346038818359 152.9545440673828 253.2188415527344
4032 177.1583404541016 149.2424621582031 251.8258972167969
4033 176.5095520019531 149.6853485107422 252.2618713378906
4034 176.7752380371094 149.0262908935547 251.9540405273438
4035 168.6825103759766 156.3894653320312 254.5811614990234
4036 169.9474945068359 154.6017456054688 216.8539276123047
4037 170.1747741699219 155.0590972900391 216.8431549072266
4038 171.0282440185547 154.1600494384766 216.8853149414062
4039 170.1982269287109 154.1660308837891 216.9059295654297
4040 171.5110931396484 156.6377105712891 225.4385223388672
4041 171.5014801025391 156.6926116943359 225.0196990966797
4042 171.8369140625 156.8741455078125 224.4185791015625
4043 173.0361328125 155.93798828125 247.508056640625
4044 173.3634796142578 155.6107177734375 247.6013336181641
4045 175.1278381347656 157.5483093261719 223.0906372070312
4046 175.1535491943359 157.2937469482422 223.3489227294922
4047 175.4789276123047 156.877197265625 223.2806549072266
4048 176.2602081298828 157.7500762939453 253.6301727294922
4049 175.8891296386719 157.3117370605469 244.6087341308594
4050 176.2210540771484 155.9882965087891 244.4206848144531
4051 176.4533386230469 156.2411804199219 243.9535675048828
4052 178.1728363037109 155.1086120605469 239.9432525634766
4053 160.8571166992188 156.6372528076172 239.3474731445312
4054 163.4596405029297 156.9449615478516 246.1624755859375
4055 164.5249328613281 156.9688415527344 226.8282318115234
4056 165.4787750244141 155.9196014404297 223.9371032714844
4057 169.1649932861328 156.863037109375 217.1255645751953
4058 172.3233947753906 156.6961975097656 226.4652862548828
4059 171.6056365966797 156.8484497070312 226.3908538818359
4060 171.8932342529297 157.0202789306641 254.5628204345703
4061 172.1888275146484 156.0269622802734 254.6422576904297
4062 172.4972229003906 155.5587310791016 254.7562408447266
4063 173.1983337402344 155.6232452392578 254.61572265625
4064 174.1161956787109 156.0190124511719 254.5701751708984
4065 175.0670318603516 155.4205780029297 254.5863800048828
4066 175.12109375 155.6862182617188 254.5644989013672
4067 172.6872711181641 156.7713775634766 246.1548309326172
4068 176.1428833007812 155.3744812011719 228.8064575195312
4069 176.2161254882812 155.0057983398438 228.7617492675781
4070 173.4612274169922 157.4670257568359 245.5860900878906
4071 178.0532531738281 156.8574066162109 234.7459716796875
4072 178.3285522460938 156.8127746582031 235.6768341064453
4073 178.3963623046875 156.6834106445312 236.1512451171875
4074 178.7773742675781 156.0239105224609 236.1350708007812
4075 179.4433441162109 154.4934387207031 236.2335205078125
4076 179.2211761474609 155.0397796630859 236.9264678955078
4077 179.2387237548828 154.7721405029297 237.1017150878906
4078 179.2517700195312 151.9380340576172 242.4760131835938
4079 179.5208435058594 151.5626525878906 242.1328125
4080 179.1373596191406 152.6880798339844 241.9751434326172
4081 178.6978759765625 154.0482635498047 240.5740966796875
4082 179.0854034423828 153.2171020507812 241.1421966552734
4083 179.0709381103516 153.5341644287109 239.9493255615234
4084 178.8485717773438 155.4535827636719 237.5706787109375
4085 178.9513549804688 154.3822174072266 238.1251220703125
4086 179.0280456542969 155.1315307617188 237.4968566894531
4087 178.9745788574219 155.6755981445312 236.5942077636719
4088 178.4218139648438 156.3954162597656 237.0760803222656
4089 162.7308959960938 156.4953460693359 230.0511474609375
4090 163.3758392333984 155.6643981933594 245.0130310058594
4091 163.4580535888672 155.6632232666016 245.3933868408203
4092 162.6391754150391 155.5580444335938 243.9192199707031
4093 162.1651306152344 155.3445281982422 243.1030120849609
4094 161.8745727539062 154.8941802978516 242.4454345703125
4095 161.6361236572266 152.0261840820312 241.2129516601562
4096 161.3835906982422 151.3940582275391 239.8473358154297
4097 161.1948547363281 152.0963745117188 239.2331237792969
4098 160.9303894042969 151.3648071289062 238.6738433837891
4099 161.2044219970703 150.1485900878906 237.9562225341797
4100 163.6004486083984 155.0420989990234 228.0610656738281
4101 164.0634613037109 154.9127197265625 226.8556518554688
4102 163.8146362304688 154.2740325927734 227.3181457519531
4103 171.5509948730469 156.4322509765625 254.6173095703125
4104 170.8911743164062 156.26416015625 254.6920471191406
4105 173.3760223388672 155.0091400146484 254.6273803710938
4106 173.3783264160156 156.4311370849609 224.4573974609375
4107 174.1864929199219 157.2306060791016 223.6728668212891
4108 175.2298431396484 156.8932037353516 223.5055847167969
4109 175.5498504638672 156.6938323974609 250.5032501220703
4110 175.8101806640625 156.8101501464844 244.8234252929688
4111 176.0171051025391 156.6255493164062 219.9347076416016
4112 176.4002075195312 156.0497894287109 220.0168151855469
4113 176.8000946044922 155.5312042236328 220.3482513427734
4114 176.9458770751953 155.0696868896484 219.84765625
4115 176.1307220458984 157.1361541748047 221.2451934814453
4116 178.1190948486328 156.9825439453125 237.2416839599609
4117 160.6518859863281 156.3211364746094 238.6264343261719
4118 160.8407592773438 154.4880523681641 238.7294769287109
4119 160.6481323242188 154.719482421875 238.1094360351562
4120 165.6653289794922 152.41748046875 221.6581878662109
4121 166.2738494873047 152.4823150634766 220.2404937744141
4122 166.0176391601562 151.6509094238281 221.5374755859375
4123 166.0811614990234 151.2838745117188 221.407958984375
4124 166.0342712402344 150.3916778564453 220.9501342773438
4125 165.8014221191406 149.6647033691406 221.4761962890625
4126 165.7022705078125 150.3840026855469 222.5529479980469
4127 165.6919097900391 149.0201416015625 221.7427825927734
4128 165.5741882324219 148.7560882568359 222.1053771972656
4129 165.5794982910156 148.1763305664062 221.4252014160156
4130 165.5299377441406 148.6777801513672 222.8092041015625
4131 171.8004913330078 155.0805816650391 217.1113739013672
4132 172.4988403320312 156.4398651123047 224.910888671875
4133 171.0997924804688 155.8515625 254.8817901611328
4134 171.7284393310547 155.4145965576172 255.0939483642578
4135 172.9993591308594 156.3297271728516 254.5526123046875
4136 178.3832855224609 156.110595703125 253.8114929199219
4137 178.7693176269531 155.2152404785156 253.72216796875
4138 178.7275848388672 154.7829437255859 253.83203125
4139 179.0090942382812 155.0983581542969 253.3442993164062
4140 178.9543914794922 154.6015014648438 253.3058013916016
4141 179.0628662109375 154.9090270996094 252.9919891357422
4142 178.9900054931641 154.3358917236328 252.10009765625
4143 178.7163238525391 154.2117919921875 253.2613067626953
4144 178.7962799072266 154.0962524414062 252.1318511962891
4145 177.9818420410156 153.6524658203125 252.0355987548828
4146 177.2410125732422 153.4403381347656 252.2810974121094
4147 177.0152587890625 153.2726593017578 251.2874145507812
4148 176.6664733886719 153.1995544433594 251.7652740478516
4149 176.712646484375 152.9971466064453 250.8738403320312
4150 176.8969116210938 156.7893524169922 254.2948303222656
4151 176.6079559326172 156.8191223144531 241.4064178466797
4152 177.3008880615234 156.3064727783203 250.5672607421875
4153 177.6837158203125 156.7459259033203 251.2839813232422
4154 164.6284027099609 156.3524017333984 250.1314086914062
4155 164.9520568847656 155.1285858154297 250.5915832519531
4156 165.2553558349609 153.9026947021484 250.598876953125
4157 165.5143280029297 154.4741363525391 251.5713500976562
4158 165.1977386474609 153.3445281982422 250.5367431640625
4159 165.5840759277344 153.6666259765625 251.5182800292969
4160 165.5399475097656 153.0128936767578 251.5491027832031
4161 165.2268676757812 152.5047302246094 251.0528106689453
4162 165.3038787841797 152.11181640625 251.3411102294922
4163 165.1949157714844 150.5012817382812 250.8811340332031
4164 165.39794921875 151.3938598632812 251.1916351318359
4165 164.9887847900391 150.6437225341797 250.4707336425781
4166 171.6935729980469 156.6488494873047 225.8898010253906
4167 173.3192749023438 156.1713562011719 224.8805084228516
4168 172.7831115722656 156.2826080322266 225.3610382080078
4169 173.7230529785156 155.9345703125 224.8693542480469
4170 173.6666870117188 155.8345336914062 225.2556915283203
4171 173.60595703125 155.9010162353516 225.8328094482422
4172 174.1729583740234 155.6228790283203 226.6407775878906
4173 173.5554046630859 156.2144927978516 226.6449127197266
4174 174.3983459472656 154.1023254394531 226.2601013183594
4175 174.0372619628906 153.9815826416016 226.9019622802734
4176 173.8338470458984 153.9384765625 226.5355834960938
4177 171.7219390869141 153.7737579345703 229.0908203125
4178 172.257080078125 153.8745574951172 228.3425903320312
4179 171.8443298339844 153.9414367675781 230.1463317871094
4180 170.5218505859375 153.4821929931641 229.9489135742188
4181 171.3526763916016 153.7857360839844 230.81787109375
4182 170.1893920898438 153.5016326904297 231.1672973632812
4183 168.7040557861328 152.4318237304688 232.8557891845703
4184 169.3211212158203 152.9777984619141 232.4506988525391
4185 169.514404296875 152.8158721923828 232.9893341064453
4186 169.4063262939453 152.5206909179688 233.2812805175781
4187 168.8760833740234 152.2894439697266 233.3671875
4188 167.6756591796875 151.8010864257812 233.6872711181641
4189 168.3788146972656 151.8260345458984 234.1217956542969
4190 168.0101013183594 151.6394195556641 234.5767822265625
4191 167.4051361083984 151.5968627929688 234.156005859375
4192 166.9335479736328 151.3358154296875 234.8200988769531
4193 164.2234954833984 148.9338226318359 232.3632049560547
4194 163.1853942871094 149.02880859375 233.5138244628906
4195 163.3828277587891 148.3045043945312 232.3317565917969
4196 164.3461456298828 148.6949462890625 232.0479583740234
4197 163.4376220703125 147.7681579589844 231.7146453857422
4198 162.8796539306641 148.1205749511719 232.2472991943359
4199 162.536865234375 147.916748046875 230.6280975341797
4200 162.4201812744141 148.2684478759766 230.7630615234375
4201 162.6671752929688 147.8895568847656 229.8415832519531
4202 162.5459899902344 148.5205383300781 230.3406524658203
4203 161.8451843261719 150.2994995117188 231.5730133056641
4204 162.1936645507812 150.0537261962891 230.8450469970703
4205 162.1331176757812 149.4012298583984 231.2720947265625
4206 161.6266632080078 150.0015869140625 232.3355102539062
4207 161.1796722412109 150.8156127929688 233.0307769775391
4208 161.0732727050781 150.9726409912109 233.4866333007812
4209 160.7108001708984 151.5784606933594 233.2973480224609
4210 160.7283020019531 151.5695953369141 234.1023254394531
4211 176.2736511230469 156.549072265625 220.6613311767578
4212 176.4554901123047 156.1719512939453 220.7885437011719
4213 176.4291687011719 156.2162780761719 221.4969177246094
4214 176.5611877441406 156.4446411132812 243.42529296875
4215 176.5481719970703 156.8305816650391 242.0882720947266
4216 177.3546295166016 156.3260803222656 240.1857604980469
4217 178.2986145019531 156.2206726074219 234.1874389648438
4218 178.7075805664062 156.0156707763672 234.8310699462891
4219 179.3055877685547 154.92333984375 235.9759368896484
4220 179.0348968505859 155.2373657226562 235.0718994140625
4221 179.4345550537109 154.3287658691406 235.0163421630859
4222 178.3029937744141 156.6361694335938 253.0473022460938
4223 178.2928009033203 156.1931762695312 237.8866424560547
4224 160.4384002685547 154.9186706542969 236.7535247802734
4225 164.7691650390625 155.6870880126953 250.369873046875
4226 164.5396423339844 154.9954223632812 249.5813293457031
4227 166.0203704833984 155.8305816650391 219.5790710449219
4228 166.1148376464844 155.1613616943359 221.2254180908203
4229 170.7164459228516 155.5825500488281 255.1584320068359
4230 172.8412628173828 156.3003082275391 246.6257781982422
4231 173.1837463378906 156.1578063964844 225.8896789550781
4232 173.1585693359375 156.4336090087891 226.5869293212891
4233 172.3937683105469 156.4738922119141 225.9832153320312
4234 173.2912902832031 156.0327301025391 246.1765747070312
4235 174.4504089355469 155.8356018066406 227.3058929443359
4236 175.2231597900391 156.2232208251953 218.5254669189453
4237 175.8903503417969 155.9063720703125 244.7666473388672
4238 175.9052276611328 156.2312316894531 222.8023223876953
4239 177.7908782958984 155.7617034912109 249.9272766113281
4240 178.7918548583984 154.9742584228516 250.4829559326172
4241 176.7428894042969 156.4992065429688 242.5689086914062
4242 160.5839233398438 154.6653747558594 237.4336700439453
4243 160.6077117919922 155.1761627197266 237.5748291015625
4244 161.1941375732422 155.3672027587891 240.2971801757812
4245 161.2035217285156 155.2089538574219 231.582275390625
4246 161.7355194091797 155.6168212890625 230.9189147949219
4247 161.94287109375 154.3174133300781 242.6504974365234
4248 161.6863250732422 153.3316802978516 242.0963745117188
4249 163.7435760498047 153.3817291259766 247.9313049316406
4250 163.9919586181641 154.2882995605469 248.6299743652344
4251 166.1830902099609 154.5646362304688 221.2359161376953
4252 166.1122283935547 154.6363525390625 221.7924499511719
4253 177.9639587402344 155.4353485107422 249.7449340820312
4254 178.4393310546875 155.3823699951172 250.1097412109375
4255 175.7179565429688 152.5348052978516 247.998779296875
4256 175.7565307617188 151.7381439208984 247.9469604492188
4257 175.0130920410156 151.8214874267578 247.0804443359375
4258 175.5667572021484 151.3013763427734 247.5342712402344
4259 175.4400939941406 150.5577087402344 246.9602661132812
4260 174.0149078369141 153.5937347412109 246.7161560058594
4261 174.0442199707031 152.8848266601562 246.4864654541016
4262 173.6674652099609 153.1974945068359 246.0206298828125
4263 173.8178405761719 153.6866302490234 246.3248138427734
4264 173.6638793945312 153.5681762695312 245.8173217773438
4265 173.7605743408203 154.3856048583984 246.3800201416016
4266 173.7521057128906 153.9237823486328 245.9177398681641
4267 173.8578491210938 154.3855743408203 245.9171600341797
4268 173.7912902832031 154.7920684814453 246.1631774902344
4269 174.0876770019531 155.0049285888672 245.7538604736328
4270 174.0457000732422 154.4439849853516 245.6803588867188
4271 174.4945068359375 155.3737030029297 245.4853057861328
4272 177.1118774414062 155.8926086425781 243.0711669921875
4273 176.5911865234375 156.0012817382812 249.8965454101562
4274 177.4121551513672 155.9461975097656 241.1751708984375
4275 162.4953765869141 155.3937530517578 230.0861053466797
4276 163.1975860595703 155.3401184082031 244.5887756347656
4277 162.5177459716797 154.8688354492188 243.6006164550781
4278 162.1779937744141 154.3533325195312 243.1298522949219
4279 162.35595703125 153.6636962890625 243.3170013427734
4280 162.4665679931641 151.2675170898438 242.8640289306641
4281 162.4650115966797 151.7048797607422 243.1065673828125
4282 162.0616149902344 150.9032440185547 241.8213348388672
4283 162.449462890625 150.3462982177734 242.2274169921875
4284 162.0879669189453 149.3058166503906 241.0098724365234
4285 162.1431121826172 148.0805511474609 240.6382293701172
4286 161.937744140625 149.1656341552734 240.4930267333984
4287 161.8240051269531 148.1793212890625 239.7980346679688
4288 161.8338775634766 147.2306213378906 239.4092864990234
4289 161.4629211425781 147.5060119628906 238.8688049316406
4290 161.8885345458984 147.0303497314453 238.9400939941406
4291 163.4145202636719 154.9940032958984 228.6135406494141
4292 164.0829467773438 154.3881225585938 226.7869262695312
4293 164.2638397216797 151.1742706298828 226.5599670410156
4294 164.7292633056641 153.1253967285156 225.6290283203125
4295 165.2630767822266 155.4581146240234 251.5970153808594
4296 165.8345489501953 154.0417938232422 252.1242370605469
4297 173.4724884033203 155.4819488525391 246.5732879638672
4298 173.6744232177734 155.3206939697266 246.1882476806641
4299 173.8447875976562 155.5949249267578 245.8230895996094
4300 176.7467803955078 155.6235961914062 230.6073455810547
4301 177.2116546630859 156.0683135986328 241.966796875
4302 178.4415130615234 155.3506927490234 233.8131713867188
4303 178.5338134765625 155.8607482910156 234.2147064208984
4304 178.7807006835938 155.7764434814453 234.7695007324219
4305 178.9063720703125 155.0258026123047 234.4801330566406
4306 179.9035339355469 152.5311737060547 235.341064453125
4307 179.745849609375 153.0270843505859 235.7163848876953
4308 180.0171051025391 152.4652862548828 236.3371887207031
4309 180.0721435546875 152.1070404052734 235.6501007080078
4310 181.4682006835938 148.1000823974609 240.3147277832031
4311 180.8871459960938 148.9586791992188 240.6212615966797
4312 181.2781829833984 148.1625366210938 241.40771484375
4313 181.5353393554688 147.1856079101562 242.1412963867188
4314 181.4710693359375 147.6958618164062 241.5403442382812
4315 180.9242248535156 148.4037780761719 243.251953125
4316 181.2446136474609 147.1807708740234 242.9071655273438
4317 181.4922943115234 146.9524383544922 242.5272521972656
4318 181.4958190917969 146.3290252685547 242.7949676513672
4319 180.9788665771484 146.7958221435547 243.3554229736328
4320 180.9782104492188 146.2166748046875 243.310302734375
4321 181.3637847900391 145.9884338378906 243.0312957763672
4322 181.1826477050781 145.6055603027344 243.2036743164062
4323 181.5152282714844 144.911865234375 243.1648254394531
4324 181.8003997802734 144.3515777587891 243.3766632080078
4325 182.2417144775391 144.5284118652344 243.139404296875
4326 182.6071319580078 144.8782043457031 242.622802734375
4327 181.8711547851562 145.3036041259766 242.9100952148438
4328 162.5795745849609 155.7303009033203 230.0375518798828
4329 163.0283050537109 154.2137908935547 244.098388671875
4330 163.7110137939453 155.7144927978516 247.4185485839844
4331 163.6692047119141 154.0541229248047 245.6900024414062
4332 168.6814422607422 155.8124542236328 216.7185516357422
4333 171.2157287597656 155.4031677246094 217.0542144775391
4334 171.8497924804688 154.0236968994141 217.0161590576172
4335 172.7639923095703 153.9365692138672 217.1129150390625
4336 173.8302001953125 154.9326782226562 247.5935516357422
4337 173.3375701904297 155.6411437988281 246.8902435302734
4338 173.6854248046875 154.8986358642578 246.7198791503906
4339 174.0826110839844 155.9985809326172 224.4676818847656
4340 176.0208435058594 155.1951599121094 244.770751953125
4341 176.6994171142578 155.0501708984375 244.3258056640625
4342 176.8534393310547 155.7227020263672 243.8231964111328
4343 176.8723907470703 155.7505493164062 249.5747833251953
4344 176.6555938720703 155.5130920410156 249.3769226074219
4345 175.7804260253906 154.7702026367188 249.0568389892578
4346 175.9304504394531 154.238525390625 248.9767150878906
4347 178.6885375976562 154.2729034423828 250.76318359375
4348 160.7065124511719 155.0480194091797 232.2427978515625
4349 160.6990814208984 154.0337982177734 232.2729797363281
4350 160.9096221923828 152.4787139892578 238.1492004394531
4351 161.216064453125 153.3046569824219 239.1557006835938
4352 160.8697357177734 152.9268341064453 238.0479278564453
4353 163.5121917724609 153.9383697509766 228.1157836914062
4354 163.7034454345703 153.2053833007812 227.6519622802734
4355 163.5328674316406 154.5004577636719 245.3513946533203
4356 164.7149810791016 155.4659881591797 225.7517395019531
4357 165.8032379150391 155.0558471679688 222.8084564208984
4358 165.5860137939453 154.8933258056641 223.7254028320312
4359 165.6424407958984 154.1242828369141 223.5707855224609
4360 169.2402496337891 155.39599609375 216.6470031738281
4361 168.4512634277344 155.3055114746094 216.7685699462891
4362 169.0833892822266 154.9983673095703 216.7186737060547
4363 169.5377197265625 154.9706878662109 216.7353057861328
4364 169.4514007568359 154.3811187744141 216.9228210449219
4365 170.1073608398438 153.7588500976562 217.0802001953125
4366 171.1034698486328 153.8438262939453 216.9438934326172
4367 173.9540405273438 155.6938934326172 224.8856353759766
4368 174.6938171386719 155.1398010253906 224.3089141845703
4369 174.6980895996094 154.5643920898438 225.2842407226562
4370 174.5394897460938 154.9300689697266 225.4498596191406
4371 174.8171539306641 154.6903839111328 225.9013977050781
4372 174.7912139892578 154.4905090332031 225.8505859375
4373 174.6551971435547 154.2420196533203 225.36962890625
4374 174.6808471679688 154.273193359375 226.0062713623047
4375 173.0391540527344 153.8994293212891 227.1551208496094
4376 172.9932098388672 153.9601898193359 228.0305786132812
4377 172.5529632568359 153.9301605224609 228.2122497558594
4378 176.4087677001953 154.9454650878906 254.4041290283203
4379 175.011474609375 154.3822326660156 254.3942108154297
4380 176.5562286376953 154.3022155761719 254.3581085205078
4381 175.0208587646484 154.0755767822266 254.2938690185547
4382 176.4364776611328 155.5171051025391 222.6297149658203
4383 176.6837921142578 155.1381225585938 229.9388885498047
4384 176.6043090820312 155.1994323730469 249.2572479248047
4385 177.8247985839844 154.5777587890625 249.5672607421875
4386 177.9805450439453 154.9804534912109 249.6026153564453
4387 178.2944641113281 154.6574249267578 249.8543548583984
4388 178.7936553955078 154.5916748046875 250.6272277832031
4389 178.6048278808594 154.4349517822266 250.3200378417969
4390 178.6113739013672 154.9132537841797 250.1712036132812
4391 178.3450317382812 150.7888488769531 228.8680725097656
4392 160.8551483154297 154.0879821777344 231.9460296630859
4393 163.0437469482422 154.4916687011719 229.3072814941406
4394 162.6077270507812 154.9916229248047 229.9644470214844
4395 163.2568969726562 153.486328125 228.623291015625
4396 163.3419647216797 151.6367034912109 227.9421844482422
4397 163.3791198730469 152.2046966552734 227.9135589599609
4398 163.9953002929688 151.6826629638672 226.9972839355469
4399 163.5162048339844 151.1171569824219 227.7691955566406
4400 162.7551879882812 150.7870483398438 228.8751831054688
4401 163.4794006347656 150.0827484130859 228.3047790527344
4402 163.3713531494141 154.685302734375 244.7475891113281
4403 163.6918182373047 153.5323486328125 246.2361755371094
4404 167.51806640625 155.3648681640625 217.2086944580078
4405 167.4798278808594 154.0325012207031 218.1551055908203
4406 167.7264404296875 155.600341796875 216.9743804931641
4407 168.1351623535156 154.8905944824219 217.0343933105469
4408 169.2854461669922 153.7711181640625 217.2461242675781
4409 169.94970703125 153.42333984375 217.3582153320312
4410 170.1613616943359 152.7220306396484 218.0051574707031
4411 170.7387847900391 153.5590972900391 217.1518859863281
4412 171.4426422119141 153.4417266845703 217.1418304443359
4413 171.4328308105469 153.1693267822266 217.4656219482422
4414 171.9999084472656 153.4513854980469 217.1699371337891
4415 172.5158538818359 153.2286987304688 217.4401702880859
4416 172.9476013183594 152.8863067626953 218.0110321044922
4417 173.5449981689453 152.91796875 218.1428375244141
4418 174.2590026855469 152.8738250732422 218.3028717041016
4419 173.8220825195312 152.3452606201172 218.7772521972656
4420 174.8417663574219 152.2480316162109 219.2129669189453
4421 174.1776733398438 155.2576446533203 225.4178161621094
4422 176.0263977050781 155.5354614257812 254.4777526855469
4423 177.0484161376953 153.8187561035156 229.9101409912109
4424 176.8529663085938 154.1684417724609 230.0198364257812
4425 177.3059997558594 154.1560363769531 230.5581817626953
4426 177.2737426757812 154.7673492431641 249.3346557617188
4427 176.8930969238281 154.2455444335938 249.3221435546875
4428 177.1486206054688 155.5167846679688 249.4432373046875
4429 177.2374877929688 155.2395782470703 249.3482818603516
4430 160.6763916015625 153.8394927978516 237.949462890625
4431 162.5465545654297 154.49462890625 229.9871826171875
4432 162.9061737060547 153.3777008056641 229.120849609375
4433 162.9318542480469 152.5266723632812 228.5462951660156
4434 162.2878570556641 152.0050048828125 229.2366638183594
4435 164.5020599365234 154.1356506347656 249.455322265625
4436 164.7677764892578 154.4893951416016 249.9518127441406
4437 164.9110870361328 151.1130676269531 250.1614685058594
4438 164.7409515380859 150.1389617919922 249.7513427734375
4439 164.9671783447266 154.7916564941406 225.1990051269531
4440 165.8916778564453 154.4663848876953 222.9192962646484
4441 166.1231689453125 154.2261352539062 221.5292053222656
4442 166.2677459716797 154.849365234375 220.8516998291016
4443 166.1872253417969 153.8256072998047 220.8478240966797
4444 166.4028930664062 153.8217163085938 220.1625061035156
4445 166.2457733154297 153.0830841064453 220.3156585693359
4446 166.6266326904297 153.6285705566406 219.6374053955078
4447 172.8336181640625 152.3615112304688 218.4286804199219
4448 172.3421173095703 152.3088684082031 218.3430023193359
4449 172.8337097167969 152.6189880371094 218.2578430175781
4450 174.3772125244141 155.2100677490234 224.6482543945312
4451 176.1527557373047 153.5653381347656 224.2280731201172
4452 176.6070251464844 153.3203582763672 224.0448303222656
4453 177.2186737060547 151.0354309082031 222.6138000488281
4454 177.2146453857422 150.2617645263672 221.6066284179688
4455 176.4681549072266 149.4019775390625 220.0556335449219
4456 176.8081817626953 149.3435363769531 220.1988983154297
4457 175.9232940673828 148.5799407958984 219.9686279296875
4458 176.2852630615234 148.2832489013672 220.2244567871094
4459 175.8556213378906 147.8757934570312 220.1192321777344
4460 175.8074493408203 146.3378143310547 219.0920562744141
4461 175.3798828125 147.1262664794922 219.4652557373047
4462 176.2545166015625 147.2584838867188 220.3707275390625
4463 177.0190734863281 146.0028533935547 219.9816131591797
4464 176.7301330566406 145.5592956542969 219.3528442382812
4465 176.3444061279297 145.8478698730469 219.1305389404297
4466 177.3822326660156 154.7959289550781 243.823486328125
4467 176.6765594482422 155.1192321777344 219.2424926757812
4468 176.5802307128906 154.8967895507812 229.6519317626953
4469 176.7362518310547 154.5870208740234 229.9260559082031
4470 179.2738189697266 154.6056060791016 234.7597351074219
4471 163.4613952636719 154.6634826660156 245.0601959228516
4472 164.6560516357422 151.8659973144531 249.5195007324219
4473 163.8349304199219 152.3284606933594 248.0673675537109
4474 164.2691955566406 151.3260803222656 248.5308532714844
4475 164.2606658935547 150.5483856201172 248.2181549072266
4476 163.9262084960938 151.2631683349609 247.6004943847656
4477 167.3380432128906 153.3087158203125 218.7891387939453
4478 168.0143585205078 153.26220703125 218.2767791748047
4479 167.8469848632812 152.7263793945312 218.6417236328125
4480 168.6737518310547 151.6526031494141 218.6430816650391
4481 168.5593414306641 152.4208984375 218.4854278564453
4482 169.4619750976562 152.0166625976562 218.3785095214844
4483 166.3752899169922 155.0298919677734 219.8143463134766
4484 167.170166015625 154.4445953369141 254.2256927490234
4485 166.960693359375 153.4234161376953 253.1804046630859
4486 170.5757904052734 155.3117065429688 255.5848846435547
4487 171.4320068359375 154.8948974609375 255.5904235839844
4488 174.4255981445312 154.9677886962891 225.01806640625
4489 175.1782989501953 153.8688049316406 217.6651458740234
4490 175.0252532958984 154.7857971191406 217.8196868896484
4491 176.4872741699219 154.7301177978516 218.6094512939453
4492 177.6809997558594 154.7958831787109 243.4096984863281
4493 177.9422760009766 154.6320343017578 243.0306854248047
4494 179.6240386962891 151.3976135253906 233.620361328125
4495 179.1211090087891 151.9252014160156 233.078125
4496 179.746826171875 151.6613159179688 234.4208984375
4497 180.0327911376953 151.1541442871094 234.7392425537109
4498 180.1189727783203 151.3260498046875 235.4709625244141
4499 180.2644805908203 150.9422454833984 235.8019104003906
4500 180.42578125 150.2321624755859 234.8414611816406
4501 180.4815826416016 150.4902954101562 235.8221435546875
4502 181.6306762695312 148.2601623535156 236.0493469238281
4503 181.5570678710938 148.527099609375 236.8782501220703
4504 182.3302001953125 147.5464782714844 236.8236694335938
4505 183.9088897705078 146.1020812988281 239.850341796875
4506 183.4386901855469 146.1027374267578 240.3937835693359
4507 184.2524566650391 145.6728820800781 240.1744995117188
4508 184.9785308837891 145.6452789306641 238.4833831787109
4509 185.5580596923828 145.1241149902344 237.1815643310547
4510 185.0464019775391 145.3258819580078 235.7670745849609
4511 183.0919494628906 146.3780212402344 234.0235595703125
4512 183.9768371582031 145.9276885986328 234.5887756347656
4513 183.1636962890625 146.1810455322266 233.294677734375
4514 182.8193511962891 145.8876037597656 232.1652069091797
4515 182.9495849609375 146.1473541259766 232.7439880371094
4516 183.4582061767578 145.8609466552734 233.0829925537109
4517 183.5459289550781 145.1914978027344 232.5247192382812
4518 183.0308837890625 145.4350128173828 232.0991363525391
4519 184.1845855712891 144.9987945556641 232.9549255371094
4520 184.3414001464844 145.5561370849609 233.805419921875
4521 184.8463439941406 145.3764801025391 234.7621154785156
4522 183.5617980957031 146.3683166503906 235.7259216308594
4523 184.5403289794922 145.8573303222656 237.2388000488281
4524 161.4938049316406 151.8845672607422 240.6322326660156
4525 161.6814270019531 151.2028045654297 240.9586029052734
4526 161.1190948486328 147.5577392578125 238.2430725097656
4527 167.6995849609375 154.2250366210938 254.88427734375
4528 167.3115692138672 153.9678955078125 254.1165771484375
4529 167.6522979736328 153.5398712158203 254.001708984375
4530 167.4275207519531 153.2864685058594 253.48876953125
4531 168.0338287353516 153.128662109375 253.75537109375
4532 168.8032073974609 153.6399230957031 255.144287109375
4533 169.833251953125 153.1711730957031 254.3952331542969
4534 169.6677093505859 153.5965423583984 255.2576904296875
4535 170.4091644287109 153.1002807617188 254.1500244140625
4536 170.8017730712891 153.5351867675781 254.93798828125
4537 171.4014434814453 153.1032104492188 254.0783996582031
4538 168.1082611083984 153.8108215332031 254.9447479248047
4539 168.6548767089844 153.8488616943359 255.3568115234375
4540 168.2102813720703 154.1708374023438 255.3640441894531
4541 168.6062927246094 154.1643676757812 255.55322265625
4542 169.6461791992188 153.8953857421875 255.5638885498047
4543 168.2117767333984 153.3203430175781 254.0903472900391
4544 167.7462463378906 154.4425659179688 217.569091796875
4545 170.3912353515625 154.9047546386719 255.8871307373047
4546 170.3928833007812 155.1179504394531 255.8034362792969
4547 171.2225036621094 155.1143188476562 255.6030120849609
4548 173.7519836425781 154.5947570800781 254.58544921875
4549 174.6955108642578 154.8759613037109 254.5567169189453
4550 174.7744750976562 154.5992736816406 224.6214294433594
4551 175.1260833740234 154.2148132324219 224.4428558349609
4552 174.8540496826172 154.1796875 224.7413177490234
4553 174.6974334716797 154.0895690917969 225.03857421875
4554 174.7129821777344 154.5343627929688 224.9846649169922
4555 174.7657775878906 153.7512512207031 224.9649200439453
4556 174.4727935791016 153.930419921875 225.3213348388672
4557 174.5146789550781 153.5348358154297 225.2329406738281
4558 174.05224609375 153.5631103515625 225.6031951904297
4559 175.3341064453125 148.6897125244141 225.1982116699219
4560 174.5537109375 148.7160339355469 226.0098266601562
4561 174.5977325439453 148.0468139648438 225.9384307861328
4562 175.4012756347656 148.0934600830078 225.2199096679688
4563 174.9950561523438 147.6038208007812 225.7247161865234
4564 175.5739288330078 147.559326171875 225.3211975097656
4565 176.0284423828125 147.3485565185547 224.9893035888672
4566 176.3959045410156 147.8723449707031 224.1033325195312
4567 174.8437652587891 154.5933380126953 248.58642578125
4568 175.8838195800781 153.5919036865234 248.7205810546875
4569 175.4251098632812 153.5588226318359 248.3116455078125
4570 175.8710327148438 154.76708984375 228.1321258544922
4571 177.6821136474609 153.0084075927734 222.2750549316406
4572 177.3719787597656 152.7126922607422 222.3375549316406
4573 176.5166778564453 154.1587371826172 218.3664245605469
4574 176.7708435058594 153.9678192138672 218.7006988525391
4575 176.1705627441406 153.5078582763672 218.143798828125
4576 177.1480407714844 154.690185546875 230.5908966064453
4577 178.4007568359375 154.9160003662109 239.3849945068359
4578 178.5428009033203 153.9154357910156 252.1674499511719
4579 161.4048004150391 152.9397583007812 239.7430114746094
4580 161.8379821777344 153.5435791015625 230.4491424560547
4581 162.6312408447266 154.0625762939453 243.6573486328125
4582 163.8881225585938 153.3560943603516 248.3414001464844
4583 166.4118041992188 154.3840942382812 220.2117462158203
4584 167.0076446533203 154.2897033691406 218.7239074707031
4585 169.6622772216797 152.4085845947266 218.2005615234375
4586 170.1159973144531 151.5760498046875 218.4581909179688
4587 169.4802551269531 151.4564056396484 218.4923706054688
4588 169.7445526123047 151.1336059570312 218.5198364257812
4589 170.4381256103516 151.0313110351562 218.645751953125
4590 173.8372650146484 154.3578186035156 246.8412780761719
4591 174.5998840332031 154.6099243164062 248.3783569335938
4592 174.4173126220703 154.3844757080078 245.2936248779297
4593 175.0054168701172 154.26513671875 227.0103912353516
4594 176.9245910644531 149.9601593017578 220.4829406738281
4595 177.0292816162109 149.9575042724609 220.8245697021484
4596 176.1955108642578 151.3416748046875 220.499755859375
4597 176.4401550292969 150.420166015625 220.2176818847656
4598 175.7141723632812 151.2786865234375 220.1567687988281
4599 175.4710845947266 154.1389770507812 227.8689880371094
4600 175.4123382568359 153.8227233886719 227.7931976318359
4601 176.6363220214844 154.6785430908203 249.1889190673828
4602 176.2998199462891 153.7879943847656 249.0804138183594
4603 176.4967193603516 152.7391662597656 249.9004974365234
4604 176.37939453125 152.4407348632812 250.5829315185547
4605 176.4240570068359 152.3662414550781 250.111572265625
4606 176.3417663574219 151.9037475585938 250.5944976806641
4607 176.4185180664062 151.8761901855469 250.1915283203125
4608 176.484619140625 151.5953216552734 250.57861328125
4609 177.6722717285156 149.1754302978516 251.3660888671875
4610 177.7234954833984 148.8493499755859 251.1298217773438
4611 178.0340881347656 149.2002105712891 250.7630004882812
4612 178.1547241210938 149.537353515625 250.2881164550781
4613 177.9596710205078 148.6040649414062 249.9239349365234
4614 178.0922241210938 149.3521270751953 249.8519439697266
4615 177.681884765625 148.6209564208984 249.0130615234375
4616 177.8493347167969 149.6002655029297 249.2920837402344
4617 177.3438720703125 149.402587890625 248.5190887451172
4618 177.1494445800781 149.7355499267578 248.2975006103516
4619 176.6477813720703 150.4679260253906 248.0780334472656
4620 175.8148498535156 149.9482879638672 247.0634918212891
4621 176.281982421875 150.8606109619141 247.972412109375
4622 175.9843292236328 151.2961578369141 248.0187225341797
4623 176.5815277099609 151.1175231933594 248.6441650390625
4624 177.2304840087891 150.7052459716797 248.9300842285156
4625 177.2140502929688 150.2764892578125 248.5856170654297
4626 176.486083984375 154.6837005615234 229.5830383300781
4627 176.3532409667969 154.0841217041016 229.5957794189453
4628 177.1637725830078 153.0565185546875 228.8611145019531
4629 177.5628509521484 153.5357055664062 230.3654632568359
4630 176.7828063964844 154.4786682128906 218.8635559082031
4631 177.4056396484375 154.3113403320312 244.0463562011719
4632 178.4569549560547 153.7918853759766 242.5992279052734
4633 178.6257629394531 153.1293334960938 242.8832244873047
4634 178.1414947509766 153.6868743896484 243.5901184082031
4635 179.2063598632812 152.2632293701172 233.6130981445312
4636 179.1970520019531 152.7085113525391 233.7232055664062
4637 179.5034790039062 152.78369140625 234.5528259277344
4638 179.1659851074219 154.3655700683594 237.548828125
4639 161.3517150878906 149.99951171875 238.3898010253906
4640 161.3714294433594 149.6092529296875 238.3561859130859
4641 167.5021362304688 152.2369995117188 253.4899749755859
4642 168.8278503417969 151.7684631347656 253.5109558105469
4643 169.5926361083984 151.6944732666016 253.5559692382812
4644 165.1975250244141 150.5876007080078 224.1421966552734
4645 164.8368072509766 148.6005706787109 225.2033538818359
4646 165.3190155029297 149.2929840087891 223.8089599609375
4647 165.2544860839844 148.4342498779297 223.9371032714844
4648 164.9635467529297 147.7164611816406 224.5780181884766
4649 165.0983428955078 147.0819854736328 224.0268402099609
4650 166.6239471435547 154.2872467041016 219.6147308349609
4651 167.0835418701172 153.7259826660156 218.8873901367188
4652 168.3756866455078 154.0098876953125 217.4786224365234
4653 176.0040435791016 154.6274871826172 228.6119537353516
4654 176.2677001953125 154.2687225341797 229.6098785400391
4655 177.2310180664062 154.085205078125 219.6208190917969
4656 178.8219451904297 154.117431640625 239.25390625
4657 179.0555725097656 154.3656158447266 233.8235626220703
4658 179.2810516357422 153.8501892089844 237.5480041503906
4659 180.3769989013672 149.9557647705078 239.5171203613281
4660 180.1678314208984 150.6699066162109 239.3408203125
4661 180.1001281738281 150.7591552734375 240.4540710449219
4662 180.3921813964844 150.2898559570312 241.35205078125
4663 179.9595794677734 151.0075988769531 241.3306427001953
4664 161.8275604248047 153.1164245605469 230.2404022216797
4665 163.4940032958984 152.8043823242188 227.9324493408203
4666 163.4449005126953 152.7152252197266 244.9576416015625
4667 163.2798767089844 152.3178863525391 244.5474548339844
4668 163.1333770751953 150.3818206787109 244.2090759277344
4669 162.8847503662109 150.6567687988281 243.4895629882812
4670 162.9338684082031 149.2722930908203 243.9285430908203
4671 163.4138031005859 147.5546569824219 244.9513549804688
4672 162.9840393066406 147.6625671386719 244.2183837890625
4673 163.4066925048828 146.7969512939453 245.0147247314453
4674 163.6644897460938 146.7322692871094 245.7042236328125
4675 163.4990234375 145.3836822509766 245.5215759277344
4676 163.6511993408203 145.4606018066406 245.8804931640625
4677 164.0014953613281 142.38623046875 249.8622131347656
4678 164.3421630859375 143.5168304443359 249.6336059570312
4679 163.8588714599609 142.2421417236328 248.6360168457031
4680 163.7036437988281 151.5928649902344 246.4185180664062
4681 163.7610321044922 151.9487915039062 247.6475677490234
4682 162.9576110839844 152.1067657470703 243.9382934570312
4683 163.0895080566406 151.5386810302734 244.1443634033203
4684 163.6802062988281 152.9459381103516 245.8804931640625
4685 163.6371917724609 153.1894836425781 245.5728454589844
4686 163.0049591064453 152.9863891601562 244.086669921875
4687 164.7981567382812 153.347412109375 249.7913360595703
4688 166.2649841308594 151.1277923583984 220.7969970703125
4689 166.4409484863281 151.3446655273438 220.4466400146484
4690 166.24853515625 150.2705688476562 220.4431304931641
4691 166.7775268554688 150.8028869628906 219.8454742431641
4692 166.0964050292969 148.8777465820312 220.2909088134766
4693 166.2338256835938 149.7442932128906 220.3769683837891
4694 166.9732666015625 148.6317596435547 219.2139434814453
4695 167.2091827392578 149.6847229003906 219.2238159179688
4696 166.73046875 149.6584930419922 219.7635498046875
4697 174.4004211425781 153.8706207275391 247.5196380615234
4698 174.3828277587891 153.0745697021484 246.9312744140625
4699 174.5151519775391 152.1481018066406 246.6446838378906
4700 175.5193481445312 152.7958221435547 247.9093475341797
4701 177.0459747314453 152.932861328125 223.4937286376953
4702 176.6708679199219 152.4140014648438 224.0151214599609
4703 176.9765167236328 148.08935546875 222.6459655761719
4704 176.9730072021484 148.8138275146484 222.1399230957031
4705 176.5095825195312 148.5932922363281 223.5576171875
4706 176.7721405029297 147.7170715332031 223.4919281005859
4707 176.7238159179688 146.9792175292969 224.3562622070312
4708 177.4532775878906 145.5033264160156 224.9605865478516
4709 177.427978515625 146.1477203369141 224.0969696044922
4710 176.0965728759766 154.0737609863281 229.2106323242188
4711 177.1876831054688 153.7378997802734 249.7565307617188
4712 178.0816192626953 154.1853485107422 249.8741607666016
4713 177.9208831787109 154.1911163330078 222.5002593994141
4714 178.3797149658203 152.5544891357422 231.9295349121094
4715 178.4412536621094 153.3303985595703 232.2350921630859
4716 178.5164947509766 152.6793365478516 232.3304443359375
4717 179.1752014160156 153.7263336181641 238.3767395019531
4718 179.5114440917969 153.642333984375 236.0637664794922
4719 179.593505859375 153.3211669921875 236.5913391113281
4720 180.0694885253906 152.1537628173828 236.5328216552734
4721 180.0286865234375 152.0943298339844 237.0936889648438
4722 179.7294006347656 152.4228973388672 238.3182373046875
4723 180.0621643066406 151.6188049316406 237.8095397949219
4724 180.3638458251953 150.7899475097656 237.4314575195312
4725 180.2199096679688 150.9464263916016 238.3695068359375
4726 180.3878326416016 150.3086395263672 238.6392822265625
4727 181.0066223144531 148.6071166992188 242.47412109375
4728 179.5252685546875 153.4385681152344 235.2413635253906
4729 180.1610412597656 151.453857421875 236.9027252197266
4730 180.4906921386719 150.452392578125 236.4563903808594
4731 161.166748046875 153.1250457763672 231.0658569335938
4732 162.3175048828125 148.8572082519531 241.3815765380859
4733 163.8642578125 151.0226287841797 246.8682861328125
4734 163.9525451660156 150.6827697753906 247.4613647460938
4735 163.8629455566406 150.3139801025391 246.7285766601562
4736 163.8887329101562 149.9914093017578 247.3075103759766
4737 163.7711029052734 149.6746368408203 246.83203125
4738 165.256103515625 153.1446228027344 224.2447509765625
4739 165.0616760253906 153.2535705566406 224.7830810546875
4740 170.9979553222656 154.1397705078125 255.5159912109375
4741 171.4207763671875 153.9668731689453 216.9278717041016
4742 174.0951690673828 154.0178680419922 245.1302490234375
4743 173.8122711181641 153.8984832763672 245.4069976806641
4744 173.5333709716797 153.4474182128906 217.4472198486328
4745 175.9790344238281 153.4499053955078 244.3715515136719
4746 177.0818939208984 153.3495025634766 244.3369140625
4747 174.9787445068359 153.8754425048828 227.6318054199219
4748 174.995849609375 153.5888366699219 227.6768188476562
4749 174.529052734375 153.7154235839844 227.7438049316406
4750 174.4106292724609 153.8776245117188 227.6116790771484
4751 174.1619567871094 153.673828125 228.03662109375
4752 173.9976654052734 153.8635711669922 227.9153594970703
4753 174.1453704833984 153.9499816894531 227.4434967041016
4754 173.2047882080078 153.9401092529297 228.3128662109375
4755 176.1337585449219 153.1561737060547 224.4980926513672
4756 176.1883087158203 152.2315368652344 224.9974517822266
4757 176.3813781738281 152.8162536621094 224.402099609375
4758 175.9882202148438 152.5718688964844 225.1621856689453
4759 177.9280242919922 153.7928771972656 250.1715698242188
4760 178.9759521484375 151.9807891845703 243.0197906494141
4761 178.5851440429688 152.2080688476562 243.480712890625
4762 179.1186370849609 150.7539367675781 243.8525390625
4763 178.7190399169922 151.1905212402344 244.1943511962891
4764 178.8389892578125 150.5941162109375 244.0994262695312
4765 178.679931640625 153.9707641601562 232.8833770751953
4766 179.5200958251953 153.2221374511719 234.8588562011719
4767 179.3144836425781 154.1507873535156 234.428955078125
4768 161.4891662597656 149.8507537841797 239.085693359375
4769 164.1801147460938 153.6636962890625 248.9566955566406
4770 164.6103820800781 152.1040802001953 225.7268218994141
4771 165.8987274169922 153.9349670410156 222.5815277099609
4772 165.6074829101562 153.457275390625 223.2185821533203
4773 165.6528167724609 152.8639221191406 221.8320159912109
4774 165.5903015136719 151.8423156738281 222.4895782470703
4775 165.5995025634766 151.4570007324219 222.7535400390625
4776 165.7771911621094 150.9842987060547 222.2870483398438
4777 165.5848846435547 150.6698760986328 223.0071868896484
4778 165.4897766113281 150.3186798095703 223.4573974609375
4779 165.4855041503906 149.0238342285156 223.2193450927734
4780 165.5703582763672 150.0368194580078 222.9441833496094
4781 172.6824798583984 153.672119140625 217.1438903808594
4782 173.7706298828125 153.6637573242188 217.377197265625
4783 173.1993560791016 153.0144195556641 244.9006195068359
4784 173.5225677490234 153.4058685302734 244.8619232177734
4785 173.4048309326172 153.2604064941406 245.3746032714844
4786 173.3543395996094 152.9651489257812 245.4847106933594
4787 173.1029663085938 152.7118988037109 244.8667297363281
4788 174.5685424804688 154.0299835205078 227.3144073486328
4789 172.3084106445312 153.7048492431641 227.7582092285156
4790 174.4111328125 154.0494384765625 225.6824493408203
4791 175.1339416503906 153.6109771728516 224.7908325195312
4792 175.7001953125 153.3832702636719 224.6470947265625
4793 175.1876831054688 152.7370300292969 225.6666259765625
4794 175.8171234130859 152.3661346435547 225.3960571289062
4795 177.3348693847656 154.0692138671875 254.1183319091797
4796 176.8024291992188 153.6645660400391 249.4983825683594
4797 177.1514129638672 153.7401275634766 219.3847961425781
4798 177.3522491455078 153.3324432373047 219.8640747070312
4799 177.5096740722656 153.1806182861328 220.3364105224609
4800 177.0184631347656 153.0986785888672 219.6772308349609
4801 176.5989379882812 152.4461517333984 220.4640350341797
4802 177.0422515869141 152.5354614257812 221.1268920898438
4803 177.7758941650391 153.212890625 221.0206909179688
4804 176.8346862792969 153.507080078125 219.0307769775391
4805 177.7695770263672 153.7443084716797 220.4286041259766
4806 177.7071075439453 153.4570770263672 220.41357421875
4807 177.4607849121094 153.8526611328125 253.773681640625
4808 179.1853485107422 153.9555053710938 233.8049011230469
4809 179.4454650878906 153.8485870361328 236.4548950195312
4810 161.9248809814453 153.1510467529297 242.5991973876953
4811 164.4325256347656 150.9976959228516 226.1929931640625
4812 166.2503509521484 153.4879760742188 252.6681518554688
4813 166.2615051269531 152.2765197753906 252.6734619140625
4814 167.3302764892578 151.9172973632812 253.3254547119141
4815 167.8934020996094 151.0023040771484 252.7516784667969
4816 167.9154663085938 150.7561950683594 252.7995910644531
4817 168.5864410400391 150.7611999511719 252.7642669677734
4818 168.5001373291016 150.4187316894531 252.8104553222656
4819 169.0893402099609 150.4950714111328 252.7478942871094
4820 169.4279174804688 150.8586120605469 252.8489837646484
4821 170.9841918945312 150.8688659667969 252.8477325439453
4822 165.9930267333984 153.3346557617188 252.3863067626953
4823 168.4954681396484 153.3546600341797 254.2890625
4824 172.3393096923828 153.9177856445312 230.5070343017578
4825 172.1950531005859 153.7514190673828 231.3351287841797
4826 172.61572265625 153.8185119628906 230.7257232666016
4827 173.0468444824219 153.4379730224609 230.9459533691406
4828 172.7770080566406 153.4414367675781 231.6407012939453
4829 172.4803314208984 153.6521453857422 231.5415954589844
4830 172.2025756835938 153.7323760986328 232.4746246337891
4831 172.4570007324219 153.5165100097656 232.4857330322266
4832 172.2587432861328 153.3049774169922 232.7918243408203
4833 171.6416320800781 153.2822113037109 232.9025268554688
4834 171.7944946289062 152.5357971191406 232.8983459472656
4835 171.425537109375 151.3418579101562 233.1009063720703
4836 170.9834442138672 151.8387603759766 233.1466217041016
4837 170.9936676025391 151.2747192382812 233.3263397216797
4838 171.1537322998047 150.8016510009766 233.3917846679688
4839 170.8268432617188 151.07470703125 233.60791015625
4840 170.3219146728516 150.7768859863281 234.364990234375
4841 170.5800628662109 150.1527099609375 234.0908508300781
4842 170.3386077880859 148.9336090087891 234.6809387207031
4843 170.6943511962891 148.9501495361328 234.3117218017578
4844 170.6088256835938 148.7984008789062 234.7767791748047
4845 170.1627655029297 148.9261474609375 235.1314544677734
4846 170.1307220458984 149.2704162597656 234.6949157714844
4847 170.0800476074219 149.2993927001953 235.106689453125
4848 171.3574981689453 150.4159698486328 236.3896179199219
4849 171.8774719238281 150.5778198242188 236.7213745117188
4850 171.278076171875 150.7880401611328 236.4405212402344
4851 170.5032043457031 151.0740814208984 236.1138916015625
4852 170.3670654296875 150.8131256103516 235.7986450195312
4853 170.5337829589844 150.4851226806641 235.8446350097656
4854 170.3018951416016 150.5489196777344 235.649658203125
4855 170.1582489013672 149.9943389892578 235.3834228515625
4856 170.9785308837891 153.7434234619141 231.3858184814453
4857 170.1420135498047 153.4738006591797 232.4316711425781
4858 170.5157928466797 153.3975830078125 233.0030822753906
4859 170.0532836914062 153.3106384277344 232.8836364746094
4860 170.7242126464844 153.6017150878906 232.7684020996094
4861 170.9326477050781 153.7231597900391 232.5158386230469
4862 171.8426818847656 153.7771148681641 231.7276458740234
4863 171.0340881347656 153.6718597412109 229.5972900390625
4864 173.3047332763672 153.8384246826172 228.7220306396484
4865 173.6523742675781 153.7609558105469 228.4440002441406
4866 172.4071044921875 153.9616851806641 229.2660369873047
4867 172.7214813232422 153.9407501220703 229.3909912109375
4868 173.0223388671875 153.6284942626953 230.0605621337891
4869 173.2477264404297 153.224365234375 230.6292724609375
4870 173.2527008056641 152.9591064453125 231.4733428955078
4871 173.8159942626953 151.3365631103516 232.1278533935547
4872 173.3168334960938 151.8863525390625 232.2376556396484
4873 173.5922393798828 152.0922088623047 231.7225799560547
4874 172.9316864013672 153.8650207519531 229.4935760498047
4875 172.6311645507812 153.687744140625 226.9150543212891
4876 172.6151885986328 153.4720458984375 226.6934509277344
4877 173.3312530517578 153.4412689208984 226.1927490234375
4878 173.3536682128906 153.7091217041016 226.3803100585938
4879 173.4501342773438 153.2446746826172 226.1056671142578
4880 174.0790252685547 153.0162963867188 225.8851318359375
4881 174.3856048583984 153.2372131347656 225.5246734619141
4882 173.8983612060547 153.8553466796875 226.0115661621094
4883 173.7766265869141 153.6589202880859 225.8856201171875
4884 173.9105529785156 153.6798858642578 244.8039855957031
4885 174.5122985839844 153.4148712158203 227.8652191162109
4886 173.6741333007812 153.4194793701172 228.6938018798828
4887 173.6490783691406 152.6820831298828 228.9602355957031
4888 173.3806762695312 153.6022186279297 229.1009521484375
4889 174.3775024414062 151.4292907714844 230.5201721191406
4890 174.4217071533203 151.0728149414062 230.8049926757812
4891 174.1732482910156 151.4735412597656 231.1337890625
4892 173.8536224365234 151.0852813720703 232.3192596435547
4893 174.0081481933594 151.0349884033203 231.7605133056641
4894 173.9276580810547 150.6611328125 232.3423461914062
4895 173.8655853271484 150.6511688232422 232.5716247558594
4896 173.6668548583984 150.5113983154297 232.7763366699219
4897 173.6767883300781 149.3109283447266 232.7848358154297
4898 173.8716278076172 149.186279296875 232.5841369628906
4899 173.7406921386719 148.6955261230469 232.8458099365234
4900 173.194091796875 148.2022399902344 233.3811645507812
4901 173.9324951171875 147.7300720214844 233.4116973876953
4902 173.1091461181641 148.0890808105469 233.6150665283203
4903 172.2687225341797 148.6545867919922 234.7747497558594
4904 172.2339782714844 148.56494140625 235.1450805664062
4905 171.7015686035156 148.6736602783203 235.0336761474609
4906 170.9542846679688 148.4981384277344 235.3333282470703
4907 171.5568084716797 148.0950012207031 235.7805938720703
4908 170.8776092529297 148.3472137451172 235.6069030761719
4909 171.4028015136719 147.9827117919922 235.9743347167969
4910 171.1968078613281 148.4152526855469 236.2792053222656
4911 171.3061828613281 148.0512390136719 236.2102813720703
4912 171.6330108642578 148.1876068115234 236.51220703125
4913 172.0842895507812 147.993408203125 236.707763671875
4914 172.6259307861328 147.9735717773438 236.883544921875
4915 172.3845062255859 149.9442443847656 236.823974609375
4916 173.2478790283203 150.3241424560547 237.2358856201172
4917 173.2305755615234 149.6923828125 237.0244140625
4918 173.4571685791016 149.7592620849609 237.2485961914062
4919 173.5567626953125 150.5532073974609 237.9469909667969
4920 173.5147094726562 149.7438812255859 237.4640960693359
4921 173.5704040527344 149.8697509765625 237.8824005126953
4922 175.0407562255859 150.4600372314453 240.0095977783203
4923 174.5990753173828 146.8513336181641 239.5529327392578
4924 175.2699279785156 148.9533386230469 240.227294921875
4925 175.4859008789062 148.4854888916016 240.4276428222656
4926 175.7583770751953 145.7754211425781 240.6229553222656
4927 175.8153686523438 148.1266021728516 240.6531219482422
4928 176.50537109375 146.8187408447266 240.9869995117188
4929 176.5706787109375 145.3395385742188 240.9828948974609
4930 177.2632446289062 145.0210266113281 240.9930877685547
4931 176.4431610107422 145.0064697265625 240.6687927246094
4932 177.4535369873047 144.920166015625 240.7362823486328
4933 177.4888305664062 144.9065246582031 239.8939361572266
4934 174.3156127929688 153.5652160644531 244.6208648681641
4935 175.1374969482422 153.7086639404297 244.539794921875
4936 174.7220611572266 152.6501617431641 244.0218505859375
4937 175.146728515625 152.6744079589844 243.7752990722656
4938 174.9136505126953 151.9663238525391 242.8681640625
4939 175.7279815673828 151.6505584716797 243.7292633056641
4940 175.4339599609375 152.0909423828125 243.5690307617188
4941 175.6575622558594 151.2697906494141 243.3270263671875
4942 175.4017486572266 151.1710968017578 242.6084594726562
4943 176.1691284179688 150.0913696289062 242.6705627441406
4944 175.8423919677734 150.3004913330078 241.8644104003906
4945 176.2229766845703 148.5029144287109 240.9922790527344
4946 175.9220886230469 149.6602172851562 241.0857238769531
4947 175.7998199462891 148.8870239257812 240.6807098388672
4948 176.2500457763672 148.1132354736328 240.9210052490234
4949 174.2557373046875 152.8431549072266 243.9156494140625
4950 173.8758239746094 152.5359802246094 244.0396881103516
4951 173.8462677001953 153.0007934570312 243.8400268554688
4952 173.5483093261719 152.7659606933594 243.8451995849609
4953 173.5645294189453 153.1040191650391 243.6590881347656
4954 173.9403839111328 153.1405181884766 243.3499755859375
4955 173.5112457275391 153.1665954589844 243.3325347900391
4956 173.2877197265625 152.9392395019531 242.4944152832031
4957 172.4028778076172 152.811767578125 242.0946350097656
4958 172.3224334716797 152.6711273193359 240.9481964111328
4959 172.6155395507812 152.6830902099609 240.9958648681641
4960 171.3325042724609 152.0213470458984 240.2842712402344
4961 171.0559539794922 151.7543029785156 240.5010986328125
4962 170.7770080566406 151.6662750244141 240.0862426757812
4963 171.4773406982422 152.0663757324219 239.2537689208984
4964 170.2991027832031 151.5431518554688 239.2637023925781
4965 170.5908355712891 151.6225280761719 238.7973175048828
4966 171.2101745605469 151.7281188964844 238.5099182128906
4967 171.8669281005859 152.0403442382812 238.8822021484375
4968 171.8849182128906 151.7030181884766 238.2781982421875
4969 173.4622497558594 150.8460388183594 237.8976898193359
4970 175.2115631103516 152.8738098144531 227.6251831054688
4971 175.6689910888672 153.239990234375 227.5799713134766
4972 176.068115234375 152.9442138671875 227.6592102050781
4973 175.614013671875 152.7701721191406 227.5884857177734
4974 176.03466796875 153.0763549804688 218.6795043945312
4975 177.8683319091797 153.3189697265625 222.3780822753906
4976 179.0160675048828 153.6136779785156 233.3711242675781
4977 160.4082794189453 152.5198822021484 233.5588684082031
4978 160.6457672119141 153.0089874267578 232.261962890625
4979 160.9364318847656 152.8103179931641 231.447998046875
4980 160.6903686523438 152.0556793212891 232.5615692138672
4981 160.8956451416016 152.4509124755859 231.6748352050781
4982 160.8698425292969 151.7384033203125 232.3182373046875
4983 161.5898590087891 151.9530639648438 230.4048156738281
4984 162.7488098144531 149.6578369140625 230.048828125
4985 162.8244323730469 150.1177368164062 229.3839874267578
4986 163.0311737060547 149.6297149658203 229.3767700195312
4987 163.0637664794922 147.8878936767578 228.7305145263672
4988 163.4438934326172 147.9471282958984 228.1013488769531
4989 163.3759460449219 147.3187103271484 227.9945068359375
4990 163.4146118164062 146.4241180419922 228.4192047119141
4991 163.3302001953125 146.6673583984375 228.7416381835938
4992 163.2401885986328 146.9324951171875 228.2738800048828
4993 163.1768646240234 149.2853851318359 229.1361694335938
4994 162.7949676513672 149.2876739501953 230.0636901855469
4995 163.7231750488281 150.9977111816406 246.1881103515625
4996 164.1756439208984 152.7280731201172 248.8028717041016
4997 165.9402770996094 152.5819549560547 252.3860626220703
4998 167.0050811767578 153.3771820068359 219.1506042480469
4999 168.7363128662109 152.9463195800781 253.88427734375
5000 171.3796234130859 153.6623840332031 232.7566833496094
5001 171.8741455078125 153.8228454589844 232.472412109375
5002 171.9427795410156 153.6528930664062 232.7258605957031
5003 169.9988708496094 152.9680328369141 233.1704559326172
5004 170.5410614013672 153.1611328125 233.1696319580078
5005 169.9039154052734 152.5124664306641 233.3673553466797
5006 169.5552825927734 152.1962127685547 233.5872955322266
5007 169.1481323242188 152.2125854492188 233.6513671875
5008 171.4395294189453 153.6639099121094 217.0043792724609
5009 167.0802612304688 151.5942687988281 233.2337951660156
5010 166.3867645263672 151.3504333496094 233.6664123535156
5011 169.7699584960938 153.1907806396484 230.176025390625
5012 169.4559326171875 153.2016448974609 231.1868438720703
5013 170.7262878417969 153.3625335693359 229.2786865234375
5014 171.4817657470703 153.589599609375 228.8236236572266
5015 171.4216613769531 153.3411865234375 228.5037536621094
5016 171.7980499267578 153.564697265625 228.2883911132812
5017 172.0523986816406 153.4159393310547 227.74365234375
5018 172.0105438232422 153.1603393554688 227.2832336425781
5019 171.9465637207031 153.1741027832031 227.7584838867188
5020 171.8118286132812 152.5110015869141 227.4085235595703
5021 171.9756317138672 152.7565002441406 227.1694488525391
5022 172.8234405517578 152.8790130615234 226.5421905517578
5023 172.2521209716797 152.5277404785156 226.938232421875
5024 172.5094146728516 151.9662933349609 226.9602966308594
5025 174.0525665283203 151.4434814453125 226.6222381591797
5026 173.2319946289062 151.3491821289062 226.9767913818359
5027 173.3546142578125 150.5077819824219 226.9246673583984
5028 173.9988403320312 150.3589935302734 226.5290222167969
5029 174.6858062744141 149.6150512695312 225.8809051513672
5030 175.4388427734375 149.6578063964844 225.1039581298828
5031 172.2580718994141 153.4591674804688 227.1014251708984
5032 173.9364166259766 152.1438140869141 226.5250854492188
5033 174.0075073242188 151.7365570068359 226.6247100830078
5034 172.2759399414062 153.2068023681641 226.8909149169922
5035 172.9202728271484 153.1807556152344 231.9942016601562
5036 173.2115783691406 152.7519683837891 231.8814849853516
5037 172.8367919921875 153.0533447265625 232.3377532958984
5038 173.1201782226562 152.3675079345703 232.2693328857422
5039 172.6812591552734 152.8846130371094 232.6010589599609
5040 172.8682708740234 151.8240051269531 232.575927734375
5041 172.1021423339844 151.9974517822266 232.8703002929688
5042 172.5148315429688 151.6015930175781 232.7703552246094
5043 172.1259307861328 151.0292816162109 232.9014434814453
5044 171.4586944580078 151.0238800048828 233.1454467773438
5045 171.5775146484375 149.9015197753906 233.1785430908203
5046 173.2534790039062 153.4326934814453 229.7208251953125
5047 173.8541870117188 152.5631713867188 228.7518615722656
5048 174.5222778320312 151.7384643554688 228.83056640625
5049 174.3616027832031 151.6279602050781 229.4347686767578
5050 173.8665924072266 152.1695861816406 229.6726226806641
5051 173.4650573730469 152.7823638916016 229.6687622070312
5052 173.8015289306641 153.0444030761719 244.5686187744141
5053 174.62841796875 153.0386505126953 227.8448181152344
5054 174.6756744384766 152.4376678466797 228.0237121582031
5055 173.9326324462891 152.7609558105469 228.5187835693359
5056 174.5351104736328 151.4131927490234 229.3264770507812
5057 174.6370391845703 151.0039825439453 230.0402069091797
5058 174.6187591552734 147.5538787841797 231.3386535644531
5059 174.8956146240234 147.1873779296875 230.8159637451172
5060 175.552490234375 147.4137725830078 231.2707977294922
5061 176.0259094238281 147.2744140625 231.2267303466797
5062 175.6191558837891 147.5304107666016 231.6922454833984
5063 175.8856658935547 147.2733917236328 231.9873809814453
5064 175.3905029296875 147.6860198974609 232.0488586425781
5065 176.0934906005859 146.3315277099609 232.625
5066 176.620849609375 145.9103240966797 232.249267578125
5067 176.3033599853516 145.7336273193359 232.6876373291016
5068 177.0799102783203 144.5413513183594 232.2356872558594
5069 176.8683319091797 145.3912811279297 232.1913452148438
5070 177.4815521240234 145.042236328125 231.3108673095703
5071 177.4010467529297 143.08203125 232.5029296875
5072 177.6037292480469 143.5194549560547 232.1448364257812
5073 177.9131774902344 142.691162109375 232.2769927978516
5074 177.9466552734375 145.3230133056641 230.1503295898438
5075 178.1684417724609 145.0048980712891 230.1520843505859
5076 176.3273010253906 153.5433959960938 253.5395202636719
5077 176.0142364501953 153.2903594970703 252.8628387451172
5078 176.8470458984375 153.4048461914062 249.7692108154297
5079 176.0594635009766 152.1128997802734 251.2262573242188
5080 176.0246124267578 151.7353210449219 251.3326416015625
5081 176.21044921875 151.5848693847656 251.1788940429688
5082 177.2853546142578 151.1893310546875 250.7163238525391
5083 176.5164794921875 151.3721618652344 251.1161956787109
5084 176.9946594238281 151.0227508544922 251.4924774169922
5085 177.3950805664062 151.0349884033203 251.0055236816406
5086 178.5315551757812 152.2840423583984 232.2057037353516
5087 160.4545288085938 152.285400390625 235.8774719238281
5088 160.5774536132812 151.8058929443359 235.9280853271484
5089 160.4606170654297 152.1098785400391 235.5955810546875
5090 160.5792694091797 151.8169708251953 234.1769561767578
5091 160.7108154296875 151.5946197509766 235.2959594726562
5092 161.5254211425781 151.1745452880859 234.5953826904297
5093 161.4134674072266 151.016357421875 234.3223571777344
5094 162.0583343505859 150.99853515625 234.6099395751953
5095 161.7842559814453 150.7928161621094 234.5040740966797
5096 162.3488616943359 150.7834625244141 234.6370086669922
5097 161.7553558349609 150.2019653320312 234.6431579589844
5098 162.0531616210938 150.1206817626953 234.7755737304688
5099 162.5486297607422 150.3752899169922 234.9961853027344
5100 161.9683380126953 150.4853973388672 235.0906982421875
5101 162.7302703857422 150.4696197509766 234.9365386962891
5102 162.0385589599609 150.8596954345703 235.0554351806641
5103 162.3196716308594 150.9842834472656 234.8061676025391
5104 161.6337127685547 151.1738586425781 234.8109436035156
5105 161.2031707763672 151.2685089111328 234.9767150878906
5106 161.6305084228516 151.0404052734375 235.1022796630859
5107 161.1377868652344 151.2146911621094 235.2436828613281
5108 161.3605651855469 150.8968353271484 235.3938903808594
5109 161.0339508056641 151.0094757080078 235.7704772949219
5110 161.1396026611328 150.4688873291016 235.7144165039062
5111 161.6200256347656 150.1162414550781 235.0506134033203
5112 161.4055328369141 150.4357757568359 235.3804473876953
5113 161.6044158935547 150.0071105957031 234.7988128662109
5114 161.3943176269531 151.6857299804688 231.0051116943359
5115 161.3904571533203 151.0538635253906 231.9243621826172
5116 161.9626007080078 152.3216705322266 242.6044616699219
5117 161.899658203125 150.6644592285156 241.2918701171875
5118 167.5030517578125 151.6934661865234 253.2768859863281
5119 166.6570587158203 151.5416717529297 252.6275939941406
5120 167.42431640625 151.2238006591797 252.7110595703125
5121 167.9214019775391 151.2166900634766 252.8343048095703
5122 168.1179962158203 150.0714416503906 252.9422302246094
5123 168.3682708740234 149.7540435791016 252.8868255615234
5124 169.0592651367188 149.6794891357422 252.7581176757812
5125 170.3076934814453 150.2799377441406 252.7545166015625
5126 166.6122741699219 153.0676116943359 219.6755981445312
5127 166.9853515625 152.8829803466797 219.2059478759766
5128 167.092041015625 152.0995483398438 219.2759094238281
5129 167.5018310546875 152.0033111572266 218.9676055908203
5130 168.7233581542969 153.0031585693359 218.1024475097656
5131 169.0101776123047 152.9317321777344 231.8814697265625
5132 170.2570190429688 153.1974029541016 229.6298065185547
5133 170.3968353271484 153.0685119628906 229.3915100097656
5134 171.3571624755859 153.0108642578125 228.4120788574219
5135 170.6252899169922 152.7430877685547 229.0998840332031
5136 171.4898071289062 152.2338104248047 228.2468872070312
5137 171.7151947021484 152.3812561035156 227.9590454101562
5138 171.6486206054688 151.9638977050781 227.9940643310547
5139 171.6458740234375 151.3853912353516 228.0145416259766
5140 171.6101531982422 151.8408508300781 227.6135559082031
5141 171.7042694091797 151.7569427490234 227.404541015625
5142 171.7639007568359 151.0433197021484 227.6286468505859
5143 172.0152893066406 150.7570495605469 227.4618072509766
5144 172.3815002441406 150.8337860107422 227.2884368896484
5145 172.5212249755859 149.3057403564453 227.4100799560547
5146 172.7714233398438 150.4871826171875 227.2204742431641
5147 173.1680755615234 149.5235137939453 227.1748046875
5148 172.6199798583984 148.8966827392578 227.3407287597656
5149 173.9199066162109 148.0799255371094 226.4575958251953
5150 172.8751831054688 148.2055816650391 227.0025787353516
5151 173.4920043945312 147.6052856445312 226.6996765136719
5152 173.8359222412109 146.6912384033203 226.7689208984375
5153 173.64892578125 147.1803436279297 226.6968841552734
5154 173.2283477783203 146.3720092773438 227.0562744140625
5155 174.1776885986328 146.3130950927734 226.7853240966797
5156 174.0448913574219 145.8253173828125 227.0518951416016
5157 174.6830291748047 145.4989166259766 227.0436859130859
5158 174.5207824707031 145.0566864013672 227.2607269287109
5159 176.0144195556641 144.6502990722656 226.8329162597656
5160 175.0042877197266 144.5684204101562 227.1600189208984
5161 176.72021484375 142.4099884033203 227.0749053955078
5162 175.7973785400391 143.1413879394531 227.0763702392578
5163 175.8673248291016 142.1135559082031 227.2975311279297
5164 173.8029174804688 141.6573944091797 220.6098785400391
5165 174.0538787841797 140.2012176513672 221.3371124267578
5166 173.3683013916016 140.1818084716797 220.8806915283203
5167 173.0461730957031 140.2723083496094 220.6284790039062
5168 173.0079345703125 139.3643646240234 220.8475341796875
5169 172.6977081298828 139.3553009033203 220.6401977539062
5170 172.6240692138672 139.0171203613281 220.6065063476562
5171 171.8675994873047 139.0416107177734 220.4021759033203
5172 172.2242584228516 138.4437866210938 220.3651733398438
5173 171.8684844970703 138.0237274169922 220.3339080810547
5174 170.6899108886719 137.4355163574219 220.9045715332031
5175 169.9623413085938 137.6617584228516 221.3682861328125
5176 170.0922088623047 137.7884063720703 220.9472045898438
5177 169.1071014404297 138.3287506103516 221.1247863769531
5178 169.6676483154297 138.1533508300781 220.8655395507812
5179 171.1899719238281 153.4893646240234 232.9278564453125
5180 172.6823272705078 153.2167663574219 226.5621643066406
5181 173.5030212402344 152.7217254638672 244.4535522460938
5182 175.6455841064453 153.1725311279297 252.8716430664062
5183 174.9364318847656 153.0999755859375 252.9936065673828
5184 176.0953369140625 150.2942962646484 227.9738616943359
5185 175.603271484375 150.7660980224609 228.0103912353516
5186 175.9730987548828 150.7428894042969 227.8267364501953
5187 176.5210266113281 150.4942474365234 227.7772674560547
5188 176.9112091064453 150.2548522949219 227.8547973632812
5189 177.0404052734375 149.3686981201172 228.2945556640625
5190 177.5114135742188 149.9656982421875 228.0032806396484
5191 176.2156372070312 153.3164215087891 248.94287109375
5192 176.4888610839844 153.3143157958984 249.322021484375
5193 174.6904296875 151.9138946533203 219.4217681884766
5194 179.5601043701172 152.5695037841797 239.5938873291016
5195 160.4077606201172 152.5119781494141 235.523681640625
5196 160.4545745849609 152.1309814453125 233.7683410644531
5197 160.9521026611328 151.3785247802734 234.4402618408203
5198 161.1081085205078 151.2120208740234 234.1737213134766
5199 161.1966094970703 150.9092102050781 233.9069976806641
5200 160.6365509033203 152.5344543457031 237.0690765380859
5201 160.6275787353516 151.6976013183594 236.4705505371094
5202 160.588623046875 152.0006713867188 236.3780822753906
5203 160.7418365478516 151.3615112304688 236.2718811035156
5204 160.8989715576172 151.4025573730469 235.2270812988281
5205 161.8077545166016 151.9269561767578 241.8558197021484
5206 161.6782684326172 149.4406890869141 239.5533142089844
5207 161.6134033203125 148.8441772460938 239.1738891601562
5208 162.2337493896484 152.8359680175781 243.0489349365234
5209 162.5882415771484 152.9701843261719 243.6216430664062
5210 163.6681365966797 151.7411041259766 245.8804931640625
5211 163.73046875 149.0198974609375 247.108642578125
5212 163.7203979492188 148.7931518554688 246.8033447265625
5213 163.7182464599609 147.3009643554688 247.0482635498047
5214 163.9652099609375 152.6696014404297 227.1373443603516
5215 164.6072998046875 152.4428405761719 249.4928283691406
5216 164.9002838134766 152.6663513183594 250.084228515625
5217 165.9654235839844 152.9341583251953 220.9124298095703
5218 166.5756378173828 151.8152465820312 220.0262603759766
5219 168.0247344970703 151.8708953857422 218.7577362060547
5220 169.4243774414062 152.9507904052734 217.9140777587891
5221 169.3985443115234 153.0480499267578 254.1338806152344
5222 169.7502288818359 152.8689575195312 254.00341796875
5223 170.7818450927734 152.855712890625 253.8435363769531
5224 170.9709777832031 152.6300811767578 253.6752166748047
5225 171.4496154785156 152.43359375 253.3769989013672
5226 171.9864959716797 151.7259063720703 252.9850616455078
5227 172.1795806884766 152.4067687988281 253.0323791503906
5228 174.4777374267578 151.2735290527344 252.3356781005859
5229 173.5490112304688 151.1984100341797 252.5147094726562
5230 173.7644500732422 150.5831604003906 252.5409240722656
5231 171.9996032714844 149.3058319091797 252.5550537109375
5232 175.0583648681641 149.9386138916016 252.5394287109375
5233 173.6401977539062 149.0494384765625 252.5206756591797
5234 173.9372100830078 148.9528350830078 252.4745330810547
5235 174.2734069824219 148.1959381103516 251.9506225585938
5236 173.8447418212891 147.6365966796875 251.7505798339844
5237 174.7088012695312 147.7394256591797 251.2531890869141
5238 171.3321685791016 152.8500061035156 253.7247314453125
5239 169.6329345703125 152.7752380371094 229.5941009521484
5240 169.2227630615234 152.4924011230469 229.6811828613281
5241 169.2017669677734 152.1262969970703 229.5397796630859
5242 170.2749633789062 152.6642150878906 229.3320007324219
5243 170.5641021728516 149.3571014404297 229.1381988525391
5244 170.3183441162109 148.9606170654297 229.2877502441406
5245 170.6518707275391 148.7788238525391 229.0610961914062
5246 170.4703826904297 148.4036865234375 229.0913391113281
5247 169.2074432373047 148.4462280273438 229.3636932373047
5248 169.3027954101562 148.8214874267578 229.3972778320312
5249 168.4308929443359 148.45947265625 229.6714935302734
5250 166.3227081298828 149.8092803955078 231.7044067382812
5251 167.2064208984375 149.7844085693359 230.676513671875
5252 166.8937530517578 150.7749176025391 231.2709350585938
5253 165.766845703125 149.3970336914062 231.9995574951172
5254 165.9572448730469 148.8803100585938 231.5091247558594
5255 166.3995513916016 148.8013763427734 231.1246643066406
5256 165.6360168457031 147.3401794433594 230.6279602050781
5257 165.4593048095703 148.01318359375 231.1918334960938
5258 165.0462493896484 147.4517822265625 230.8109130859375
5259 164.3870239257812 147.4225921630859 231.0429992675781
5260 164.8170623779297 147.0895385742188 230.3591766357422
5261 164.7147521972656 146.7474822998047 229.7001342773438
5262 164.0124969482422 147.1529541015625 230.7796478271484
5263 163.8102722167969 146.9191589355469 230.3686828613281
5264 162.9468536376953 147.4064178466797 228.9117736816406
5265 162.7659454345703 148.1468200683594 229.5198059082031
5266 169.5847625732422 152.9765167236328 229.8840026855469
5267 170.7537078857422 152.9256896972656 233.1874542236328
5268 171.7969055175781 153.2227783203125 228.0429992675781
5269 171.9592895507812 151.8107299804688 227.2168731689453
5270 173.1781616210938 152.7029724121094 244.6163940429688
5271 173.3781280517578 152.43408203125 244.4069976806641
5272 173.7542724609375 152.4477081298828 244.2331695556641
5273 173.5040740966797 152.121337890625 244.3823699951172
5274 173.6784210205078 152.2266693115234 244.2307281494141
5275 173.9358062744141 151.9606475830078 244.2318267822266
5276 173.9020233154297 151.6839447021484 244.5330352783203
5277 173.6509399414062 151.6966094970703 244.7805328369141
5278 173.3396453857422 152.1705322265625 244.6878967285156
5279 173.4870147705078 152.1427459716797 245.1363677978516
5280 173.3418579101562 152.9480895996094 226.2817687988281
5281 175.2267456054688 152.8018951416016 252.5265655517578
5282 175.1633605957031 152.3540344238281 225.8680267333984
5283 174.6722564697266 152.5003814697266 226.0341491699219
5284 174.752197265625 152.0878601074219 226.1475830078125
5285 174.8009033203125 151.7735900878906 226.1388702392578
5286 175.7680816650391 153.0046539306641 244.3147277832031
5287 176.4452819824219 153.0185699462891 249.39111328125
5288 176.1338958740234 152.6084899902344 248.6458740234375
5289 177.5076904296875 152.6959838867188 229.2052612304688
5290 178.360595703125 153.0148315429688 243.4566345214844
5291 178.2893371582031 152.3380737304688 231.1048278808594
5292 178.5921936035156 151.8480072021484 231.2787780761719
5293 178.4955444335938 151.0193634033203 229.6454620361328
5294 178.4029846191406 150.41748046875 228.7007293701172
5295 178.6903381347656 148.9177551269531 228.37060546875
5296 178.638427734375 149.7483978271484 228.7162933349609
5297 178.2708129882812 151.8561096191406 243.9456329345703
5298 177.6748809814453 151.9179992675781 244.2070617675781
5299 177.86572265625 151.4238586425781 244.5691070556641
5300 177.5503387451172 151.4227294921875 244.569091796875
5301 177.7102355957031 151.1398315429688 244.6531982421875
5302 178.6959228515625 151.9544830322266 232.1473999023438
5303 163.6383361816406 150.8310852050781 245.5728454589844
5304 163.7580261230469 150.0748443603516 245.9830322265625
5305 163.7883605957031 148.1266021728516 246.0856018066406
5306 163.6291351318359 147.8959045410156 245.4190216064453
5307 163.7068939208984 147.2044372558594 245.8619079589844
5308 168.7901306152344 152.7654876708984 231.1306457519531
5309 168.0972290039062 152.1556701660156 231.2070770263672
5310 168.3938751220703 152.4373474121094 232.2746887207031
5311 167.6580963134766 151.9660339355469 232.2904052734375
5312 167.6089782714844 151.9330902099609 232.86328125
5313 169.0620727539062 152.7768402099609 230.2688140869141
5314 171.2737426757812 152.8672332763672 217.8440399169922
5315 172.0623626708984 152.8664245605469 217.9819641113281
5316 170.1721496582031 152.2030944824219 233.3982696533203
5317 169.8845367431641 151.928466796875 233.6224822998047
5318 169.4368438720703 151.7853546142578 234.1234130859375
5319 169.0044708251953 151.7492218017578 234.3073120117188
5320 169.0965881347656 151.6149444580078 234.5756225585938
5321 168.0897521972656 151.1611328125 235.9930114746094
5322 167.1813049316406 151.2039642333984 235.4859313964844
5323 167.6361541748047 151.0449371337891 236.0844421386719
5324 166.9524383544922 150.9545440673828 235.8993682861328
5325 165.7811889648438 150.7358856201172 235.4867248535156
5326 166.1492767333984 151.0409851074219 235.11328125
5327 173.9402923583984 152.5309600830078 252.7993011474609
5328 173.5000457763672 151.8768157958984 252.6058807373047
5329 174.1466064453125 152.1290588378906 252.5561370849609
5330 174.5181884765625 151.7855224609375 252.3542785644531
5331 175.1158905029297 152.331787109375 252.2525787353516
5332 175.1778259277344 151.9448547363281 252.0797271728516
5333 175.0332794189453 151.3779144287109 252.1517028808594
5334 176.5024871826172 150.2107391357422 252.2478637695312
5335 177.0307006835938 150.1486511230469 251.9927062988281
5336 173.0144195556641 152.8079376220703 253.0585021972656
5337 172.5105133056641 150.0337982177734 243.3819732666016
5338 172.8547515869141 149.8944549560547 243.6553649902344
5339 172.6089782714844 149.3991241455078 243.6218566894531
5340 171.7855682373047 149.5020294189453 242.5765533447266
5341 172.2482757568359 149.2433319091797 243.4039306640625
5342 171.4401702880859 148.3728637695312 242.9084777832031
5343 172.9162292480469 153.0145874023438 243.0194702148438
5344 172.7033843994141 152.9134216308594 242.3197326660156
5345 174.2928314208984 152.8404693603516 252.9402770996094
5346 173.1504211425781 153.0637512207031 243.4268798828125
5347 173.5935668945312 152.5430755615234 230.8730773925781
5348 173.9866333007812 153.1269989013672 243.7000579833984
5349 173.8545074462891 152.9198760986328 242.8420562744141
5350 174.788818359375 152.7475128173828 243.4510192871094
5351 175.2581329345703 152.4384765625 243.6092529296875
5352 174.7985382080078 152.8142547607422 243.6438293457031
5353 174.7338104248047 152.7813262939453 243.8494720458984
5354 175.1923675537109 151.0954132080078 241.6981506347656
5355 175.2109527587891 150.9366607666016 240.8842010498047
5356 175.5673065185547 150.4857788085938 241.0247344970703
5357 177.7560424804688 153.0352630615234 221.8362731933594
5358 177.3514709472656 152.6941528320312 221.7398834228516
5359 176.9073028564453 152.1570281982422 221.4660949707031
5360 176.3931884765625 152.2386932373047 220.5679473876953
5361 169.0245208740234 151.4081420898438 218.5470733642578
5362 168.1183929443359 152.0562438964844 230.5674438476562
5363 171.3283538818359 151.8989715576172 218.2264862060547
5364 171.1181793212891 152.5980072021484 218.0229949951172
5365 171.7380523681641 152.6012725830078 218.1429138183594
5366 170.5137481689453 151.6938934326172 233.3503723144531
5367 172.2676544189453 152.6375427246094 253.1084136962891
5368 172.305908203125 152.8660278320312 253.3125610351562
5369 172.8688354492188 152.3555908203125 252.8204956054688
5370 172.8711700439453 150.6900939941406 252.5808410644531
5371 172.3616333007812 151.2800445556641 252.7679138183594
5372 172.6270751953125 152.8847351074219 243.0111999511719
5373 172.9544067382812 152.8185119628906 243.5267333984375
5374 172.3919067382812 152.6395263671875 242.9714965820312
5375 172.3051147460938 152.2400817871094 242.9919738769531
5376 172.9659576416016 152.5498962402344 243.6017456054688
5377 172.7604370117188 150.9928436279297 243.4577178955078
5378 172.1522369384766 152.6536865234375 242.4127502441406
5379 172.1132507324219 152.4351806640625 242.6244506835938
5380 172.0016021728516 152.6150360107422 241.7639465332031
5381 171.83056640625 152.39892578125 241.9502868652344
5382 171.4231872558594 151.4313354492188 241.5625610351562
5383 171.0361785888672 150.6530303955078 241.0440216064453
5384 170.9839782714844 151.3975067138672 240.7134094238281
5385 168.8189544677734 149.8771362304688 239.3201293945312
5386 168.3709411621094 149.3531036376953 239.0229644775391
5387 168.3172760009766 149.523193359375 238.9343414306641
5388 168.0232543945312 147.0574798583984 238.9102020263672
5389 168.3166046142578 146.9293975830078 239.0591430664062
5390 168.1693725585938 146.2887268066406 239.2022247314453
5391 167.6115570068359 148.7340087890625 238.9472045898438
5392 167.0155944824219 148.7707824707031 239.2978668212891
5393 167.5609283447266 149.1299896240234 238.9010467529297
5394 166.9950408935547 149.0005035400391 239.1691436767578
5395 166.7670440673828 149.1522064208984 238.9200592041016
5396 165.8078308105469 148.9159088134766 238.6578063964844
5397 166.5728149414062 149.3309783935547 238.364501953125
5398 165.2495727539062 148.9272155761719 238.1291046142578
5399 164.2353210449219 149.1441955566406 236.4278259277344
5400 163.4406280517578 148.4264984130859 236.4791870117188
5401 163.2964477539062 148.6408233642578 235.9584350585938
5402 162.7480316162109 148.0865783691406 236.4126892089844
5403 162.4559173583984 148.3355712890625 235.8223724365234
5404 162.1492156982422 147.4777069091797 236.7432403564453
5405 173.0380249023438 152.6792755126953 241.4022674560547
5406 173.2829284667969 152.6410369873047 241.6305694580078
5407 173.822265625 151.9801025390625 240.4784545898438
5408 173.4248657226562 151.8982086181641 239.35009765625
5409 174.1609191894531 151.4875183105469 239.6233825683594
5410 174.6924743652344 150.9881134033203 239.7731323242188
5411 174.1032257080078 150.9332427978516 239.0381622314453
5412 174.1793975830078 150.2799377441406 239.1128997802734
5413 173.8497924804688 150.7243194580078 238.4880981445312
5414 167.5128173828125 146.0305786132812 218.5550537109375
5415 167.8743896484375 145.0657501220703 218.5394592285156
5416 167.1403350830078 145.7910919189453 218.7371673583984
5417 167.1483154296875 144.6747589111328 218.7709808349609
5418 167.8902282714844 144.3751373291016 218.5263824462891
5419 173.4575653076172 152.6822204589844 245.5705871582031
5420 174.2703552246094 152.2952117919922 242.1864929199219
5421 173.8560791015625 152.2434539794922 241.4490661621094
5422 174.2886352539062 151.8990478515625 241.4256591796875
5423 174.6522216796875 152.4130859375 242.9297637939453
5424 175.5438079833984 151.9420776367188 227.8787231445312
5425 176.3397979736328 152.0997009277344 249.5283813476562
5426 176.1775360107422 152.0082092285156 248.8369293212891
5427 177.0296630859375 152.3228607177734 223.1213073730469
5428 177.0736083984375 152.3410186767578 221.6336212158203
5429 179.3713073730469 150.8753051757812 243.4884033203125
5430 179.5633087158203 150.9282989501953 243.099853515625
5431 179.5110473632812 152.3990325927734 240.7495422363281
5432 160.6345672607422 151.8257446289062 237.4696807861328
5433 163.8808898925781 150.683349609375 227.3182525634766
5434 166.0918426513672 151.7766418457031 252.3185272216797
5435 165.9254608154297 151.2232360839844 251.7019653320312
5436 166.609619140625 151.1933441162109 252.2962951660156
5437 166.6788330078125 150.9874572753906 252.2524871826172
5438 166.3739318847656 150.7648315429688 252.0610504150391
5439 167.2438659667969 150.7943267822266 252.7000732421875
5440 167.3173828125 151.0080871582031 252.6183929443359
5441 171.8170471191406 150.4361724853516 227.7022247314453
5442 172.0028381347656 149.8448028564453 227.5642242431641
5443 171.7722778320312 149.7322692871094 227.7928771972656
5444 171.9844207763672 149.2725830078125 227.7005615234375
5445 171.765869140625 152.0264739990234 242.1345977783203
5446 172.8173675537109 152.3831329345703 240.1625061035156
5447 173.2032623291016 152.4250946044922 244.6200408935547
5448 173.3795928955078 152.2743682861328 243.8149261474609
5449 173.7354431152344 152.1286010742188 244.0335083007812
5450 173.8523101806641 152.1146545410156 230.7441101074219
5451 172.405029296875 150.8488159179688 218.5293273925781
5452 173.1249694824219 150.8910369873047 218.8023223876953
5453 173.1275482177734 150.0748443603516 218.7315063476562
5454 172.7284698486328 149.3377685546875 218.5205535888672
5455 173.7479248046875 152.1665496826172 245.677490234375
5456 174.2420349121094 150.8328399658203 245.8303527832031
5457 173.8746490478516 151.081787109375 245.34619140625
5458 173.6808319091797 151.5925598144531 245.1295471191406
5459 173.8004760742188 151.23779296875 245.0511779785156
5460 173.8308258056641 151.4038391113281 244.8430023193359
5461 175.5814514160156 152.3957977294922 251.9757690429688
5462 175.7716064453125 152.6485595703125 244.0361938476562
5463 175.5292205810547 152.3048553466797 219.6174621582031
5464 176.0950012207031 152.3330688476562 244.0527038574219
5465 175.8451995849609 152.1874694824219 243.9073486328125
5466 176.4646453857422 152.4526519775391 244.1571044921875
5467 176.5225219726562 151.6061401367188 249.8858947753906
5468 176.7341461181641 151.3951416015625 250.4617767333984
5469 176.3505249023438 151.7190399169922 249.2423858642578
5470 176.7162628173828 151.3855285644531 249.6549224853516
5471 176.5514831542969 151.3841247558594 249.0478210449219
5472 177.2327575683594 150.9401092529297 249.2527313232422
5473 177.0005645751953 151.4106903076172 223.2406921386719
5474 160.4644470214844 152.1496276855469 233.4458312988281
5475 160.9848480224609 149.5718536376953 236.9837951660156
5476 160.6409454345703 148.7180023193359 236.5904846191406
5477 160.6751861572266 148.4369506835938 237.0435638427734
5478 163.671142578125 147.6652221679688 227.5003662109375
5479 163.4262847900391 146.3932342529297 227.7005615234375
5480 163.5419311523438 146.3603973388672 227.2786865234375
5481 163.6863250732422 145.3492736816406 226.80078125
5482 163.578369140625 145.8462219238281 227.7718353271484
5483 163.7469940185547 145.1394348144531 226.9677886962891
5484 164.6345062255859 144.0420227050781 227.1427917480469
5485 164.0962219238281 144.8391418457031 227.3923187255859
5486 164.306396484375 143.9186248779297 226.6473693847656
5487 165.7609100341797 144.8332061767578 228.4743347167969
5488 166.5842132568359 144.4460601806641 228.1924133300781
5489 166.8603210449219 144.9461975097656 228.697265625
5490 166.5248870849609 145.6490936279297 228.9412994384766
5491 167.4622344970703 145.2493591308594 228.8854522705078
5492 167.5153045654297 146.0048522949219 229.0773620605469
5493 167.8731079101562 146.0495758056641 229.0120697021484
5494 168.1148071289062 146.8667907714844 229.3543090820312
5495 168.3590087890625 146.2932891845703 228.881591796875
5496 168.8162078857422 146.8155517578125 228.8001098632812
5497 168.1152801513672 145.1379089355469 228.6844940185547
5498 162.6829528808594 151.9899444580078 228.676025390625
5499 163.4145355224609 151.1002502441406 244.8551025390625
5500 165.0844573974609 151.7839965820312 250.6730041503906
5501 166.0062561035156 152.1367340087891 252.4089965820312
5502 167.4868316650391 151.7354278564453 231.6139526367188
5503 168.5016784667969 152.0440368652344 229.9748077392578
5504 170.8197479248047 149.2545471191406 228.9076995849609
5505 171.4923553466797 151.1002502441406 228.2438049316406
5506 171.4920806884766 151.8730926513672 241.4825744628906
5507 171.6712341308594 152.2373046875 241.0201416015625
5508 171.9237670898438 152.3991088867188 240.498779296875
5509 172.4099884033203 152.3541412353516 239.8415222167969
5510 171.4255218505859 150.4236907958984 241.6499481201172
5511 173.0910491943359 151.1251831054688 243.6640625
5512 173.2301025390625 149.6134185791016 243.7529602050781
5513 172.5635528564453 148.7162017822266 243.6910705566406
5514 172.8711700439453 148.6136627197266 243.7264556884766
5515 173.2545318603516 146.9486694335938 243.7612609863281
5516 173.7427520751953 147.3575744628906 243.8817291259766
5517 174.6358032226562 151.2522583007812 239.9664611816406
5518 174.8218688964844 151.8647003173828 228.2955474853516
5519 177.0888366699219 150.72607421875 227.8087615966797
5520 177.4512176513672 150.3288269042969 227.9074401855469
5521 175.9048004150391 151.9650421142578 225.3027954101562
5522 175.6045989990234 151.9173126220703 251.7957458496094
5523 176.0580291748047 151.6303863525391 244.0770568847656
5524 176.2532043457031 151.5069732666016 248.6915130615234
5525 177.1759033203125 151.8743286132812 244.2533721923828
5526 179.6891174316406 151.5153198242188 241.3221282958984
5527 179.8544006347656 151.8051910400391 239.3948974609375
5528 160.8875427246094 150.6406860351562 236.3993530273438
5529 163.5032501220703 151.8308258056641 245.2139739990234
5530 166.3534088134766 151.9300384521484 252.6577301025391
5531 167.0535278320312 150.3803100585938 219.4207916259766
5532 167.0180511474609 151.3708190917969 219.4435882568359
5533 168.0345458984375 151.6965026855469 253.4089965820312
5534 168.5861053466797 151.4127197265625 253.0762176513672
5535 168.5217590332031 151.1257934570312 252.8217620849609
5536 166.9562072753906 151.3150939941406 231.7110443115234
5537 166.6446228027344 151.2903594970703 232.3942260742188
5538 169.4890899658203 151.9593963623047 229.4132232666016
5539 171.4373931884766 152.0943298339844 239.8308410644531
5540 171.9369201660156 152.2990417480469 239.8603363037109
5541 171.8857574462891 151.6179046630859 218.3047180175781
5542 172.9906921386719 151.9455261230469 238.9814758300781
5543 173.7981109619141 151.5314636230469 238.9897155761719
5544 173.6369323730469 149.9210510253906 238.0874938964844
5545 173.6513366699219 151.0231323242188 232.6516571044922
5546 175.181884765625 151.8932800292969 228.0218963623047
5547 175.6070709228516 151.4635009765625 251.8517761230469
5548 176.1757507324219 151.1711730957031 251.7108306884766
5549 176.0560150146484 150.6634063720703 252.1875610351562
5550 176.8666076660156 150.6280212402344 251.9642333984375
5551 175.8209075927734 149.4857025146484 246.9552764892578
5552 177.0063934326172 148.8972320556641 248.1190338134766
5553 175.4835815429688 149.0614929199219 246.629638671875
5554 176.4328460693359 148.5243835449219 247.5986938476562
5555 175.0963439941406 148.7471923828125 246.3516235351562
5556 175.4510650634766 148.1862640380859 246.821533203125
5557 174.5657043457031 147.7692565917969 246.0727996826172
5558 174.8778381347656 147.1739807128906 246.2806396484375
5559 175.1742248535156 146.8154602050781 246.3990936279297
5560 174.8007202148438 146.4902801513672 245.7596435546875
5561 175.8204498291016 145.5407409667969 246.0914001464844
5562 175.4420013427734 146.2779998779297 246.2460174560547
5563 176.4390258789062 145.7037506103516 246.6576690673828
5564 176.2552642822266 145.0442352294922 246.1732788085938
5565 175.6585540771484 145.2249145507812 245.9000244140625
5566 174.8807983398438 145.1913604736328 245.6520080566406
5567 174.8232269287109 144.5825500488281 245.4563598632812
5568 174.1708831787109 144.9420623779297 245.3708953857422
5569 174.2012634277344 143.7044982910156 244.3217163085938
5570 174.2879180908203 144.245361328125 244.9388275146484
5571 174.7717132568359 143.7161407470703 244.5635375976562
5572 174.79638671875 143.4361572265625 244.1634063720703
5573 175.3374176025391 143.2194213867188 244.2199096679688
5574 174.8988342285156 143.2035369873047 244.0476989746094
5575 175.1962585449219 142.9132843017578 244.1070709228516
5576 175.9571990966797 142.5357971191406 244.4228973388672
5577 175.4255218505859 142.0280609130859 244.4648132324219
5578 176.3551330566406 142.4560852050781 244.6042175292969
5579 175.9014587402344 141.7366180419922 244.6463012695312
5580 176.5691375732422 141.4746551513672 245.0234832763672
5581 176.4386291503906 141.8050537109375 244.9179077148438
5582 176.8672180175781 141.7393951416016 245.5526123046875
5583 176.94921875 140.9770050048828 245.0411682128906
5584 177.0588836669922 141.3450927734375 245.4788818359375
5585 177.4454193115234 140.7580261230469 245.2153625488281
5586 176.7687072753906 140.0959625244141 245.9389343261719
5587 177.3660736083984 140.2185363769531 245.9139251708984
5588 177.0070037841797 140.0594635009766 246.864501953125
5589 175.7622222900391 139.8817291259766 247.9554901123047
5590 175.5173950195312 139.9706268310547 248.4765167236328
5591 174.7007598876953 140.8058929443359 249.7021026611328
5592 174.8907012939453 142.0105743408203 250.0138549804688
5593 174.5518493652344 141.2129058837891 249.9744262695312
5594 176.0758361816406 140.8766937255859 249.1070861816406
5595 176.0578155517578 141.6468963623047 249.3076934814453
5596 175.9317626953125 142.1097259521484 249.5593719482422
5597 176.0177764892578 142.8201446533203 249.9178009033203
5598 176.5459747314453 151.4519805908203 224.2112274169922
5599 176.6595001220703 150.8125610351562 224.0192260742188
5600 177.0444946289062 149.5776672363281 221.2896423339844
5601 176.9821472167969 148.8029479980469 220.4761657714844
5602 176.7767639160156 148.7138519287109 220.2678985595703
5603 179.2750396728516 151.46923828125 232.3593902587891
5604 179.6099700927734 151.1054382324219 232.9106750488281
5605 179.6270141601562 150.7476806640625 232.2859191894531
5606 179.4544982910156 150.3000335693359 231.6247253417969
5607 164.4585266113281 150.1159515380859 248.7672119140625
5608 164.3046722412109 149.0494689941406 248.5977783203125
5609 164.5765380859375 149.1167449951172 249.482177734375
5610 167.2740783691406 150.8952026367188 219.1809539794922
5611 166.6534729003906 151.3823547363281 232.9034118652344
5612 167.5686340332031 151.5444946289062 230.8398895263672
5613 167.9901580810547 151.7107849121094 230.2949829101562
5614 170.1539001464844 151.9205474853516 229.3359527587891
5615 170.2064666748047 151.5655975341797 233.6143646240234
5616 171.0166473388672 151.8050994873047 253.3948364257812
5617 171.6513061523438 150.6900939941406 228.0386962890625
5618 171.39794921875 151.9248046875 241.0731658935547
5619 170.2549438476562 151.3349456787109 239.8739624023438
5620 170.6536865234375 151.5450592041016 238.2652587890625
5621 171.3663330078125 151.5675964355469 238.0846862792969
5622 170.9474792480469 151.3186645507812 237.5299835205078
5623 171.8639373779297 151.131103515625 237.3506164550781
5624 172.9578857421875 150.6163940429688 237.2494049072266
5625 172.1761322021484 150.3369598388672 236.7821350097656
5626 173.0016479492188 150.2599792480469 237.0679473876953
5627 171.5086517333984 151.0211486816406 218.4559173583984
5628 172.4989166259766 151.9641723632812 238.7414855957031
5629 171.6962890625 150.2771911621094 242.1075286865234
5630 169.7186737060547 148.5570983886719 240.9944763183594
5631 170.0126953125 148.4740142822266 241.2541198730469
5632 169.7801055908203 147.9353790283203 241.1996459960938
5633 169.6747283935547 146.7679748535156 241.2277984619141
5634 169.7682800292969 147.3318481445312 241.3240356445312
5635 170.0268707275391 146.5230255126953 242.2315673828125
5636 169.6576690673828 144.8975830078125 242.9283142089844
5637 170.112060546875 145.7387084960938 242.8099212646484
5638 170.1720275878906 145.2101745605469 243.5269165039062
5639 169.8300933837891 145.8544006347656 241.8177337646484
5640 174.1221771240234 151.2331695556641 239.1950225830078
5641 172.9584350585938 151.0533294677734 232.8089447021484
5642 172.4866943359375 150.1838073730469 232.9036102294922
5643 175.6842956542969 151.2818603515625 225.2229766845703
5644 175.8893737792969 151.704345703125 227.8659362792969
5645 177.0152130126953 150.4406280517578 223.0958709716797
5646 178.3948669433594 151.2976379394531 244.4434509277344
5647 178.7344665527344 151.7567749023438 243.5596923828125
5648 161.6423797607422 150.3568572998047 240.1254577636719
5649 162.5857238769531 149.7359008789062 242.2548065185547
5650 167.4237518310547 149.3553619384766 219.0078277587891
5651 167.7705230712891 150.2538909912109 218.8638000488281
5652 168.0518493652344 150.6516418457031 218.7487030029297
5653 169.7631072998047 150.1996307373047 218.5093383789062
5654 170.4108276367188 149.8931121826172 218.4847564697266
5655 170.8685760498047 150.2814025878906 218.5048217773438
5656 167.03271484375 151.0978698730469 231.2799224853516
5657 166.5338592529297 150.9887237548828 231.8883514404297
5658 167.4781036376953 151.1859893798828 230.6072998046875
5659 168.3363800048828 151.4977874755859 229.8029022216797
5660 169.2310485839844 149.8697662353516 229.4295806884766
5661 168.6158142089844 150.0748443603516 229.6185302734375
5662 169.5876159667969 151.4608917236328 234.6713562011719
5663 169.8664398193359 151.5702362060547 234.0604248046875
5664 169.9959564208984 151.1448516845703 234.6963958740234
5665 169.7449188232422 151.2407989501953 235.2865447998047
5666 169.9687042236328 151.0207672119141 235.0951232910156
5667 170.0696716308594 150.7524261474609 234.9198455810547
5668 170.0929107666016 150.7568969726562 235.3361663818359
5669 170.1547241210938 149.9592437744141 234.9453582763672
5670 170.4957122802734 151.1112213134766 233.9510498046875
5671 171.6826324462891 151.0796966552734 252.8257751464844
5672 172.8258056640625 151.6076507568359 238.2941131591797
5673 173.4737396240234 151.3279266357422 238.3138732910156
5674 173.1769104003906 151.0436096191406 237.7650909423828
5675 172.2985534667969 150.5537109375 242.9951934814453
5676 169.5643005371094 148.0112609863281 218.4747467041016
5677 169.6924743652344 149.3122253417969 218.5008697509766
5678 173.2797698974609 151.5361328125 232.4631042480469
5679 173.7221221923828 151.6300659179688 243.9136810302734
5680 173.4030151367188 150.6579437255859 232.8386077880859
5681 174.1421813964844 151.2925415039062 244.7460174560547
5682 173.9641418457031 151.1134643554688 244.8305358886719
5683 174.0743408203125 150.9961090087891 244.7197875976562
5684 176.0944213867188 148.6815643310547 245.0937347412109
5685 174.5449066162109 148.4020233154297 245.1654815673828
5686 176.2226257324219 148.195556640625 245.1521606445312
5687 176.5714874267578 148.1188354492188 244.6587829589844
5688 176.0842895507812 147.2064666748047 244.4257354736328
5689 176.1080932617188 148.8208770751953 244.4384460449219
5690 175.8910827636719 149.2456665039062 244.4347686767578
5691 175.7077331542969 148.6981048583984 244.2850341796875
5692 175.4683685302734 149.4940032958984 244.2284851074219
5693 173.9680786132812 149.4719696044922 243.9240875244141
5694 173.4622497558594 150.4337768554688 243.8190002441406
5695 174.1181945800781 151.8325347900391 244.0210723876953
5696 174.3780059814453 151.4417114257812 243.9535369873047
5697 174.7211303710938 151.7168579101562 244.0245056152344
5698 175.1188659667969 151.2989807128906 244.0346832275391
5699 174.8953247070312 150.8131103515625 243.9909057617188
5700 174.69921875 150.3525390625 244.0439453125
5701 175.06689453125 150.59619140625 244.2394256591797
5702 174.9311828613281 150.2782897949219 244.2177581787109
5703 174.771728515625 150.5879364013672 244.3775634765625
5704 174.7681121826172 150.3010711669922 244.2889862060547
5705 174.8680267333984 151.7892913818359 244.2401580810547
5706 175.1844329833984 151.6142120361328 244.2332305908203
5707 175.4912872314453 151.216796875 244.2478790283203
5708 175.5761566162109 151.3989105224609 244.44091796875
5709 175.7253265380859 151.1956024169922 244.4519500732422
5710 175.4742431640625 151.2001800537109 244.6918640136719
5711 173.9617156982422 150.3611602783203 244.0041198730469
5712 174.7724914550781 149.4535522460938 243.9482574462891
5713 174.8231506347656 151.6670989990234 244.4643859863281
5714 174.9456329345703 150.9757690429688 228.5987396240234
5715 175.2074432373047 150.997802734375 228.2303161621094
5716 174.9923706054688 151.1009674072266 225.6659698486328
5717 174.3035278320312 150.9475402832031 226.3057250976562
5718 176.7099304199219 150.5930328369141 220.4597778320312
5719 178.7699737548828 150.1709899902344 229.2819976806641
5720 178.0330200195312 151.1996612548828 244.6101837158203
5721 178.3370971679688 150.9941711425781 244.4691772460938
5722 178.1625061035156 150.5948944091797 244.3404235839844
5723 177.2322235107422 150.4712066650391 244.3282165527344
5724 177.6873474121094 150.3677825927734 244.3761291503906
5725 177.3010559082031 150.0185699462891 244.3504791259766
5726 179.9522247314453 150.8412017822266 234.0097045898438
5727 180.0012359619141 150.3202819824219 233.6778869628906
5728 180.3271789550781 149.4471588134766 233.5484619140625
5729 162.0008544921875 150.7448425292969 230.486572265625
5730 163.3888854980469 149.7528533935547 244.7701263427734
5731 166.9081573486328 149.7810516357422 252.84326171875
5732 167.3356018066406 150.1231994628906 253.07373046875
5733 167.0304565429688 150.3537902832031 252.94384765625
5734 167.3874969482422 150.433349609375 253.0343933105469
5735 165.8036346435547 151.1645965576172 234.3997650146484
5736 168.5935821533203 151.3424682617188 229.6435546875
5737 168.9294128417969 151.2698211669922 235.8044738769531
5738 169.8774261474609 151.3128662109375 239.2154541015625
5739 170.6986083984375 151.4199371337891 240.3052368164062
5740 171.998291015625 150.7881774902344 236.9415893554688
5741 171.4264526367188 149.5852813720703 228.2813873291016
5742 170.2393188476562 150.5455017089844 240.1921081542969
5743 169.8343353271484 150.9828033447266 239.4334259033203
5744 171.3804168701172 150.3098297119141 218.4899139404297
5745 170.8727569580078 149.3729095458984 218.3240966796875
5746 170.1026306152344 148.2163391113281 218.3761596679688
5747 173.7293701171875 151.1405181884766 238.4317321777344
5748 175.0752410888672 151.40625 244.6598663330078
5749 175.3105773925781 151.5273742675781 244.4717407226562
5750 175.5171508789062 150.9729461669922 244.4755706787109
5751 175.1775817871094 151.0002288818359 244.6563262939453
5752 175.0876770019531 150.7268676757812 244.4285888671875
5753 173.7394409179688 151.0678253173828 243.8911285400391
5754 174.1571960449219 150.1078948974609 245.5482482910156
5755 173.7882232666016 149.9441375732422 244.6272277832031
5756 173.7214660644531 149.9194183349609 244.849853515625
5757 173.8387145996094 149.5618743896484 244.8529357910156
5758 174.0868377685547 150.1530303955078 244.3944091796875
5759 174.0842895507812 149.3586273193359 244.8412780761719
5760 174.9955902099609 149.9287109375 244.4746398925781
5761 175.3135986328125 150.8672943115234 244.2279815673828
5762 176.2076721191406 151.2107543945312 224.6474304199219
5763 176.6846313476562 149.6315002441406 223.2461700439453
5764 177.2784576416016 151.1179962158203 249.891357421875
5765 177.5992736816406 150.6543579101562 251.2045288085938
5766 177.5101623535156 150.3423004150391 251.5213165283203
5767 177.9668273925781 149.8855438232422 250.9547119140625
5768 177.0135040283203 149.4952087402344 222.1024475097656
5769 176.3194732666016 147.8792266845703 220.442138671875
5770 179.5911102294922 151.2580871582031 242.5326538085938
5771 165.6096801757812 151.1318511962891 233.9209289550781
5772 166.0478973388672 151.0263366699219 232.9715576171875
5773 167.5188140869141 150.7958984375 230.3913421630859
5774 168.2902069091797 150.7630310058594 237.1851806640625
5775 167.9523773193359 150.7745666503906 236.7887878417969
5776 168.3079986572266 151.0155487060547 236.6754455566406
5777 168.6559143066406 151.0272674560547 237.1746215820312
5778 169.4305725097656 151.2805480957031 236.2407684326172
5779 169.4408874511719 151.3230743408203 235.5243225097656
5780 169.8000793457031 151.2930450439453 236.1304626464844
5781 170.0915374755859 151.2112731933594 235.9668884277344
5782 170.0800933837891 151.0265502929688 235.5583801269531
5783 169.4873962402344 150.4593811035156 229.4033966064453
5784 169.5248107910156 151.2225952148438 238.7897796630859
5785 169.6753692626953 151.3273162841797 238.5609436035156
5786 168.3817901611328 149.8781127929688 238.7409210205078
5787 169.2627410888672 150.3621978759766 239.1061401367188
5788 169.3883514404297 149.8692474365234 239.9664001464844
5789 169.90087890625 150.3158111572266 239.9239044189453
5790 169.6106719970703 151.2804718017578 237.2297515869141
5791 168.927001953125 151.1521301269531 236.376953125
5792 170.3099365234375 151.3485107421875 237.6179656982422
5793 169.7176666259766 151.3200073242188 238.1411437988281
5794 171.3304595947266 151.0052642822266 236.7203063964844
5795 170.303466796875 151.2896423339844 236.7929382324219
5796 172.3799591064453 149.7566986083984 252.5697174072266
5797 170.8075866699219 149.4980773925781 252.7064514160156
5798 170.2799377441406 148.5419921875 252.5787658691406
5799 171.5236053466797 147.419189453125 252.4989776611328
5800 171.0662689208984 146.1712341308594 252.5074920654297
5801 171.0080261230469 149.7357940673828 233.7383422851562
5802 174.9560546875 150.9683837890625 252.3086242675781
5803 175.0372314453125 150.3921203613281 252.5017242431641
5804 175.7890319824219 150.3194732666016 252.3514709472656
5805 174.7384033203125 150.3147735595703 230.0583953857422
5806 174.4836883544922 150.7434997558594 230.71435546875
5807 174.8272857666016 150.7199859619141 229.6739196777344
5808 175.1365966796875 150.066162109375 229.5990905761719
5809 174.6381530761719 149.9210510253906 230.2946014404297
5810 175.5663299560547 151.198486328125 227.9361877441406
5811 175.6759643554688 151.1744079589844 251.9678802490234
5812 176.3045501708984 150.9481048583984 227.7607574462891
5813 174.7826995849609 147.1862487792969 219.0829010009766
5814 175.2961273193359 147.8375854492188 219.7363128662109
5815 176.2956390380859 150.4992370605469 243.4894866943359
5816 176.4953460693359 149.8199920654297 243.1241149902344
5817 176.4786987304688 149.1548004150391 242.0257110595703
5818 176.9298706054688 151.2574615478516 244.4353179931641
5819 177.3338012695312 150.9799041748047 244.5323944091797
5820 177.7384948730469 150.6407775878906 249.9948120117188
5821 178.0096893310547 150.2183532714844 250.4237213134766
5822 178.04248046875 149.9633026123047 249.8847961425781
5823 177.2085266113281 150.3340606689453 222.3157501220703
5824 177.0157318115234 148.7000732421875 220.8968963623047
5825 176.8527679443359 147.9559173583984 221.2566528320312
5826 176.6725006103516 147.9389038085938 220.77783203125
5827 178.9660034179688 148.9629516601562 228.6546630859375
5828 179.7564849853516 150.0489807128906 232.8778686523438
5829 179.7146148681641 150.9051208496094 233.1220703125
5830 161.3322448730469 150.7021484375 234.1645660400391
5831 162.8321380615234 149.8441314697266 243.3170013427734
5832 162.8392181396484 147.9549560546875 243.4039001464844
5833 162.8399200439453 147.265869140625 243.8406982421875
5834 162.9709930419922 146.7391510009766 244.2882232666016
5835 162.7252960205078 146.0787200927734 243.8900909423828
5836 162.9242706298828 145.9480743408203 244.4104614257812
5837 163.1694183349609 144.9094390869141 244.9779663085938
5838 163.1786193847656 143.7923736572266 245.2018890380859
5839 163.4156951904297 143.7163543701172 245.7108612060547
5840 163.0643463134766 142.8026885986328 245.5951843261719
5841 163.6143646240234 142.8401184082031 246.7301940917969
5842 162.7471466064453 143.1587829589844 244.560302734375
5843 163.6421966552734 148.8700256347656 245.3677520751953
5844 163.5548553466797 149.5049285888672 228.4293365478516
5845 165.6567230224609 151.0327606201172 251.3990783691406
5846 168.1647033691406 150.8170623779297 229.8193511962891
5847 169.9488067626953 149.6775207519531 229.3621368408203
5848 169.1808166503906 151.1654510498047 237.8834228515625
5849 169.397216796875 151.0201416015625 238.8912048339844
5850 170.3320922851562 149.9797821044922 234.4476623535156
5851 170.6742553710938 151.2313385009766 236.7903900146484
5852 170.7689056396484 150.6301727294922 240.6897125244141
5853 168.3594665527344 148.5111389160156 218.5332641601562
5854 168.0005798339844 146.8576812744141 218.5154724121094
5855 167.8467712402344 147.4857635498047 218.5665893554688
5856 171.8883666992188 150.0052337646484 218.4696807861328
5857 171.4699249267578 149.4009094238281 218.3083648681641
5858 173.8212432861328 150.8402557373047 245.0954895019531
5859 174.3489379882812 147.0652465820312 245.2725982666016
5860 174.3813171386719 147.0620880126953 245.4578552246094
5861 174.3322143554688 146.6108093261719 245.2589874267578
5862 174.3766021728516 146.8961029052734 245.0601959228516
5863 174.1693115234375 146.5104827880859 245.0911865234375
5864 174.1855163574219 146.642822265625 244.8651123046875
5865 173.7013244628906 146.3666687011719 244.8653564453125
5866 173.7476501464844 146.5074157714844 244.6291351318359
5867 173.8040771484375 146.5308227539062 244.2512359619141
5868 172.8904418945312 146.3341674804688 244.4113464355469
5869 172.2950744628906 146.3292236328125 244.151123046875
5870 173.2054595947266 146.4559326171875 244.0043029785156
5871 172.6666717529297 146.5741882324219 243.8096313476562
5872 171.7482299804688 146.1013641357422 244.2867126464844
5873 172.4982299804688 146.1122283935547 244.5742645263672
5874 172.0290985107422 145.7462768554688 244.6778869628906
5875 170.8239593505859 144.5068359375 244.2213439941406
5876 170.5527648925781 144.0817108154297 244.1143341064453
5877 170.0768585205078 144.1837463378906 243.9658355712891
5878 169.7587890625 143.6222839355469 244.0351257324219
5879 168.2919006347656 142.2190399169922 243.9651184082031
5880 169.1639099121094 142.0883178710938 244.385009765625
5881 168.4887390136719 141.4784088134766 244.8357391357422
5882 168.9703826904297 141.3670349121094 245.0280914306641
5883 171.9144744873047 143.9091796875 244.0551910400391
5884 171.3425445556641 144.7205963134766 244.4453277587891
5885 172.2432098388672 144.7181549072266 244.7410888671875
5886 172.8414154052734 145.4183349609375 245.0690307617188
5887 173.2254486083984 146.0389862060547 244.9159240722656
5888 172.0770263671875 146.6658477783203 243.8725891113281
5889 171.6780395507812 146.5001983642578 243.9788208007812
5890 171.7781524658203 147.1631927490234 243.761962890625
5891 174.0958251953125 150.4589233398438 244.3477325439453
5892 175.6364593505859 150.2807006835938 228.2975616455078
5893 175.3995361328125 150.2825622558594 228.6771087646484
5894 175.9152069091797 150.0031585693359 241.4519958496094
5895 175.0604705810547 150.7935791015625 240.1886596679688
5896 175.0060729980469 150.7622680664062 225.5730285644531
5897 175.6495361328125 150.6640625 220.0046081542969
5898 175.6634216308594 150.0868530273438 219.9208221435547
5899 174.9732513427734 149.1263580322266 219.6980438232422
5900 176.3881378173828 149.8732299804688 223.9413146972656
5901 176.5344543457031 149.0312042236328 223.4384307861328
5902 178.5308685302734 150.4665985107422 244.2104644775391
5903 181.0226287841797 148.2900848388672 233.6799163818359
5904 180.8007202148438 148.8843994140625 234.0195007324219
5905 181.3705139160156 148.5940551757812 235.250244140625
5906 161.1387176513672 149.9919738769531 235.4674072265625
5907 162.6216430664062 148.9725799560547 242.2916564941406
5908 162.6142883300781 147.2473449707031 241.8999328613281
5909 162.6494750976562 147.1517639160156 242.2435455322266
5910 162.4635772705078 146.3613128662109 242.0993957519531
5911 162.4849090576172 146.3090209960938 242.9478149414062
5912 162.509765625 144.6893615722656 243.2217102050781
5913 162.9087829589844 142.3637084960938 245.6824645996094
5914 162.6564636230469 141.6046905517578 245.9695739746094
5915 162.9782562255859 141.413330078125 246.9239501953125
5916 163.3815460205078 148.5393371582031 244.5621795654297
5917 164.2310028076172 149.8184814453125 248.1876068115234
5918 165.1371765136719 151.0006561279297 234.63134765625
5919 164.7937469482422 149.4596405029297 250.1871032714844
5920 165.0038299560547 150.9707489013672 234.3142395019531
5921 165.308349609375 150.8988494873047 233.7028503417969
5922 165.96044921875 149.2921142578125 220.7349700927734
5923 167.3771209716797 150.7540130615234 236.3717346191406
5924 167.8302001953125 150.6852569580078 230.0655670166016
5925 168.9156188964844 150.9685668945312 238.0553131103516
5926 168.3839263916016 150.38916015625 237.86767578125
5927 169.032470703125 150.7908325195312 238.4278869628906
5928 167.8774108886719 150.2243804931641 237.3194427490234
5929 168.5901794433594 147.9471740722656 218.5045776367188
5930 173.3932037353516 149.2750854492188 232.86474609375
5931 172.7880554199219 149.3946685791016 232.9097747802734
5932 170.6281433105469 148.110595703125 218.3030700683594
5933 169.2052001953125 146.0538787841797 218.4573974609375
5934 169.6731719970703 146.2010345458984 218.3316040039062
5935 169.9902038574219 145.1367340087891 218.3245086669922
5936 170.7178802490234 144.6402893066406 218.4856719970703
5937 170.1937866210938 145.3460388183594 218.3018951416016
5938 171.6663360595703 146.0502014160156 218.3050231933594
5939 171.9749755859375 146.0320892333984 218.3355255126953
5940 172.3157958984375 146.5222778320312 218.3133697509766
5941 173.6858825683594 150.2918853759766 244.6841583251953
5942 173.9354095458984 148.8594818115234 232.3472595214844
5943 174.0031280517578 148.4142456054688 232.4907836914062
5944 173.9336853027344 148.4122467041016 232.7779541015625
5945 174.2871551513672 148.0963134765625 232.7205810546875
5946 173.8999786376953 148.2024383544922 232.9960174560547
5947 174.3840026855469 149.4546203613281 245.7256317138672
5948 175.0601501464844 149.6243286132812 246.3338623046875
5949 174.2402191162109 148.5049591064453 245.7100830078125
5950 173.5229949951172 145.0645904541016 245.1665344238281
5951 173.5044860839844 144.7974853515625 245.043701171875
5952 172.6466522216797 144.4257354736328 244.5665283203125
5953 170.8050842285156 143.5515899658203 244.1319427490234
5954 171.0756072998047 143.1159057617188 244.2141571044922
5955 170.4446716308594 143.2346954345703 244.1921234130859
5956 170.5751953125 142.6857299804688 244.4078216552734
5957 169.5829315185547 142.3236694335938 244.3331756591797
5958 170.7455596923828 142.3783264160156 244.6860046386719
5959 174.09033203125 147.3751678466797 238.9790802001953
5960 175.4396057128906 150.5050354003906 240.6287689208984
5961 175.6022796630859 150.0857238769531 240.6739044189453
5962 176.1250305175781 150.6820678710938 224.619384765625
5963 176.7770538330078 150.8475646972656 244.2590637207031
5964 176.9449920654297 150.2593383789062 244.10205078125
5965 177.5880432128906 150.9243927001953 250.6381378173828
5966 179.3958587646484 150.3621063232422 243.8955230712891
5967 179.6718902587891 149.7125396728516 244.3599700927734
5968 180.0381317138672 149.6176605224609 244.1109466552734
5969 179.8540802001953 150.1772003173828 243.6415100097656
5970 178.9705200195312 150.2687072753906 244.1432647705078
5971 180.4036712646484 150.1247253417969 242.3384857177734
5972 180.7752990722656 149.9262847900391 236.9388580322266
5973 161.0098419189453 149.4052886962891 235.0865478515625
5974 161.1197814941406 149.5666351318359 234.8556518554688
5975 161.1094055175781 149.1437377929688 234.8461303710938
5976 161.1713714599609 149.3937835693359 234.1414184570312
5977 161.3310852050781 149.1358184814453 233.9076538085938
5978 162.0690612792969 148.8208465576172 233.5466003417969
5979 161.686279296875 148.9052276611328 233.6103210449219
5980 161.9797821044922 148.7013397216797 232.8741607666016
5981 162.5208129882812 148.4362487792969 232.6827545166016
5982 161.2194976806641 150.5316009521484 233.6885375976562
5983 161.2285461425781 149.9632263183594 233.8637847900391
5984 162.3146057128906 150.1497955322266 234.8674163818359
5985 161.3115692138672 149.9095611572266 235.0695953369141
5986 161.2915649414062 149.7925415039062 234.6643218994141
5987 162.4284820556641 148.9555511474609 230.7645416259766
5988 162.5381011962891 149.9512176513672 234.8000030517578
5989 162.6860198974609 150.1968994140625 234.9381561279297
5990 163.0135650634766 150.11083984375 234.95458984375
5991 162.8863067626953 150.3700408935547 234.8092651367188
5992 163.3378143310547 150.1633453369141 234.7960357666016
5993 163.2940216064453 150.0545196533203 234.4945526123047
5994 163.9263305664062 150.3404388427734 234.5594329833984
5995 163.269775390625 149.7779235839844 234.181640625
5996 162.7849884033203 150.7884521484375 234.8050231933594
5997 162.7004241943359 150.4191436767578 234.7529296875
5998 162.8087463378906 150.1878662109375 234.7064971923828
5999 162.6177368164062 149.1761322021484 234.0524139404297
6000 162.778564453125 148.8783569335938 233.5856018066406
6001 162.6937255859375 150.1734313964844 242.8132934570312
6002 162.4453582763672 150.1822052001953 234.7448272705078
6003 164.4397888183594 150.7369079589844 234.7419738769531
6004 164.6531982421875 150.7607116699219 234.2085113525391
6005 165.72705078125 150.6757202148438 251.5058441162109
6006 164.9974365234375 149.6537322998047 250.6942443847656
6007 165.7588195800781 150.7474822998047 232.9986114501953
6008 165.5445251464844 149.9277954101562 232.48681640625
6009 166.2912445068359 150.7438354492188 232.0107421875
6010 165.8944396972656 150.3972930908203 232.3922729492188
6011 166.5299987792969 150.5846710205078 236.1200866699219
6012 168.9450836181641 150.3574676513672 238.6200866699219
6013 168.6670837402344 150.1004791259766 218.5433197021484
6014 169.7804565429688 150.6179809570312 239.5291290283203
6015 172.0798797607422 148.7352752685547 227.6804962158203
6016 170.3177642822266 148.9997711181641 235.6397857666016
6017 170.174560546875 149.024169921875 235.4160461425781
6018 171.2948150634766 148.8930053710938 242.1836853027344
6019 170.94091796875 149.0060119628906 241.7279052734375
6020 173.7976684570312 150.6505584716797 244.6446990966797
6021 173.8578186035156 150.3132781982422 244.4391937255859
6022 174.9964904785156 149.4907073974609 252.5182189941406
6023 173.7915649414062 149.7965393066406 245.0480346679688
6024 173.9041595458984 149.4656829833984 245.24609375
6025 174.0538482666016 148.9661407470703 245.4789886474609
6026 173.9551849365234 148.9776000976562 245.2763977050781
6027 174.796875 149.7829284667969 230.0089111328125
6028 175.1821441650391 150.2675170898438 229.3679504394531
6029 176.6226501464844 147.7976226806641 241.1838226318359
6030 177.2456817626953 150.7371368408203 251.6003570556641
6031 177.0090026855469 148.4273223876953 221.7434387207031
6032 176.7190399169922 147.6128692626953 220.9964904785156
6033 176.3417205810547 147.4945373535156 220.5213623046875
6034 176.5718536376953 146.7878570556641 220.3435516357422
6035 177.0351715087891 146.5684356689453 220.8505401611328
6036 177.4465789794922 146.2241668701172 221.4725341796875
6037 176.8726654052734 147.2908935546875 221.3345947265625
6038 177.0737609863281 147.1903686523438 221.9767303466797
6039 177.7017517089844 150.1390228271484 249.2066192626953
6040 177.7088928222656 150.4808349609375 249.5802764892578
6041 178.3747711181641 150.0884094238281 244.3435974121094
6042 179.4766235351562 147.780517578125 244.9673919677734
6043 179.1237640380859 147.5291137695312 245.0418243408203
6044 180.0565643310547 147.4661865234375 244.6117248535156
6045 179.3935089111328 146.9746856689453 244.7021789550781
6046 177.3306427001953 148.9825286865234 244.4288635253906
6047 176.8955535888672 149.5677947998047 243.8052062988281
6048 176.9362182617188 148.8802947998047 243.3209381103516
6049 178.9053955078125 149.0954132080078 244.8926696777344
6050 178.4614715576172 148.8202209472656 244.9647521972656
6051 179.0128021240234 148.2049560546875 245.0964508056641
6052 178.4130249023438 148.3182983398438 244.9985046386719
6053 178.7130889892578 147.5784606933594 245.0617523193359
6054 178.3037109375 147.5590515136719 244.8919219970703
6055 178.0380401611328 148.5663604736328 244.8933715820312
6056 177.9237213134766 149.244140625 244.7989349365234
6057 178.6555633544922 149.4017944335938 244.7768859863281
6058 177.603515625 150.0069427490234 244.4231109619141
6059 177.3128509521484 149.4483032226562 244.4671630859375
6060 177.5322723388672 149.5105133056641 244.5950927734375
6061 177.1437530517578 149.5850677490234 244.2648773193359
6062 179.4862670898438 149.8572082519531 231.4842987060547
6063 179.7931823730469 149.2163391113281 231.5534210205078
6064 180.2629699707031 150.1255340576172 242.9027099609375
6065 180.6812744140625 149.4072570800781 242.1110229492188
6066 180.5971832275391 149.5068206787109 240.8590087890625
6067 161.2639465332031 150.4163513183594 233.1721496582031
6068 162.1890106201172 148.7447814941406 231.3246917724609
6069 162.39013671875 148.1209564208984 231.5257110595703
6070 161.2849578857422 149.6917114257812 233.2995300292969
6071 161.3706970214844 149.4464721679688 233.1415100097656
6072 161.5035247802734 150.0803680419922 234.5497436523438
6073 163.5915679931641 150.0548400878906 235.0809173583984
6074 163.8984527587891 149.9788055419922 235.3798675537109
6075 163.0986480712891 149.6257934570312 235.1247863769531
6076 163.0273284912109 148.9758605957031 235.3629455566406
6077 162.8799438476562 149.2175750732422 235.0922241210938
6078 162.820068359375 149.9843597412109 234.9704895019531
6079 164.2854614257812 148.2067718505859 226.3835296630859
6080 164.3538818359375 147.2550201416016 225.8853454589844
6081 164.0410003662109 145.1658172607422 225.4380035400391
6082 164.2364349365234 146.2873229980469 225.66748046875
6083 164.75439453125 144.8858947753906 223.9302368164062
6084 164.5111389160156 143.8983154296875 223.1828460693359
6085 164.6250152587891 143.2785339355469 222.3132476806641
6086 163.9401245117188 143.2267913818359 223.3595733642578
6087 163.8550415039062 142.770751953125 223.1764526367188
6088 163.8756561279297 142.6633758544922 224.7931976318359
6089 163.9381408691406 142.2087249755859 224.4948272705078
6090 164.1157836914062 142.3432464599609 224.9017944335938
6091 165.0172271728516 142.2189025878906 225.2674713134766
6092 165.0039672851562 142.6111602783203 225.6089782714844
6093 164.5266876220703 142.4307250976562 225.2747344970703
6094 164.0319213867188 143.5354309082031 225.4548187255859
6095 164.3418731689453 143.0933685302734 225.5517120361328
6096 164.2353820800781 143.4996490478516 225.8459930419922
6097 164.4102325439453 150.5999450683594 234.97607421875
6098 164.5729522705078 149.8481903076172 235.9674987792969
6099 165.6663970947266 150.1035919189453 236.1923980712891
6100 163.8488311767578 150.3006896972656 234.8151092529297
6101 164.8842163085938 150.0275268554688 233.3872680664062
6102 164.8466796875 150.0235748291016 225.1676025390625
6103 165.7356567382812 149.8732452392578 251.9356384277344
6104 166.2215118408203 150.3199920654297 252.2666168212891
6105 167.1860656738281 150.2391357421875 236.7123107910156
6106 166.6814575195312 149.9426727294922 236.7578887939453
6107 167.2378540039062 149.8509979248047 237.2318572998047
6108 166.0295257568359 149.6427612304688 236.8936920166016
6109 164.954345703125 149.1139068603516 237.2906646728516
6110 165.5588989257812 149.4076995849609 237.156005859375
6111 168.1543884277344 149.4596099853516 218.6487426757812
6112 167.4051055908203 149.7619934082031 252.9540100097656
6113 167.2882995605469 148.7574157714844 252.5406646728516
6114 168.0993194580078 149.0593719482422 252.6996307373047
6115 168.2361907958984 148.4590911865234 252.5710144042969
6116 168.1031188964844 147.2550201416016 252.5371246337891
6117 168.8457183837891 147.7845764160156 252.5616149902344
6118 169.3294830322266 143.913330078125 252.5378112792969
6119 168.7569885253906 143.271728515625 252.4799346923828
6120 169.5995941162109 143.8798828125 252.4738616943359
6121 170.2996520996094 144.6297760009766 252.2987823486328
6122 170.1222534179688 145.1340637207031 252.4850921630859
6123 170.5845489501953 145.0973968505859 252.3073272705078
6124 171.0606384277344 145.6570129394531 252.3372650146484
6125 168.8721618652344 149.7287902832031 218.5103149414062
6126 170.5655822753906 149.1906127929688 234.1716613769531
6127 171.5936126708984 149.1866912841797 233.5127410888672
6128 171.4189300537109 148.964599609375 233.8590087890625
6129 172.1253356933594 148.7737274169922 218.3086090087891
6130 171.8201293945312 148.1522521972656 218.2871551513672
6131 170.3589935302734 148.1779022216797 218.3236389160156
6132 174.9490966796875 149.0719909667969 252.3848571777344
6133 174.2043609619141 148.6743316650391 252.3029479980469
6134 176.4940948486328 148.5433044433594 251.6983947753906
6135 175.5727691650391 149.0482177734375 252.2088317871094
6136 175.3955993652344 147.8704376220703 251.1083068847656
6137 175.2286834716797 150.0666351318359 246.5775299072266
6138 175.9495239257812 148.58837890625 224.3898162841797
6139 175.6996154785156 149.4532165527344 240.6673889160156
6140 175.9160308837891 149.6610717773438 228.8525085449219
6141 175.6273040771484 149.7026977539062 229.245849609375
6142 175.3440093994141 149.7761077880859 229.5158538818359
6143 175.6904907226562 150.1189422607422 224.8820953369141
6144 177.2897491455078 146.9670715332031 248.70361328125
6145 177.0732727050781 146.8580017089844 248.2835693359375
6146 177.1333770751953 147.2820587158203 248.4781036376953
6147 177.3332061767578 147.4214324951172 248.7771759033203
6148 177.3341369628906 147.1449890136719 249.0511322021484
6149 176.7734832763672 150.0207061767578 243.802978515625
6150 176.9496765136719 147.9663848876953 242.2716522216797
6151 176.4813690185547 148.5880432128906 241.4969329833984
6152 180.9774932861328 149.7636260986328 235.5334625244141
6153 181.2265472412109 149.3450317382812 236.2629699707031
6154 181.4201965332031 148.6526336669922 236.281005859375
6155 161.1935882568359 149.2727966308594 237.8589782714844
6156 161.3105926513672 150.0167999267578 234.313720703125
6157 161.1654052734375 149.5789337158203 234.2358093261719
6158 162.67041015625 147.1782836914062 243.0295104980469
6159 164.1906890869141 150.2308654785156 234.0959625244141
6160 166.0294494628906 150.2210235595703 232.1114196777344
6161 168.4797058105469 149.1907043457031 252.7628173828125
6162 167.8426361083984 150.0068359375 237.6778717041016
6163 167.9555053710938 149.540771484375 238.7239074707031
6164 167.9922485351562 149.7975006103516 238.4672546386719
6165 170.3052520751953 150.0406036376953 240.7295227050781
6166 170.8872833251953 149.7463073730469 241.3877563476562
6167 169.7589111328125 149.3297271728516 240.8600463867188
6168 169.4994354248047 149.1654052734375 240.6260375976562
6169 169.1187896728516 149.42626953125 239.855712890625
6170 169.2237243652344 146.1587829589844 240.0506439208984
6171 169.0032958984375 146.0234680175781 239.7297210693359
6172 173.1895294189453 148.538330078125 233.1597595214844
6173 174.157470703125 149.3586120605469 226.5295257568359
6174 174.1039886474609 148.3644714355469 231.5439147949219
6175 175.7093200683594 149.5183563232422 252.3675231933594
6176 176.0328674316406 149.1582641601562 252.211181640625
6177 175.0980529785156 149.5391387939453 244.0296173095703
6178 176.0136413574219 149.7510070800781 224.4222717285156
6179 180.4441528320312 149.2859954833984 243.6234436035156
6180 180.58544921875 147.4429473876953 244.1127319335938
6181 180.8771820068359 148.0341796875 243.5515441894531
6182 180.5099182128906 149.5288391113281 242.9927520751953
6183 181.1697998046875 149.3456268310547 235.3341979980469
6184 180.6430358886719 149.7271423339844 238.5925903320312
6185 180.5685882568359 149.5750427246094 240.3289031982422
6186 180.5411529541016 149.6559600830078 239.4027557373047
6187 160.7774047851562 149.094482421875 235.5943298339844
6188 161.1227569580078 148.9259338378906 235.0528564453125
6189 162.7050170898438 149.9755401611328 234.6111145019531
6190 162.6391296386719 149.7671966552734 234.8063049316406
6191 162.5993347167969 149.5673828125 234.7217407226562
6192 162.7453002929688 149.7523956298828 234.4355773925781
6193 162.4119567871094 149.200927734375 234.3253173828125
6194 162.9509582519531 148.554443359375 243.9200592041016
6195 163.8233642578125 149.5621643066406 246.2393493652344
6196 165.0019226074219 149.5901336669922 232.7236022949219
6197 165.1992645263672 149.5907592773438 251.1060485839844
6198 165.6108093261719 149.0561828613281 251.6627044677734
6199 165.7165069580078 144.8501129150391 251.74072265625
6200 165.7933197021484 146.6850433349609 251.4636840820312
6201 165.2874908447266 145.2870178222656 251.2964172363281
6202 164.8974609375 149.5389404296875 236.4887237548828
6203 166.5121612548828 150.0137176513672 252.6356201171875
6204 166.0058898925781 149.3944091796875 252.1671752929688
6205 165.9394836425781 148.6808624267578 251.8794097900391
6206 169.5581207275391 149.5779876708984 240.4883575439453
6207 170.36669921875 149.4172973632812 234.3188781738281
6208 171.5343322753906 148.8323364257812 228.1854248046875
6209 170.5161743164062 149.7952423095703 241.0866088867188
6210 168.3443756103516 147.3892364501953 238.9992980957031
6211 168.5783081054688 146.7086791992188 239.3037261962891
6212 172.3597717285156 149.0677947998047 233.1341247558594
6213 175.2880249023438 149.8362121582031 244.2359619140625
6214 175.68505859375 149.5076141357422 244.449462890625
6215 176.2869415283203 148.9976501464844 223.8834381103516
6216 176.4563446044922 149.6844024658203 228.3632049560547
6217 177.028564453125 148.2887878417969 228.6424102783203
6218 176.7286376953125 147.8475189208984 229.0545806884766
6219 176.6042175292969 149.1435852050781 228.6143341064453
6220 176.9433441162109 149.2315826416016 222.2355499267578
6221 179.7219696044922 149.5541076660156 232.2686157226562
6222 161.9380187988281 148.9980316162109 231.7802429199219
6223 163.7853851318359 149.3459777832031 233.3980255126953
6224 163.7960357666016 148.9971771240234 247.3558349609375
6225 164.7257995605469 148.5871887207031 250.0745544433594
6226 165.1174011230469 149.3307647705078 232.3024291992188
6227 165.7609405517578 148.5752258300781 220.9442749023438
6228 165.5526428222656 147.5234222412109 221.17919921875
6229 166.3754272460938 149.5131225585938 252.46240234375
6230 167.4878845214844 149.3058166503906 230.3818511962891
6231 170.5865325927734 148.9586791992188 235.8736877441406
6232 170.3255767822266 148.6665802001953 235.3837280273438
6233 171.6009368896484 148.8704833984375 234.0146942138672
6234 173.0673065185547 148.9830932617188 218.6222229003906
6235 173.9843292236328 148.5851135253906 231.9072418212891
6236 174.4595031738281 147.8865356445312 230.7965240478516
6237 176.0146636962891 149.1066589355469 229.2082824707031
6238 175.7424621582031 147.5364379882812 247.3492584228516
6239 176.3505249023438 146.191162109375 246.9574432373047
6240 177.1021423339844 146.1631164550781 247.7680816650391
6241 177.0130310058594 145.3912658691406 247.1387329101562
6242 177.5742950439453 148.9281005859375 244.6998748779297
6243 177.4601440429688 149.3645935058594 228.1855010986328
6244 179.8862609863281 149.8841247558594 233.0704193115234
6245 161.6485443115234 148.9904479980469 232.9275665283203
6246 162.4168243408203 149.1609039306641 234.6715393066406
6247 163.7342834472656 149.0949554443359 228.0695648193359
6248 163.7600555419922 146.4603424072266 226.7424926757812
6249 163.7366638183594 148.625 227.9326782226562
6250 165.2478485107422 148.50537109375 251.1982879638672
6251 165.2039184570312 147.6108093261719 251.0037231445312
6252 165.4552307128906 148.0507049560547 251.3286743164062
6253 165.4877777099609 147.5346832275391 251.2830352783203
6254 165.2950439453125 146.5841064453125 251.13720703125
6255 166.7650604248047 149.6241455078125 237.4612579345703
6256 167.6027069091797 149.7365112304688 238.1900024414062
6257 168.0197906494141 148.072998046875 229.8966064453125
6258 171.5673370361328 148.4537353515625 228.0815734863281
6259 171.8949279785156 147.6976318359375 227.5721588134766
6260 172.3689727783203 147.5395050048828 227.2825775146484
6261 172.8785705566406 146.9647064208984 227.0573577880859
6262 170.5461578369141 148.5340881347656 235.4024810791016
6263 172.0726776123047 148.8738708496094 233.4551086425781
6264 169.1285095214844 147.2486114501953 218.4937438964844
6265 168.0005798339844 145.6400604248047 218.5074462890625
6266 171.6291198730469 147.4821929931641 218.2579803466797
6267 170.1026306152344 146.6910552978516 218.3048553466797
6268 172.0194549560547 148.3229675292969 243.5499114990234
6269 171.3972930908203 147.5268859863281 243.3972473144531
6270 171.4310913085938 148.0678100585938 243.1019287109375
6271 170.9274139404297 147.4625244140625 242.9931030273438
6272 170.4006500244141 147.4652099609375 242.2870025634766
6273 170.4159545898438 146.8746795654297 242.7680358886719
6274 170.5021820068359 145.9359741210938 243.4473114013672
6275 173.3081665039062 147.6973419189453 236.9922943115234
6276 173.4210815429688 147.4721069335938 236.9050903320312
6277 173.5162506103516 147.8497924804688 237.4203643798828
6278 173.6297760009766 147.5127410888672 237.3862152099609
6279 173.5761566162109 147.8287658691406 237.8852691650391
6280 173.6474456787109 147.5195465087891 238.0074157714844
6281 173.7892150878906 147.2220764160156 238.002685546875
6282 174.1709594726562 147.0505065917969 238.0331573486328
6283 174.0063018798828 147.0746765136719 238.2201080322266
6284 175.1872711181641 146.9075164794922 238.2479248046875
6285 175.5718231201172 146.6765594482422 238.0293884277344
6286 175.6724853515625 146.7271118164062 238.3856201171875
6287 174.6408843994141 146.4813842773438 239.3015747070312
6288 174.9105682373047 146.4856719970703 239.1242218017578
6289 174.7992858886719 146.1853179931641 239.3016357421875
6290 174.6961975097656 146.3082122802734 239.5261383056641
6291 174.706298828125 145.7198638916016 239.5133666992188
6292 174.8189697265625 146.6338806152344 239.7656402587891
6293 174.828125 145.5141754150391 239.6863403320312
6294 175.3051605224609 145.9224700927734 240.2677154541016
6295 175.3953399658203 145.5241851806641 240.2820129394531
6296 175.1474609375 145.2404937744141 239.645751953125
6297 173.7533416748047 149.0983428955078 226.7987365722656
6298 173.8414916992188 149.3544311523438 245.0594177246094
6299 175.0586547851562 149.5248413085938 229.7660980224609
6300 174.8937683105469 147.4061126708984 229.9031524658203
6301 175.3576354980469 149.7767639160156 244.445556640625
6302 175.2807922363281 148.9468994140625 229.6506958007812
6303 175.0766906738281 147.5277709960938 229.7631988525391
6304 175.3374328613281 147.3897705078125 229.6352081298828
6305 175.1255035400391 147.1135711669922 229.7966918945312
6306 175.2015991210938 146.8971252441406 229.999267578125
6307 175.5726013183594 146.826171875 230.0086212158203
6308 175.1329803466797 146.9562072753906 230.4716339111328
6309 176.2957458496094 146.8244781494141 230.2858581542969
6310 177.1569366455078 146.4036254882812 229.8861236572266
6311 176.4345703125 146.8408355712891 230.6153564453125
6312 176.7500457763672 146.5012512207031 230.7807312011719
6313 177.3571014404297 145.9459228515625 230.4064178466797
6314 177.2408142089844 145.7776641845703 231.0459442138672
6315 176.262451171875 147.0624237060547 231.3922576904297
6316 176.4359893798828 146.5269622802734 231.8052978515625
6317 174.3447875976562 148.5435791015625 219.4042053222656
6318 176.7673645019531 148.1455993652344 248.0022583007812
6319 177.852783203125 148.5000762939453 228.2346496582031
6320 180.2545471191406 149.0899963378906 232.7602233886719
6321 181.0116424560547 149.335693359375 237.5820007324219
6322 161.4071807861328 148.9089813232422 238.5696411132812
6323 161.6906585693359 149.1629028320312 232.4411926269531
6324 163.1624908447266 148.8779602050781 229.0314025878906
6325 163.800048828125 148.9981994628906 246.1881103515625
6326 166.8669586181641 149.0988616943359 230.7917175292969
6327 167.2684783935547 149.48388671875 238.5433349609375
6328 167.3119964599609 149.2889709472656 238.8495483398438
6329 167.2642822265625 148.9760589599609 230.5306854248047
6330 169.292236328125 149.1303558349609 240.1723327636719
6331 171.4738159179688 147.6193084716797 227.8050689697266
6332 170.4342956542969 148.7192993164062 235.6913909912109
6333 170.5427856445312 148.5096893310547 235.6360778808594
6334 171.7484436035156 148.8019256591797 234.5982818603516
6335 172.1667785644531 148.6991424560547 233.8324890136719
6336 170.6922302246094 148.4086151123047 252.5513305664062
6337 171.8821868896484 146.8882598876953 252.3157653808594
6338 172.0295715332031 146.3903961181641 252.0855255126953
6339 172.8455352783203 147.4344635009766 252.2024230957031
6340 173.6190185546875 147.8491821289062 252.0383605957031
6341 173.0130462646484 148.0223388671875 236.9664611816406
6342 172.7532958984375 147.7169036865234 236.8580322265625
6343 172.7440643310547 147.5269622802734 236.6522827148438
6344 173.438232421875 147.3601379394531 236.6168365478516
6345 173.0510864257812 147.4963989257812 236.3827819824219
6346 173.4362182617188 147.2975311279297 236.2626342773438
6347 173.2952880859375 147.455810546875 236.061279296875
6348 173.4878692626953 146.5929718017578 235.9669952392578
6349 173.6810760498047 147.1138610839844 236.4364776611328
6350 174.1438598632812 145.8956756591797 235.958984375
6351 174.2183532714844 146.2076568603516 236.3111267089844
6352 173.2977447509766 146.5849609375 235.3846130371094
6353 173.2666931152344 146.931640625 235.7447357177734
6354 173.1896209716797 147.0758819580078 235.3494720458984
6355 173.2346496582031 146.9709625244141 234.8869323730469
6356 173.3852691650391 146.6476135253906 234.7754516601562
6357 172.7206268310547 142.5995635986328 235.7149963378906
6358 173.4837341308594 143.1733245849609 236.1749267578125
6359 173.3584289550781 143.2847290039062 235.9276123046875
6360 172.6618041992188 142.6811981201172 235.4432678222656
6361 173.1438446044922 143.3122711181641 235.3733215332031
6362 173.9335479736328 144.2639312744141 234.7909545898438
6363 174.1157989501953 144.6340942382812 234.9852142333984
6364 174.1309814453125 144.6607818603516 234.5639343261719
6365 174.3828735351562 145.2574157714844 234.0300598144531
6366 174.6471862792969 146.2395629882812 233.6787261962891
6367 174.8028564453125 145.4195556640625 233.5591430664062
6368 175.3864135742188 146.0749206542969 233.2835845947266
6369 175.3297424316406 146.515625 233.2858276367188
6370 175.3543243408203 147.4160919189453 232.6244812011719
6371 175.3549957275391 146.8551788330078 233.1071472167969
6372 174.4742126464844 147.5144195556641 226.1098785400391
6373 174.5275726318359 146.8930358886719 226.2841796875
6374 175.0619201660156 146.9859008789062 225.9755554199219
6375 176.1695251464844 145.2293090820312 226.5423736572266
6376 176.4266662597656 146.2202606201172 225.6078491210938
6377 175.8175048828125 145.7214202880859 226.4367370605469
6378 175.9440307617188 146.8895111083984 225.4593505859375
6379 173.64501953125 147.8184051513672 238.1026916503906
6380 174.4973754882812 148.8557739257812 245.0565185546875
6381 175.3571929931641 149.5675354003906 244.6560363769531
6382 175.5366058349609 149.4418640136719 229.4916229248047
6383 175.2152862548828 148.1752624511719 219.7467651367188
6384 175.7762603759766 149.1313323974609 219.8876647949219
6385 177.8488616943359 149.1202239990234 228.1715850830078
6386 179.4804840087891 149.0976104736328 244.7469177246094
6387 180.1365356445312 147.0741271972656 244.3725738525391
6388 179.0859527587891 146.6874847412109 244.5418395996094
6389 179.8241577148438 146.5084533691406 244.0836181640625
6390 179.0225219726562 146.2066802978516 243.836181640625
6391 178.6978607177734 145.9948883056641 243.4074249267578
6392 178.5993347167969 146.5976867675781 244.4058837890625
6393 177.1263427734375 147.3779144287109 241.94580078125
6394 180.4383544921875 148.55859375 232.2119750976562
6395 161.8873901367188 148.7720031738281 232.3325805664062
6396 163.7429809570312 147.2843627929688 246.3623046875
6397 163.8786468505859 146.5294036865234 246.6742248535156
6398 163.8872680664062 146.4670867919922 247.2952575683594
6399 163.8833160400391 145.0504302978516 246.9828033447266
6400 165.5111389160156 147.2293853759766 222.4375
6401 166.0132293701172 147.7556304931641 219.9031982421875
6402 166.7131958007812 147.8810424804688 219.2410125732422
6403 166.4966278076172 147.0171508789062 219.1663360595703
6404 167.0871124267578 147.3444061279297 218.823486328125
6405 167.5164642333984 146.7560424804688 239.171875
6406 167.6467895507812 147.3964233398438 238.9465026855469
6407 168.1123352050781 149.2356109619141 238.867919921875
6408 168.4823913574219 148.052001953125 229.5793609619141
6409 167.8891143798828 149.0321960449219 238.8519287109375
6410 167.6204833984375 148.1837463378906 218.75634765625
6411 170.9532928466797 148.4541320800781 228.6568298339844
6412 173.8334350585938 146.9365692138672 243.9215545654297
6413 173.1965637207031 146.6681518554688 243.8064727783203
6414 176.2754364013672 147.6586151123047 245.1386566162109
6415 174.7517395019531 147.2041931152344 245.062255859375
6416 176.0580749511719 147.0016784667969 244.89306640625
6417 176.4430694580078 147.4532775878906 245.0739898681641
6418 176.4444274902344 147.1621551513672 244.8488922119141
6419 176.7522430419922 147.6143646240234 244.861083984375
6420 176.8474731445312 148.1908874511719 244.8665008544922
6421 176.7100067138672 147.7848815917969 245.0594635009766
6422 176.7378845214844 148.2813262939453 245.0621337890625
6423 176.549072265625 148.5449676513672 245.0614929199219
6424 176.7034606933594 148.6389770507812 244.8529357910156
6425 176.3293762207031 148.9796447753906 244.8576354980469
6426 176.2604217529297 149.0887603759766 244.6550140380859
6427 175.8865203857422 149.136474609375 244.8719329833984
6428 175.8965606689453 149.3626556396484 244.6472625732422
6429 175.9315032958984 148.6672821044922 229.3883209228516
6430 178.1015472412109 147.1724243164062 228.8167877197266
6431 177.0275573730469 147.4746398925781 229.0559997558594
6432 177.8865966796875 148.0991516113281 228.3673095703125
6433 179.8707427978516 147.5188751220703 229.0424346923828
6434 179.8075561523438 147.1443786621094 228.9886779785156
6435 179.3180389404297 147.5094299316406 228.72216796875
6436 179.3480682373047 148.1519165039062 228.7179718017578
6437 177.1794586181641 148.6943969726562 251.5576934814453
6438 177.5026245117188 148.0004272460938 248.8499450683594
6439 176.8437652587891 147.0987701416016 248.1607513427734
6440 177.6954345703125 148.0121459960938 249.2493133544922
6441 177.4340972900391 147.4727478027344 249.2172241210938
6442 178.2300720214844 148.6454620361328 228.1806945800781
6443 178.3530120849609 148.1927642822266 228.2607269287109
6444 178.6966094970703 148.3773956298828 228.3125305175781
6445 181.5870208740234 148.0363464355469 234.656982421875
6446 181.6948547363281 147.4306945800781 233.5155792236328
6447 180.5659027099609 148.2146301269531 244.1034240722656
6448 181.0918884277344 148.8529968261719 239.0999755859375
6449 181.3223266601562 148.9063262939453 236.9154815673828
6450 162.0013732910156 146.9068298339844 239.6217346191406
6451 162.1356811523438 146.7433776855469 239.2674865722656
6452 162.3620758056641 148.9528503417969 234.8439025878906
6453 161.6012115478516 148.8573455810547 234.7401123046875
6454 162.0303039550781 148.8443603515625 234.7914428710938
6455 161.8699645996094 148.3531494140625 235.5827178955078
6456 161.3643035888672 148.8358612060547 234.952880859375
6457 161.2323455810547 148.2513580322266 235.7445373535156
6458 163.8317718505859 147.9343414306641 247.5082855224609
6459 163.8730926513672 146.9823303222656 247.6592559814453
6460 164.8518829345703 147.8684387207031 250.3968048095703
6461 166.7576751708984 148.5386962890625 252.3345031738281
6462 167.7955017089844 147.2293853759766 252.503662109375
6463 168.0557403564453 146.7945098876953 252.5075836181641
6464 168.9412994384766 147.9486389160156 229.2594451904297
6465 168.4007873535156 147.5334930419922 229.4643859863281
6466 169.2749328613281 148.5081024169922 252.7357177734375
6467 172.4969787597656 148.5683288574219 233.5685729980469
6468 170.2104949951172 148.0155334472656 241.6563262939453
6469 172.3025817871094 148.3667297363281 235.4640960693359
6470 172.7871398925781 148.3276062011719 235.3056030273438
6471 173.0260772705078 148.1881561279297 235.1646118164062
6472 173.8579864501953 147.5593719482422 238.4988403320312
6473 173.4786529541016 148.3566741943359 218.8531188964844
6474 174.188720703125 146.5868377685547 244.5765380859375
6475 174.5132141113281 146.7637023925781 244.8308563232422
6476 175.0811004638672 146.8790893554688 244.8556671142578
6477 173.9678344726562 149.1222229003906 245.0525054931641
6478 174.1499938964844 148.4166107177734 245.2517700195312
6479 174.0620727539062 148.6206665039062 245.4598083496094
6480 174.1183471679688 147.9490966796875 245.4710388183594
6481 174.0610198974609 147.186279296875 243.9243774414062
6482 174.7427062988281 146.9935913085938 243.9458618164062
6483 173.9044494628906 146.6715087890625 244.0226135253906
6484 174.7598724365234 146.6980895996094 244.0490417480469
6485 175.0654602050781 146.6173858642578 244.2146301269531
6486 175.4357452392578 146.9428863525391 244.1966247558594
6487 175.1027069091797 147.1654663085938 244.0215148925781
6488 175.8674774169922 146.8846893310547 229.5977325439453
6489 176.1595306396484 146.742919921875 229.7182159423828
6490 176.4712524414062 146.7234954833984 229.4862976074219
6491 176.9204559326172 146.5701293945312 229.7469940185547
6492 177.3404846191406 146.4701232910156 229.4525604248047
6493 177.7088165283203 146.0775146484375 229.5246429443359
6494 176.5056915283203 148.6476593017578 244.6582336425781
6495 177.6943969726562 147.9557800292969 249.7320098876953
6496 177.7923736572266 148.5749816894531 250.692138671875
6497 181.3338012695312 148.8229522705078 237.7029724121094
6498 160.7523040771484 147.9820251464844 237.3158111572266
6499 160.6360168457031 148.2003479003906 236.7027435302734
6500 162.0201568603516 148.9383392333984 234.3900756835938
6501 162.2536773681641 148.9031829833984 233.8816375732422
6502 162.3865356445312 148.7889556884766 233.5008392333984
6503 162.1541900634766 148.5442199707031 231.6397399902344
6504 162.1732940673828 148.4526672363281 232.2090606689453
6505 162.4709777832031 145.0970458984375 242.7138671875
6506 162.5001678466797 144.4976654052734 243.0361022949219
6507 162.5073852539062 143.8327178955078 243.7613830566406
6508 162.4863128662109 143.4852294921875 243.5348510742188
6509 162.5486145019531 142.8447570800781 244.100830078125
6510 162.5229644775391 142.7166137695312 243.8577575683594
6511 162.5587921142578 142.0889129638672 244.3922119140625
6512 162.5593872070312 141.6486358642578 244.7109069824219
6513 162.4880523681641 142.05859375 245.0156860351562
6514 162.3963775634766 141.6761932373047 245.0563354492188
6515 162.4117279052734 141.8002777099609 245.3096313476562
6516 162.3674468994141 141.5616607666016 245.3141479492188
6517 162.4765930175781 141.327392578125 245.2062683105469
6518 162.4996490478516 141.2552795410156 245.5470886230469
6519 162.8074798583984 141.0585021972656 245.2850036621094
6520 162.9468994140625 140.6963195800781 246.0828857421875
6521 162.8591461181641 148.6434936523438 235.5582580566406
6522 165.3414611816406 148.8161926269531 231.7754974365234
6523 166.0059967041016 147.8944702148438 230.9490661621094
6524 166.6019897460938 148.8599700927734 239.2630920410156
6525 167.5143585205078 147.762939453125 230.3482360839844
6526 168.8280029296875 148.7586669921875 252.7236175537109
6527 169.8975372314453 148.7931518554688 252.6931457519531
6528 169.4402465820312 148.1138000488281 240.5484466552734
6529 169.9421539306641 148.489501953125 229.3251647949219
6530 171.7495880126953 147.8558349609375 236.4557647705078
6531 171.5385437011719 147.8839416503906 236.2583312988281
6532 173.0568695068359 148.2037048339844 218.5909271240234
6533 172.6148529052734 148.1266021728516 218.4272308349609
6534 172.2238311767578 147.6896362304688 243.7374572753906
6535 171.3780975341797 147.0498504638672 243.6335754394531
6536 170.7528228759766 146.3231201171875 243.507568359375
6537 171.2145080566406 146.2382965087891 243.9454040527344
6538 174.2035217285156 148.7571258544922 245.1529693603516
6539 174.6180572509766 147.5882415771484 245.1602935791016
6540 176.7407684326172 147.1973724365234 220.9493103027344
6541 180.1443786621094 148.3421630859375 244.6046752929688
6542 180.9757995605469 147.8068237304688 232.0906677246094
6543 180.4693450927734 147.0973663330078 229.4319000244141
6544 180.8027954101562 147.0660247802734 229.7654571533203
6545 180.9111938476562 146.7275390625 229.7678375244141
6546 180.5951690673828 146.5992431640625 229.4707336425781
6547 179.9358367919922 145.0097351074219 229.50927734375
6548 179.5277862548828 145.0502319335938 229.4516296386719
6549 179.3854827880859 145.9801330566406 229.0334625244141
6550 178.2739410400391 145.5213928222656 229.5547485351562
6551 160.9998321533203 148.1137084960938 238.1277923583984
6552 162.0047760009766 147.5174407958984 240.11865234375
6553 161.9981536865234 146.6127319335938 239.7785491943359
6554 162.9079284667969 148.3586883544922 232.5929107666016
6555 163.7847137451172 148.0240478515625 246.2906036376953
6556 163.8479309082031 145.1529693603516 246.7008056640625
6557 164.2266540527344 148.5870361328125 237.4910430908203
6558 165.3440246582031 148.4486236572266 239.0995483398438
6559 167.2329406738281 145.2506713867188 239.7198791503906
6560 168.0229187011719 145.1992645263672 239.5313720703125
6561 167.6153106689453 145.1072845458984 240.2434539794922
6562 167.5938873291016 144.8866271972656 241.0504760742188
6563 168.6261291503906 145.1209106445312 240.7380218505859
6564 168.9385986328125 144.9912872314453 241.4763946533203
6565 169.2109680175781 145.2376861572266 241.1851806640625
6566 169.5188598632812 145.1158447265625 242.1658935546875
6567 169.7704925537109 145.5767059326172 241.8799438476562
6568 166.1212158203125 147.0676574707031 219.4803009033203
6569 166.4928283691406 148.1501312255859 230.8378143310547
6570 167.2533416748047 147.73046875 230.5164642333984
6571 167.6131286621094 147.3989562988281 230.1973876953125
6572 167.6025695800781 147.0109710693359 229.90771484375
6573 167.7018280029297 146.6578979492188 229.4542999267578
6574 167.3969573974609 146.4200897216797 229.3219299316406
6575 166.6703338623047 146.2873687744141 229.2270355224609
6576 163.7322692871094 145.82861328125 228.1658477783203
6577 163.1222381591797 146.9974975585938 228.6564331054688
6578 163.0777587890625 146.9425506591797 229.0113067626953
6579 162.9454040527344 147.0714263916016 229.7729187011719
6580 162.7919464111328 147.4386749267578 229.5804748535156
6581 167.1909332275391 148.3655090332031 252.4661254882812
6582 170.3357849121094 148.1712341308594 229.0107421875
6583 169.8206481933594 145.2298736572266 252.5340881347656
6584 171.1141815185547 148.1543273925781 228.2892456054688
6585 170.4197540283203 147.7777709960938 228.4965209960938
6586 170.4150238037109 147.3089294433594 228.1645202636719
6587 170.9327392578125 148.3894195556641 236.0431518554688
6588 170.9704895019531 148.2158203125 235.8889617919922
6589 172.7558288574219 148.2676086425781 252.4869842529297
6590 172.0939483642578 147.6532440185547 236.4524841308594
6591 172.0222778320312 147.7229919433594 236.2017059326172
6592 173.2539978027344 147.6031341552734 235.7887115478516
6593 173.0916137695312 148.0603637695312 235.5438079833984
6594 173.2219696044922 147.9303741455078 235.3167419433594
6595 173.2764739990234 147.6326904296875 234.9107666015625
6596 173.2592010498047 147.9747009277344 237.0313262939453
6597 174.0627746582031 148.2311859130859 231.9168701171875
6598 174.2552032470703 148.1384887695312 232.4267272949219
6599 174.2976989746094 147.8645629882812 231.5418395996094
6600 174.4824829101562 147.9029693603516 231.9402465820312
6601 174.7968444824219 147.9416351318359 232.2544860839844
6602 175.0977020263672 147.7924499511719 232.4302520751953
6603 174.5930480957031 147.8466186523438 232.8584747314453
6604 175.1130065917969 148.6776733398438 252.0071411132812
6605 174.7021331787109 147.4851379394531 230.1602935791016
6606 174.6687622070312 148.0473785400391 219.4756469726562
6607 176.4061126708984 147.5373229980469 229.2613525390625
6608 176.6129302978516 146.9336395263672 229.2508697509766
6609 175.6627349853516 146.8125610351562 244.423828125
6610 177.0153350830078 147.6570129394531 222.0987396240234
6611 177.7925720214844 148.0821990966797 244.6590576171875
6612 178.8178405761719 147.6944122314453 228.5439758300781
6613 178.9740447998047 147.9602813720703 228.5046081542969
6614 178.9134521484375 146.6565246582031 228.9147338867188
6615 179.7046203613281 148.2767181396484 244.8696746826172
6616 181.2878875732422 147.0134124755859 230.6965484619141
6617 181.6764984130859 146.5228424072266 230.9315338134766
6618 181.2039794921875 146.84619140625 230.3134918212891
6619 181.1480865478516 146.4316253662109 230.073974609375
6620 181.8292541503906 146.0043792724609 230.8552856445312
6621 181.1235046386719 145.8486175537109 230.0216674804688
6622 181.2675170898438 145.4007415771484 230.0663909912109
6623 180.6678771972656 145.6418914794922 229.6683807373047
6624 180.1947784423828 144.1750793457031 229.6628723144531
6625 179.6867218017578 144.3127136230469 229.664794921875
6626 181.919677734375 148.0440979003906 238.0090942382812
6627 161.5611114501953 147.8497314453125 236.1307678222656
6628 161.8696899414062 147.3905792236328 236.7678985595703
6629 162.1763916015625 147.3020172119141 237.2397155761719
6630 162.0584716796875 147.1798095703125 237.9505920410156
6631 162.2075805664062 147.0577239990234 238.3536529541016
6632 162.3411712646484 146.7747039794922 239.0311889648438
6633 162.6195068359375 146.8316497802734 238.8888549804688
6634 162.9698944091797 147.4076385498047 238.0770568847656
6635 163.0038146972656 146.7770843505859 239.0625457763672
6636 163.4646759033203 147.0702819824219 238.9630432128906
6637 163.8230285644531 147.0423126220703 239.2577819824219
6638 162.7138977050781 147.9215240478516 242.9068603515625
6639 164.0761260986328 148.0068969726562 238.4787445068359
6640 164.6356048583984 147.8735046386719 225.5331420898438
6641 164.6463317871094 146.1912078857422 224.7817230224609
6642 166.1583251953125 148.53564453125 239.4150848388672
6643 165.781494140625 147.42333984375 220.1852264404297
6644 166.5862274169922 148.4657440185547 239.5107879638672
6645 167.123291015625 148.4641571044922 239.3081359863281
6646 166.7604827880859 148.1236114501953 239.5099487304688
6647 167.0607452392578 147.2154693603516 239.3723907470703
6648 167.2140350341797 145.9559936523438 239.32666015625
6649 167.5454559326172 145.6521911621094 239.2481231689453
6650 166.5869750976562 147.9757843017578 252.1085357666016
6651 167.9396514892578 147.4884796142578 238.8571929931641
6652 168.9618835449219 147.3575744628906 252.5492095947266
6653 168.3706970214844 146.2518463134766 252.5305480957031
6654 167.3565216064453 144.0870361328125 252.5398254394531
6655 169.1221008300781 145.6720886230469 252.5452270507812
6656 168.6260681152344 143.6175384521484 252.5452423095703
6657 169.8658752441406 147.7288055419922 228.6986541748047
6658 170.9811553955078 147.476806640625 227.9794006347656
6659 170.1233367919922 146.6873931884766 227.8722991943359
6660 170.9884338378906 146.623779296875 227.5525817871094
6661 171.6948394775391 146.8021545410156 227.4576416015625
6662 172.7255706787109 145.6890106201172 227.0796813964844
6663 172.3448333740234 145.3684997558594 226.8960113525391
6664 172.9075012207031 145.1533813476562 227.1069946289062
6665 172.4378662109375 144.8233795166016 226.8630065917969
6666 173.0957336425781 142.8726196289062 227.0735168457031
6667 172.5328216552734 142.8919067382812 226.8508911132812
6668 173.2633056640625 142.076904296875 227.2754821777344
6669 172.6406555175781 140.8185119628906 226.8491058349609
6670 173.3608856201172 140.3874969482422 227.0096740722656
6671 173.7439727783203 140.6661224365234 227.2912750244141
6672 174.1383972167969 140.2815856933594 227.1728057861328
6673 173.4876708984375 140.1165771484375 226.7400665283203
6674 174.3250122070312 140.0891876220703 226.9913330078125
6675 173.7482757568359 139.6682586669922 225.9877166748047
6676 174.7583160400391 139.5466613769531 225.9893951416016
6677 176.1029357910156 139.3645782470703 225.9260711669922
6678 175.4101715087891 139.0869293212891 225.4644165039062
6679 176.4580841064453 138.8380737304688 225.1349182128906
6680 176.2706909179688 138.578857421875 224.9144287109375
6681 176.6134490966797 138.3967132568359 224.6959075927734
6682 176.9127044677734 138.5744476318359 224.6581726074219
6683 176.7231903076172 137.9190216064453 224.3806304931641
6684 176.7608795166016 136.8993530273438 223.2080841064453
6685 176.6884307861328 136.8388366699219 223.6934051513672
6686 176.18701171875 135.9149932861328 223.107421875
6687 175.3166046142578 136.0859985351562 221.83642578125
6688 174.7825927734375 135.9442291259766 221.8297576904297
6689 175.1080017089844 136.4474182128906 221.4674530029297
6690 174.4379730224609 136.8370513916016 220.8353576660156
6691 172.2136688232422 136.0017852783203 221.8057098388672
6692 171.9371795654297 135.9040374755859 222.26123046875
6693 171.4907379150391 136.1539001464844 222.0577087402344
6694 171.59033203125 136.0318603515625 222.7389678955078
6695 171.4224548339844 136.2276153564453 223.0742340087891
6696 171.0584564208984 136.4502868652344 222.6134643554688
6697 170.8147583007812 137.0105285644531 223.3785858154297
6698 172.2815704345703 148.1522674560547 252.5197296142578
6699 173.1195373535156 148.1421966552734 252.3740539550781
6700 173.6266784667969 146.9724731445312 251.4302062988281
6701 172.3315887451172 147.6754455566406 236.6660461425781
6702 172.3072509765625 147.2806549072266 218.3175811767578
6703 174.3997802734375 147.3103179931641 245.2354583740234
6704 174.3988342285156 147.3817901611328 245.7221374511719
6705 174.2233428955078 147.9205169677734 245.686767578125
6706 174.2735443115234 147.9693756103516 231.3039398193359
6707 175.1665954589844 147.7187652587891 231.7725372314453
6708 176.0928344726562 147.822021484375 250.9604949951172
6709 177.0092620849609 148.2897338867188 251.2409057617188
6710 177.3894500732422 147.0422973632812 242.8030548095703
6711 177.1097412109375 147.8880462646484 243.0938110351562
6712 177.4551086425781 148.3824462890625 250.9947814941406
6713 180.1473083496094 148.044189453125 229.7136993408203
6714 161.4054260253906 147.8241271972656 238.9284057617188
6715 162.5364074707031 148.0811462402344 231.9278717041016
6716 162.7011413574219 147.5873413085938 230.2021179199219
6717 162.8086700439453 147.4939422607422 230.6076812744141
6718 163.257080078125 147.1427917480469 230.5785827636719
6719 163.2156524658203 147.4634246826172 231.2142181396484
6720 164.582275390625 147.835205078125 239.2525482177734
6721 163.2527008056641 147.8385467529297 237.5961761474609
6722 165.4284973144531 148.2882843017578 239.3466186523438
6723 165.0531768798828 147.7489013671875 239.5701599121094
6724 165.7887420654297 148.1042327880859 239.5714416503906
6725 166.4206237792969 147.1113128662109 251.7993469238281
6726 166.5125579833984 147.6090545654297 230.7249755859375
6727 167.1438903808594 147.3449249267578 230.4777221679688
6728 167.3141174316406 147.1692962646484 230.2764892578125
6729 166.9273834228516 147.0672760009766 230.2714538574219
6730 167.1963958740234 146.6757507324219 229.6042633056641
6731 169.3647918701172 146.1741027832031 240.3588562011719
6732 169.3537902832031 145.7438812255859 240.5302581787109
6733 169.4011535644531 148.0356597900391 229.1129760742188
6734 172.7534332275391 148.1361236572266 235.6776123046875
6735 172.6100769042969 148.4035339355469 233.8967895507812
6736 173.3469543457031 147.7643127441406 234.1108093261719
6737 173.1560974121094 147.9283752441406 234.6937103271484
6738 173.464599609375 147.9516906738281 237.2333374023438
6739 173.9287109375 147.304443359375 238.5427093505859
6740 174.0881958007812 147.0660552978516 238.7524108886719
6741 174.25634765625 147.1459503173828 239.1764221191406
6742 176.8521118164062 145.0899658203125 239.6455383300781
6743 175.7732543945312 145.0856475830078 239.8355712890625
6744 176.3833923339844 145.2249603271484 239.2396240234375
6745 176.5968933105469 145.2256927490234 239.1214294433594
6746 176.9181518554688 142.3713836669922 238.2684631347656
6747 176.6746673583984 142.9633483886719 238.1919860839844
6748 176.2594146728516 142.3694610595703 238.0260925292969
6749 174.1850738525391 143.0700836181641 236.7741851806641
6750 174.8645935058594 143.8473663330078 236.6553344726562
6751 174.336181640625 144.1087341308594 236.0805511474609
6752 177.5885162353516 147.0033569335938 229.0651550292969
6753 177.8331604003906 146.3857421875 229.2447967529297
6754 178.5103759765625 146.5877532958984 228.9637298583984
6755 179.5970153808594 146.9032897949219 228.9499359130859
6756 176.4635925292969 147.37451171875 244.6394195556641
6757 176.2549743652344 147.0172271728516 244.6585693359375
6758 177.0720062255859 147.3853302001953 222.4272766113281
6759 177.0196990966797 148.2354736328125 222.1940307617188
6760 176.9873962402344 147.7933654785156 250.4710998535156
6761 177.3858947753906 147.8570861816406 250.1935424804688
6762 177.2670440673828 147.8636016845703 243.6459197998047
6763 177.5334930419922 147.3478546142578 243.8562774658203
6764 179.9626007080078 147.9181976318359 229.3005828857422
6765 181.5709991455078 147.0001525878906 231.5465393066406
6766 181.7051086425781 148.0884857177734 235.3385314941406
6767 182.646728515625 147.1993408203125 235.8839263916016
6768 181.8065185546875 147.5287780761719 240.5561828613281
6769 182.2146148681641 147.1400451660156 240.2745819091797
6770 181.7928619384766 147.9911651611328 239.0560302734375
6771 162.2741241455078 147.0871734619141 241.1038513183594
6772 162.8736572265625 147.8251800537109 231.7458190917969
6773 163.1749420166016 146.869140625 229.7822723388672
6774 163.8477325439453 146.5359649658203 246.4415435791016
6775 164.1630096435547 147.9027404785156 231.5693664550781
6776 165.6894226074219 147.2298583984375 239.6466979980469
6777 166.4091186523438 148.0582733154297 239.6018371582031
6778 167.2030944824219 146.9573059082031 252.2798767089844
6779 167.5631561279297 146.3966674804688 239.2176208496094
6780 172.9992065429688 147.6671447753906 236.1199493408203
6781 174.6405944824219 147.3109893798828 230.6084442138672
6782 174.4798736572266 147.5969543457031 231.0089874267578
6783 176.3580017089844 146.8645629882812 247.6475067138672
6784 175.9643249511719 147.2113494873047 247.53076171875
6785 177.5764312744141 147.8674621582031 244.3060150146484
6786 180.2421112060547 147.9675598144531 244.5891723632812
6787 178.46826171875 145.8918304443359 229.2206573486328
6788 178.9707794189453 144.9469604492188 229.6020812988281
6789 182.3211212158203 146.9124298095703 233.5758056640625
6790 182.5975036621094 146.9435272216797 234.5801086425781
6791 160.8793334960938 147.759765625 237.7268524169922
6792 162.8616943359375 147.6019134521484 231.1130218505859
6793 163.9271240234375 145.9732971191406 247.7261962890625
6794 164.0770721435547 146.0245666503906 248.3414001464844
6795 163.9286041259766 144.0691680908203 247.2344970703125
6796 163.2597351074219 147.3874969482422 238.3894653320312
6797 165.0110778808594 146.8885040283203 250.673583984375
6798 165.9339599609375 146.8873443603516 219.7844543457031
6799 165.7120971679688 147.0533142089844 220.4116516113281
6800 168.9663238525391 145.3841094970703 240.1550598144531
6801 172.1922149658203 146.8233489990234 227.3229370117188
6802 172.4910583496094 146.2335357666016 227.1959686279297
6803 172.0327911376953 145.9894561767578 227.1220397949219
6804 173.0318298339844 145.7746124267578 227.1088714599609
6805 173.8878936767578 145.0164184570312 227.3018646240234
6806 173.4261016845703 144.8221282958984 227.2876586914062
6807 174.2012939453125 144.6802062988281 227.3007507324219
6808 174.3467254638672 143.6293487548828 227.1432647705078
6809 173.5040130615234 143.8894195556641 227.1239318847656
6810 173.924560546875 143.3129119873047 227.1792144775391
6811 175.1619720458984 142.8240509033203 227.2959289550781
6812 176.1625061035156 141.7708892822266 227.2876129150391
6813 175.8180694580078 141.0482330322266 227.3665924072266
6814 175.0753326416016 140.67724609375 227.4474029541016
6815 176.3074035644531 140.741943359375 227.2272491455078
6816 175.3074798583984 140.3736724853516 227.2693481445312
6817 175.97900390625 140.2138824462891 226.9957122802734
6818 176.4784240722656 140.0052032470703 226.5019989013672
6819 177.0333099365234 140.3255615234375 226.3448638916016
6820 176.3845367431641 140.9752044677734 227.2629547119141
6821 176.9997100830078 141.3260803222656 226.9253692626953
6822 176.6479949951172 141.6786193847656 227.1526947021484
6823 172.6219482421875 146.9355010986328 243.7377014160156
6824 175.3046569824219 146.5349731445312 226.1135559082031
6825 175.5040130615234 147.3342132568359 247.1051330566406
6826 176.8225250244141 147.1212615966797 249.9013824462891
6827 176.4210968017578 146.9895324707031 250.1486511230469
6828 176.8036041259766 146.7144470214844 249.8550872802734
6829 177.1337890625 146.7272033691406 249.4721832275391
6830 177.1995239257812 147.1593322753906 249.4775695800781
6831 177.2278289794922 147.4131469726562 249.6773986816406
6832 176.6062316894531 147.3850860595703 247.9981689453125
6833 177.011474609375 147.4632263183594 223.0123596191406
6834 177.2147521972656 147.0062103271484 222.7790679931641
6835 177.3798980712891 146.7101440429688 222.7702941894531
6836 176.4472961425781 144.8108825683594 219.4478149414062
6837 176.4964447021484 144.4330749511719 219.9986267089844
6838 175.9767456054688 144.534912109375 219.8453826904297
6839 176.0696258544922 145.0331726074219 218.9423828125
6840 175.3817138671875 145.0866546630859 219.0704803466797
6841 175.9955139160156 145.2260894775391 218.7791137695312
6842 175.58447265625 145.5345611572266 218.7777252197266
6843 174.77099609375 145.2073516845703 219.0874481201172
6844 175.1064910888672 145.7449798583984 218.7687835693359
6845 174.9305267333984 146.5429992675781 218.7574768066406
[truncated: 13,057,236 more chars]
