# Supplementary material for: How to precisely measure the volume velocity transfer function of physical vocal tract models by external excitation
Source: PLoS One. 2018 Mar 15;13(3):e0193708. doi: 10.1371/journal.pone.0193708 (PMC5854283; doi:10.1371/journal.pone.0193708)
Supplement: S2 File — Files containing the volume meshes as used for finite element modeling of the vowels /a/, /u/, /i/, and /Ə/. (ZIP) [file pone.0193708.s002.zip › i.msh]

$MeshFormat
2.2 0 8
$EndMeshFormat
$Nodes
62325
1 -1.929512023925781 -121.0096435546875 28.17868041992188
2 -1.785888671875 -121.2679824829102 28.45987701416016
3 -1.771896362304688 -121.5976409912109 28.01945495605469
4 -1.784561157226562 -121.4197082519531 27.0722541809082
5 -2.000007629394531 -120.703498840332 26.46358871459961
6 -1.80596923828125 -121.2185897827148 26.26734924316406
7 -1.791328430175781 -120.8236618041992 25.90425109863281
8 -2.000007629394531 -120.6344680786133 26.40816497802734
9 -2 -120.4937286376953 25.70734596252441
10 -1.936019897460938 -120.5175018310547 25.61014556884766
11 -2 -120.4640808105469 25.6187915802002
12 -1.749740600585938 -121.696647644043 21.71212959289551
13 -1.783340454101562 -120.3053665161133 22.3753662109375
14 -1.768699645996094 -120.76953125 22.83334541320801
15 -1.775588989257812 -122.2329940795898 22.60687828063965
16 -1.746505737304688 -121.3693466186523 23.69705581665039
17 -1.789939880371094 -122.7219314575195 23.57865333557129
18 -2 -123.1313247680664 23.09357452392578
19 -2.000007629394531 -122.9524459838867 23.50747680664062
20 -1.863693237304688 -123.1470794677734 20.17541885375977
21 -1.88641357421875 -122.9075393676758 19.26224708557129
22 -1.799034118652344 -122.5850143432617 19.63277816772461
23 -1.781021118164062 -122.978401184082 20.47894859313965
24 -1.764732360839844 -121.3507690429688 19.99476432800293
25 -1.779541015625 -122.3495101928711 20.70944976806641
26 -1.822311401367188 -122.3750076293945 21.1363697052002
27 -1.963981628417969 -122.8236618041992 20.99553680419922
28 -1.999809265136719 -123.1607131958008 21.5986156463623
29 -2 -123.053596496582 20.79151725769043
30 -2 -120.8122940063477 28.86621475219727
31 -2 -120.7821197509766 29.44698333740234
32 -1.844863891601562 -120.9725570678711 28.83011627197266
33 -1.804512023925781 -120.7176666259766 19.19343376159668
34 -1.951309204101562 -120.6248092651367 19.5848331451416
35 -1.757118225097656 -121.2058792114258 18.88470268249512
36 -1.789566040039062 -122.4820175170898 26.35688781738281
37 -1.7481689453125 -121.8569793701172 25.70699501037598
38 -1.766761779785156 -122.1512451171875 27.17348289489746
39 -2 -122.8849716186523 26.00431823730469
40 -1.923080444335938 -122.7896270751953 27.0496883392334
41 -2 -122.9690856933594 25.30493545532227
42 -2 -122.9383316040039 24.36777877807617
43 -1.783973693847656 -122.7113418579102 25.41233253479004
44 -1.833328247070312 -122.6666488647461 24.80579948425293
45 -1.898681640625 -122.6984481811523 24.03250885009766
46 -1.772911071777344 -122.4914169311523 24.67544364929199
47 -1.789505004882812 -120.7610244750977 24.87213897705078
48 -1.782180786132812 -120.3195037841797 24.4160327911377
49 -1.882591247558594 -120.4134674072266 24.97869491577148
50 -2 -120.2042846679688 24.80462455749512
51 -2 -120.0925903320312 24.51336288452148
52 -1.892768859863281 -120.0688552856445 24.0004997253418
53 -2 -120.8887023925781 27.89276313781738
54 -2 -120.9476547241211 27.27380752563477
55 -1.775260925292969 -122.3185348510742 19.11848831176758
56 -2.000007629394531 -120.5676879882812 26.16256523132324
57 -1.789993286132812 -122.3224487304688 23.93108367919922
58 -2 -122.9397201538086 23.78601264953613
59 -2 -122.8720779418945 23.95806503295898
60 -2 -120.2953338623047 25.01497840881348
61 -2 -122.957763671875 25.71502685546875
62 -2 -120.3966293334961 25.40975570678711
63 -2.000007629394531 -120.7258529663086 26.59163093566895
64 -1.788955688476562 -122.5011520385742 27.35881233215332
65 -1.795173645019531 -121.8948516845703 28.22744750976562
66 -2 -120.9159317016602 28.30767059326172
67 -1.771873474121094 -120.6257400512695 19.98145866394043
68 -1.943122863769531 -120.383918762207 20.23669624328613
69 -1.812515258789062 -120.6441040039062 21.69935989379883
70 -1.779388427734375 -120.7438125610352 21.20080375671387
71 -1.792701721191406 -122.7723541259766 22.03572654724121
72 -1.890625 -122.9620971679688 22.57611465454102
73 -2 -123.1512069702148 22.74505233764648
74 -1.913017272949219 -120.3058547973633 20.86921691894531
75 -1.8834228515625 -120.0348052978516 23.08160209655762
76 -1.781745910644531 -120.361946105957 23.27300071716309
77 -1.777557373046875 -121.8177337646484 29.13020706176758
78 -1.766220092773438 -121.086784362793 29.42910003662109
79 -2 -123.2449340820312 20.56687927246094
80 -2 -123.2594680786133 20.49493598937988
81 -2 -122.9021377563477 24.22989654541016
82 -2.000007629394531 -120.1162261962891 22.15860939025879
83 -2.000007629394531 -120.1354446411133 21.03515625
84 -2 -120.1750411987305 21.32138061523438
85 -2 -120.2138366699219 21.98525810241699
86 -2 -120.7825546264648 29.46952819824219
87 -2.039497375488281 -120.5986633300781 26.50353050231934
88 -2.099922180175781 -123.0433197021484 23.88464546203613
89 -2.349716186523438 -120.4510345458984 28.94758605957031
90 -2.037033081054688 -123.2900085449219 20.58175086975098
91 -2 -123.161376953125 21.59340476989746
92 -2.124000549316406 -120.6759567260742 27.38981437683105
93 -2 -123.1354522705078 18.47084426879883
94 -1.787528991699219 -122.7159805297852 18.02658081054688
95 -2 -123.133903503418 18.90399742126465
96 -1.741706848144531 -122.1195755004883 18.04323959350586
97 -1.758987426757812 -121.2209625244141 18.16204643249512
98 -1.830642700195312 -120.9269943237305 18.6275577545166
99 -2 -121.0081253051758 18.26087951660156
100 -1.801826477050781 -121.2279815673828 17.59452819824219
101 -2 -121.0223083496094 18.07583045959473
102 -1.751564025878906 -121.4680023193359 17.388916015625
103 -1.97265625 -121.3886337280273 16.69234657287598
104 -1.893142700195312 -121.6005706787109 16.44789505004883
105 -1.759735107421875 -121.5872039794922 16.81661224365234
106 -1.839271545410156 -122.12353515625 16.39878273010254
107 -2 -122.889518737793 27.5842456817627
108 -2 -123.0660781860352 26.80925941467285
109 -1.799468994140625 -121.4038238525391 29.72337341308594
110 -2 -123.2393951416016 19.85238075256348
111 -2 -120.9271087646484 18.41404342651367
112 -2 -120.7282867431641 18.87153625488281
113 -2 -120.3867874145508 20.20270538330078
114 -2 -120.3539505004883 20.25556182861328
115 -2 -122.9135513305664 26.5084171295166
116 -2 -122.2227783203125 16.26630210876465
117 -2 -121.8574829101562 16.21562767028809
118 -2 -123.1252746582031 19.46770668029785
119 -2 -120.0133972167969 24.24151611328125
120 -2 -121.3932418823242 16.63147926330566
121 -2 -121.3874053955078 16.70866012573242
122 -2 -121.5330810546875 16.36995124816895
123 -2 -121.6223983764648 16.27551460266113
124 -2.000007629394531 -122.9388427734375 17.95229339599609
125 -2 -120.0368881225586 23.85051345825195
126 -2 -122.3085174560547 16.33537101745605
127 -2 -122.7049331665039 16.71455383300781
128 -2 -122.9605712890625 17.84370803833008
129 -1.7930908203125 -122.3339309692383 17.10840797424316
130 -2 -123.1610260009766 21.60132217407227
131 -2 -120.0029373168945 22.72642135620117
132 -2 -120.0118560791016 23.21724128723145
133 -1.986869812011719 -122.2226181030273 28.06902313232422
134 -1.796653747558594 -122.4534530639648 28.82498931884766
135 -2 -122.4922409057617 27.93639183044434
136 -2 -122.5774154663086 28.47751998901367
137 -2 -122.903076171875 17.70852279663086
138 -2 -122.8151168823242 16.94818878173828
139 -2 -120.5955047607422 19.64116668701172
140 -2 -120.6046447753906 19.47464752197266
141 -2 -120.0483322143555 22.45746040344238
142 -2 -122.6558456420898 28.57498168945312
143 -1.955879211425781 -122.5269317626953 29.04970169067383
144 -2 -122.6504135131836 28.60186767578125
145 -2 -122.6165924072266 29.14057540893555
146 -2 -122.2978057861328 29.70080184936523
147 -2 -122.2647247314453 29.75566864013672
148 -2 -121.3128814697266 16.89727210998535
149 -2 -121.1484298706055 17.46345329284668
150 -2 -122.8793258666992 27.69488525390625
151 -2 -121.5324935913086 30.26163864135742
152 -2 -121.5303649902344 30.26429748535156
153 -2 -120.2708053588867 20.80937004089355
154 -2 -120.3359832763672 20.36727523803711
155 -2 -120.6192245483398 19.14581108093262
156 -2 -120.7929000854492 29.47781372070312
157 -105.3797988891602 -122.2905578613281 61.83070373535156
158 -105.5119857788086 -122.2951202392578 62.72437286376953
159 -105.4440383911133 -121.8944473266602 62.69593811035156
160 -105.4188537597656 -122.4961242675781 62.96898651123047
161 -105.6038436889648 -121.9833526611328 63.59121704101562
162 -105.58935546875 -122.3197708129883 63.46023559570312
163 -105.3858871459961 -122.5239562988281 63.69488525390625
164 -105.4144897460938 -122.0389709472656 64.198486328125
165 -105.4124755859375 -122.2703399658203 64.65617370605469
166 -105.5499801635742 -122.0209655761719 65.11846160888672
167 -105.6125030517578 -121.8332366943359 64.64445495605469
168 -105.5996856689453 -121.4677734375 64.80206298828125
169 -105.4249801635742 -121.5559844970703 65.37092590332031
170 -105.375862121582 -121.3971099853516 66.28072357177734
171 -105.4205474853516 -122.0086441040039 65.4488525390625
172 -105.3868637084961 -122.8870391845703 64.76251220703125
173 -105.4102630615234 -121.7697601318359 63.29800415039062
174 -105.391975402832 -121.36181640625 63.16344451904297
175 -105.3442916870117 -121.2328948974609 61.69184875488281
176 -105.3538665771484 -121.6057434082031 61.49465942382812
177 -105.3395080566406 -121.2991180419922 60.94586181640625
178 -105.3501281738281 -121.4672775268555 60.71318054199219
179 -105.1537399291992 -121.3710250854492 60.13426208496094
180 -105.3587188720703 -122.3140869140625 58.98948287963867
181 -105.1791610717773 -121.8528366088867 58.94614791870117
182 -105.0881729125977 -122.1212310791016 58.05141830444336
183 -105.1158599853516 -122.7048263549805 58.07713317871094
184 -105.3415679931641 -122.9257354736328 59.09635543823242
185 -105.1661605834961 -123.5005874633789 58.73442459106445
186 -105.3656311035156 -123.149299621582 60.05998229980469
187 -105.3518524169922 -123.5426635742188 59.55980682373047
188 -105.3513717651367 -123.7648468017578 60.11899566650391
189 -105.3599319458008 -124.2401580810547 59.51176071166992
190 -105.3531188964844 -124.732307434082 60.02458190917969
191 -105.1471633911133 -124.7113037109375 61.822021484375
192 -105.259635925293 -124.4966888427734 60.51094818115234
193 -105.1928329467773 -124.7948913574219 60.51739501953125
194 -105.1370620727539 -125.32373046875 60.69426727294922
195 -105.1430130004883 -125.0338287353516 59.5755729675293
196 -105.0912322998047 -125.1436996459961 59.10964584350586
197 -105.1703338623047 -124.5721054077148 59.11796188354492
198 -105.1732482910156 -124.1815567016602 58.74489974975586
199 -105.5563812255859 -121.4280242919922 63.81064605712891
200 -105.3886032104492 -121.0040969848633 63.81414031982422
201 -105.3916320800781 -121.1152648925781 64.91213226318359
202 -105.6090698242188 -121.6512069702148 64.32306671142578
203 -105.3545379638672 -122.7892150878906 62.80268859863281
204 -105.3328018188477 -123.4598541259766 63.14766693115234
205 -105.2501602172852 -123.0982818603516 62.33351898193359
206 -105.1728286743164 -123.3120193481445 62.43455505371094
207 -105.1292037963867 -123.3971099853516 61.81074523925781
208 -105.1518402099609 -123.7861633300781 62.73028564453125
209 -105.1330261230469 -123.8972549438477 61.72060394287109
210 -105.3261566162109 -123.5302505493164 64.03057098388672
211 -105.3470458984375 -124.1169204711914 64.95330810546875
212 -105.1255569458008 -124.58447265625 64.57624816894531
213 -105.3129043579102 -124.6961364746094 65.31674957275391
214 -105.2192687988281 -124.9383697509766 65.45307922363281
215 -105.1642379760742 -125.33642578125 65.96944427490234
216 -105.336181640625 -124.9866333007812 66.02156829833984
217 -105.3338775634766 -124.9700775146484 66.97452545166016
218 -105.1152725219727 -125.4122314453125 66.93743896484375
219 -105.3097152709961 -125.3670654296875 67.5701904296875
220 -105.0339431762695 -125.9945449829102 67.42110443115234
221 -105.2550582885742 -125.7205810546875 67.917724609375
222 -105.1646728515625 -126.0754089355469 70.40392303466797
223 -105.3321380615234 -126.0615844726562 69.65814208984375
224 -105.1742401123047 -126.5470733642578 69.68592071533203
225 -105.0955200195312 -126.3854675292969 71.17758178710938
226 -105.1001052856445 -126.6534652709961 70.78321838378906
227 -104.9101409912109 -127.0154266357422 71.57429504394531
228 -104.9429550170898 -127.4986572265625 71.01566314697266
229 -104.8408279418945 -128.1628723144531 71.74955749511719
230 -104.8214416503906 -128.909912109375 70.91149139404297
231 -104.8618545532227 -128.6387481689453 70.3111572265625
232 -104.6743850708008 -129.2614440917969 70.76657867431641
233 -104.6826248168945 -129.6237640380859 70.07738494873047
234 -104.8604583740234 -129.4803924560547 69.57944488525391
235 -104.7859878540039 -129.8067779541016 68.69091033935547
236 -104.6805953979492 -129.8438873291016 69.38218688964844
237 -104.6204452514648 -130.0635986328125 68.77943420410156
238 -104.8682022094727 -129.2789764404297 68.81754302978516
239 -104.8041458129883 -129.2607879638672 68.40442657470703
240 -104.3914566040039 -129.0645751953125 67.57456970214844
241 -104.6254196166992 -128.8468627929688 67.97038269042969
242 -104.5931243896484 -128.7096862792969 66.96951293945312
243 -104.6055068969727 -129.437255859375 67.13633728027344
244 -104.6116561889648 -128.8027191162109 66.16508483886719
245 -104.3884048461914 -129.1517639160156 65.72681427001953
246 -104.6103820800781 -129.3685302734375 66.36460876464844
247 -104.3951797485352 -129.9694061279297 65.30348205566406
248 -104.4270401000977 -129.9712677001953 65.91691589355469
249 -104.5094985961914 -130.4457244873047 67.69471740722656
250 -104.3903732299805 -130.6284484863281 67.42620086669922
251 -104.5078582763672 -130.9902648925781 67.98357391357422
252 -104.5976943969727 -130.6355590820312 68.32285308837891
253 -104.6032028198242 -131.1707458496094 68.47490692138672
254 -104.4314346313477 -131.3975830078125 67.71621704101562
255 -104.6233444213867 -131.6664733886719 68.45198822021484
256 -104.3990249633789 -131.5540618896484 67.26923370361328
257 -104.6293869018555 -132.0365753173828 67.32846069335938
258 -104.483512878418 -132.0077056884766 67.03203582763672
259 -104.4112930297852 -132.2922058105469 66.84903717041016
260 -104.4504623413086 -132.3826141357422 68.22920227050781
261 -104.3919906616211 -132.614013671875 67.23750305175781
262 -104.5986328125 -132.0972747802734 67.86693572998047
263 -104.6217346191406 -132.0379180908203 69.16390228271484
264 -104.5276794433594 -132.2254028320312 68.54904174804688
265 -104.5836334228516 -132.6415557861328 69.12376403808594
266 -104.4581832885742 -132.7801666259766 68.45042419433594
267 -104.3451690673828 -132.9494323730469 68.18144226074219
268 -104.517333984375 -133.8437347412109 68.85630798339844
269 -104.6101303100586 -133.6672515869141 69.27621459960938
270 -104.6362762451172 -134.2826385498047 69.1822509765625
271 -103.9294967651367 -134.4890289306641 68.16222381591797
272 -104.3013763427734 -134.5435028076172 68.52805328369141
273 -104.0590057373047 -133.7662963867188 68.25595855712891
274 -103.9546356201172 -133.6004943847656 67.91279602050781
275 -103.8545608520508 -134.1276397705078 67.75192260742188
276 -103.8981323242188 -134.1490173339844 67.22567749023438
277 -103.6673431396484 -134.5994262695312 67.66590881347656
278 -103.4052734375 -136.0383911132812 69.98947906494141
279 -103.7079010009766 -136.0022583007812 69.49274444580078
280 -103.0078506469727 -136.2798004150391 69.89478302001953
281 -102.0240020751953 -136.7947387695312 69.76730346679688
282 -102.9255447387695 -136.2995910644531 70.39382171630859
283 -102.6478805541992 -136.2630157470703 71.13694763183594
284 -101.5292739868164 -136.6532135009766 71.56751251220703
285 -101.091194152832 -136.8885650634766 71.12326049804688
286 -100.8488693237305 -137.0798492431641 70.6966552734375
287 -100.2960891723633 -137.0692443847656 71.56514739990234
288 -99.99418640136719 -137.3084716796875 70.49419403076172
289 -99.65900421142578 -137.2241516113281 71.82712554931641
290 -98.82749938964844 -137.6664733886719 71.62494659423828
291 -98.82398223876953 -137.2507629394531 72.64943695068359
292 -99.69314575195312 -137.0771179199219 72.75254821777344
293 -105.4182434082031 -122.7622528076172 65.72457122802734
294 -105.4263076782227 -122.0561676025391 66.65603637695312
295 -105.2134704589844 -124.1566162109375 70.4764404296875
296 -105.3112106323242 -124.5173797607422 70.54099273681641
297 -105.1257019042969 -124.7947235107422 71.52762603759766
298 -105.3343963623047 -124.99560546875 70.79173278808594
299 -105.1655578613281 -125.5949325561523 71.87825775146484
300 -105.3309860229492 -125.4084777832031 71.39665222167969
301 -105.1665954589844 -125.7476348876953 71.10466003417969
302 -105.1139144897461 -126.1039886474609 71.99369812011719
303 -104.9113922119141 -126.7060241699219 71.32300567626953
304 -104.9060974121094 -126.7140655517578 72.28505706787109
305 -105.1070709228516 -126.3806304931641 72.27349090576172
306 -105.0365753173828 -126.009391784668 72.39580535888672
307 -104.9153518676758 -125.2428588867188 72.53180694580078
308 -104.5688247680664 -125.7208251953125 73.73412322998047
309 -104.3657455444336 -126.0742721557617 74.22939300537109
310 -104.2168197631836 -125.3843078613281 74.16266632080078
311 -104.0463104248047 -126.7516632080078 74.36046600341797
312 -104.5730972290039 -126.6414031982422 73.80960845947266
313 -104.3722991943359 -127.2263641357422 73.68811798095703
314 -104.088249206543 -127.510383605957 74.25360107421875
315 -104.5478210449219 -127.8942413330078 73.75254821777344
316 -104.6822128295898 -127.8489227294922 72.99173736572266
317 -104.6103744506836 -128.1970062255859 73.31941223144531
318 -104.667610168457 -128.4231872558594 72.67221069335938
319 -104.629150390625 -129.0947265625 73.24974822998047
320 -104.5483551025391 -128.5775756835938 73.61922454833984
321 -104.3962554931641 -129.0465698242188 73.68901824951172
322 -104.4498672485352 -129.7875823974609 73.73565673828125
323 -103.7160263061523 -129.2197418212891 74.42140197753906
324 -104.1909484863281 -129.8770446777344 73.98995971679688
325 -103.7763061523438 -129.6292114257812 74.49303436279297
326 -103.7454528808594 -130.0244903564453 74.52700042724609
327 -103.5051116943359 -129.5113983154297 75.16155242919922
328 -102.8643188476562 -130.7843017578125 76.00829315185547
329 -103.1414031982422 -130.15966796875 75.80359649658203
330 -103.3011245727539 -131.0812225341797 75.57891845703125
331 -102.926872253418 -131.5171661376953 76.00563049316406
332 -103.7179107666016 -132.3950805664062 74.50688171386719
333 -103.3701095581055 -132.2303009033203 74.97967529296875
334 -103.7266311645508 -131.6732177734375 74.31955718994141
335 -103.4829406738281 -131.7177429199219 74.70672607421875
336 -103.4605560302734 -130.4962158203125 75.28412628173828
337 -103.291015625 -131.6641998291016 75.36214447021484
338 -105.5841064453125 -123.059944152832 66.36069488525391
339 -105.6260986328125 -122.5064468383789 66.47846221923828
340 -105.5718765258789 -123.0639038085938 66.92869567871094
341 -105.429557800293 -122.0646667480469 67.19287872314453
342 -105.4280471801758 -122.9864349365234 67.7012939453125
343 -105.3118743896484 -121.8086395263672 68.24443817138672
344 -105.3129272460938 -122.8058319091797 69.02056121826172
345 -105.2178726196289 -122.1888961791992 68.85454559326172
346 -105.4265060424805 -123.8084945678711 66.67283630371094
347 -105.6168212890625 -123.7161102294922 67.23881530761719
348 -105.5100936889648 -123.5850677490234 67.49667358398438
349 -105.3090133666992 -123.2752227783203 69.17837524414062
350 -105.4099655151367 -123.7793884277344 68.14048004150391
351 -105.3374710083008 -123.8848571777344 69.17860412597656
352 -105.2333297729492 -123.6901092529297 69.96665191650391
353 -105.3387145996094 -121.6193466186523 67.77500915527344
354 -104.9373092651367 -119.9844207763672 67.19519805908203
355 -104.833251953125 -119.5994262695312 65.92788696289062
356 -105.3379669189453 -120.6225433349609 66.93546295166016
357 -105.2127838134766 -120.3572692871094 65.33134460449219
358 -104.8796310424805 -119.6379699707031 65.34647369384766
359 -104.4350357055664 -119.2329864501953 66.96273040771484
360 -104.5408096313477 -119.5160827636719 67.76151275634766
361 -104.1872482299805 -119.1505508422852 68.00496673583984
362 -104.101692199707 -119.3926849365234 68.88249969482422
363 -104.2711486816406 -119.3974304199219 68.36399841308594
364 -104.9165878295898 -120.2929077148438 68.20602416992188
365 -104.5059127807617 -120.1983489990234 69.26363372802734
366 -104.885856628418 -120.9472045898438 69.23343658447266
367 -104.5807647705078 -120.6736755371094 69.91119384765625
368 -104.0856552124023 -120.1239929199219 70.8638916015625
369 -102.7958450317383 -119.3248443603516 72.14214324951172
370 -102.2886962890625 -119.2884674072266 72.87163543701172
371 -101.9009475708008 -118.9587860107422 72.5872802734375
372 -103.2838897705078 -119.1864929199219 70.70372772216797
373 -103.4118499755859 -119.101448059082 70.15050506591797
374 -104.1621475219727 -119.8326416015625 69.80789184570312
375 -103.4257888793945 -119.3877716064453 71.06245422363281
376 -103.6770706176758 -119.9338150024414 71.4991455078125
377 -105.4795455932617 -124.1218795776367 67.38839721679688
378 -105.3987503051758 -124.2212982177734 67.62942504882812
379 -105.3633270263672 -124.3922119140625 66.20313262939453
380 -105.4207763671875 -124.4798736572266 68.01484680175781
381 -105.4082412719727 -124.8108215332031 67.88486480712891
382 -105.6301803588867 -124.9402923583984 68.86412811279297
383 -105.4208297729492 -125.0696487426758 68.29586029052734
384 -105.4263381958008 -125.4436798095703 69.08963775634766
385 -105.3550033569336 -125.6826171875 68.83112335205078
386 -105.3365173339844 -125.5943908691406 70.50997161865234
387 -105.419059753418 -125.2516326904297 70.04853057861328
388 -105.5549011230469 -124.4560699462891 68.70433044433594
389 -105.4085845947266 -124.2219085693359 69.09681701660156
390 -105.4296493530273 -124.6770782470703 69.20822143554688
391 -105.306510925293 -124.1163940429688 70.09210968017578
392 -105.4198303222656 -124.7852935791016 69.88653564453125
393 -105.562614440918 -125.2415618896484 69.23959350585938
394 -105.3469924926758 -122.6160430908203 60.26626586914062
395 -105.361328125 -122.1226348876953 60.11631774902344
396 -105.138069152832 -122.0119171142578 60.75960540771484
397 -105.15869140625 -121.8020401000977 60.4442138671875
398 -105.33251953125 -122.9542694091797 60.72037506103516
399 -105.15673828125 -122.6883850097656 61.02708435058594
400 -105.1664733886719 -123.0317459106445 61.71976470947266
401 -105.3202590942383 -121.7629241943359 59.56583786010742
402 -105.2362670898438 -123.9779281616211 60.59368896484375
403 -105.149787902832 -123.7266998291016 60.910400390625
404 -105.2475128173828 -123.3747711181641 60.65480041503906
405 -105.1470489501953 -123.094482421875 61.06803131103516
406 -105.3395233154297 -122.7020492553711 61.40584564208984
407 -105.1284790039062 -121.8830490112305 61.08790588378906
408 -105.1499252319336 -120.9882354736328 60.50584411621094
409 -105.1557998657227 -121.0145874023438 61.36196899414062
410 -105.3540725708008 -120.8581390380859 62.46185302734375
411 -105.1861877441406 -120.6544799804688 61.93212890625
412 -105.0293273925781 -119.9432373046875 64.77549743652344
413 -105.3434600830078 -120.7466278076172 64.97783660888672
414 -105.1214981079102 -120.5047073364258 60.91229248046875
415 -105.1265716552734 -120.3213958740234 62.57342529296875
416 -105.1745910644531 -120.5500946044922 63.45491027832031
417 -105.3371200561523 -120.9187316894531 63.42754364013672
418 -105.3242034912109 -120.5134124755859 64.12696075439453
419 -105.1477432250977 -123.9898986816406 63.046630859375
420 -105.1761322021484 -124.1688385009766 64.00867462158203
421 -104.3910293579102 -119.0197296142578 66.00164794921875
422 -105.151985168457 -120.9758148193359 68.42578887939453
423 -105.1032562255859 -121.3814926147461 68.82633972167969
424 -105.3267593383789 -120.9293060302734 67.42998504638672
425 -104.9484024047852 -126.3988571166992 67.62313079833984
426 -105.322998046875 -126.2147827148438 68.17720031738281
427 -104.9235458374023 -125.9375839233398 66.97225952148438
428 -104.9026947021484 -126.2399368286133 66.91313934326172
429 -105.0771408081055 -126.0359344482422 66.14805603027344
430 -104.8632965087891 -126.3638305664062 64.80860137939453
431 -104.9087905883789 -126.2334899902344 65.86183166503906
432 -104.919303894043 -125.8653106689453 65.14378356933594
433 -105.1071166992188 -125.6988067626953 65.76712799072266
434 -105.3539276123047 -126.6360626220703 68.83760070800781
435 -105.1027069091797 -126.9899139404297 70.20961761474609
436 -105.1804428100586 -127.0665740966797 68.93980407714844
437 -105.0836868286133 -127.6517562866211 69.44448089599609
438 -105.0971908569336 -127.7504653930664 68.87142944335938
439 -104.9623031616211 -128.0976409912109 69.59183502197266
440 -105.0555801391602 -128.1756439208984 68.78153228759766
441 -104.9243698120117 -128.6212463378906 69.29851531982422
442 -104.9198303222656 -128.5407409667969 68.63497924804688
443 -105.0070495605469 -126.7831726074219 67.85307312011719
444 -105.3552398681641 -126.5983581542969 68.41802978515625
445 -105.1241683959961 -126.9925918579102 68.25809478759766
446 -105.0426406860352 -123.8649444580078 57.82262802124023
447 -105.0576324462891 -123.3578338623047 57.74633407592773
448 -104.7688980102539 -123.9963684082031 57.52818298339844
449 -104.8255767822266 -123.3972091674805 57.33794021606445
450 -104.7074127197266 -123.7086029052734 56.4482536315918
451 -104.6750793457031 -123.9795455932617 56.70930099487305
452 -104.6375198364258 -123.7490310668945 54.14740753173828
453 -104.6037902832031 -124.0031433105469 55.69389343261719
454 -104.81884765625 -122.6919174194336 57.32359313964844
455 -104.6930236816406 -123.1973724365234 56.70717239379883
456 -104.5829620361328 -123.1428375244141 55.95405578613281
457 -104.5777282714844 -121.9864654541016 56.59395599365234
458 -104.4003524780273 -122.5168151855469 55.97263717651367
459 -104.3992080688477 -122.2558288574219 55.71323394775391
460 -104.4702835083008 -121.3245315551758 56.83488082885742
461 -104.5886383056641 -121.3772277832031 57.26862716674805
462 -104.6936721801758 -121.9516754150391 57.25917816162109
463 -104.8117523193359 -121.109992980957 57.90920257568359
464 -104.933952331543 -121.7336883544922 57.93783569335938
465 -104.4172210693359 -123.2994079589844 55.41049575805664
466 -104.4134674072266 -123.0743713378906 54.8527946472168
467 -104.5996856689453 -123.4564208984375 55.4161262512207
468 -104.4379043579102 -123.2304077148438 54.56569671630859
469 -104.5931549072266 -123.3649291992188 54.08030319213867
470 -104.6182632446289 -123.4830780029297 52.780029296875
471 -104.3652725219727 -122.7438049316406 53.18716430664062
472 -104.333869934082 -122.6680679321289 54.44412231445312
473 -104.3495864868164 -121.6131286621094 54.90474700927734
474 -104.3777618408203 -121.326789855957 55.68962097167969
475 -104.2663192749023 -121.1670684814453 54.90520095825195
476 -104.1702194213867 -121.4024429321289 54.46094131469727
477 -104.0917663574219 -121.5709381103516 53.53440093994141
478 -103.9224090576172 -121.1036071777344 54.20130157470703
479 -103.9251556396484 -121.0574035644531 53.66822052001953
480 -103.9244918823242 -120.5862884521484 54.21382141113281
481 -104.09228515625 -120.7695007324219 54.61650085449219
482 -105.0640563964844 -124.4177093505859 57.98003768920898
483 -104.9813919067383 -124.9170684814453 58.27147674560547
484 -105.0006866455078 -126.7502899169922 58.37105941772461
485 -105.0082550048828 -126.1986236572266 58.33010864257812
486 -104.5583114624023 -126.3722839355469 57.97254180908203
487 -104.4573593139648 -126.0928497314453 57.80007934570312
488 -104.1455917358398 -126.5092620849609 57.10833358764648
489 -104.4343032836914 -127.3416366577148 57.78445434570312
490 -104.0182342529297 -127.6180419921875 57.23184585571289
491 -103.8860778808594 -127.3693084716797 56.67141723632812
492 -103.8846588134766 -126.8381271362305 56.24118804931641
493 -103.6762084960938 -126.8310546875 55.37821960449219
494 -103.6843109130859 -127.2675323486328 55.48460388183594
495 -103.6390914916992 -127.56103515625 54.15760040283203
496 -103.6805572509766 -126.8809967041016 54.09997940063477
497 -103.8361206054688 -126.2967071533203 54.42417907714844
498 -103.8401107788086 -126.5578002929688 53.52523040771484
499 -103.7466735839844 -127.1300354003906 53.83950042724609
500 -103.4374160766602 -126.48193359375 49.59053802490234
501 -103.6182861328125 -126.2838897705078 50.63406753540039
502 -103.6169128417969 -126.1941299438477 49.10353851318359
503 -103.4080429077148 -126.4259490966797 48.33945465087891
504 -103.5500640869141 -125.9777221679688 48.60873413085938
505 -103.4252471923828 -126.1251525878906 47.85930252075195
506 -103.405387878418 -126.2197265625 47.09303283691406
507 -103.4209060668945 -125.7705993652344 47.56947326660156
508 -103.454963684082 -125.7170104980469 48.19142913818359
509 -103.6288757324219 -125.4924774169922 47.42393493652344
510 -103.6394577026367 -125.0808868408203 46.06961059570312
511 -103.6683120727539 -125.5934600830078 46.36014938354492
512 -103.5465850830078 -125.1044769287109 45.43285369873047
513 -103.6177215576172 -125.9175109863281 46.37862396240234
514 -103.4275512695312 -125.7099227905273 45.96371459960938
515 -103.4343490600586 -125.9699935913086 46.22391510009766
516 -103.4706268310547 -126.1765823364258 46.54003143310547
517 -105.117919921875 -126.7336578369141 58.80361175537109
518 -105.1354370117188 -126.3443832397461 59.73006057739258
519 -105.0994491577148 -125.738655090332 58.97728729248047
520 -105.0050811767578 -125.5658416748047 58.48482513427734
521 -104.9026947021484 -127.1092910766602 58.82674407958984
522 -104.9327774047852 -126.9350433349609 58.41680145263672
523 -105.0696563720703 -126.7046356201172 60.08460235595703
524 -104.9223556518555 -126.905891418457 59.37936782836914
525 -104.9032363891602 -127.1471099853516 60.03972625732422
526 -104.8582000732422 -127.6329650878906 59.27840042114258
527 -104.6252822875977 -127.8883666992188 59.54443359375
528 -104.6079483032227 -127.9994049072266 60.58548736572266
529 -104.6743545532227 -127.7438507080078 61.43084716796875
530 -104.8149871826172 -127.4443511962891 60.95928955078125
531 -104.7579193115234 -127.1078796386719 60.87439727783203
532 -104.9979553222656 -121.0605163574219 58.86579513549805
533 -104.5742111206055 -120.5072937011719 58.36782836914062
534 -103.9619140625 -119.8382873535156 58.46314239501953
535 -104.2650909423828 -120.2520446777344 58.03652191162109
536 -103.7939987182617 -119.9804611206055 57.77870178222656
537 -103.6542739868164 -120.1812210083008 57.12419509887695
538 -104.3404006958008 -120.9029846191406 57.34120941162109
539 -104.1693878173828 -120.7728576660156 57.25863265991211
540 -104.3403549194336 -121.0341339111328 56.84341430664062
541 -103.987190246582 -120.3454895019531 56.1102294921875
542 -104.3806228637695 -120.7958221435547 56.02021026611328
543 -103.4453506469727 -119.8921661376953 56.66032791137695
544 -103.390022277832 -119.7422409057617 56.01395797729492
545 -104.165153503418 -120.4040985107422 55.08429336547852
546 -103.9387130737305 -119.995002746582 55.07936096191406
547 -103.9866790771484 -120.3037872314453 54.55737686157227
548 -105.0943603515625 -121.3032684326172 59.38298034667969
549 -104.8722076416016 -120.7901382446289 58.76209259033203
550 -105.0835952758789 -120.7435073852539 59.4841194152832
551 -105.1016311645508 -120.5771636962891 59.50150299072266
552 -104.7594604492188 -120.2458572387695 59.25628280639648
553 -105.0442352294922 -120.4281616210938 60.14203643798828
554 -104.4625091552734 -119.8451919555664 59.9371452331543
555 -105.0759658813477 -120.2270355224609 60.77601623535156
556 -103.0113830566406 -118.9541778564453 61.53873443603516
557 -103.5578842163086 -118.999626159668 61.30396270751953
558 -103.0886917114258 -118.9311065673828 62.34201812744141
559 -104.7988510131836 -119.5131225585938 63.96266174316406
560 -104.8339004516602 -119.7768859863281 63.56455230712891
561 -105.1554107666016 -120.2380218505859 64.24406433105469
562 -105.0999603271484 -120.2214660644531 63.60014343261719
563 -105.0655670166016 -126.3853912353516 60.81437683105469
564 -105.1113662719727 -125.9751129150391 61.09943389892578
565 -105.0308151245117 -125.3309936523438 61.64262390136719
566 -105.0035552978516 -125.6461639404297 61.41550445556641
567 -104.9218063354492 -126.1702423095703 61.60813903808594
568 -104.9133529663086 -125.4284515380859 62.14127349853516
569 -104.8529510498047 -125.9787902832031 62.63607025146484
570 -104.9015274047852 -125.3087615966797 63.14090728759766
571 -104.8225479125977 -125.9513854980469 63.54167175292969
572 -104.9323577880859 -124.8520050048828 63.97135925292969
573 -104.9124603271484 -125.4963684082031 64.34529876708984
574 -104.9116821289062 -126.7986068725586 60.47830963134766
575 -104.9019088745117 -126.6837005615234 61.34693145751953
576 -105.1441497802734 -124.2203674316406 62.15786743164062
577 -105.1047973632812 -124.4891510009766 63.43708801269531
578 -105.0695114135742 -124.6526336669922 63.2293701171875
579 -105.0574417114258 -125.1578979492188 64.70285797119141
580 -104.7285614013672 -119.7187042236328 61.00941467285156
581 -104.7691421508789 -119.9897232055664 61.85797119140625
582 -104.9088668823242 -125.2304382324219 62.12149047851562
583 -105.0951080322266 -124.9285736083984 61.89271545410156
584 -105.0787506103516 -124.9252014160156 62.8609619140625
585 -105.0111999511719 -120.2381134033203 61.57757568359375
586 -104.367301940918 -119.5238418579102 63.09217071533203
587 -105.0837097167969 -120.0331878662109 62.74732971191406
588 -104.7187118530273 -119.4630661010742 64.77315521240234
589 -104.3704833984375 -119.072509765625 64.28236389160156
590 -104.0252227783203 -118.6733627319336 64.80130004882812
591 -103.7626266479492 -118.2880630493164 64.91839599609375
592 -103.3381500244141 -118.2466583251953 64.35041046142578
593 -103.5531234741211 -118.4948806762695 63.56808471679688
594 -103.088020324707 -118.4246673583984 63.26209259033203
595 -103.7330551147461 -118.9622039794922 63.29880523681641
596 -102.7392349243164 -118.7792663574219 62.96324157714844
597 -102.3507766723633 -118.9216613769531 63.10919189453125
598 -102.3109130859375 -119.1302185058594 62.8782958984375
599 -102.1727523803711 -119.7279434204102 62.41166687011719
600 -102.2205810546875 -119.2121810913086 62.34648895263672
601 -102.1992111206055 -119.4088745117188 63.17743682861328
602 -102.242073059082 -118.1357192993164 63.51621246337891
603 -102.2005996704102 -118.9644012451172 63.422607421875
604 -101.9812850952148 -118.3686218261719 64.35630035400391
605 -102.0638809204102 -118.0228500366211 64.3111572265625
606 -102.8279647827148 -117.7792053222656 64.29225921630859
607 -103.4101791381836 -117.7060470581055 65.104736328125
608 -104.186164855957 -118.8003234863281 65.29470062255859
609 -104.9460067749023 -127.1756134033203 67.57931518554688
610 -104.8923416137695 -127.8128814697266 68.02436065673828
611 -104.9865036010742 -128.0332946777344 68.52610778808594
612 -104.9049911499023 -126.6947631835938 67.17626190185547
613 -104.8298187255859 -127.0107498168945 66.48981475830078
614 -104.8268432617188 -127.5762252807617 66.37265777587891
615 -104.7036972045898 -127.2736663818359 66.03466033935547
616 -104.7248077392578 -127.6852264404297 66.02962493896484
617 -104.6328277587891 -127.8110122680664 65.23680877685547
618 -104.6219024658203 -128.3334350585938 66.12103271484375
619 -104.6801910400391 -128.0233612060547 66.66658020019531
620 -104.8458480834961 -127.7875518798828 67.21442413330078
621 -105.0027236938477 -121.8205871582031 69.81082153320312
622 -105.0671081542969 -122.5306091308594 70.01055145263672
623 -104.5494995117188 -124.0283966064453 73.06912231445312
624 -104.5728454589844 -125.0989379882812 73.36958312988281
625 -104.0715942382812 -124.6642532348633 74.29212188720703
626 -103.4558639526367 -125.1523284912109 74.99184417724609
627 -103.6969833374023 -126.7935485839844 74.91673278808594
628 -103.6946792602539 -127.453125 74.75558471679688
629 -103.5597076416016 -128.5529479980469 75.043212890625
630 -104.7776107788086 -121.4070587158203 70.07078552246094
631 -104.9132080078125 -123.5247955322266 71.07575225830078
632 -104.801383972168 -122.7554550170898 71.17328643798828
633 -104.623908996582 -123.2125015258789 71.92007446289062
634 -104.9160690307617 -127.4738540649414 70.23505401611328
635 -104.8680267333984 -124.5541076660156 72.30673980712891
636 -104.6459503173828 -124.4750671386719 73.04146575927734
637 -104.7048492431641 -125.5323333740234 73.03060150146484
638 -104.7065887451172 -123.5043106079102 56.34967422485352
639 -104.6733169555664 -124.7737426757812 57.68525695800781
640 -104.5710220336914 -124.2587127685547 56.83375549316406
641 -104.3928070068359 -125.0274505615234 57.10913848876953
642 -104.4446258544922 -124.1992340087891 56.14831924438477
643 -104.3297348022461 -124.7316513061523 56.04620361328125
644 -104.3645095825195 -124.4268035888672 55.65149307250977
645 -104.1980514526367 -124.7505340576172 55.33594512939453
646 -104.1888656616211 -124.7208633422852 54.51977920532227
647 -104.7518539428711 -127.6016464233398 58.10646057128906
648 -104.2041091918945 -127.9546356201172 57.6497688293457
649 -103.6967010498047 -129.0243072509766 56.96674728393555
650 -103.8196182250977 -129.203125 57.41878890991211
651 -104.8635101318359 -127.577880859375 58.46598052978516
652 -104.8698425292969 -128.1483459472656 58.65196228027344
653 -104.7332153320312 -128.0479125976562 59.17294311523438
654 -104.6619720458984 -128.6353759765625 59.22848129272461
655 -104.4818801879883 -128.4025573730469 59.32226181030273
656 -104.5044479370117 -128.8972930908203 59.30845260620117
657 -104.5922470092773 -128.97607421875 59.13203048706055
658 -104.5619201660156 -129.4251861572266 59.15179443359375
659 -104.6257400512695 -129.045166015625 58.54616928100586
660 -104.5750122070312 -129.4165954589844 58.40354919433594
661 -104.4821624755859 -129.7530822753906 58.04616928100586
662 -104.6236038208008 -130.2018280029297 58.57284164428711
663 -104.0723266601562 -131.1933135986328 57.92239379882812
664 -103.8485488891602 -130.5733947753906 57.89320373535156
665 -103.6630554199219 -131.0146942138672 57.45418548583984
666 -103.6617279052734 -131.4844665527344 57.49811935424805
667 -103.467643737793 -131.7343444824219 57.15923690795898
668 -103.424430847168 -131.7123260498047 56.86344146728516
669 -103.4299774169922 -132.4960327148438 56.94556427001953
670 -103.3671417236328 -132.283203125 56.13021469116211
671 -103.3740081787109 -132.7996368408203 56.16481781005859
672 -103.4687728881836 -133.2526702880859 57.22391128540039
673 -103.541259765625 -132.7318420410156 57.52826309204102
674 -103.5790252685547 -133.2303161621094 57.62832260131836
675 -103.3679580688477 -133.779541015625 57.43561172485352
676 -104.1197280883789 -134.2020721435547 58.73524856567383
677 -103.5148010253906 -134.3966369628906 58.18704223632812
678 -103.5140075683594 -134.7988586425781 58.56361389160156
679 -103.8882217407227 -134.7059478759766 58.99343490600586
680 -104.0496444702148 -134.6404876708984 59.58211517333984
681 -104.1986389160156 -134.0701599121094 59.64721298217773
682 -104.1529769897461 -134.3917541503906 60.2135009765625
683 -103.8279800415039 -134.9431304931641 60.86182403564453
684 -104.0786972045898 -134.2526550292969 60.80158233642578
685 -103.6768035888672 -133.4204864501953 62.85133361816406
686 -103.702751159668 -133.6339874267578 62.05326843261719
687 -103.678108215332 -133.8812103271484 62.12100219726562
688 -103.7170562744141 -133.8501281738281 63.10356903076172
689 -103.6966247558594 -134.1671905517578 64.18352508544922
690 -103.6379776000977 -134.4052734375 63.48488616943359
691 -103.5929489135742 -134.7632904052734 63.76510620117188
692 -104.0775680541992 -133.8771820068359 66.81389617919922
693 -103.8796844482422 -134.3298187255859 66.53740692138672
694 -103.7954635620117 -134.7039031982422 67.02404022216797
695 -103.4454803466797 -134.9978942871094 67.68950653076172
696 -103.2977523803711 -135.5075073242188 67.59214782714844
697 -103.3071823120117 -135.5514373779297 67.82444000244141
698 -104.802604675293 -127.1889724731445 58.24164199829102
699 -103.7067794799805 -128.3092651367188 56.74344253540039
700 -103.7123565673828 -127.7297973632812 56.19502258300781
701 -103.6482925415039 -128.8234252929688 55.95577239990234
702 -103.597785949707 -128.34814453125 55.35452651977539
703 -103.4206848144531 -128.2855682373047 54.54525756835938
704 -103.5808792114258 -127.8121871948242 55.03332901000977
705 -103.5653839111328 -127.8895263671875 54.4549674987793
706 -103.6047973632812 -128.6405487060547 53.77046585083008
707 -103.634765625 -128.8504486083984 54.29841232299805
708 -103.6184234619141 -129.1144866943359 54.34783935546875
709 -103.5549011230469 -129.2188720703125 54.88766098022461
710 -104.637451171875 -128.3619689941406 58.3385009765625
711 -104.8552703857422 -128.6494445800781 59.01436996459961
712 -104.6582565307617 -127.5195388793945 61.95937347412109
713 -104.5995178222656 -128.1455383300781 63.39498138427734
714 -104.6316680908203 -127.1611328125 63.47455596923828
715 -104.6557006835938 -127.2405166625977 65.45822143554688
716 -104.1892929077148 -119.5928344726562 61.83519744873047
717 -104.2944488525391 -119.4800415039062 60.99507141113281
718 -104.6657409667969 -127.1860427856445 62.10752868652344
719 -104.6469116210938 -126.9351348876953 62.72784423828125
720 -104.8267059326172 -126.479736328125 62.52985382080078
721 -104.8364639282227 -126.6928100585938 62.56748199462891
722 -104.6532669067383 -126.5775909423828 63.32061004638672
723 -104.7375411987305 -126.3607177734375 63.40318298339844
724 -103.8162841796875 -119.1576690673828 61.52838897705078
725 -103.7709503173828 -119.2390899658203 61.95643615722656
726 -103.7883224487305 -119.2813720703125 62.73625183105469
727 -104.3371124267578 -119.3196716308594 63.43103790283203
728 -104.0425109863281 -118.9649810791016 63.86846923828125
729 -104.8469009399414 -126.7078399658203 64.36651611328125
730 -104.6498336791992 -126.9665069580078 63.70674896240234
731 -104.6756896972656 -126.9479370117188 65.33942413330078
732 -104.8449478149414 -126.6814575195312 66.0279541015625
733 -104.7074890136719 -128.1460418701172 67.31079864501953
734 -103.9308929443359 -118.57861328125 66.93404388427734
735 -104.6016311645508 -128.6468200683594 67.42068481445312
736 -104.8534774780273 -129.1954345703125 69.95339202880859
737 -104.8025741577148 -121.569580078125 70.55862426757812
738 -104.5447082519531 -121.0760726928711 70.91156768798828
739 -104.8433456420898 -128.24169921875 71.01988220214844
740 -104.6717910766602 -128.6273956298828 71.51679992675781
741 -104.5594329833984 -122.2576293945312 71.76902008056641
742 -104.3003311157227 -121.2241668701172 71.53482055664062
743 -104.1415939331055 -121.8496704101562 72.50907135009766
744 -104.3306655883789 -123.3903350830078 73.14682769775391
745 -103.804084777832 -122.2764282226562 73.54093933105469
746 -104.6811447143555 -128.5118103027344 72.0374755859375
747 -104.6026153564453 -129.3546447753906 71.63104248046875
748 -104.6318435668945 -129.9117736816406 72.61228179931641
749 -104.4610977172852 -129.8962097167969 71.70057678222656
750 -104.4040908813477 -130.34130859375 71.74443054199219
751 -104.3984680175781 -130.2085876464844 71.30153656005859
752 -104.3844909667969 -131.165771484375 71.41768646240234
753 -104.4237747192383 -130.8583984375 70.87342834472656
754 -104.4984359741211 -130.6266479492188 70.72952270507812
755 -104.6054840087891 -130.655517578125 69.76078033447266
756 -104.5537261962891 -131.0474548339844 70.61111450195312
757 -104.627326965332 -131.0519866943359 69.67295837402344
758 -104.5050964355469 -131.5038604736328 70.755126953125
759 -104.4141235351562 -131.4018249511719 70.91660308837891
760 -104.416389465332 -132.0787506103516 71.28116607666016
761 -104.5073165893555 -132.2167358398438 71.17925262451172
762 -104.5963363647461 -131.95556640625 70.5303955078125
763 -104.6181945800781 -132.5528869628906 70.73062896728516
764 -104.6211471557617 -132.3406982421875 69.48170471191406
765 -104.598762512207 -132.861083984375 70.16004180908203
766 -104.6262588500977 -132.9124450683594 69.173095703125
767 -104.6079864501953 -133.3918304443359 69.95576477050781
768 -104.8503952026367 -127.6274719238281 72.73842620849609
769 -104.8577880859375 -127.7586059570312 72.34173583984375
770 -104.6100769042969 -127.3332595825195 73.18914794921875
771 -104.8535766601562 -126.9647445678711 72.53416442871094
772 -104.6816940307617 -126.1079254150391 73.35115051269531
773 -104.6440963745117 -126.8512344360352 73.1744384765625
774 -104.444953918457 -123.7711029052734 51.80054473876953
775 -104.5888748168945 -124.046875 52.35440444946289
776 -104.5194473266602 -123.818603515625 52.19745254516602
777 -104.3794479370117 -123.6653289794922 51.1811637878418
778 -104.4288558959961 -123.3455963134766 52.04355621337891
779 -104.3651428222656 -122.9935607910156 51.94654846191406
780 -104.585807800293 -124.2359008789062 53.03237533569336
781 -104.6283187866211 -124.11376953125 54.14957427978516
782 -104.4326171875 -124.5105285644531 53.99664306640625
783 -104.4711990356445 -124.5740203857422 53.15610885620117
784 -104.364387512207 -124.8948516845703 53.35369491577148
785 -104.5156097412109 -123.5851745605469 52.17523193359375
786 -104.4120712280273 -124.3221740722656 51.81246185302734
787 -104.3424911499023 -124.9077072143555 52.64159393310547
788 -103.9040069580078 -125.8376693725586 54.37710189819336
789 -103.9540786743164 -125.7781143188477 53.9039421081543
790 -104.4739761352539 -123.0465850830078 53.2393684387207
791 -104.6012191772461 -124.2174530029297 54.48818206787109
792 -104.5990295410156 -123.9847869873047 54.72779846191406
793 -104.3115844726562 -125.8124847412109 57.11983489990234
794 -103.9550857543945 -126.3386993408203 56.54170608520508
795 -103.8667678833008 -126.3858795166016 55.68507766723633
796 -104.4970016479492 -129.1015167236328 58.07950210571289
797 -103.7937622070312 -129.4738006591797 57.46452713012695
798 -103.7949066162109 -129.9432830810547 57.66282653808594
799 -103.6725234985352 -130.1071472167969 57.42250823974609
800 -103.6695556640625 -129.8183135986328 56.59286499023438
801 -103.627799987793 -130.3338470458984 56.1152229309082
802 -103.6675796508789 -130.7426147460938 57.02334213256836
803 -104.2900085449219 -128.3556365966797 57.93174362182617
804 -104.3820953369141 -131.0223236083984 58.35470962524414
805 -104.6120529174805 -130.7024536132812 58.44183731079102
806 -104.2114334106445 -130.3536071777344 58.12973403930664
807 -104.6248321533203 -130.60791015625 59.59774017333984
808 -104.6136245727539 -130.2899017333984 59.41460418701172
809 -104.6289367675781 -130.1593627929688 60.85451507568359
810 -104.6031265258789 -129.9148101806641 59.6282844543457
811 -104.4889373779297 -129.4603424072266 59.41611099243164
812 -104.6113510131836 -129.9050750732422 59.23002243041992
813 -104.5194320678711 -130.3342590332031 58.34625244140625
814 -104.5082778930664 -130.7969970703125 58.87803268432617
815 -104.3925247192383 -131.1559600830078 58.72360992431641
816 -104.5965576171875 -130.8977966308594 59.56822204589844
817 -104.6166152954102 -132.0407562255859 59.24068069458008
818 -104.6110687255859 -131.2459106445312 59.71567535400391
819 -104.4143981933594 -131.6238250732422 58.86709594726562
820 -104.3554840087891 -132.5505676269531 58.71968078613281
821 -104.0199584960938 -132.6753997802734 58.1789436340332
822 -103.9011535644531 -133.5817260742188 58.25468826293945
823 -104.5165100097656 -132.6654357910156 59.24284744262695
824 -104.6001892089844 -132.8136901855469 60.08844757080078
825 -104.4359817504883 -133.3874816894531 59.83869934082031
826 -104.4224243164062 -133.1037902832031 60.50128173828125
827 -104.3518676757812 -133.9057159423828 60.260009765625
828 -104.5802764892578 -130.8735961914062 60.87553405761719
829 -104.6131362915039 -131.2689666748047 60.69509887695312
830 -104.4426956176758 -130.9956817626953 61.33049011230469
831 -104.4030685424805 -131.4048156738281 61.69358825683594
832 -104.4200744628906 -130.8618011474609 62.14225006103516
833 -104.5776748657227 -130.4123382568359 62.83110046386719
834 -104.6273880004883 -130.5924682617188 63.35939788818359
835 -104.6064758300781 -130.4918060302734 64.36652374267578
836 -104.5112457275391 -130.1461029052734 64.91020202636719
837 -104.4865570068359 -130.7512359619141 65.31256103515625
838 -104.4013442993164 -130.6379241943359 65.40476989746094
839 -104.6359481811523 -131.1570739746094 65.94126892089844
840 -104.6365203857422 -131.0780487060547 65.24349212646484
841 -104.6001281738281 -131.3870849609375 65.54508209228516
842 -104.6200561523438 -131.6085205078125 64.52718353271484
843 -104.4342498779297 -131.6309051513672 65.24103546142578
844 -104.4037704467773 -131.8958435058594 64.9078369140625
845 -104.359748840332 -132.068115234375 63.65584564208984
846 -104.3851699829102 -131.6914367675781 62.98582458496094
847 -104.6010360717773 -131.0387878417969 63.13951110839844
848 -104.6327667236328 -131.0945587158203 64.29179382324219
849 -104.4094314575195 -131.4425659179688 62.48817443847656
850 -104.5942153930664 -132.8871002197266 59.61615753173828
851 -104.4820098876953 -130.1821899414062 59.21414566040039
852 -104.6127014160156 -131.8618316650391 60.07975006103516
853 -104.5007629394531 -128.1144409179688 59.49972915649414
854 -104.5754089355469 -128.4202423095703 60.24552154541016
855 -104.6104278564453 -128.6830902099609 62.57239532470703
856 -104.6153564453125 -128.9736938476562 60.91927337646484
857 -104.6164169311523 -129.1670989990234 62.99939727783203
858 -104.5965118408203 -129.3125152587891 62.22838592529297
859 -104.4772872924805 -129.5181884765625 62.87059020996094
860 -104.4147109985352 -129.9393615722656 62.08777618408203
861 -104.5490188598633 -129.9096984863281 62.35462951660156
862 -104.6271743774414 -129.9320526123047 62.91161346435547
863 -104.4105834960938 -130.6347351074219 62.17234039306641
864 -104.6192626953125 -130.5195007324219 61.83623504638672
865 -104.4117584228516 -133.4215850830078 59.30055618286133
866 -104.3048782348633 -133.3094787597656 58.68479537963867
867 -104.6134033203125 -129.5267944335938 60.52585601806641
868 -104.5945816040039 -129.6266479492188 61.93875122070312
869 -104.5076599121094 -130.1832885742188 61.82632446289062
870 -104.5960464477539 -129.1501312255859 60.106201171875
871 -104.6126708984375 -129.4042053222656 61.60298919677734
872 -104.5097351074219 -128.8752288818359 64.39630126953125
873 -104.4953384399414 -128.5897827148438 64.53433227539062
874 -104.4187622070312 -128.7821502685547 64.67884826660156
875 -103.6361312866211 -119.5343475341797 59.37934494018555
876 -103.5682907104492 -119.5308609008789 58.23262023925781
877 -103.3032989501953 -119.407958984375 58.47558975219727
878 -103.108512878418 -119.4651031494141 57.81277847290039
879 -104.446662902832 -131.9668426513672 60.78597259521484
880 -104.2996597290039 -132.6611175537109 61.16288757324219
881 -104.6315612792969 -130.5923767089844 61.22226715087891
882 -104.1943359375 -119.5997695922852 62.34485626220703
883 -104.6140747070312 -130.1551361083984 64.15287780761719
884 -104.5946884155273 -129.5817413330078 64.12315368652344
885 -104.4290771484375 -129.4619598388672 64.83173370361328
886 -104.6021881103516 -128.7705078125 65.32761383056641
887 -104.4973373413086 -128.5579223632812 64.81914520263672
888 -104.5738830566406 -129.5659332275391 63.33901977539062
889 -104.6060180664062 -129.0353240966797 64.05217742919922
890 -104.5729217529297 -128.3605194091797 64.82263946533203
891 -104.6087341308594 -129.9967651367188 66.45751190185547
892 -104.5704193115234 -131.8337860107422 65.93540191650391
893 -104.6063766479492 -131.8485260009766 66.67153167724609
894 -104.4303207397461 -132.1392822265625 65.72978973388672
895 -104.3645782470703 -132.3368530273438 65.13573455810547
896 -104.3454513549805 -132.5948638916016 64.86870574951172
897 -104.336669921875 -132.8626403808594 65.62630462646484
898 -104.2105560302734 -132.5611572265625 64.21515655517578
899 -104.0913543701172 -133.0729675292969 64.49289703369141
900 -103.8798675537109 -133.7154235839844 64.83134460449219
901 -103.901611328125 -133.7301940917969 63.71636199951172
902 -103.8288040161133 -134.0783233642578 63.78175354003906
903 -104.5936813354492 -130.6349182128906 66.17454528808594
904 -104.6123352050781 -130.8701171875 66.91729736328125
905 -104.4573974609375 -129.6516418457031 67.58838653564453
906 -104.4981307983398 -129.9359130859375 67.69504547119141
907 -104.5074310302734 -130.5917053222656 67.24427032470703
908 -103.6281127929688 -118.5326843261719 67.84420013427734
909 -104.5993041992188 -130.2813720703125 70.16844940185547
910 -104.5707244873047 -129.8875579833984 71.12432861328125
911 -104.4659423828125 -132.6411285400391 71.294677734375
912 -104.4039154052734 -132.3646545410156 71.88899993896484
913 -104.4498291015625 -131.7435302734375 71.87095642089844
914 -104.5511322021484 -131.9434509277344 71.65965270996094
915 -104.4023361206055 -131.9985046386719 72.26879119873047
916 -104.6350784301758 -131.16162109375 72.35102844238281
917 -104.4838256835938 -131.8614654541016 72.46612548828125
918 -104.6107025146484 -131.6540222167969 72.96073913574219
919 -104.6240463256836 -131.0326385498047 73.14644622802734
920 -104.4113159179688 -131.5816345214844 73.515380859375
921 -104.3496551513672 -130.9972076416016 73.75733947753906
922 -104.2171020507812 -131.4892883300781 73.94293212890625
923 -103.9228820800781 -130.7431030273438 74.00347137451172
924 -103.8027877807617 -131.1059722900391 74.25050354003906
925 -104.6129684448242 -131.5757141113281 70.12647247314453
926 -104.5621566772461 -134.6537933349609 69.19923400878906
927 -104.3365859985352 -133.0846862792969 66.87643432617188
928 -104.1906356811523 -133.1044464111328 66.15863037109375
929 -103.9644012451172 -133.8731994628906 66.23379516601562
930 -104.4467315673828 -133.6126708984375 70.73166656494141
931 -104.5081481933594 -132.9324645996094 70.56367492675781
932 -104.4222564697266 -133.0834655761719 70.75784301757812
933 -104.3878555297852 -133.3638153076172 71.43133544921875
934 -104.4452972412109 -132.8689270019531 71.79829406738281
935 -104.5756454467773 -132.87255859375 71.39469909667969
936 -103.4166870117188 -118.5927734375 68.61405181884766
937 -104.6032562255859 -134.5677337646484 70.02862548828125
938 -103.8120269775391 -135.6274261474609 70.38871765136719
939 -103.9021377563477 -135.6090850830078 69.90392303466797
940 -104.6047515869141 -129.9164581298828 70.49344635009766
941 -104.2828750610352 -133.9667358398438 70.88014221191406
942 -104.2976989746094 -135.1133422851562 70.16891479492188
943 -103.868896484375 -134.8128814697266 70.77928161621094
944 -103.9736557006836 -134.0023193359375 71.35508728027344
945 -104.3056106567383 -133.6207885742188 71.42247772216797
946 -104.3366775512695 -132.2440338134766 73.21307373046875
947 -104.2155151367188 -132.3172760009766 73.81186676025391
948 -104.0874633789062 -133.0796661376953 73.68894958496094
949 -103.6963653564453 -133.2430572509766 74.45148468017578
950 -103.4093780517578 -133.8744049072266 74.22132110595703
951 -103.2792053222656 -133.6765289306641 74.80889892578125
952 -102.8093566894531 -133.8765411376953 75.10366821289062
953 -102.9221115112305 -134.0912628173828 74.50633239746094
954 -102.3280029296875 -134.4866333007812 74.28050994873047
955 -104.3955764770508 -122.8210144042969 72.46372985839844
956 -104.6213912963867 -131.5934143066406 72.12629699707031
957 -104.6072006225586 -130.3041534423828 72.07980346679688
958 -104.5919189453125 -130.5527191162109 73.53019714355469
959 -104.5781326293945 -129.8136138916016 73.4398193359375
960 -104.479248046875 -130.1550598144531 73.55502319335938
961 -104.3063812255859 -127.9999389648438 74.07131195068359
962 -104.0440063476562 -128.5552825927734 74.09953308105469
963 -104.1523666381836 -124.5076141357422 50.71424102783203
964 -104.1781616210938 -123.8356704711914 50.39384460449219
965 -103.8092651367188 -124.487548828125 50.20297622680664
966 -103.9356689453125 -125.4906311035156 52.20465850830078
967 -103.8294982910156 -125.5123138427734 51.64636611938477
968 -103.901611328125 -126.0225524902344 52.26935195922852
969 -103.9191665649414 -126.1669616699219 52.84320831298828
970 -103.8553237915039 -126.4404373168945 52.24864959716797
971 -103.8812484741211 -127.2109375 53.09138488769531
972 -103.8644866943359 -126.9977722167969 52.20192718505859
973 -104.3486022949219 -124.1438064575195 50.74768447875977
974 -104.2273788452148 -123.4684829711914 50.51982498168945
975 -104.3761978149414 -123.3949279785156 50.73850631713867
976 -103.8950881958008 -123.6604156494141 50.03310012817383
977 -103.9749145507812 -122.6313858032227 50.54978942871094
978 -103.7772674560547 -123.4565887451172 49.772216796875
979 -103.7345733642578 -122.9120178222656 49.92439651489258
980 -103.6868133544922 -123.5310363769531 49.38544464111328
981 -103.7106246948242 -123.9326171875 49.91521453857422
982 -104.1944198608398 -123.1423645019531 50.72460556030273
983 -104.1107482910156 -124.8878021240234 51.19092559814453
984 -104.1315994262695 -124.9042739868164 51.80934906005859
985 -104.1667175292969 -122.7605895996094 51.09258651733398
986 -104.1525039672852 -122.3817749023438 52.21170806884766
987 -104.1292037963867 -121.8552093505859 53.41382598876953
988 -104.2135772705078 -122.2129745483398 53.5114860534668
989 -104.1806945800781 -122.1709060668945 54.30046081542969
990 -104.1314239501953 -125.3621063232422 52.73271942138672
991 -104.2066116333008 -125.1882019042969 53.51104736328125
992 -104.1288757324219 -125.0880279541016 54.45370483398438
993 -104.3738174438477 -120.7197875976562 55.18872833251953
994 -104.3125228881836 -120.505859375 55.68278884887695
995 -103.8208160400391 -119.8784942626953 55.43471908569336
996 -104.142951965332 -125.3059844970703 56.52472686767578
997 -104.0055694580078 -125.7244567871094 56.34822845458984
998 -104.1647033691406 -125.1455535888672 55.94521331787109
999 -104.2554702758789 -131.6224822998047 58.1448860168457
1000 -104.3408508300781 -133.8579254150391 58.70456314086914
1001 -104.1655883789062 -133.5131072998047 60.95896148681641
1002 -104.1617431640625 -132.8326263427734 61.44300079345703
1003 -104.3251113891602 -131.9613342285156 61.71440887451172
1004 -104.1644134521484 -132.4230651855469 61.93000030517578
1005 -103.9651947021484 -132.7799987792969 62.05841064453125
1006 -104.1161956787109 -132.3974456787109 62.633056640625
1007 -104.1706314086914 -131.9129486083984 62.30677032470703
1008 -104.0692977905273 -119.2539672851562 61.38240814208984
1009 -104.3312911987305 -132.3609771728516 63.56005859375
1010 -104.1587066650391 -132.7482299804688 63.56233978271484
1011 -104.1651611328125 -133.228271484375 65.4268798828125
1012 -104.3655624389648 -132.9829864501953 67.3927001953125
1013 -103.9922561645508 -118.3945693969727 65.73057556152344
1014 -104.1918334960938 -133.1295013427734 67.83675384521484
1015 -104.1715545654297 -135.1272430419922 68.69211578369141
1016 -104.2123031616211 -135.2407684326172 69.34528350830078
1017 -103.5563659667969 -135.2529907226562 70.74378967285156
1018 -103.3215713500977 -135.7727355957031 70.62607574462891
1019 -103.0612030029297 -135.8599853515625 70.94889831542969
1020 -103.0988464355469 -135.8592071533203 71.90880584716797
1021 -103.2917022705078 -135.4249114990234 72.28380584716797
1022 -102.9707489013672 -135.7657470703125 72.29207611083984
1023 -101.5443649291992 -135.8883361816406 73.74130249023438
1024 -100.9318923950195 -135.8997497558594 74.10247039794922
1025 -101.4486541748047 -135.4226531982422 74.12335968017578
1026 -99.75601196289062 -135.9681243896484 75.49214172363281
1027 -100.0586090087891 -135.731201171875 75.56822204589844
1028 -99.77396392822266 -135.7798767089844 74.74061584472656
1029 -99.10600280761719 -136.3472442626953 74.56998443603516
1030 -97.96905517578125 -136.7904968261719 74.99430847167969
1031 -98.94718170166016 -136.4001617431641 74.98230743408203
1032 -98.31597137451172 -136.9113159179688 74.42144012451172
1033 -98.74322509765625 -136.4184875488281 74.0460205078125
1034 -98.52953338623047 -136.5274963378906 73.75778198242188
1035 -97.98047637939453 -137.0402526855469 74.05657196044922
1036 -97.77915191650391 -137.1492614746094 74.41498565673828
1037 -97.17063140869141 -137.1437530517578 74.81565093994141
1038 -97.29064178466797 -136.8861999511719 75.45767974853516
1039 -96.90116119384766 -136.9825897216797 75.44731140136719
1040 -96.69999694824219 -136.8550720214844 75.33736419677734
1041 -96.34916687011719 -136.8682403564453 75.80588531494141
1042 -96.28179168701172 -136.2757568359375 75.61792755126953
1043 -96.28525543212891 -136.6710205078125 76.28254699707031
1044 -96.89655303955078 -136.7950439453125 76.58669281005859
1045 -96.96207427978516 -136.2388916015625 77.17391204833984
1046 -97.46520233154297 -136.0165710449219 77.16880035400391
1047 -97.66417694091797 -136.5799102783203 76.45948028564453
1048 -98.26167297363281 -136.2984924316406 75.91976165771484
1049 -98.36593627929688 -136.0519714355469 76.35331726074219
1050 -99.29302215576172 -135.7758636474609 76.24203491210938
1051 -99.57833099365234 -135.524658203125 76.04060363769531
1052 -100.1669921875 -134.9720153808594 76.08865356445312
1053 -100.1666030883789 -134.3461151123047 76.97034454345703
1054 -99.66487884521484 -134.9109954833984 76.93238067626953
1055 -104.3236312866211 -133.5902404785156 72.40992736816406
1056 -103.685905456543 -134.7944946289062 72.84811401367188
1057 -103.8184661865234 -134.5716705322266 71.92317962646484
1058 -103.4907302856445 -134.9664154052734 71.69108581542969
1059 -104.3727951049805 -132.8473358154297 72.62269592285156
1060 -104.1642684936523 -133.9532165527344 72.56873321533203
1061 -104.0996322631836 -133.818115234375 73.12910461425781
1062 -102.2898025512695 -135.6858978271484 73.40777587890625
1063 -103.2345428466797 -135.4195861816406 72.76041412353516
1064 -102.2922668457031 -136.0215454101562 72.73428344726562
1065 -103.8666076660156 -123.1310119628906 73.95889282226562
1066 -104.3192901611328 -132.9539947509766 73.20893859863281
1067 -104.4128036499023 -131.8624420166016 73.08035278320312
1068 -103.8560028076172 -124.1889190673828 74.31549835205078
1069 -103.3387298583984 -123.3650970458984 74.79229736328125
1070 -104.1570663452148 -130.3155670166016 73.95391845703125
1071 -103.9220809936523 -121.9418640136719 51.2724609375
1072 -103.7074890136719 -121.9195404052734 50.04829025268555
1073 -103.9304275512695 -121.8312301635742 52.24921798706055
1074 -104.099609375 -121.9744415283203 52.63968658447266
1075 -103.8891448974609 -121.2908248901367 52.9483642578125
1076 -103.6394195556641 -120.2066650390625 53.26252365112305
1077 -103.4626770019531 -119.9006042480469 52.99325180053711
1078 -103.4537811279297 -120.4822082519531 52.65742492675781
1079 -103.371467590332 -120.2342071533203 52.48300552368164
1080 -103.0983657836914 -120.3717651367188 51.13765716552734
1081 -103.1461181640625 -119.5253829956055 52.80045700073242
1082 -102.8144226074219 -119.4860229492188 50.82567977905273
1083 -102.8244400024414 -119.7019195556641 51.54532623291016
1084 -102.3775329589844 -118.94287109375 51.10853958129883
1085 -102.0398254394531 -118.463996887207 50.87380218505859
1086 -101.7785339355469 -118.0304565429688 51.14400482177734
1087 -101.8197021484375 -117.9664306640625 51.6645622253418
1088 -101.3915100097656 -117.573974609375 51.08859252929688
1089 -101.1704559326172 -117.4539489746094 51.25299453735352
1090 -101.9110412597656 -117.6699676513672 52.87908554077148
1091 -102.1015090942383 -117.8822937011719 52.42584991455078
1092 -102.4687881469727 -117.8948364257812 53.07418441772461
1093 -102.7530670166016 -118.4246826171875 53.02565765380859
1094 -103.2439575195312 -118.7023162841797 53.46647262573242
1095 -102.7364501953125 -118.1597900390625 53.53609466552734
1096 -103.6460800170898 -119.3450088500977 54.16430282592773
1097 -103.5785903930664 -119.3360290527344 53.49723434448242
1098 -103.7169570922852 -119.6767578125 54.07028961181641
1099 -103.6905517578125 -120.2014312744141 53.71906661987305
1100 -103.8558197021484 -120.539436340332 53.93996047973633
1101 -103.8542633056641 -120.7277984619141 53.21814346313477
1102 -104.1118774414062 -125.8276977539062 52.821533203125
1103 -104.0827178955078 -125.6658477783203 53.50996017456055
1104 -103.9356155395508 -125.4250335693359 54.59295654296875
1105 -104.0995254516602 -125.3690490722656 55.3173713684082
1106 -103.9133911132812 -125.7981414794922 55.80123138427734
1107 -103.1783905029297 -119.3768920898438 59.07664108276367
1108 -102.9911804199219 -119.1880187988281 59.48886489868164
1109 -103.3559646606445 -119.1757278442383 60.48497009277344
1110 -102.8195571899414 -119.1758422851562 60.28527069091797
1111 -102.5905838012695 -119.3417282104492 59.71778106689453
1112 -102.4258346557617 -119.2878112792969 60.49189758300781
1113 -102.2257995605469 -120.3422241210938 59.06440353393555
1114 -102.2053375244141 -119.7463684082031 60.45133972167969
1115 -102.6083450317383 -119.0337371826172 62.106689453125
1116 -102.5320129394531 -119.2422180175781 61.36460876464844
1117 -102.7297134399414 -118.9209594726562 62.5042724609375
1118 -103.864616394043 -133.5760650634766 61.55992126464844
1119 -104.0757369995117 -132.8631439208984 63.24662780761719
1120 -102.9890365600586 -118.8056182861328 62.90483093261719
1121 -104.1066970825195 -133.3477478027344 63.70783996582031
1122 -103.8100433349609 -134.3199157714844 65.71184539794922
1123 -103.81298828125 -118.0597534179688 66.11113739013672
1124 -103.5068969726562 -117.6801452636719 65.58446502685547
1125 -103.8588333129883 -135.5064239501953 68.33913421630859
1126 -103.7045974731445 -134.844482421875 68.14290618896484
1127 -103.3494644165039 -118.7528610229492 69.20139312744141
1128 -102.8853302001953 -118.1285095214844 68.39208221435547
1129 -102.6828842163086 -118.2385025024414 69.03693389892578
1130 -101.5047988891602 -118.504150390625 72.09798431396484
1131 -100.9036331176758 -118.9151153564453 73.26352691650391
1132 -100.8558502197266 -118.3255157470703 72.10317993164062
1133 -100.4527969360352 -118.5141983032227 72.88929748535156
1134 -99.53523254394531 -118.0511627197266 72.87976837158203
1135 -99.513427734375 -118.2997436523438 73.89628601074219
1136 -98.60993194580078 -118.4191284179688 75.02521514892578
1137 -98.05473327636719 -118.2680511474609 75.30028533935547
1138 -98.01799011230469 -119.0196838378906 75.5999755859375
1139 -98.12673950195312 -118.5095367431641 75.51706695556641
1140 -98.15985870361328 -118.9416961669922 75.69824981689453
1141 -98.07191467285156 -119.3280792236328 76.01155853271484
1142 -97.676513671875 -119.6039428710938 75.38194274902344
1143 -97.76384735107422 -119.8765869140625 75.64685821533203
1144 -97.46044921875 -119.7743072509766 74.953369140625
1145 -97.53475189208984 -120.496337890625 75.14384460449219
1146 -97.52996063232422 -120.4026489257812 75.55861663818359
1147 -97.81463623046875 -119.5951385498047 76.16019439697266
1148 -97.26177978515625 -119.8231353759766 76.52530670166016
1149 -97.55636596679688 -120.22705078125 76.08953094482422
1150 -103.9292297363281 -121.3672027587891 72.41726684570312
1151 -103.853401184082 -134.4722442626953 73.16163635253906
1152 -103.8181228637695 -133.8060302734375 73.76823425292969
1153 -103.8324966430664 -128.7193298339844 74.36968994140625
1154 -103.7478332519531 -128.2097625732422 74.36270904541016
1155 -103.7505950927734 -126.2728958129883 74.65138244628906
1156 -103.4580764770508 -125.9247207641602 75.24956512451172
1157 -103.8518142700195 -125.7964935302734 74.57091522216797
1158 -103.6576080322266 -124.2360763549805 48.48200225830078
1159 -103.7067260742188 -124.5757141113281 49.75048446655273
1160 -103.5823364257812 -122.1253967285156 49.52504730224609
1161 -103.6066284179688 -121.225227355957 50.12376022338867
1162 -103.6634292602539 -121.4611358642578 51.12510299682617
1163 -103.3378143310547 -120.4749450683594 50.21938705444336
1164 -102.7315979003906 -119.2480087280273 52.18791198730469
1165 -103.7819976806641 -125.3298645019531 50.63119506835938
1166 -103.5872268676758 -125.0847778320312 49.26179885864258
1167 -103.5022583007812 -125.3202972412109 49.35222625732422
1168 -103.4842224121094 -125.5016937255859 48.94429016113281
1169 -103.8127670288086 -121.48828125 51.78459167480469
1170 -103.6911239624023 -125.4768447875977 50.16683959960938
1171 -103.6107864379883 -125.2178649902344 49.81187438964844
1172 -103.8246612548828 -125.4786987304688 51.03312683105469
1173 -103.7064208984375 -127.2346649169922 51.60536956787109
1174 -103.6980361938477 -126.2211761474609 51.32268524169922
1175 -103.5736389160156 -127.1286163330078 50.87298583984375
1176 -103.463264465332 -126.9441528320312 50.43104934692383
1177 -103.7091674804688 -125.8539123535156 50.99093627929688
1178 -103.6271667480469 -125.9548187255859 49.41211318969727
1179 -103.7109756469727 -127.7248229980469 51.21967315673828
1180 -103.8554916381836 -127.5874328613281 52.37229919433594
1181 -103.6088714599609 -127.5075988769531 50.22338485717773
1182 -103.4299087524414 -127.2414016723633 49.96098327636719
1183 -103.3885955810547 -127.5334777832031 49.29144668579102
1184 -103.4137802124023 -127.8786773681641 49.62837219238281
1185 -103.3999099731445 -128.5374603271484 48.28622436523438
1186 -103.4429702758789 -128.5387725830078 49.64612197875977
1187 -103.6076202392578 -128.0765228271484 50.19427108764648
1188 -103.6816558837891 -128.4492950439453 51.41756057739258
1189 -103.6227035522461 -128.7118835449219 50.05132675170898
1190 -103.5963668823242 -129.1000213623047 50.81121063232422
1191 -103.5634307861328 -129.2176513671875 50.38154983520508
1192 -103.3794326782227 -129.4517364501953 48.06016540527344
1193 -103.4301452636719 -129.4112548828125 49.70999145507812
1194 -103.4434509277344 -129.1469116210938 48.96282577514648
1195 -103.4096755981445 -129.5357055664062 46.79546737670898
1196 -103.3740158081055 -129.1810302734375 45.92235946655273
1197 -103.3168106079102 -128.95166015625 45.54530334472656
1198 -103.350700378418 -129.3627624511719 45.37648773193359
1199 -103.1939849853516 -129.0989990234375 44.84980392456055
1200 -102.9734573364258 -129.5745849609375 44.56032180786133
1201 -102.8334579467773 -130.0708312988281 43.94028472900391
1202 -102.9483032226562 -130.6748809814453 44.83055877685547
1203 -102.962158203125 -129.4633636474609 43.76979064941406
1204 -103.1664352416992 -128.8080749511719 44.39479827880859
1205 -103.669792175293 -128.1149444580078 52.68656921386719
1206 -103.6473999023438 -129.3708801269531 52.74347305297852
1207 -103.8222885131836 -127.7342071533203 52.93643188476562
1208 -103.627311706543 -121.00341796875 52.324462890625
1209 -103.3840179443359 -120.6953887939453 51.64764785766602
1210 -103.880012512207 -126.2616653442383 54.90871047973633
1211 -103.6279144287109 -118.9077072143555 54.55683898925781
1212 -103.5765762329102 -119.3357543945312 55.05511856079102
1213 -102.9461135864258 -118.6005401611328 55.37519454956055
1214 -102.7342376708984 -119.1080322265625 55.73104476928711
1215 -102.2794342041016 -118.8922576904297 55.49205017089844
1216 -101.2471923828125 -121.3581619262695 57.29972076416016
1217 -101.6884689331055 -121.6973724365234 58.15186309814453
1218 -101.613655090332 -122.5190734863281 58.54750442504883
1219 -101.2593002319336 -122.8278503417969 58.04065322875977
1220 -100.5881729125977 -122.6507720947266 57.32680130004883
1221 -103.6976165771484 -129.3665924072266 56.85870361328125
1222 -103.4382781982422 -135.2034759521484 59.22322845458984
1223 -103.360595703125 -135.7807922363281 60.03341674804688
1224 -103.1076889038086 -135.6351013183594 59.43367004394531
1225 -102.7595443725586 -136.0344848632812 59.57963180541992
1226 -102.8131103515625 -135.84814453125 59.18794631958008
1227 -102.1996612548828 -136.1942596435547 59.33101654052734
1228 -102.3024597167969 -136.6198272705078 60.03629302978516
1229 -101.850471496582 -136.6264190673828 59.77702331542969
1230 -102.0913238525391 -136.71240234375 60.50515747070312
1231 -101.7514419555664 -136.8684539794922 60.22346496582031
1232 -101.6809005737305 -136.9082946777344 60.65016937255859
1233 -101.1591644287109 -136.9084167480469 60.67129516601562
1234 -101.3810653686523 -136.751708984375 60.16202545166016
1235 -101.0087356567383 -136.4119262695312 60.2457275390625
1236 -101.003776550293 -136.1815490722656 59.73022842407227
1237 -100.9028549194336 -135.885986328125 59.09790420532227
1238 -101.1381607055664 -136.1662292480469 59.16997528076172
1239 -101.0623245239258 -136.4017028808594 58.68270492553711
1240 -100.6667861938477 -136.4342803955078 58.36536407470703
1241 -102.3256607055664 -135.9723358154297 58.18664169311523
1242 -101.7033233642578 -136.2779235839844 57.72954177856445
1243 -102.2387542724609 -136.1291809082031 58.83789443969727
1244 -102.8410873413086 -135.8396606445312 58.49022674560547
1245 -103.7631149291992 -135.3621215820312 60.54869079589844
1246 -103.4203338623047 -135.5308074951172 61.42839050292969
1247 -103.5075073242188 -134.6486511230469 61.78976440429688
1248 -103.338981628418 -135.0848083496094 62.14707946777344
1249 -102.5176620483398 -136.0373382568359 64.36715698242188
1250 -102.4183654785156 -136.5329284667969 63.86292266845703
1251 -101.8579254150391 -136.6446838378906 64.41641998291016
1252 -102.1935882568359 -136.2766265869141 64.6619873046875
1253 -101.3416366577148 -137.3663482666016 63.84302520751953
1254 -102.1378021240234 -136.8295440673828 63.47085571289062
1255 -102.240837097168 -136.7910766601562 61.19080352783203
1256 -103.0434265136719 -136.3360290527344 61.64601135253906
1257 -102.6296615600586 -136.5039978027344 60.88185882568359
1258 -103.0846176147461 -135.7226715087891 62.29741668701172
1259 -102.5462112426758 -136.4515380859375 62.2774658203125
1260 -102.776252746582 -136.0989379882812 62.65162658691406
1261 -101.6311492919922 -136.9021148681641 62.11181640625
1262 -101.8078918457031 -136.8700561523438 62.88184356689453
1263 -103.718620300293 -134.0713500976562 61.6715087890625
1264 -103.431037902832 -134.2481689453125 62.55916595458984
1265 -103.4189758300781 -134.6912231445312 62.32948303222656
1266 -103.6579895019531 -134.2138671875 64.78417205810547
1267 -103.5970458984375 -134.9460754394531 66.16928863525391
1268 -103.4282073974609 -135.4204254150391 66.6312255859375
1269 -103.1953582763672 -135.8687591552734 65.90492248535156
1270 -103.2582702636719 -135.3825531005859 65.34734344482422
1271 -103.0482788085938 -135.3749542236328 64.70102691650391
1272 -102.6574020385742 -136.3991394042969 65.53171539306641
1273 -102.686149597168 -136.7382507324219 66.46529388427734
1274 -102.7307281494141 -136.5032958984375 66.01166534423828
1275 -101.8837356567383 -137.5551452636719 66.44470977783203
1276 -101.8838806152344 -137.308349609375 65.72252655029297
1277 -101.1363525390625 -138.0515747070312 65.59083557128906
1278 -101.3165893554688 -137.5087432861328 64.948974609375
1279 -101.0831604003906 -137.3629913330078 64.72312927246094
1280 -101.3418350219727 -137.1280517578125 64.29224395751953
1281 -101.0135650634766 -137.1272277832031 64.35895538330078
1282 -100.8109817504883 -137.072265625 64.73311614990234
1283 -100.7807693481445 -136.9619140625 64.35079956054688
1284 -100.6553726196289 -136.615478515625 64.59441375732422
1285 -100.6568450927734 -136.7088928222656 63.46170806884766
1286 -100.6663436889648 -136.0349273681641 63.90682983398438
1287 -100.5807723999023 -135.9730987548828 63.39790344238281
1288 -100.5908050537109 -136.3319549560547 63.05947113037109
1289 -100.4247970581055 -135.95654296875 63.0986328125
1290 -100.6630554199219 -135.4608459472656 63.07546234130859
1291 -100.6399307250977 -135.9266052246094 62.55921936035156
1292 -100.6683349609375 -135.8872375488281 61.76206207275391
1293 -100.6980133056641 -136.6091003417969 62.66352844238281
1294 -101.1691055297852 -136.9372100830078 62.61859130859375
1295 -100.8433227539062 -136.8652038574219 62.60911560058594
1296 -100.8578948974609 -137.1585998535156 63.01821136474609
1297 -101.1378936767578 -137.4184112548828 63.33921051025391
1298 -103.6562118530273 -117.9829559326172 66.67823791503906
1299 -103.1919555664062 -118.3058090209961 68.08283233642578
1300 -103.5046005249023 -118.2380981445312 67.60556793212891
1301 -103.1465606689453 -117.3375854492188 66.78060150146484
1302 -103.3765640258789 -117.6007080078125 66.51152038574219
1303 -102.5305786132812 -116.7239685058594 66.25678253173828
1304 -102.1840133666992 -117.7653656005859 68.68822479248047
1305 -101.8087997436523 -117.8413543701172 69.36541748046875
1306 -99.78806304931641 -117.6302032470703 71.82357788085938
1307 -100.5168762207031 -117.5447845458984 70.91331481933594
1308 -100.95556640625 -117.8201675415039 71.02246856689453
1309 -100.5541458129883 -117.9556884765625 71.66822052001953
1310 -103.7137298583984 -136.0001525878906 68.59172058105469
1311 -103.8304290771484 -135.721435546875 69.08046722412109
1312 -103.4836196899414 -118.9351806640625 69.57039642333984
1313 -102.7910919189453 -118.5404891967773 70.06956481933594
1314 -103.2653961181641 -136.0587768554688 70.40717315673828
1315 -103.788200378418 -134.4224243164062 71.33689117431641
1316 -103.1809616088867 -121.4101867675781 73.69161224365234
1317 -103.5331115722656 -122.1657257080078 74.00299835205078
1318 -103.1066207885742 -122.0924224853516 74.52388763427734
1319 -103.1302032470703 -122.4394683837891 74.56417846679688
1320 -103.588249206543 -121.3337097167969 73.08313751220703
1321 -103.4395446777344 -133.0120239257812 74.9766845703125
1322 -103.1145095825195 -133.1083221435547 75.48164367675781
1323 -102.7882385253906 -133.5653533935547 75.59242248535156
1324 -102.2435073852539 -134.0740661621094 75.71070098876953
1325 -102.5430450439453 -133.4963073730469 75.98795318603516
1326 -102.1552886962891 -133.6217651367188 76.08314514160156
1327 -101.3130950927734 -133.9966125488281 76.09854888916016
1328 -101.3933792114258 -133.3544006347656 76.37532806396484
1329 -100.8394317626953 -134.2622375488281 76.19416809082031
1330 -101.0918045043945 -133.5906219482422 76.55755615234375
1331 -100.2696685791016 -134.5213775634766 76.38961029052734
1332 -100.7576599121094 -135.0530853271484 75.82089233398438
1333 -101.6257553100586 -134.8141784667969 75.61532592773438
1334 -101.3583221435547 -135.3081359863281 75.19009399414062
1335 -101.714729309082 -134.8490753173828 75.27188873291016
1336 -102.8541793823242 -132.3744506835938 75.78810882568359
1337 -102.59765625 -131.5191802978516 76.25647735595703
1338 -102.015754699707 -131.1660766601562 76.43355560302734
1339 -101.5433502197266 -131.8456420898438 76.79695892333984
1340 -101.8004913330078 -130.4848480224609 76.79736328125
1341 -100.9524230957031 -129.1457977294922 78.41132354736328
1342 -101.3000640869141 -129.453369140625 78.10062408447266
1343 -100.9479217529297 -129.5463104248047 78.46494293212891
1344 -100.565673828125 -129.8191528320312 78.80215454101562
1345 -100.154670715332 -129.3067016601562 79.21061706542969
1346 -100.1130142211914 -130.3586273193359 78.8857421875
1347 -101.0351715087891 -132.1033935546875 77.88309478759766
1348 -101.1164398193359 -131.3746337890625 77.78666687011719
1349 -101.1440048217773 -132.3920745849609 77.66002655029297
1350 -101.2743530273438 -132.3828887939453 77.1507568359375
1351 -101.3709716796875 -132.8497924804688 76.53812408447266
1352 -102.0145950317383 -132.3730773925781 76.41206359863281
1353 -103.4492874145508 -125.5309829711914 29.69077682495117
1354 -103.6137084960938 -125.7329406738281 30.54654312133789
1355 -103.479248046875 -125.1790008544922 30.68935012817383
1356 -103.4151153564453 -124.7617721557617 30.31012725830078
1357 -103.4756317138672 -126.0242080688477 30.24103164672852
1358 -103.6466522216797 -125.7443542480469 31.04025650024414
1359 -103.5387344360352 -126.0380935668945 30.8927116394043
1360 -103.4523239135742 -126.5165481567383 30.53398132324219
1361 -103.4124984741211 -126.5662231445312 29.18457794189453
1362 -103.3933792114258 -127.7107849121094 30.52460098266602
1363 -103.3083114624023 -127.3158340454102 29.14785385131836
1364 -103.327392578125 -127.599609375 29.1856803894043
1365 -103.10888671875 -127.2952575683594 28.85825347900391
1366 -103.2251281738281 -127.7936096191406 29.01478958129883
1367 -102.8308563232422 -127.6812973022461 28.67845916748047
1368 -101.2315902709961 -128.3431854248047 27.80007362365723
1369 -101.5964660644531 -128.447265625 28.09140777587891
1370 -101.3867416381836 -127.3825454711914 27.98292350769043
1371 -101.068244934082 -127.9600448608398 27.43318176269531
1372 -100.9167327880859 -127.3921508789062 27.28399276733398
1373 -103.6406326293945 -125.7991409301758 31.98682403564453
1374 -103.6468048095703 -125.4849319458008 31.97180557250977
1375 -103.6351165771484 -125.7691192626953 32.37541961669922
1376 -103.6141891479492 -126.1753234863281 32.53222274780273
1377 -103.5783233642578 -126.2257995605469 33.09453582763672
1378 -103.4188613891602 -125.9175643920898 33.03915405273438
1379 -103.4021606445312 -125.7148284912109 33.4714241027832
1380 -103.528434753418 -125.350830078125 32.4221076965332
1381 -103.4089050292969 -125.1700439453125 34.35859298706055
1382 -103.4538421630859 -125.1732940673828 32.1781120300293
1383 -103.4066696166992 -124.7634124755859 32.07380676269531
1384 -103.3866271972656 -124.4318771362305 31.61138534545898
1385 -103.3795776367188 -124.2741851806641 32.50917053222656
1386 -103.3121643066406 -124.4111633300781 32.97627258300781
1387 -103.1464462280273 -123.8227767944336 32.55324935913086
1388 -103.2294616699219 -124.3072509765625 33.19963073730469
1389 -103.1556396484375 -123.8213348388672 33.50901794433594
1390 -103.355224609375 -124.2659454345703 33.82517623901367
1391 -103.3884735107422 -124.4503936767578 33.4285888671875
1392 -103.3089599609375 -124.4643249511719 34.15739059448242
1393 -103.1148223876953 -123.7907867431641 34.2547607421875
1394 -103.1031723022461 -123.7687225341797 34.93450546264648
1395 -103.3396835327148 -124.5476608276367 35.23639678955078
1396 -103.3937911987305 -124.7586212158203 38.33031463623047
1397 -103.3244857788086 -124.4276123046875 35.91204452514648
1398 -103.2102508544922 -124.1388092041016 36.06440734863281
1399 -103.0345611572266 -123.6278762817383 35.77109527587891
1400 -102.5643997192383 -122.6921768188477 35.8097038269043
1401 -102.3727951049805 -122.2608642578125 35.50448989868164
1402 -102.489860534668 -122.5362396240234 34.54538345336914
1403 -102.1168823242188 -121.8266754150391 34.74620056152344
1404 -101.7862243652344 -121.2862091064453 34.51308059692383
1405 -101.6090850830078 -120.8127746582031 34.45455932617188
1406 -102.0530319213867 -121.5653839111328 33.85229873657227
1407 -102.8982391357422 -123.0857391357422 30.9755859375
1408 -102.8850021362305 -122.66455078125 30.24687576293945
1409 -102.9902725219727 -123.2940063476562 30.44295120239258
1410 -102.8974609375 -121.8401794433594 29.37210845947266
1411 -102.5016326904297 -121.5074005126953 29.34502410888672
1412 -101.8444671630859 -121.3198699951172 28.95762252807617
1413 -101.9052963256836 -121.7115249633789 28.76283645629883
1414 -101.0404968261719 -121.5886840820312 28.59963226318359
1415 -101.5535507202148 -122.2718658447266 28.52234649658203
1416 -100.060905456543 -122.4721069335938 26.84836006164551
1417 -100.2878341674805 -122.2853851318359 27.76896286010742
1418 -99.97962188720703 -121.484748840332 27.42243003845215
1419 -99.87682342529297 -122.0207290649414 26.49374008178711
1420 -99.62963104248047 -122.5268173217773 25.87961578369141
1421 -99.74237823486328 -123.1453094482422 25.77367973327637
1422 -99.51210784912109 -122.8809204101562 25.33348655700684
1423 -99.56946563720703 -124.0837707519531 25.41352081298828
1424 -99.48246765136719 -124.0258255004883 24.95154762268066
1425 -100.0740814208984 -123.4117660522461 26.38152694702148
1426 -100.1767883300781 -123.7510299682617 26.55401611328125
1427 -100.4910888671875 -124.8729858398438 26.46553039550781
1428 -100.1342620849609 -124.8204956054688 26.1267147064209
1429 -99.87989807128906 -125.4289245605469 25.94808197021484
1430 -100.6503067016602 -125.8922424316406 26.71537208557129
1431 -100.9787063598633 -125.4170684814453 26.80313491821289
1432 -100.9448089599609 -126.1950607299805 26.94893455505371
1433 -100.8388748168945 -126.8601379394531 26.92030143737793
1434 -100.3065948486328 -126.5179748535156 26.40483283996582
1435 -99.25749206542969 -125.5484390258789 24.5754566192627
1436 -99.60031127929688 -126.0373458862305 25.53718757629395
1437 -99.52281188964844 -125.408203125 25.24309921264648
1438 -99.39554595947266 -124.5738525390625 24.57246017456055
1439 -99.27632904052734 -124.7056121826172 24.33482360839844
1440 -99.58414459228516 -124.6823272705078 25.15016174316406
1441 -103.4278411865234 -126.296257019043 32.04854583740234
1442 -103.4236297607422 -126.6110687255859 31.56919479370117
1443 -103.4442977905273 -126.9290771484375 32.11018371582031
1444 -103.4062347412109 -126.7045288085938 32.6352653503418
1445 -103.4427108764648 -126.4030914306641 33.19633483886719
1446 -103.4656066894531 -126.647705078125 33.15641784667969
1447 -103.4364624023438 -127.3803253173828 31.60569381713867
1448 -103.4179992675781 -125.0834732055664 31.67391204833984
1449 -103.6369018554688 -127.4292373657227 32.34901809692383
1450 -103.6562576293945 -127.3489227294922 33.81487274169922
1451 -103.5416564941406 -127.0762634277344 32.55317687988281
1452 -103.5687408447266 -126.9541931152344 32.75349426269531
1453 -103.6164627075195 -126.6389465332031 34.49365997314453
1454 -103.5693969726562 -127.7139892578125 33.20003128051758
1455 -103.4260101318359 -128.0581817626953 32.86757659912109
1456 -103.4798812866211 -128.1932373046875 33.61762237548828
1457 -103.6560211181641 -127.7574234008789 34.15984725952148
1458 -103.6413803100586 -127.9546661376953 34.28117752075195
1459 -103.4403457641602 -128.2162475585938 35.03559875488281
1460 -103.649040222168 -128.0244903564453 35.51419067382812
1461 -103.554931640625 -128.03466796875 34.92952728271484
1462 -103.630744934082 -127.9895172119141 36.51127624511719
1463 -103.4749145507812 -128.42236328125 35.89154434204102
1464 -103.3918762207031 -128.5554504394531 36.28467559814453
1465 -103.3951034545898 -128.6480865478516 35.21690368652344
1466 -103.2876815795898 -128.802734375 36.2337532043457
1467 -103.209831237793 -128.8704833984375 36.36465454101562
1468 -103.1542892456055 -129.3016662597656 35.8780517578125
1469 -103.1149063110352 -129.4532775878906 36.72879028320312
1470 -102.9040908813477 -129.7535400390625 36.34747695922852
1471 -102.2084579467773 -130.9047241210938 35.36209869384766
1472 -102.6694564819336 -130.2385101318359 35.9639892578125
1473 -102.5608978271484 -130.7255554199219 35.03031921386719
1474 -102.521354675293 -130.4818878173828 36.11366653442383
1475 -103.4516067504883 -127.6916656494141 31.616455078125
1476 -103.4517669677734 -126.1469879150391 33.67187881469727
1477 -103.5780181884766 -126.4757995605469 33.59830856323242
1478 -103.5755996704102 -126.4243545532227 34.34527587890625
1479 -103.4407653808594 -126.1696624755859 34.53596878051758
1480 -103.4444122314453 -125.8908615112305 35.67308807373047
1481 -103.5484390258789 -126.1550903320312 35.06553268432617
1482 -103.6516418457031 -126.0537872314453 36.05570220947266
1483 -103.6516418457031 -126.9463958740234 33.87163162231445
1484 -103.6552581787109 -127.0371627807617 36.65441131591797
1485 -103.6115646362305 -126.7282333374023 37.68571090698242
1486 -103.6426086425781 -126.4784088134766 37.17502975463867
1487 -103.5333480834961 -126.5553588867188 38.44732666015625
1488 -103.3902740478516 -126.6838150024414 38.93204116821289
1489 -103.4318161010742 -126.1927490234375 38.74800872802734
1490 -103.6183242797852 -126.0547943115234 38.1417236328125
1491 -103.4433059692383 -125.6395645141602 38.244873046875
1492 -103.4323959350586 -125.749267578125 37.61203002929688
1493 -103.6621704101562 -127.7531127929688 36.70480728149414
1494 -103.6102294921875 -127.5278778076172 37.89125823974609
1495 -103.5665740966797 -127.878173828125 37.83315658569336
1496 -103.4195785522461 -127.6059341430664 38.94025802612305
1497 -103.4203262329102 -127.9265441894531 38.76628494262695
1498 -103.4156875610352 -127.0338745117188 39.15932846069336
1499 -103.6231842041016 -127.0882720947266 39.72153091430664
1500 -103.511962890625 -126.4797286987305 39.32146453857422
1501 -103.6232299804688 -126.7636489868164 39.72447204589844
1502 -103.6538467407227 -127.2052154541016 40.46284103393555
1503 -103.6450805664062 -126.5928802490234 41.29846954345703
1504 -103.6360244750977 -127.2688903808594 41.51176071166992
1505 -103.6679611206055 -127.0766906738281 43.49236297607422
1506 -103.4300308227539 -127.7152099609375 42.00432968139648
1507 -103.3929672241211 -127.8883743286133 42.9133415222168
1508 -103.4095611572266 -127.7302551269531 44.36534881591797
1509 -103.6025314331055 -127.4155120849609 44.10442733764648
1510 -103.4463119506836 -127.4376678466797 44.91550445556641
1511 -103.6333923339844 -127.1691284179688 44.84005737304688
1512 -103.6124572753906 -127.3224868774414 45.72670745849609
1513 -103.4370498657227 -127.7782592773438 45.77339172363281
1514 -103.3743591308594 -128.1534576416016 44.59101486206055
1515 -103.3637466430664 -128.310791015625 45.74729156494141
1516 -103.2559051513672 -128.4454650878906 44.70435333251953
1517 -103.6555099487305 -126.3795166015625 35.20460510253906
1518 -103.6652526855469 -126.0592193603516 36.97473907470703
1519 -103.6012115478516 -128.1681213378906 37.23147964477539
1520 -103.4641799926758 -128.1758117675781 36.7342643737793
1521 -103.4559478759766 -128.283447265625 37.41671752929688
1522 -103.5816497802734 -125.7878570556641 36.32353973388672
1523 -103.3789367675781 -128.7032775878906 36.71719360351562
1524 -103.4084320068359 -128.4829864501953 38.84527206420898
1525 -103.4267578125 -125.8475646972656 34.63587188720703
1526 -103.583122253418 -125.7270965576172 37.02883911132812
1527 -103.4911041259766 -125.5154190063477 35.97472381591797
1528 -103.5870971679688 -127.2383575439453 38.62223052978516
1529 -103.5459213256836 -126.8986053466797 38.53444671630859
1530 -103.5802841186523 -127.406120300293 38.67186737060547
1531 -103.4177703857422 -126.0095062255859 39.00016021728516
1532 -103.5559692382812 -126.2420425415039 39.56036376953125
1533 -103.5342559814453 -126.0318756103516 39.50296020507812
1534 -103.6344451904297 -126.1224975585938 41.71915435791016
1535 -103.6370468139648 -125.8941192626953 41.0438117980957
1536 -103.6306304931641 -125.9403762817383 44.04704284667969
1537 -103.6240692138672 -125.7636260986328 44.14013290405273
1538 -103.5286178588867 -125.9077758789062 45.89638137817383
1539 -103.5328750610352 -125.6015014648438 45.31047439575195
1540 -103.4109649658203 -125.1018829345703 45.00955963134766
1541 -103.6151962280273 -127.5251541137695 40.0205078125
1542 -103.4633331298828 -127.6555709838867 39.34938430786133
1543 -103.607795715332 -127.6845169067383 39.9403190612793
1544 -103.4340057373047 -127.8864059448242 39.65103149414062
1545 -103.4150619506836 -128.1265106201172 40.73413848876953
1546 -103.5767059326172 -127.7381820678711 40.98352813720703
1547 -103.4682464599609 -127.7950744628906 41.59993362426758
1548 -103.5572509765625 -127.5178833007812 41.47032928466797
1549 -103.5909271240234 -126.1837005615234 44.86639785766602
1550 -103.6141891479492 -126.015869140625 44.81015396118164
1551 -103.5257186889648 -125.826171875 39.429931640625
1552 -103.6023025512695 -125.7519149780273 39.8706169128418
1553 -103.6548767089844 -125.5950317382812 41.79123306274414
1554 -103.5496444702148 -125.6040878295898 39.92660140991211
1555 -103.6084747314453 -125.4935760498047 40.50564193725586
1556 -103.4524078369141 -125.3478240966797 39.92536544799805
1557 -103.4600067138672 -125.1304550170898 40.34500122070312
1558 -103.565788269043 -125.4239730834961 41.28800201416016
1559 -103.4733963012695 -125.222412109375 42.3221549987793
1560 -103.4829330444336 -124.9987487792969 42.98569488525391
1561 -103.6227951049805 -125.2996978759766 43.09599685668945
1562 -103.4026107788086 -124.7211151123047 42.29140472412109
1563 -103.420783996582 -125.1750717163086 43.8898811340332
1564 -103.430549621582 -125.0937957763672 44.24201583862305
1565 -103.4467468261719 -125.5405578613281 39.21306228637695
1566 -103.5791091918945 -125.4307861328125 43.38003921508789
1567 -103.652717590332 -125.4679718017578 42.88334655761719
1568 -103.5771942138672 -125.4337921142578 43.83327102661133
1569 -103.6334838867188 -125.5152053833008 43.72459030151367
1570 -103.4699630737305 -125.2272491455078 44.64967346191406
1571 -103.6577377319336 -127.0418853759766 46.34672546386719
1572 -103.6354598999023 -126.667121887207 46.35711288452148
1573 -103.6086959838867 -126.5106964111328 46.0606689453125
1574 -103.5366592407227 -126.5260162353516 46.80791854858398
1575 -103.4230651855469 -126.5473937988281 47.41866302490234
1576 -103.5766525268555 -125.4371490478516 44.29285049438477
1577 -103.619514465332 -125.5703735351562 44.31921768188477
1578 -103.5634841918945 -124.8660278320312 45.36715316772461
1579 -103.4263381958008 -124.7431488037109 44.83553314208984
1580 -103.6355895996094 -127.8184509277344 46.77640533447266
1581 -103.6086578369141 -127.5312271118164 47.49944305419922
1582 -103.5655822753906 -126.8949966430664 47.67924880981445
1583 -103.4239730834961 -127.6105499267578 48.76249313354492
1584 -103.5901565551758 -127.2315292358398 48.48099136352539
1585 -103.6525955200195 -127.3931884765625 48.00926971435547
1586 -103.4394302368164 -127.8756866455078 47.80290222167969
1587 -103.4021453857422 -124.1564025878906 45.38655090332031
1588 -103.356330871582 -124.2134857177734 43.17809295654297
1589 -103.3480911254883 -124.2158203125 42.03271484375
1590 -103.3682250976562 -124.4509429931641 41.15599822998047
1591 -103.2946319580078 -124.3634338378906 41.38945388793945
1592 -103.1282501220703 -123.7289352416992 41.43023681640625
1593 -103.2053451538086 -124.19384765625 41.54251098632812
1594 -103.1344604492188 -123.5244750976562 42.00480270385742
1595 -102.6721038818359 -122.6834259033203 41.02234268188477
1596 -102.6085815429688 -122.4604339599609 40.84811019897461
1597 -102.5471038818359 -122.42578125 40.41703796386719
1598 -102.8974304199219 -123.0883102416992 40.66918563842773
1599 -102.8862533569336 -123.1144561767578 39.95280075073242
1600 -102.8280868530273 -122.6936187744141 40.1358642578125
1601 -103.4541778564453 -128.1057586669922 46.42280960083008
1602 -103.4203948974609 -128.1895904541016 47.08860015869141
1603 -103.3473434448242 -128.6910095214844 45.74672698974609
1604 -103.6410827636719 -124.7594757080078 46.68840789794922
1605 -103.4702224731445 -124.4185485839844 46.1584587097168
1606 -103.5690612792969 -124.4639053344727 46.57840728759766
1607 -103.4343109130859 -124.015625 46.35733032226562
1608 -103.5885696411133 -123.7211456298828 46.97771072387695
1609 -103.6370468139648 -124.0655059814453 47.04024887084961
1610 -103.6387252807617 -123.3818969726562 47.93263244628906
1611 -103.6103134155273 -123.1858825683594 48.93597412109375
1612 -103.5674285888672 -122.9989242553711 48.40656280517578
1613 -103.4056243896484 -122.4970855712891 48.97544479370117
1614 -103.4304046630859 -122.8692321777344 48.1140251159668
1615 -103.3551635742188 -122.6527404785156 47.62717819213867
1616 -103.482666015625 -123.2866363525391 47.1183967590332
1617 -103.3284759521484 -122.9311218261719 46.65392303466797
1618 -103.117073059082 -122.3618011474609 46.94960403442383
1619 -103.2131576538086 -122.7813873291016 46.12958908081055
1620 -103.6294784545898 -126.4329376220703 44.95059967041016
1621 -103.5372619628906 -126.3204650878906 46.3953857421875
1622 -103.6166458129883 -126.6797027587891 47.15594482421875
1623 -103.4250717163086 -123.2858276367188 46.29321670532227
1624 -103.6531143188477 -125.2011413574219 47.95901870727539
1625 -103.6191635131836 -125.4862899780273 48.20726013183594
1626 -103.4225997924805 -126.8591232299805 48.29201507568359
1627 -103.5979461669922 -125.7265777587891 49.02490234375
1628 -103.5318832397461 -122.8506317138672 49.19795608520508
1629 -103.5046768188477 -128.9896545410156 49.66526794433594
1630 -103.2856063842773 -122.2273712158203 48.85234069824219
1631 -102.9833679199219 -122.0722045898438 48.36523056030273
1632 -102.9732131958008 -122.0170288085938 47.34366989135742
1633 -102.6800231933594 -121.3501892089844 47.71035003662109
1634 -102.6313705444336 -121.3640899658203 48.38872909545898
1635 -102.5566101074219 -120.3772048950195 49.18691253662109
1636 -103.3540725708008 -120.5688629150391 49.66156768798828
1637 -102.8344497680664 -120.047966003418 49.76584625244141
1638 -103.4473419189453 -120.9575347900391 49.84453582763672
1639 -103.2046356201172 -121.2589111328125 49.29839706420898
1640 -103.4545364379883 -129.4106292724609 50.73619842529297
1641 -103.4013977050781 -126.8537979125977 49.2659912109375
1642 -103.5754928588867 -129.3301696777344 51.27169799804688
1643 -103.5845565795898 -129.6045227050781 51.51950836181641
1644 -103.5396957397461 -129.9882965087891 51.58082962036133
1645 -103.4432601928711 -130.3180236816406 51.50533294677734
1646 -103.6193389892578 -130.1600036621094 51.95722198486328
1647 -103.4549255371094 -130.4076538085938 52.34006881713867
1648 -103.5378265380859 -130.3040161132812 52.73097991943359
1649 -103.587890625 -130.4155883789062 53.28899765014648
1650 -103.6343612670898 -130.1755523681641 53.93119430541992
1651 -103.5641479492188 -130.4329376220703 55.1199836730957
1652 -103.4654846191406 -130.63720703125 54.27163696289062
1653 -103.3883209228516 -130.7831115722656 52.43518447875977
1654 -103.4518737792969 -130.845947265625 54.90949249267578
1655 -103.4200210571289 -131.1641387939453 53.14056015014648
1656 -103.5232925415039 -131.1080322265625 54.79060363769531
1657 -103.4456558227539 -129.5944519042969 50.67724990844727
1658 -103.4446029663086 -130.0193939208984 50.41419219970703
1659 -103.3261566162109 -129.9599151611328 48.47045516967773
1660 -103.2255172729492 -130.0726318359375 47.65801239013672
1661 -103.2291259765625 -130.3465118408203 47.95089721679688
1662 -103.1636047363281 -130.2991943359375 47.15275192260742
1663 -103.2316284179688 -129.6767578125 47.32728576660156
1664 -103.6201095581055 -129.4210815429688 53.80681228637695
1665 -103.4728927612305 -129.4282379150391 54.68679809570312
1666 -103.2189483642578 -118.6664581298828 53.82312774658203
1667 -103.3273239135742 -118.5508575439453 54.43175888061523
1668 -103.0174331665039 -118.3068161010742 54.94981384277344
1669 -102.6988677978516 -118.0774230957031 54.65774536132812
1670 -102.6756286621094 -118.1502532958984 53.93514251708984
1671 -101.3309097290039 -118.7337036132812 55.10354995727539
1672 -101.9038009643555 -118.7406921386719 55.36527633666992
1673 -100.8323974609375 -119.2633743286133 55.11564254760742
1674 -100.600700378418 -118.7650451660156 53.94216537475586
1675 -100.7867126464844 -118.5885162353516 54.41342544555664
1676 -100.4371719360352 -119.4305953979492 54.58300018310547
1677 -100.27392578125 -119.3647308349609 53.89105224609375
1678 -100.3547973632812 -118.6286926269531 53.34738159179688
1679 -99.95066070556641 -119.2369384765625 53.13614654541016
1680 -98.66049194335938 -119.3647232055664 51.25569534301758
1681 -98.36141204833984 -120.2539978027344 51.19297027587891
1682 -98.18730163574219 -119.8753662109375 50.70342254638672
1683 -98.11248016357422 -120.7313995361328 51.16829299926758
1684 -98.3753662109375 -120.9971008300781 51.9675178527832
1685 -97.40573120117188 -122.0692672729492 52.09470748901367
1686 -98.64893341064453 -121.6045608520508 52.83239364624023
1687 -98.0364990234375 -122.1122436523438 52.73129653930664
1688 -98.639404296875 -122.1462936401367 53.37414169311523
1689 -98.3834228515625 -122.5641937255859 53.55177307128906
1690 -98.72536468505859 -122.6977691650391 54.45609283447266
1691 -98.37635040283203 -123.3123245239258 54.31084823608398
1692 -97.78555297851562 -123.3818588256836 53.73324584960938
1693 -98.11833190917969 -122.9673004150391 53.63416290283203
1694 -97.84474945068359 -122.9638366699219 53.12567138671875
1695 -96.979248046875 -122.6290130615234 51.98600387573242
1696 -96.86963653564453 -122.0259246826172 51.48673629760742
1697 -96.30162811279297 -122.9712142944336 51.58866119384766
1698 -96.21439361572266 -122.5648193359375 51.37727737426758
1699 -95.62574005126953 -122.8359375 51.06349182128906
1700 -96.38453674316406 -121.8441848754883 50.82658767700195
1701 -103.6114044189453 -129.6863861083984 54.34151077270508
1702 -103.6235046386719 -129.5770874023438 55.19234085083008
1703 -103.4881973266602 -130.6191711425781 55.24326324462891
1704 -103.5885314941406 -131.0806274414062 55.23894882202148
1705 -103.59765625 -130.8726348876953 55.62519073486328
1706 -103.4435195922852 -131.1214599609375 55.68067932128906
1707 -103.4187927246094 -131.8472290039062 54.81907272338867
1708 -103.4548263549805 -131.1292114257812 56.56401062011719
1709 -102.2721481323242 -117.9091186523438 54.14947891235352
1710 -103.1916351318359 -119.8312835693359 57.16463088989258
1711 -102.5633697509766 -119.4142532348633 56.7177734375
1712 -102.7922515869141 -119.4848861694336 57.02386093139648
1713 -102.4907684326172 -119.3588562011719 57.51091766357422
1714 -102.7698593139648 -119.3426971435547 57.71144485473633
1715 -102.5161361694336 -119.7601470947266 58.93516159057617
1716 -101.9800491333008 -120.6517791748047 60.37252044677734
1717 -101.9420166015625 -120.6226196289062 60.9512939453125
1718 -101.9494247436523 -121.4106292724609 60.02959442138672
1719 -101.8752746582031 -121.0462341308594 61.15531158447266
1720 -101.6695098876953 -122.2722396850586 60.97785949707031
1721 -101.6942672729492 -121.4943237304688 61.21994781494141
1722 -101.703254699707 -121.3555908203125 61.87324523925781
1723 -101.8085403442383 -121.5760803222656 62.39968109130859
1724 -101.8758087158203 -121.8836212158203 62.57807159423828
1725 -101.739372253418 -122.2508544921875 62.20976257324219
1726 -101.7382125854492 -122.4197692871094 62.85770416259766
1727 -101.8964691162109 -122.529541015625 63.14755249023438
1728 -101.7073822021484 -122.9608612060547 62.86129760742188
1729 -101.8693466186523 -122.6152038574219 63.43724822998047
1730 -101.9222564697266 -121.7764129638672 63.10174560546875
1731 -101.8874053955078 -122.5380020141602 63.70326995849609
1732 -101.8645401000977 -122.2401428222656 64.14800262451172
1733 -101.7082366943359 -122.9703063964844 63.95352172851562
1734 -101.6339340209961 -122.9943618774414 64.98307800292969
1735 -101.6372222900391 -122.5721740722656 65.31491088867188
1736 -101.4769058227539 -123.3273696899414 64.964111328125
1737 -101.4640350341797 -122.914909362793 65.5545654296875
1738 -101.4287719726562 -123.3822326660156 66.36888885498047
1739 -101.4390716552734 -123.8839492797852 64.84748840332031
1740 -101.4072647094727 -124.0679626464844 65.83199310302734
1741 -101.3969268798828 -124.3475952148438 65.28871154785156
1742 -101.2227478027344 -124.8006820678711 65.30355072021484
1743 -101.1828155517578 -125.1247253417969 64.21692657470703
1744 -101.2253570556641 -124.5638732910156 64.58978271484375
1745 -101.3973083496094 -124.6490783691406 64.0902099609375
1746 -101.4788208007812 -123.7714462280273 63.97276306152344
1747 -101.6617813110352 -123.5934066772461 63.55445861816406
1748 -101.6292953491211 -123.8506164550781 63.32021331787109
1749 -101.4970245361328 -124.2788391113281 63.36008453369141
1750 -101.4477691650391 -124.0489501953125 62.78959655761719
1751 -101.3999252319336 -124.1119537353516 61.49742126464844
1752 -101.2166595458984 -124.5271759033203 62.48325347900391
1753 -101.2278594970703 -124.5960693359375 60.96108245849609
1754 -101.2032165527344 -124.7727508544922 62.11988067626953
1755 -101.4037475585938 -123.9529571533203 59.97587203979492
1756 -101.3967819213867 -124.1722259521484 60.78061676025391
1757 -101.2445449829102 -124.3553695678711 60.18941497802734
1758 -101.1503143310547 -124.7218551635742 59.6353759765625
1759 -101.1285629272461 -125.1360168457031 60.79164123535156
1760 -100.9010009765625 -125.3388061523438 60.10768127441406
1761 -100.9858016967773 -125.6130676269531 60.79258728027344
1762 -100.8855133056641 -125.8110580444336 60.32553100585938
1763 -100.8884201049805 -126.2411956787109 61.24205017089844
1764 -100.6805953979492 -126.6614074707031 60.91441345214844
1765 -100.5605621337891 -126.9442596435547 60.78307342529297
1766 -100.3595657348633 -127.5482559204102 61.10887908935547
1767 -100.442008972168 -127.6932678222656 61.96379852294922
1768 -100.0825042724609 -128.1363525390625 61.46527862548828
1769 -99.99907684326172 -129.0275421142578 61.94952392578125
1770 -99.94876861572266 -129.7391815185547 61.48260498046875
1771 -99.67135620117188 -129.1158447265625 60.98612976074219
1772 -99.63815307617188 -128.6923370361328 60.89532470703125
1773 -100.023078918457 -127.8199310302734 60.89443969726562
1774 -99.67428588867188 -128.1001739501953 60.69457244873047
1775 -99.957763671875 -127.5099639892578 60.58620452880859
1776 -99.11139678955078 -128.1274719238281 60.16623687744141
1777 -99.36163330078125 -128.4460906982422 60.27105712890625
1778 -103.0192031860352 -119.3469467163086 58.22825241088867
1779 -102.8615112304688 -119.4016799926758 58.75695419311523
1780 -102.5920715332031 -119.5226135253906 58.14474487304688
1781 -102.2520141601562 -120.2116775512695 58.22043991088867
1782 -103.1694259643555 -134.0406799316406 56.95390319824219
1783 -103.382682800293 -133.4769287109375 56.36759567260742
1784 -103.2857818603516 -135.3836364746094 58.72383117675781
1785 -103.2328872680664 -136.1016540527344 60.93974304199219
1786 -102.8893508911133 -136.2973327636719 60.33971405029297
1787 -103.34228515625 -136.0225372314453 61.20377349853516
1788 -103.0372467041016 -118.9865646362305 60.84226226806641
1789 -103.4386444091797 -134.84521484375 63.20570373535156
1790 -103.1698455810547 -135.3855743408203 62.98288726806641
1791 -103.4233856201172 -135.0329742431641 63.71520233154297
1792 -103.3468627929688 -135.4771881103516 63.73603820800781
1793 -103.1204681396484 -135.9521026611328 63.51515960693359
1794 -102.8110580444336 -136.3804168701172 63.35570526123047
1795 -102.4413070678711 -136.4628143310547 62.67378997802734
1796 -103.3834457397461 -134.7430267333984 64.66719055175781
1797 -103.1442413330078 -135.3445129394531 64.36083984375
1798 -103.5796051025391 -134.8120422363281 65.39501953125
1799 -103.1386871337891 -117.2962036132812 65.69139099121094
1800 -102.9033737182617 -117.4313125610352 67.44816589355469
1801 -102.548828125 -117.5959930419922 67.99765014648438
1802 -103.4462890625 -136.1426849365234 68.22477722167969
1803 -102.9291076660156 -118.850212097168 70.60859680175781
1804 -103.3870620727539 -120.0949630737305 72.23185729980469
1805 -103.3371658325195 -135.0818939208984 73.24986267089844
1806 -102.8579788208008 -134.6942291259766 73.95607757568359
1807 -102.7646408081055 -135.2369384765625 73.76042175292969
1808 -103.0719833374023 -120.6717910766602 73.46073150634766
1809 -102.7663803100586 -120.7228622436523 73.86017608642578
1810 -102.7859497070312 -121.1915054321289 74.30780792236328
1811 -101.8667831420898 -120.4411315917969 74.43775177001953
1812 -100.924674987793 -119.9194030761719 74.89496612548828
1813 -101.3508758544922 -120.2100219726562 74.90712738037109
1814 -101.0054779052734 -120.5270385742188 75.38580322265625
1815 -100.5300674438477 -120.1989440917969 75.57794952392578
1816 -99.91664123535156 -119.6889495849609 75.59556579589844
1817 -100.0768890380859 -120.1673889160156 76.01961517333984
1818 -99.48295593261719 -120.0087127685547 76.27836608886719
1819 -99.05036926269531 -119.7408142089844 75.92501831054688
1820 -98.51851654052734 -119.2717971801758 75.79518890380859
1821 -103.4876480102539 -122.8295288085938 74.40643310546875
1822 -102.5911331176758 -122.8935089111328 74.9588623046875
1823 -102.2539520263672 -122.0481033325195 74.90231323242188
1824 -102.7736358642578 -121.5188751220703 74.561767578125
1825 -103.5344619750977 -124.5043563842773 74.82088470458984
1826 -103.2307586669922 -124.7843170166016 75.14928436279297
1827 -102.8287963867188 -124.3179016113281 75.34197235107422
1828 -102.6543197631836 -123.8486175537109 75.36799621582031
1829 -103.2391891479492 -123.6625213623047 74.89167022705078
1830 -101.4738693237305 -122.9854354858398 75.88117218017578
1831 -101.0470809936523 -122.8356704711914 75.98200225830078
1832 -100.9745864868164 -122.2536468505859 75.86859130859375
1833 -100.4420547485352 -122.3573455810547 76.67667388916016
1834 -100.63427734375 -121.5826721191406 75.97785949707031
1835 -100.2387466430664 -121.8577575683594 76.56021881103516
1836 -100.0264892578125 -121.5555038452148 76.71280670166016
1837 -100.0506362915039 -121.0077209472656 76.56314086914062
1838 -99.92925262451172 -121.1864700317383 77.04122161865234
1839 -99.77393341064453 -121.0310668945312 77.20565795898438
1840 -99.88258361816406 -120.4281158447266 76.7110595703125
1841 -99.38001251220703 -120.5835113525391 77.06919097900391
1842 -98.78452301025391 -120.4928665161133 77.10573577880859
1843 -98.50275421142578 -120.4061889648438 77.61918640136719
1844 -98.06691741943359 -119.6548004150391 76.83082580566406
1845 -98.16599273681641 -119.4952697753906 76.42076110839844
1846 -103.2129592895508 -126.6081085205078 28.86405563354492
1847 -103.2178344726562 -126.1749496459961 28.88323974609375
1848 -103.3916015625 -125.7919464111328 29.31305313110352
1849 -102.3324890136719 -125.5898590087891 28.6771354675293
1850 -103.1122589111328 -125.5467224121094 28.87411499023438
1851 -102.4118347167969 -125.0037994384766 28.7843132019043
1852 -103.1160888671875 -122.7812957763672 29.85465240478516
1853 -103.1519622802734 -123.3008117675781 30.09428787231445
1854 -103.1559371948242 -123.8038635253906 31.07990264892578
1855 -103.4027633666992 -124.3088836669922 29.95399856567383
1856 -103.0037002563477 -123.5799865722656 31.89519119262695
1857 -102.8880157470703 -123.0629043579102 31.76749038696289
1858 -102.9428176879883 -123.3347930908203 32.66834259033203
1859 -102.9742431640625 -123.4940338134766 33.06147766113281
1860 -102.7202911376953 -126.2724761962891 28.76100921630859
1861 -102.754150390625 -126.9594039916992 28.78691864013672
1862 -101.8500671386719 -126.8198852539062 28.32652282714844
1863 -101.5283355712891 -126.6298370361328 28.03622436523438
1864 -101.8638687133789 -125.8524780273438 28.49731063842773
1865 -101.4539642333984 -126.20556640625 27.86278915405273
1866 -101.089241027832 -126.3995513916016 27.19948387145996
1867 -101.1668014526367 -127.1138000488281 27.45135498046875
1868 -103.3943328857422 -125.4080505371094 29.04547119140625
1869 -103.4067077636719 -125.1459808349609 28.9129753112793
1870 -103.3204040527344 -124.8022689819336 29.05665969848633
1871 -103.3182678222656 -124.4128036499023 29.27253341674805
1872 -102.9649124145508 -124.6971664428711 28.86433792114258
1873 -102.9473037719727 -124.2008819580078 28.92922973632812
1874 -101.9378356933594 -124.5426330566406 28.65916061401367
1875 -102.1274948120117 -124.1290435791016 28.68246459960938
1876 -103.3836441040039 -128.0572814941406 29.42129516601562
1877 -103.2118682861328 -128.3074951171875 29.10076904296875
1878 -103.2816543579102 -128.3092193603516 29.58257293701172
1879 -103.2015380859375 -128.7549743652344 29.94988250732422
1880 -103.3705749511719 -128.5746459960938 30.06524276733398
1881 -103.0680236816406 -129.1941528320312 29.51721572875977
1882 -103.1420288085938 -129.26318359375 30.7707633972168
1883 -102.9643402099609 -129.7782745361328 31.35280609130859
1884 -102.9470367431641 -129.7084045410156 30.19245147705078
1885 -102.5348281860352 -130.5589599609375 30.33124160766602
1886 -102.8669662475586 -130.1412658691406 31.08467102050781
1887 -102.607048034668 -130.6585388183594 30.82893753051758
1888 -102.8440780639648 -130.1712951660156 31.559814453125
1889 -102.6006622314453 -130.6733703613281 31.48553085327148
1890 -102.6038055419922 -130.6652526855469 32.39744186401367
1891 -103.110466003418 -130.080078125 34.35830307006836
1892 -102.6370162963867 -130.5724945068359 33.87923431396484
1893 -102.989372253418 -130.3021392822266 34.40097427368164
1894 -103.0316619873047 -130.2545318603516 35.19462585449219
1895 -103.3665313720703 -123.3344268798828 29.6788444519043
1896 -103.1487274169922 -122.8769378662109 29.39484024047852
1897 -103.3701934814453 -123.575439453125 29.24262237548828
1898 -102.964973449707 -123.0781402587891 28.97853088378906
1899 -103.4129791259766 -123.8990707397461 29.67256546020508
1900 -103.1588973999023 -123.61181640625 30.28145980834961
1901 -103.3799209594727 -128.6237945556641 30.60486602783203
1902 -103.4092254638672 -128.4423065185547 32.44622421264648
1903 -103.3989639282227 -128.9755249023438 32.37849426269531
1904 -103.3554458618164 -129.0962219238281 33.90765380859375
1905 -103.3909759521484 -129.0833282470703 35.09746551513672
1906 -103.3750534057617 -129.2484893798828 34.37003326416016
1907 -103.1628112792969 -129.5252990722656 33.63101196289062
1908 -103.2131729125977 -129.6693115234375 34.61312484741211
1909 -103.3139266967773 -129.0576629638672 31.62275314331055
1910 -103.23486328125 -128.9028930664062 30.9096565246582
1911 -103.3593673706055 -129.1513061523438 32.09841537475586
1912 -103.1054306030273 -123.4726257324219 33.62231826782227
1913 -102.9030990600586 -123.0769882202148 33.85560607910156
1914 -102.3272476196289 -121.9080810546875 33.86721801757812
1915 -103.4261856079102 -128.3755950927734 34.32363510131836
1916 -103.4021759033203 -124.4681549072266 36.47665786743164
1917 -103.2815246582031 -124.3715972900391 36.69518661499023
1918 -103.142448425293 -123.9207611083984 36.97321319580078
1919 -103.3254928588867 -124.4378509521484 38.03716278076172
1920 -103.0034790039062 -123.5552673339844 38.19245529174805
1921 -101.187873840332 -120.3217163085938 40.39265060424805
1922 -101.0269393920898 -119.9248504638672 40.88648986816406
1923 -100.6895599365234 -119.8309783935547 40.33140563964844
1924 -99.50880432128906 -118.7726440429688 41.68476104736328
1925 -98.79988098144531 -118.8771362304688 40.97060775756836
1926 -99.624755859375 -119.08447265625 40.96518325805664
1927 -100.2284393310547 -119.1779174804688 41.59074020385742
1928 -101.4418258666992 -119.5966796875 42.78921508789062
1929 -101.0583267211914 -119.2378005981445 42.81095123291016
1930 -101.1424179077148 -119.7074890136719 42.05367279052734
1931 -101.921272277832 -120.0569610595703 42.53239440917969
1932 -101.661376953125 -120.4902038574219 41.46120452880859
1933 -102.1469345092773 -120.8809204101562 41.47046279907227
1934 -101.8800659179688 -120.8259582519531 41.0507698059082
1935 -101.8263931274414 -121.3773651123047 40.10421752929688
1936 -102.2304534912109 -121.7968597412109 40.75109481811523
1937 -102.052490234375 -121.8758087158203 39.70389175415039
1938 -102.6170806884766 -122.8371429443359 39.26156616210938
1939 -102.91015625 -123.3888092041016 39.47383880615234
1940 -102.8613052368164 -122.8072204589844 41.79670333862305
1941 -103.4249572753906 -125.5037078857422 37.01206970214844
1942 -103.394775390625 -129.0699462890625 37.60703277587891
1943 -103.2045135498047 -129.5530090332031 37.69850158691406
1944 -103.1811370849609 -129.4734802246094 38.53939819335938
1945 -103.2360610961914 -129.1513366699219 38.43907928466797
1946 -103.3928680419922 -128.8115844726562 39.10200881958008
1947 -103.1227340698242 -123.8832397460938 39.64847946166992
1948 -103.2311859130859 -124.1977386474609 38.86727905273438
1949 -103.3335266113281 -124.4497680664062 38.88182067871094
1950 -103.3652572631836 -128.6549987792969 39.61343765258789
1951 -103.2124862670898 -128.8983306884766 39.7521858215332
1952 -103.1553726196289 -129.1426696777344 40.30590057373047
1953 -103.1999969482422 -128.9276885986328 41.12626266479492
1954 -103.0771865844727 -129.3818969726562 41.22722244262695
1955 -102.9828186035156 -129.4079895019531 41.92034912109375
1956 -102.9261856079102 -129.6746520996094 42.13533401489258
1957 -102.9452896118164 -129.2743835449219 42.86673736572266
1958 -103.1318359375 -128.9844055175781 42.34456634521484
1959 -103.0935363769531 -129.0651092529297 43.3372802734375
1960 -103.3782348632812 -128.5892944335938 40.64051055908203
1961 -103.3858337402344 -128.6196899414062 41.85834884643555
1962 -103.3294677734375 -128.3899841308594 42.36370849609375
1963 -103.2617797851562 -128.3409729003906 42.94816970825195
1964 -103.1884613037109 -124.0066909790039 42.96916580200195
1965 -103.1637344360352 -123.7193298339844 42.92123794555664
1966 -103.2043914794922 -128.6496124267578 43.57076263427734
1967 -103.3770904541016 -128.4192810058594 43.79783248901367
1968 -103.354377746582 -123.8067321777344 43.64340209960938
1969 -103.3417510986328 -123.5957641601562 44.11439895629883
1970 -103.3366088867188 -123.2228851318359 44.43177795410156
1971 -103.3711776733398 -122.9235153198242 44.86283874511719
1972 -103.2108306884766 -123.3155288696289 43.48867034912109
1973 -103.2453994750977 -122.7606658935547 44.20120239257812
1974 -103.0812835693359 -122.5621490478516 43.95362854003906
1975 -102.9320755004883 -122.5990295410156 43.53597259521484
1976 -102.8066940307617 -122.2626037597656 43.60361480712891
1977 -102.8997650146484 -122.3796768188477 42.82256698608398
1978 -102.876106262207 -121.9776916503906 42.85634231567383
1979 -102.6852340698242 -121.8324279785156 43.19745635986328
1980 -102.6174240112305 -121.5548706054688 42.43351364135742
1981 -102.4695434570312 -121.4914703369141 41.70456695556641
1982 -102.6659774780273 -122.1172943115234 41.70024490356445
1983 -102.858268737793 -122.2952880859375 42.1025276184082
1984 -103.1963729858398 -122.4375762939453 44.68904113769531
1985 -103.3526763916016 -129.7903442382812 45.90338134765625
1986 -103.157844543457 -130.3410491943359 45.61126327514648
1987 -103.2058029174805 -130.2021942138672 46.13241195678711
1988 -103.3432464599609 -129.9095306396484 46.68155288696289
1989 -103.3793106079102 -129.6085205078125 47.13920593261719
1990 -103.357536315918 -122.8153839111328 45.51140594482422
1991 -102.8165893554688 -121.4740600585938 47.03085327148438
1992 -102.9851379394531 -122.0153503417969 46.12591171264648
1993 -102.9117736816406 -121.6666488647461 45.86629867553711
1994 -103.1851043701172 -122.3590698242188 45.60792541503906
1995 -103.3005523681641 -129.6598968505859 47.87871551513672
1996 -103.3812561035156 -130.4337463378906 48.99413681030273
1997 -103.3886871337891 -130.8844146728516 49.44791793823242
1998 -103.3812103271484 -130.7192687988281 49.50868606567383
1999 -103.400276184082 -132.4813537597656 51.32104110717773
2000 -103.3093338012695 -132.5636901855469 50.5090446472168
2001 -103.3899230957031 -132.7837371826172 50.86638641357422
2002 -103.3904571533203 -132.7774658203125 51.60507965087891
2003 -103.1127853393555 -133.3132171630859 51.73757171630859
2004 -103.3557815551758 -133.1020660400391 52.21255874633789
2005 -102.9530029296875 -133.6437072753906 52.58906173706055
2006 -102.9767684936523 -133.5528106689453 53.0514030456543
2007 -102.6265182495117 -134.2855377197266 51.95806121826172
2008 -102.2940444946289 -134.9815521240234 52.99237442016602
2009 -101.8651733398438 -135.6045532226562 51.26224899291992
2010 -102.0259704589844 -135.2421417236328 51.4935417175293
2011 -101.8441467285156 -135.6026611328125 50.58888244628906
2012 -101.4562454223633 -136.09130859375 50.59476852416992
2013 -101.0232543945312 -136.4528198242188 51.50708770751953
2014 -100.2994918823242 -137.1152648925781 51.29223251342773
2015 -99.57187652587891 -137.3953704833984 50.42184448242188
2016 -100.3651962280273 -136.8719482421875 50.47502517700195
2017 -100.1925506591797 -137.5162048339844 49.02832794189453
2018 -99.17368316650391 -138.1211242675781 49.19270706176758
2019 -99.63076782226562 -137.6818237304688 48.41717910766602
2020 -98.95911407470703 -138.0135803222656 48.63161849975586
2021 -98.69712066650391 -137.8260192871094 47.97248077392578
2022 -98.16024017333984 -137.8415069580078 47.39530563354492
2023 -97.88193511962891 -137.6028442382812 46.63204574584961
2024 -97.84426116943359 -137.8839874267578 47.21210098266602
2025 -97.31953430175781 -137.8852233886719 46.88204956054688
2026 -97.15431213378906 -137.8276062011719 46.61412811279297
2027 -97.59635925292969 -137.5095062255859 46.33081817626953
2028 -97.17217254638672 -136.9390869140625 45.7402229309082
2029 -97.76741027832031 -137.004638671875 45.79262542724609
2030 -97.57442474365234 -136.8676452636719 45.4968147277832
2031 -98.05842590332031 -136.7079315185547 45.67397308349609
2032 -99.12786865234375 -137.1741180419922 46.44252395629883
2033 -98.62319183349609 -137.3057556152344 46.54764938354492
2034 -99.37258911132812 -137.5234680175781 47.21633911132812
2035 -103.3793869018555 -130.5132141113281 51.02799987792969
2036 -102.9490203857422 -131.1229553222656 48.54185485839844
2037 -102.9680938720703 -119.8006439208984 50.46024322509766
2038 -103.2589721679688 -130.7910003662109 49.91432571411133
2039 -103.256706237793 -130.9533081054688 50.19723129272461
2040 -103.3054656982422 -131.1692199707031 50.66207885742188
2041 -103.1476440429688 -131.2292938232422 49.5795783996582
2042 -103.2402648925781 -131.4606018066406 50.06113815307617
2043 -102.7420806884766 -132.0043029785156 49.29551315307617
2044 -102.9266128540039 -132.31689453125 49.93186187744141
2045 -103.1138534545898 -120.2326049804688 49.99483108520508
2046 -102.4684829711914 -119.0847778320312 50.1199836730957
2047 -102.588493347168 -119.8061676025391 49.52566146850586
2048 -102.449821472168 -119.7078094482422 49.01004409790039
2049 -102.4715042114258 -120.038818359375 48.90829467773438
2050 -102.4044494628906 -120.1783905029297 47.58598327636719
2051 -102.445556640625 -120.5343475341797 48.88312911987305
2052 -102.4496078491211 -120.7008361816406 47.82641220092773
2053 -102.4416198730469 -120.9938659667969 48.37025451660156
2054 -103.3338470458984 -131.4092864990234 50.81636047363281
2055 -103.2985992431641 -131.6663208007812 50.40353775024414
2056 -103.2798690795898 -131.8824157714844 50.2482795715332
2057 -102.7567367553711 -133.9097137451172 50.99975204467773
2058 -102.519889831543 -134.4840545654297 51.25510025024414
2059 -102.0680236816406 -135.1233978271484 52.19494247436523
2060 -103.3583755493164 -131.7855834960938 51.17502212524414
2061 -103.3956680297852 -131.4772338867188 52.43227767944336
2062 -103.4102478027344 -132.8055267333984 52.87709426879883
2063 -103.3690948486328 -132.6696166992188 53.90240478515625
2064 -103.2764739990234 -133.0020141601562 53.5598258972168
2065 -103.1374588012695 -133.2494049072266 54.01559066772461
2066 -103.3608551025391 -132.7566528320312 55.37029266357422
2067 -103.2192764282227 -133.1679382324219 55.67883682250977
2068 -103.1719360351562 -133.649658203125 55.1777229309082
2069 -103.3426361083984 -133.3416137695312 56.04763031005859
2070 -103.3401718139648 -133.1562042236328 52.74828338623047
2071 -103.1982116699219 -133.2457275390625 53.20853424072266
2072 -103.0765762329102 -133.9545593261719 53.98469161987305
2073 -102.7685546875 -134.4313812255859 53.80644226074219
2074 -103.4782028198242 -131.3548278808594 54.41668319702148
2075 -103.2524337768555 -119.2827758789062 55.66614532470703
2076 -103.3671264648438 -132.5465545654297 55.58618545532227
2077 -103.2465515136719 -132.6636962890625 55.63631820678711
2078 -102.8312149047852 -119.2510528564453 56.19504165649414
2079 -102.7208023071289 -135.3374938964844 57.8544807434082
2080 -102.9232177734375 -135.0679931640625 57.92011642456055
2081 -102.6034774780273 -135.33349609375 57.578369140625
2082 -103.1168594360352 -134.2914428710938 56.15410995483398
2083 -102.9446716308594 -134.7067565917969 56.57249069213867
2084 -102.8967819213867 -134.6038970947266 57.17522430419922
2085 -102.6266479492188 -135.2482452392578 56.63901138305664
2086 -102.1195602416992 -135.8709716796875 57.66514205932617
2087 -103.1604614257812 -134.7909545898438 57.87846755981445
2088 -103.0420532226562 -118.0138854980469 63.70254516601562
2089 -102.8351669311523 -117.839111328125 63.8404541015625
2090 -102.4441299438477 -117.7056121826172 64.15886688232422
2091 -103.031379699707 -117.4183044433594 65.00167083740234
2092 -103.3356246948242 -135.84716796875 66.65251922607422
2093 -102.8956832885742 -136.4712982177734 66.82404327392578
2094 -102.0490951538086 -116.6427001953125 67.54950714111328
2095 -102.8546524047852 -136.5967864990234 67.94197845458984
2096 -103.0489273071289 -136.2279510498047 67.65306091308594
2097 -102.9160995483398 -136.5237121582031 68.77651214599609
2098 -102.2742462158203 -136.8800506591797 68.25152587890625
2099 -102.3798751831055 -137.0730895996094 67.36735534667969
2100 -101.6432418823242 -137.2639007568359 68.38362121582031
2101 -100.4773788452148 -138.1440734863281 67.68802642822266
2102 -100.7819976806641 -137.7312774658203 68.10634613037109
2103 -101.6156997680664 -137.5661468505859 67.108154296875
2104 -100.6285400390625 -138.1095275878906 67.14871215820312
2105 -100.010871887207 -138.8130035400391 67.38114929199219
2106 -101.0398330688477 -137.9785461425781 66.51409912109375
2107 -100.1594924926758 -138.8077239990234 66.31709289550781
2108 -99.45508575439453 -138.6626892089844 68.31835174560547
2109 -99.9039306640625 -138.2569732666016 68.31867218017578
2110 -103.3372650146484 -136.3582458496094 69.10421752929688
2111 -101.4745254516602 -136.9988708496094 69.46856689453125
2112 -102.2297821044922 -136.8670349121094 68.81179809570312
2113 -103.2929153442383 -135.4375152587891 70.89042663574219
2114 -101.8389205932617 -135.6219177246094 73.69930267333984
2115 -103.259147644043 -128.6412963867188 75.65193176269531
2116 -103.1980819702148 -129.5513153076172 75.92251586914062
2117 -103.0755920410156 -128.7969207763672 76.02916717529297
2118 -102.6984405517578 -128.9844055175781 76.29182434082031
2119 -102.7594604492188 -128.2066345214844 76.291259765625
2120 -102.2884140014648 -128.1201782226562 76.58554840087891
2121 -102.1732482910156 -128.8928833007812 76.69969177246094
2122 -101.5479125976562 -129.3165740966797 77.62609100341797
2123 -101.7717361450195 -128.55126953125 77.35292053222656
2124 -101.7900772094727 -129.6953582763672 76.78481292724609
2125 -101.609245300293 -129.9073181152344 77.4822998046875
2126 -101.5619506835938 -130.8767547607422 77.14006805419922
2127 -103.3341445922852 -126.4818572998047 75.50517272949219
2128 -103.0889129638672 -127.8189086914062 76.03861236572266
2129 -101.7502822875977 -127.9346160888672 77.17429351806641
2130 -102.6944580078125 -127.4044342041016 76.24037170410156
2131 -102.9607086181641 -127.8979797363281 76.22394561767578
2132 -102.317985534668 -127.4735870361328 76.57321929931641
2133 -101.7732925415039 -126.8298416137695 77.17202758789062
2134 -102.0137023925781 -127.3602905273438 76.93849182128906
2135 -101.6136856079102 -127.1056976318359 77.72602844238281
2136 -101.3750610351562 -127.1007461547852 78.03419494628906
2137 -101.3343124389648 -128.0498962402344 77.99140930175781
2138 -101.3572692871094 -128.7179565429688 77.99819946289062
2139 -101.3303756713867 -130.0570678710938 78.04103088378906
2140 -103.1222152709961 -126.7987976074219 75.9482421875
2141 -102.612907409668 -126.5144882202148 76.29262542724609
2142 -101.8749084472656 -126.291862487793 77.02043151855469
2143 -103.0024642944336 -126.2471466064453 75.92003631591797
2144 -103.3006820678711 -125.2450103759766 75.28972625732422
2145 -102.932243347168 -125.7823791503906 75.95334625244141
2146 -102.5116195678711 -124.9408569335938 75.94019317626953
2147 -102.9694595336914 -129.04296875 28.99452209472656
2148 -103.0348205566406 -123.5456085205078 28.91535949707031
2149 -101.1302719116211 -129.1275024414062 27.99733734130859
2150 -100.3843383789062 -128.6687927246094 27.13383483886719
2151 -102.6716079711914 -128.7904815673828 28.59733963012695
2152 -102.3576965332031 -129.5012664794922 28.7481803894043
2153 -102.0987701416016 -122.5006256103516 28.64376068115234
2154 -102.8695602416992 -122.4601135253906 28.90635299682617
2155 -101.6005630493164 -122.9134216308594 28.44402313232422
2156 -101.6729507446289 -124.3832244873047 28.54447555541992
2157 -101.4832534790039 -123.8686828613281 28.55465316772461
2158 -101.2289810180664 -123.9792327880859 28.1856575012207
2159 -101.3649063110352 -124.9351119995117 27.4618091583252
2160 -101.4921951293945 -124.7789001464844 28.09158325195312
2161 -101.3621292114258 -124.7086944580078 27.28427124023438
2162 -101.1937484741211 -124.3010406494141 27.91313743591309
2163 -100.9060897827148 -124.2117919921875 27.0738525390625
2164 -102.2201461791992 -123.2607040405273 28.65584182739258
2165 -103.0694351196289 -122.2596969604492 29.10414505004883
2166 -102.9566497802734 -122.066650390625 29.64821243286133
2167 -102.6763381958008 -122.6959686279297 31.18198394775391
2168 -103.0944595336914 -123.4846954345703 31.23089599609375
2169 -102.6932220458984 -122.7125015258789 33.92880249023438
2170 -103.0996551513672 -123.5109100341797 36.52376556396484
2171 -102.9341659545898 -123.3735046386719 37.18992614746094
2172 -102.9128341674805 -123.2341613769531 36.07914352416992
2173 -102.8207168579102 -122.7506561279297 36.63114929199219
2174 -102.8348617553711 -123.0993804931641 37.27706527709961
2175 -102.3733749389648 -122.26220703125 36.92194747924805
2176 -102.3626708984375 -122.4404754638672 37.50371551513672
2177 -101.9721069335938 -121.8883972167969 37.46433258056641
2178 -101.9137802124023 -121.6843872070312 36.69022369384766
2179 -102.16259765625 -121.9967193603516 36.14484405517578
2180 -103.1319427490234 -129.8494873046875 37.60491180419922
2181 -102.8726577758789 -130.3812408447266 37.03914260864258
2182 -102.8908004760742 -130.2855987548828 38.13649749755859
2183 -102.8413696289062 -130.4075317382812 39.4534797668457
2184 -103.0919570922852 -129.9242553710938 39.0001220703125
2185 -102.9323806762695 -129.9316253662109 39.914794921875
2186 -103.1311874389648 -129.5163879394531 39.82326507568359
2187 -103.1300048828125 -129.5619812011719 40.42642593383789
2188 -102.8910751342773 -130.0657043457031 40.58493804931641
2189 -102.8837890625 -129.8232116699219 41.12631607055664
2190 -103.1250610351562 -123.5089340209961 40.30580520629883
2191 -103.1655426025391 -123.9269409179688 40.62170791625977
2192 -102.6666946411133 -130.2452850341797 41.16664886474609
2193 -102.6568145751953 -130.4655151367188 41.96084213256836
2194 -102.8882675170898 -129.8768157958984 42.07899856567383
2195 -102.7090530395508 -130.1429443359375 42.281982421875
2196 -102.8604736328125 -129.8639678955078 43.4107780456543
2197 -102.7153701782227 -130.2289581298828 43.43471908569336
2198 -102.6133346557617 -130.6517028808594 42.78567886352539
2199 -103.0836334228516 -123.3123397827148 42.53606033325195
2200 -102.9725646972656 -122.9583892822266 42.68748092651367
2201 -103.1282958984375 -123.1162414550781 43.25212860107422
2202 -102.8282928466797 -121.7804412841797 44.56150054931641
2203 -102.6757125854492 -121.9126892089844 43.96417236328125
2204 -102.4465408325195 -121.2702178955078 43.95816802978516
2205 -102.5923004150391 -121.5347518920898 43.53486633300781
2206 -102.6285705566406 -121.0096740722656 43.03843307495117
2207 -102.1014099121094 -120.3110504150391 43.48337173461914
2208 -102.2983703613281 -120.4011077880859 42.86058807373047
2209 -102.6796798706055 -121.1801300048828 46.52854919433594
2210 -103.0882034301758 -121.9736404418945 45.15441131591797
2211 -102.9687576293945 -130.9840393066406 46.2123908996582
2212 -102.8798217773438 -131.2940368652344 46.75938415527344
2213 -102.7227630615234 -131.6491546630859 46.17156600952148
2214 -102.5753326416016 -131.9123992919922 46.60385513305664
2215 -102.4462432861328 -132.4186096191406 46.07111740112305
2216 -102.6206283569336 -132.1292114257812 45.59743118286133
2217 -102.5493698120117 -132.3718872070312 45.19707107543945
2218 -102.4803924560547 -132.1773986816406 44.45886993408203
2219 -102.6122665405273 -131.7814483642578 44.39955139160156
2220 -102.6950073242188 -131.6803131103516 45.08473587036133
2221 -102.9046630859375 -131.2374267578125 45.43231964111328
2222 -102.9395523071289 -131.0213928222656 48.17841720581055
2223 -102.3853149414062 -132.8340148925781 49.70780563354492
2224 -101.7026901245117 -133.571533203125 48.83634185791016
2225 -101.8048858642578 -133.5347900390625 49.51321411132812
2226 -101.75439453125 -133.0321502685547 48.32097244262695
2227 -101.6940536499023 -133.2024841308594 48.21689224243164
2228 -102.4490203857422 -132.1466369628906 47.63900375366211
2229 -102.3448028564453 -132.4675750732422 46.87023544311523
2230 -102.9116058349609 -121.5354156494141 48.80792999267578
2231 -103.0089797973633 -131.4748992919922 49.14861679077148
2232 -102.9205780029297 -133.0509796142578 50.31527328491211
2233 -102.3645935058594 -134.0868225097656 50.33076095581055
2234 -101.7995376586914 -134.0657043457031 49.87636566162109
2235 -101.7469177246094 -134.5027618408203 50.01151657104492
2236 -101.6899490356445 -134.8210754394531 49.43567276000977
2237 -101.6000213623047 -134.2718048095703 49.03141021728516
2238 -101.6955032348633 -135.4150085449219 49.13155364990234
2239 -101.4587020874023 -134.9809265136719 48.21732711791992
2240 -101.6492080688477 -135.9154815673828 48.95603942871094
2241 -101.4875946044922 -135.8130645751953 48.24455261230469
2242 -101.3771438598633 -136.3520050048828 48.28693389892578
2243 -101.3827285766602 -136.3667297363281 49.16887283325195
2244 -101.3667297363281 -136.4903869628906 48.96510314941406
2245 -100.3958587646484 -137.31396484375 48.78891372680664
2246 -100.7327423095703 -137.0077514648438 48.16892623901367
2247 -102.799690246582 -133.543212890625 50.45441436767578
2248 -102.2472610473633 -118.5462112426758 51.89253234863281
2249 -103.0774993896484 -134.4599304199219 54.19601821899414
2250 -102.7334747314453 -135.1147613525391 54.44313812255859
2251 -102.8007202148438 -135.7850036621094 54.9175910949707
2252 -103.1175231933594 -135.2248840332031 54.93287658691406
2253 -102.9687881469727 -135.6039428710938 55.39873123168945
2254 -102.8082885742188 -135.8752899169922 55.74456405639648
2255 -103.1334991455078 -135.2095031738281 55.5695686340332
2256 -102.5185012817383 -136.4792785644531 55.51039886474609
2257 -103.1401062011719 -134.5859680175781 54.7675666809082
2258 -102.804573059082 -135.2033538818359 56.20671463012695
2259 -102.5448760986328 -118.2899475097656 55.40156173706055
2260 -102.1457901000977 -117.8437805175781 55.14669036865234
2261 -102.3444747924805 -117.7760162353516 55.07198715209961
2262 -102.4490737915039 -119.1877288818359 55.86156463623047
2263 -102.7090454101562 -117.9987945556641 63.39589691162109
2264 -103.0684432983398 -135.8495788574219 63.94570159912109
2265 -102.6310348510742 -117.1377334594727 64.8680419921875
2266 -102.4313278198242 -117.3270721435547 64.64486694335938
2267 -101.8291397094727 -118.1468658447266 65.09818267822266
2268 -102.0726699829102 -117.8117294311523 64.97941589355469
2269 -101.845458984375 -117.4717178344727 65.47810363769531
2270 -101.2119750976562 -118.003662109375 66.11568450927734
2271 -101.3484802246094 -118.4259185791016 65.84606170654297
2272 -100.8668518066406 -118.4186630249023 66.89801025390625
2273 -101.2206039428711 -119.416862487793 66.50946807861328
2274 -100.869384765625 -119.0090637207031 67.01103210449219
2275 -101.1738739013672 -119.6397933959961 66.71182250976562
2276 -101.1569442749023 -119.8208999633789 67.70406341552734
2277 -100.9219741821289 -119.4636688232422 68.04253387451172
2278 -101.030158996582 -120.4949340820312 68.21530151367188
2279 -100.5410995483398 -120.0541458129883 68.54686737060547
2280 -100.4136352539062 -119.4106521606445 68.78731536865234
2281 -100.6170883178711 -118.6795806884766 68.27461242675781
2282 -100.1519622802734 -118.9811859130859 68.97620391845703
2283 -100.1633529663086 -118.08447265625 68.54785919189453
2284 -99.83822631835938 -118.2985916137695 69.16741943359375
2285 -99.20143127441406 -117.1445922851562 69.50576019287109
2286 -99.34345245361328 -117.2545394897461 69.07960510253906
2287 -99.43601226806641 -116.9183807373047 69.03115844726562
2288 -99.31723785400391 -116.9765548706055 69.83551788330078
2289 -99.55572509765625 -116.9211654663086 69.30677795410156
2290 -99.67662048339844 -117.0727996826172 69.80473327636719
2291 -99.95172882080078 -116.9991149902344 69.27993774414062
2292 -99.97635650634766 -116.5866088867188 68.7286376953125
2293 -100.4895401000977 -117.0725555419922 69.05262756347656
2294 -100.6124877929688 -116.1128005981445 67.79338073730469
2295 -101.02294921875 -116.3651962280273 68.09932708740234
2296 -101.0066375732422 -115.9091339111328 66.94618225097656
2297 -101.5051879882812 -116.3051605224609 67.64528656005859
2298 -101.4965438842773 -116.0406799316406 66.94271850585938
2299 -102.2140045166016 -116.3776550292969 66.50201416015625
2300 -101.5786285400391 -116.0271682739258 66.3155517578125
2301 -101.8299942016602 -116.2384948730469 66.01804351806641
2302 -102.0156707763672 -116.2178497314453 65.75279235839844
2303 -101.8327331542969 -116.2204132080078 65.62413787841797
2304 -102.1208190917969 -116.5389556884766 65.3927001953125
2305 -101.7191314697266 -116.4351272583008 65.65597534179688
2306 -102.9799270629883 -117.1782684326172 65.25598907470703
2307 -102.5843658447266 -116.7840118408203 65.17654418945312
2308 -102.2501983642578 -136.2669982910156 71.93346405029297
2309 -101.8239288330078 -136.2417297363281 72.56528472900391
2310 -101.1378707885742 -136.1667785644531 73.49558258056641
2311 -100.1242446899414 -136.2642211914062 73.59822845458984
2312 -100.4059600830078 -135.7707824707031 74.62645721435547
2313 -99.27083587646484 -136.2076873779297 73.85520935058594
2314 -102.1422576904297 -118.5606002807617 71.47597503662109
2315 -102.7150955200195 -119.0329284667969 71.47515869140625
2316 -103.0348129272461 -119.9668731689453 72.74091339111328
2317 -102.5671157836914 -120.1780548095703 73.70704650878906
2318 -101.4205551147461 -119.1588134765625 73.54281616210938
2319 -102.0630493164062 -119.5269622802734 73.41834259033203
2320 -101.3380813598633 -119.8123245239258 74.44730377197266
2321 -100.6875610351562 -119.1632537841797 73.94332122802734
2322 -101.9113082885742 -122.7751159667969 75.58971405029297
2323 -101.8399353027344 -122.1288375854492 75.50292205810547
2324 -100.4259262084961 -120.7818984985352 75.91992950439453
2325 -100.8914260864258 -121.1728668212891 75.571044921875
2326 -102.7795562744141 -132.9718322753906 75.85612487792969
2327 -101.7513732910156 -124.6850662231445 76.34133911132812
2328 -101.3705139160156 -123.948371887207 76.42988586425781
2329 -102.0727920532227 -123.9800415039062 75.90997314453125
2330 -101.5121307373047 -123.5401458740234 75.94973754882812
2331 -102.1080322265625 -127.6530609130859 28.31969451904297
2332 -102.7837295532227 -129.6652374267578 29.46926116943359
2333 -102.2840423583984 -129.914794921875 28.89378356933594
2334 -101.5930938720703 -130.107177734375 28.45349502563477
2335 -101.8319854736328 -130.4539489746094 28.93733978271484
2336 -101.4163818359375 -130.6461639404297 28.47217559814453
2337 -101.4727783203125 -131.2965698242188 29.20326232910156
2338 -101.7342987060547 -129.2970733642578 28.289306640625
2339 -101.0183792114258 -130.0615997314453 28.17353439331055
2340 -102.8408126831055 -129.9257354736328 29.74055862426758
2341 -102.54931640625 -130.3574523925781 29.5690803527832
2342 -102.3254013061523 -130.9555969238281 30.04440307617188
2343 -100.9162139892578 -132.6941680908203 30.63407516479492
2344 -101.5596771240234 -131.9963989257812 30.274169921875
2345 -100.7720336914062 -132.7387237548828 30.21767425537109
2346 -101.5601272583008 -131.6684112548828 29.81429290771484
2347 -100.5111236572266 -132.5181884765625 29.6763801574707
2348 -100.794319152832 -131.8950653076172 29.27286529541016
2349 -100.1137466430664 -132.1153259277344 28.98389434814453
2350 -100.4471740722656 -131.6854553222656 28.76248168945312
2351 -99.06528472900391 -131.3768005371094 28.18069839477539
2352 -99.78209686279297 -131.2793579101562 28.40015029907227
2353 -99.65071105957031 -130.6810302734375 27.71817588806152
2354 -99.18357086181641 -130.996826171875 27.81635093688965
2355 -98.06891632080078 -132.5230407714844 28.64299011230469
2356 -98.45501708984375 -132.0027923583984 28.32220840454102
2357 -97.99419403076172 -132.2424468994141 27.91123008728027
2358 -97.41557312011719 -132.4137878417969 27.98073577880859
2359 -96.56211090087891 -132.2710876464844 27.73290824890137
2360 -96.62037658691406 -132.6336822509766 28.12844085693359
2361 -96.09853363037109 -132.6905822753906 28.4398307800293
2362 -95.01003265380859 -132.0584106445312 27.86077690124512
2363 -94.93332672119141 -132.3416748046875 28.05778884887695
2364 -94.47896575927734 -132.2520141601562 27.57124710083008
2365 -94.38154602050781 -134.8855895996094 30.13343048095703
2366 -93.88105010986328 -134.947265625 30.2219352722168
2367 -93.70672607421875 -135.4538421630859 30.72475433349609
2368 -95.92079162597656 -136.2552337646484 32.4486198425293
2369 -95.22236633300781 -136.8358459472656 32.60167694091797
2370 -95.48484039306641 -136.9609375 32.80914688110352
2371 -95.58913421630859 -137.006103515625 33.13584518432617
2372 -96.50131988525391 -136.0775451660156 33.06035232543945
2373 -96.23052978515625 -136.2876586914062 33.73545837402344
2374 -96.67261505126953 -135.7143707275391 33.53729629516602
2375 -96.88436126708984 -135.5062866210938 32.90470504760742
2376 -96.59343719482422 -135.6953277587891 32.412353515625
2377 -96.97673797607422 -135.4915771484375 32.28310394287109
2378 -96.94674682617188 -135.3232116699219 31.60927963256836
2379 -97.91829681396484 -135.1320037841797 32.24633026123047
2380 -98.79894256591797 -134.5505676269531 31.72601699829102
2381 -98.40320587158203 -134.8589324951172 31.70949554443359
2382 -98.42800140380859 -134.8838500976562 32.34122848510742
2383 -97.63201141357422 -134.9914398193359 33.62425994873047
2384 -97.03173828125 -135.303955078125 33.47774887084961
2385 -95.48175048828125 -137.0808563232422 33.9185791015625
2386 -96.12103271484375 -136.4731140136719 34.26396179199219
2387 -95.91439056396484 -136.9369659423828 34.89848709106445
2388 -96.51210784912109 -136.2501831054688 34.98735046386719
2389 -96.64286804199219 -135.9026641845703 34.22660064697266
2390 -102.6065444946289 -121.5939331054688 30.18495941162109
2391 -102.7123794555664 -121.4781112670898 29.83153533935547
2392 -101.2771224975586 -120.0011138916016 29.91632843017578
2393 -101.784538269043 -120.5494918823242 29.60477828979492
2394 -101.924690246582 -120.3059234619141 30.02840042114258
2395 -101.5626754760742 -120.0084381103516 30.51061248779297
2396 -100.2930145263672 -119.4841918945312 30.18290328979492
2397 -100.6836853027344 -119.5405197143555 30.56462860107422
2398 -99.97405242919922 -119.1720809936523 30.69756317138672
2399 -99.15071105957031 -118.8092269897461 30.37876892089844
2400 -99.13876342773438 -118.7944183349609 30.9046516418457
2401 -98.60700225830078 -118.7704086303711 31.48389053344727
2402 -99.26430511474609 -119.1678771972656 32.33883666992188
2403 -98.43746185302734 -118.6935119628906 32.04240417480469
2404 -97.66674041748047 -118.0948867797852 32.30926132202148
2405 -98.13703918457031 -118.319206237793 32.92414093017578
2406 -97.73085021972656 -117.9831237792969 33.3339958190918
2407 -97.29688262939453 -117.8567810058594 32.32684326171875
2408 -96.93473052978516 -117.5215148925781 32.87471389770508
2409 -96.34698486328125 -117.1222229003906 33.49215316772461
2410 -97.57149505615234 -117.8538665771484 33.90233993530273
2411 -95.379638671875 -116.2920227050781 32.99981307983398
2412 -96.12899017333984 -116.9057312011719 34.32133483886719
2413 -95.4039306640625 -116.2326736450195 34.08489227294922
2414 -96.22100067138672 -116.8810577392578 34.73915863037109
2415 -96.83966064453125 -117.3616943359375 34.59746170043945
2416 -96.63274383544922 -117.1957855224609 35.10454177856445
2417 -97.80789947509766 -118.3618774414062 35.97119903564453
2418 -97.00550842285156 -117.4684219360352 36.05815124511719
2419 -97.21503448486328 -117.563720703125 35.58844757080078
2420 -98.16608428955078 -118.5149383544922 35.80978393554688
2421 -98.65230560302734 -118.5533294677734 34.65735244750977
2422 -98.83305358886719 -118.8018112182617 35.47589492797852
2423 -99.51848602294922 -119.5105438232422 37.35079956054688
2424 -100.2648010253906 -119.7689895629883 36.49679565429688
2425 -100.3820343017578 -120.0923156738281 37.45414352416992
2426 -100.786262512207 -120.2997207641602 36.81194686889648
2427 -102.664192199707 -122.2915267944336 30.42496109008789
2428 -102.267463684082 -121.5041656494141 30.61110687255859
2429 -101.9324569702148 -120.4875793457031 30.50961303710938
2430 -101.6759643554688 -120.8315658569336 31.12296676635742
2431 -102.1972503662109 -120.9071960449219 29.52180862426758
2432 -102.1382522583008 -120.5165100097656 29.69187927246094
2433 -102.3699417114258 -122.026123046875 32.41436386108398
2434 -102.4022674560547 -122.1196136474609 32.92821884155273
2435 -102.1838760375977 -121.8041534423828 32.1363639831543
2436 -101.7518844604492 -121.3337631225586 32.92807006835938
2437 -101.3006362915039 -120.3455810546875 33.65655899047852
2438 -102.8600540161133 -130.6809539794922 37.39950942993164
2439 -102.5529327392578 -130.9729766845703 37.73406982421875
2440 -102.628547668457 -130.8807373046875 39.09922027587891
2441 -102.5635223388672 -130.9345397949219 39.55429077148438
2442 -102.6378326416016 -130.5657501220703 40.00868225097656
2443 -102.3295440673828 -131.1239318847656 40.19946670532227
2444 -101.7721252441406 -131.8201446533203 39.71768569946289
2445 -101.8563003540039 -131.7564392089844 40.43312835693359
2446 -101.5376434326172 -132.2476959228516 39.65924453735352
2447 -101.7417831420898 -131.8194427490234 39.24355316162109
2448 -102.4986572265625 -130.625 36.40003204345703
2449 -102.1531372070312 -131.216796875 37.51068878173828
2450 -100.837890625 -132.1506500244141 37.60779571533203
2451 -101.3947906494141 -131.7123107910156 37.65502548217773
2452 -100.6390380859375 -132.0953369140625 36.95746231079102
2453 -100.7708892822266 -132.3074645996094 38.31629180908203
2454 -100.4819793701172 -132.67822265625 38.03495025634766
2455 -100.3186569213867 -132.79736328125 36.13032150268555
2456 -100.8731307983398 -132.1380920410156 36.14402389526367
2457 -101.7869338989258 -131.2661437988281 35.59748458862305
2458 -100.869255065918 -131.9254760742188 35.39722442626953
2459 -101.3928756713867 -131.6952209472656 36.09824371337891
2460 -101.0705413818359 -131.8247833251953 36.59102249145508
2461 -102.8624038696289 -123.0139465332031 37.72343444824219
2462 -102.74072265625 -122.9825286865234 38.16721343994141
2463 -101.6247711181641 -121.4526062011719 38.75442123413086
2464 -101.6690216064453 -121.2084197998047 39.57369613647461
2465 -101.2180404663086 -120.7548828125 39.05083084106445
2466 -101.5520553588867 -120.8071746826172 40.41446304321289
2467 -102.6208801269531 -130.6147155761719 40.64264297485352
2468 -102.3247909545898 -131.0076904296875 40.98956680297852
2469 -102.3841247558594 -131.1062316894531 41.50899505615234
2470 -102.3672714233398 -131.1708984375 42.20253753662109
2471 -102.7151565551758 -131.0462036132812 43.73579788208008
2472 -102.7108459472656 -131.3527221679688 44.24190521240234
2473 -102.4577178955078 -120.7619018554688 45.09197998046875
2474 -102.6082305908203 -120.994499206543 45.46874618530273
2475 -101.9613189697266 -120.2753753662109 44.22243881225586
2476 -101.7078094482422 -119.7992782592773 43.27263641357422
2477 -101.5427780151367 -119.5948333740234 43.93333053588867
2478 -102.5001983642578 -120.7610931396484 47.07342910766602
2479 -102.868293762207 -131.4042663574219 47.71426773071289
2480 -102.722541809082 -131.4348449707031 48.24594497680664
2481 -102.4628295898438 -131.7884979248047 48.19224548339844
2482 -102.6667556762695 -121.2046813964844 47.16469192504883
2483 -101.9860992431641 -133.5038757324219 49.86446380615234
2484 -102.1455841064453 -136.1419982910156 56.53423690795898
2485 -101.6721267700195 -136.5794677734375 56.31460952758789
2486 -101.9899368286133 -136.9013824462891 55.5661506652832
2487 -102.0722885131836 -136.9367980957031 55.31021881103516
2488 -102.1238708496094 -120.3463745117188 60.26132965087891
2489 -102.2907867431641 -136.2131958007812 64.93528747558594
2490 -101.8207397460938 -118.0405578613281 70.5521240234375
2491 -101.5943984985352 -118.3473968505859 71.42018127441406
2492 -100.9196243286133 -136.7171020507812 72.36605834960938
2493 -100.3987655639648 -136.7957000732422 72.59488677978516
2494 -102.1635131835938 -120.1573867797852 73.90280914306641
2495 -102.2477111816406 -119.7551116943359 73.61509704589844
2496 -102.2447204589844 -132.7237854003906 76.30637359619141
2497 -102.6084671020508 -129.8396606445312 76.29158020019531
2498 -102.3504867553711 -130.3845062255859 76.50212860107422
2499 -102.5373382568359 -125.7903594970703 76.22049713134766
2500 -102.1217956542969 -125.9571838378906 76.74233245849609
2501 -101.7399291992188 -125.6675720214844 76.88376617431641
2502 -101.2097320556641 -125.4916839599609 77.40767669677734
2503 -101.0297393798828 -125.0662689208984 77.22510528564453
2504 -99.83347320556641 -123.1161804199219 78.44487762451172
2505 -100.165283203125 -123.9499053955078 78.49359893798828
2506 -99.36734008789062 -123.4278259277344 78.74591064453125
2507 -99.67623138427734 -124.3668365478516 78.87989044189453
2508 -99.93408203125 -124.0826721191406 78.73766326904297
2509 -100.2540130615234 -124.4913787841797 78.32319641113281
2510 -100.2198638916016 -124.8970413208008 78.51973724365234
2511 -100.8088989257812 -124.8645935058594 77.30792999267578
2512 -100.7666702270508 -125.4324645996094 77.88343811035156
2513 -99.63349914550781 -125.4410400390625 79.43068695068359
2514 -100.2021331787109 -125.2838363647461 78.95656585693359
2515 -100.3656234741211 -126.0639495849609 79.01899719238281
2516 -99.66670227050781 -126.1582107543945 79.73543548583984
2517 -100.1600875854492 -126.6349182128906 79.23567962646484
2518 -100.0962600708008 -127.3666763305664 79.66146087646484
2519 -100.6790161132812 -127.1092681884766 78.95940399169922
2520 -100.4203033447266 -128.0108184814453 79.28231811523438
2521 -100.8025665283203 -127.8447418212891 78.79051208496094
2522 -100.7951889038086 -128.5239715576172 78.59780120849609
2523 -102.1839447021484 -125.1198883056641 76.22032928466797
2524 -102.3925399780273 -120.8105010986328 29.97428512573242
2525 -102.2150344848633 -131.0787353515625 30.54885101318359
2526 -102.2307052612305 -121.7781677246094 31.048583984375
2527 -102.4638900756836 -130.8377532958984 32.94004058837891
2528 -102.2702484130859 -131.0666046142578 34.32131958007812
2529 -101.8245620727539 -131.2734069824219 34.89620971679688
2530 -101.8706817626953 -121.6639938354492 35.51551818847656
2531 -102.1176605224609 -121.9879150390625 38.06805038452148
2532 -102.2743682861328 -122.3402404785156 39.19024276733398
2533 -102.407470703125 -121.0840072631836 41.89558792114258
2534 -102.5820770263672 -120.8056411743164 42.67143630981445
2535 -102.5036163330078 -131.7754516601562 42.79052352905273
2536 -102.445556640625 -132.1820983886719 42.91255187988281
2537 -102.6384658813477 -132.1007690429688 43.33321380615234
2538 -102.4391479492188 -132.3842926025391 44.17641448974609
2539 -102.6043167114258 -131.6641540527344 43.28129959106445
2540 -102.0517959594727 -120.4176330566406 44.80083847045898
2541 -101.3427886962891 -119.2838897705078 44.82207489013672
2542 -102.1472930908203 -120.3026580810547 45.46352386474609
2543 -101.8389587402344 -119.9734649658203 45.96247482299805
2544 -101.4086685180664 -119.5346374511719 45.58612823486328
2545 -101.5439529418945 -119.5646514892578 46.09848403930664
2546 -100.8453750610352 -118.9512634277344 45.85450744628906
2547 -100.5761642456055 -118.0921173095703 46.80378723144531
2548 -101.1863708496094 -118.1580581665039 47.34514999389648
2549 -100.6838607788086 -117.7360229492188 47.3715934753418
2550 -100.5098648071289 -117.2858352661133 47.81781387329102
2551 -100.0578536987305 -117.4118270874023 47.38046264648438
2552 -100.2058258056641 -117.2341613769531 47.81228256225586
2553 -100.4010620117188 -117.1679992675781 48.26008987426758
2554 -99.85148620605469 -117.1648864746094 48.57186889648438
2555 -100.162467956543 -117.0179138183594 48.5896110534668
2556 -99.00575256347656 -117.6953430175781 48.94565200805664
2557 -99.79096984863281 -117.2310028076172 49.37023162841797
2558 -99.66508483886719 -117.4265747070312 49.88175201416016
2559 -99.61797332763672 -117.6438980102539 50.31775283813477
2560 -100.0431594848633 -117.2323684692383 50.45693206787109
2561 -99.78599548339844 -117.3043212890625 50.78539276123047
2562 -100.351806640625 -117.2064514160156 50.64227676391602
2563 -99.89299774169922 -117.4609298706055 51.34728240966797
2564 -99.57193756103516 -117.5547790527344 51.3322868347168
2565 -99.51017761230469 -117.5457916259766 50.68588638305664
2566 -99.14453125 -117.9114074707031 51.19524383544922
2567 -98.98394012451172 -118.2257843017578 50.81327819824219
2568 -99.15927886962891 -118.1370697021484 50.25089263916016
2569 -97.88200378417969 -118.9030456542969 49.62778472900391
2570 -98.06278991699219 -119.3298034667969 50.04483032226562
2571 -97.46652984619141 -119.2964630126953 49.22408676147461
2572 -97.83586883544922 -118.5420837402344 49.20908737182617
2573 -97.45330047607422 -118.6532745361328 48.8654899597168
2574 -97.84841156005859 -118.2146759033203 48.44915771484375
2575 -102.2294998168945 -132.8633728027344 44.6893196105957
2576 -102.2901382446289 -132.7638854980469 43.71146392822266
2577 -101.7209320068359 -133.2529754638672 43.52539825439453
2578 -101.9292297363281 -132.6841430664062 42.79669570922852
2579 -101.2399444580078 -133.5919189453125 43.53152084350586
2580 -101.8138427734375 -133.5885467529297 44.13796234130859
2581 -102.5682678222656 -120.7300720214844 46.10554885864258
2582 -102.3424987792969 -120.43994140625 46.4466667175293
2583 -102.0830230712891 -119.7456359863281 46.65866851806641
2584 -102.4101715087891 -132.3280487060547 48.72293472290039
2585 -101.8437652587891 -118.7677001953125 47.58847427368164
2586 -101.3234786987305 -118.1540069580078 47.94907760620117
2587 -101.1434936523438 -118.0049591064453 47.63275146484375
2588 -101.084846496582 -117.5229034423828 48.49059295654297
2589 -102.2540054321289 -118.5930404663086 50.46078491210938
2590 -101.9937286376953 -118.1526641845703 50.14699554443359
2591 -102.0705108642578 -118.9324188232422 49.44254684448242
2592 -101.5757522583008 -117.9918212890625 49.67275238037109
2593 -101.5591659545898 -118.2374038696289 49.21460342407227
2594 -101.3303909301758 -117.7375946044922 49.36508941650391
2595 -101.0860290527344 -116.7695465087891 49.96376037597656
2596 -101.1991424560547 -116.9772415161133 49.8916015625
2597 -101.4293823242188 -117.2197875976562 50.31092071533203
2598 -100.9233093261719 -116.9303588867188 50.42525100708008
2599 -100.6833038330078 -116.7246932983398 50.00223541259766
2600 -100.2812423706055 -116.8009185791016 50.13389587402344
2601 -100.8603744506836 -117.4947662353516 51.74861526489258
2602 -100.9582443237305 -117.3713607788086 51.0479736328125
2603 -101.1863632202148 -117.5087127685547 51.88589096069336
2604 -102.2545852661133 -117.7766799926758 53.5950813293457
2605 -102.4690704345703 -135.2404022216797 54.01747512817383
2606 -102.2811813354492 -135.716552734375 54.35235595703125
2607 -102.0023803710938 -136.4189453125 54.46551132202148
2608 -102.0368881225586 -135.5635528564453 53.70423126220703
2609 -101.828498840332 -135.7178649902344 53.36147308349609
2610 -102.5904006958008 -136.2870178222656 54.93872451782227
2611 -102.0280532836914 -136.9139709472656 55.0549201965332
2612 -102.2121505737305 -117.7129821777344 54.7363395690918
2613 -102.4316177368164 -135.7276458740234 56.59172821044922
2614 -102.3213119506836 -135.8523864746094 57.24831390380859
2615 -101.9079971313477 -136.8950805664062 61.40400695800781
2616 -102.19873046875 -119.9053421020508 61.17884063720703
2617 -101.9524078369141 -120.3250732421875 61.06655120849609
2618 -102.1187133789062 -120.052734375 62.17558288574219
2619 -101.9586563110352 -120.5970458984375 62.10411071777344
2620 -101.9637985229492 -120.2886199951172 61.98585510253906
2621 -102.1229095458984 -120.5793609619141 62.84322357177734
2622 -102.161865234375 -120.4643936157227 63.77854919433594
2623 -102.3291473388672 -116.4768142700195 65.77024841308594
2624 -102.0537643432617 -117.0210494995117 68.18330383300781
2625 -102.2345123291016 -118.1296997070312 69.93799591064453
2626 -102.1539154052734 -121.5921173095703 74.68273162841797
2627 -102.0367431640625 -121.1117248535156 74.55752563476562
2628 -102.5145568847656 -124.3004531860352 75.87148284912109
2629 -102.0112609863281 -123.2735443115234 75.75212860107422
2630 -101.3426895141602 -123.2792358398438 76.01472473144531
2631 -102.1154098510742 -131.0840148925781 29.84201049804688
2632 -102.2098388671875 -131.0988616943359 31.72774124145508
2633 -102.5023956298828 -122.3057556152344 31.97978973388672
2634 -102.0319061279297 -121.4257736206055 31.35495758056641
2635 -102.2099075317383 -131.1075897216797 32.45108413696289
2636 -101.7985687255859 -131.4335327148438 32.11246490478516
2637 -101.6135482788086 -131.6731872558594 31.57305908203125
2638 -101.2316970825195 -131.8779449462891 31.70144271850586
2639 -100.6387100219727 -132.1707916259766 32.38785171508789
2640 -100.9056091308594 -132.3691558837891 33.47280120849609
2641 -101.4300231933594 -132.1085510253906 33.74613571166992
2642 -101.2822113037109 -131.8463134765625 32.91329193115234
2643 -101.9535140991211 -131.6153259277344 33.92221832275391
2644 -101.7544021606445 -131.5219268798828 32.910888671875
2645 -102.2548065185547 -131.2835998535156 33.55826950073242
2646 -101.5634689331055 -131.6908569335938 38.24771881103516
2647 -101.0578384399414 -132.2261352539062 38.69014358520508
2648 -100.5286026000977 -133.1796264648438 38.66918182373047
2649 -100.5984878540039 -133.7345581054688 39.13480758666992
2650 -100.9413375854492 -133.3282470703125 39.80227661132812
2651 -100.6698837280273 -134.2790222167969 40.43997192382812
2652 -100.4765472412109 -134.5908203125 39.97817611694336
2653 -100.3230590820312 -134.6614685058594 40.60284042358398
2654 -99.98073577880859 -134.816650390625 40.36555862426758
2655 -99.98544311523438 -134.7923583984375 39.58038330078125
2656 -99.61113739013672 -135.1351776123047 39.87654876708984
2657 -99.22720336914062 -135.0981292724609 39.30154037475586
2658 -98.94558715820312 -134.9623413085938 38.54230499267578
2659 -98.33612823486328 -135.3601837158203 38.98762130737305
2660 -98.78146362304688 -135.0141296386719 38.1087760925293
2661 -98.71821594238281 -135.2145690917969 37.38737487792969
2662 -99.19603729248047 -134.8368377685547 37.51115417480469
2663 -99.13918304443359 -134.1187896728516 32.73755264282227
2664 -99.39674377441406 -133.6904144287109 32.78113174438477
2665 -99.44615936279297 -133.8272705078125 31.89143371582031
2666 -99.91285705566406 -132.941162109375 32.64333343505859
2667 -99.61965942382812 -133.9569702148438 31.30871963500977
2668 -100.8749618530273 -132.6916351318359 34.25395965576172
2669 -100.6331329345703 -133.1280822753906 34.68370056152344
2670 -101.0457229614258 -132.1494903564453 34.78071212768555
2671 -102.2001571655273 -131.1515197753906 38.75557327270508
2672 -101.2522201538086 -132.5118865966797 39.55481338500977
2673 -100.8944854736328 -132.8875427246094 39.14623260498047
2674 -102.075798034668 -131.5672760009766 41.40757369995117
2675 -102.188606262207 -131.7769165039062 42.17738723754883
2676 -101.630256652832 -132.8564453125 42.39166259765625
2677 -101.7488174438477 -132.2385711669922 41.76632308959961
2678 -101.4555130004883 -132.7341613769531 41.54411697387695
2679 -101.2177658081055 -133.1551361083984 40.94672012329102
2680 -101.0386962890625 -133.5351409912109 42.41033935546875
2681 -102.0026092529297 -132.1495971679688 42.33563995361328
2682 -101.175651550293 -133.347412109375 42.83673858642578
2683 -100.8019332885742 -133.72900390625 42.90995407104492
2684 -100.7616882324219 -133.7608642578125 43.37347793579102
2685 -100.7579727172852 -134.0696411132812 43.76143646240234
2686 -100.1322937011719 -134.3795013427734 43.20290374755859
2687 -100.2708358764648 -134.3786163330078 43.66658782958984
2688 -99.82691955566406 -135.0181274414062 44.01126861572266
2689 -99.10197448730469 -135.1505737304688 43.74795532226562
2690 -98.98874664306641 -135.6335144042969 43.91182708740234
2691 -99.08484649658203 -135.1677398681641 43.41611099243164
2692 -99.5328369140625 -134.8403472900391 43.64007949829102
2693 -99.51515197753906 -135.02294921875 42.65175628662109
2694 -101.5675964355469 -134.1908264160156 45.81261825561523
2695 -101.7449569702148 -133.8382568359375 46.15244293212891
2696 -101.3602828979492 -134.3688354492188 45.11571502685547
2697 -100.8982696533203 -134.8722076416016 45.2146110534668
2698 -101.6077041625977 -119.7240905761719 45.06183624267578
2699 -101.0113983154297 -118.8488006591797 44.78086471557617
2700 -102.1188583374023 -133.0805816650391 46.78364562988281
2701 -102.2665634155273 -132.5436706542969 47.73450088500977
2702 -102.2933120727539 -119.8666381835938 47.11128997802734
2703 -102.3630218505859 -119.2818298339844 48.54741668701172
2704 -102.3777618408203 -119.5883941650391 47.72467422485352
2705 -102.1684188842773 -119.0938491821289 48.0757942199707
2706 -102.1040954589844 -119.0842132568359 49.00294876098633
2707 -101.9303817749023 -118.6108551025391 48.22647094726562
2708 -102.1425094604492 -133.0318908691406 49.4384880065918
2709 -101.7057723999023 -133.8440399169922 49.40791702270508
2710 -101.6808471679688 -133.7154235839844 47.58724212646484
2711 -101.8037567138672 -133.4499359130859 47.28217697143555
2712 -101.3590469360352 -117.9648056030273 48.61361694335938
2713 -100.8278884887695 -117.1949844360352 48.96734619140625
2714 -100.5505523681641 -116.9137573242188 49.11880874633789
2715 -102.2422485351562 -134.7735595703125 50.54425048828125
2716 -101.2301712036133 -136.4884948730469 53.47195434570312
2717 -101.4925079345703 -135.8290557861328 52.56927871704102
2718 -100.9472732543945 -136.5194244384766 52.10961151123047
2719 -100.468147277832 -137.280029296875 53.14734268188477
2720 -100.2978210449219 -137.5659942626953 53.60145568847656
2721 -100.6515121459961 -137.1824493408203 53.70724105834961
2722 -100.3151473999023 -137.8167724609375 53.98246002197266
2723 -100.735725402832 -138.1998596191406 54.76190948486328
2724 -101.3207015991211 -136.9195861816406 54.08550643920898
2725 -101.7532119750977 -117.4939727783203 53.98702239990234
2726 -101.1474533081055 -117.6951599121094 53.21328353881836
2727 -101.3160705566406 -117.672119140625 53.67487335205078
2728 -100.9787521362305 -117.7506942749023 53.48757553100586
2729 -101.9407958984375 -119.6000289916992 56.09898376464844
2730 -101.6717147827148 -119.2825775146484 55.50788497924805
2731 -102.233757019043 -119.5456695556641 56.79870223999023
2732 -101.8967819213867 -119.822624206543 56.68040466308594
2733 -102.1730346679688 -119.5520477294922 57.40144348144531
2734 -101.957649230957 -120.7966995239258 58.10393524169922
2735 -102.126708984375 -120.9519882202148 58.80515670776367
2736 -102.1233978271484 -120.9943389892578 59.61686706542969
2737 -100.9728622436523 -136.794921875 60.56205749511719
2738 -100.7612075805664 -136.7649841308594 60.88088989257812
2739 -100.7433090209961 -136.0145416259766 60.99520874023438
2740 -100.4950714111328 -135.1815643310547 61.30104064941406
2741 -100.508171081543 -134.7993469238281 61.65378570556641
2742 -100.633171081543 -134.8983917236328 61.97584533691406
2743 -100.6644287109375 -135.1206512451172 62.59347534179688
2744 -100.5256271362305 -135.0915069580078 63.33929443359375
2745 -100.1666870117188 -137.0077514648438 65.88640594482422
2746 -100.3827438354492 -136.3528900146484 65.7540283203125
2747 -100.0676040649414 -136.3094787597656 66.05300140380859
2748 -99.96372985839844 -137.3475952148438 66.14248657226562
2749 -99.59890747070312 -136.87744140625 66.33163452148438
2750 -99.37252807617188 -138.1769714355469 66.34850311279297
2751 -98.98097991943359 -137.4162750244141 66.67977142333984
2752 -98.95766448974609 -138.4226684570312 66.53665924072266
2753 -99.14444732666016 -138.7826385498047 66.52451324462891
2754 -100.0131301879883 -138.8188171386719 66.15317535400391
2755 -100.1410293579102 -138.3702087402344 65.90398406982422
2756 -100.3132171630859 -138.4656066894531 65.79574584960938
2757 -100.3800354003906 -138.2233734130859 65.41648864746094
2758 -100.3720016479492 -137.2649993896484 65.42878723144531
2759 -100.5452499389648 -136.7816162109375 65.04808807373047
2760 -100.5238189697266 -136.0106506347656 65.54752349853516
2761 -100.6583557128906 -136.0937042236328 64.81291961669922
2762 -102.1339721679688 -118.9951095581055 63.791015625
2763 -101.9734954833984 -118.8796081542969 64.21707153320312
2764 -102.1258773803711 -119.6577301025391 64.16651916503906
2765 -101.9300765991211 -119.2644882202148 64.65644836425781
2766 -101.978141784668 -120.541389465332 64.46156311035156
2767 -102.1590194702148 -121.1360626220703 63.56882476806641
2768 -101.9879608154297 -121.0101852416992 64.14141845703125
2769 -102.2518920898438 -117.5174789428711 64.70131683349609
2770 -102.3061294555664 -116.9636917114258 64.92281341552734
2771 -101.989387512207 -117.0392913818359 65.14049530029297
2772 -102.1675262451172 -136.8220520019531 65.34476470947266
2773 -101.1382064819336 -118.1339721679688 71.63964080810547
2774 -101.8244171142578 -134.6982879638672 74.29393005371094
2775 -102.2313537597656 -134.3040161132812 75.17854309082031
2776 -101.082633972168 -132.658203125 77.45352172851562
2777 -101.3735885620117 -124.8556823730469 76.98145294189453
2778 -101.718864440918 -124.8666381835938 28.51943969726562
2779 -101.2506942749023 -132.3095092773438 34.30062866210938
2780 -101.5118637084961 -131.7644958496094 34.58235168457031
2781 -101.8202209472656 -131.2295379638672 36.40546417236328
2782 -102.031135559082 -121.8904190063477 38.9594841003418
2783 -101.4808578491211 -132.3770751953125 40.86523818969727
2784 -101.6264419555664 -133.8177490234375 44.7292594909668
2785 -100.8480377197266 -118.9524230957031 45.42192077636719
2786 -100.631950378418 -118.3280487060547 44.97051620483398
2787 -100.279167175293 -118.1554870605469 45.575927734375
2788 -100.426872253418 -118.3528747558594 45.91717147827148
2789 -100.0314407348633 -117.9432907104492 46.02488327026367
2790 -99.68279266357422 -117.6930999755859 45.96736907958984
2791 -99.74281311035156 -117.6215286254883 45.52024078369141
2792 -99.89175415039062 -117.5290985107422 45.19559478759766
2793 -99.47796630859375 -117.4023132324219 45.11211013793945
2794 -99.35646057128906 -117.4501800537109 44.59515380859375
2795 -99.91390991210938 -117.5295639038086 44.73140716552734
2796 -98.91603088378906 -118.1728134155273 42.93289184570312
2797 -99.62149047851562 -117.6780624389648 44.22030639648438
2798 -98.51930999755859 -117.7741394042969 43.77303695678711
2799 -98.31407165527344 -117.6715850830078 44.20712661743164
2800 -98.44735717773438 -117.5074157714844 44.87861633300781
2801 -99.08502197265625 -117.4429779052734 44.96346282958984
2802 -98.5543212890625 -117.5145416259766 45.39583206176758
2803 -99.31948852539062 -117.6772994995117 45.84970855712891
2804 -98.87203216552734 -117.7837829589844 46.46752166748047
2805 -99.36962127685547 -117.7009429931641 46.91802978515625
2806 -99.34707641601562 -117.3068695068359 48.40790176391602
2807 -99.24125671386719 -117.6154327392578 47.70004272460938
2808 -99.64021301269531 -117.2733306884766 47.85492324829102
2809 -99.78322601318359 -117.5421600341797 47.16931533813477
2810 -99.85093688964844 -117.6652679443359 46.69701766967773
2811 -101.7282028198242 -133.8164978027344 46.95977020263672
2812 -101.4833221435547 -134.0978393554688 47.78939437866211
2813 -101.409309387207 -134.7232360839844 47.82143783569336
2814 -101.4897689819336 -134.17236328125 48.64260101318359
2815 -102.1249847412109 -119.3116073608398 47.26535034179688
2816 -101.8854522705078 -119.0459747314453 46.98633575439453
2817 -101.1907730102539 -119.0951766967773 46.18986892700195
2818 -101.6115341186523 -118.650032043457 47.31588745117188
2819 -100.8522796630859 -118.6223449707031 46.5798225402832
2820 -101.8615188598633 -135.4635314941406 49.91559219360352
2821 -101.4129180908203 -117.4660186767578 52.54545974731445
2822 -100.6555480957031 -117.7800750732422 52.68415832519531
2823 -101.8019790649414 -117.681396484375 53.47484588623047
2824 -101.8294830322266 -136.4696350097656 54.15354156494141
2825 -101.6727600097656 -137.1068115234375 54.86610412597656
2826 -101.4528732299805 -137.2588348388672 54.54669189453125
2827 -101.4947738647461 -137.2738647460938 55.22368240356445
2828 -101.2816543579102 -137.7318725585938 55.02041244506836
2829 -100.6636657714844 -138.1618957519531 55.25966644287109
2830 -101.2116775512695 -137.3152008056641 55.49164581298828
2831 -100.0126647949219 -137.5532531738281 55.71886825561523
2832 -99.77939605712891 -137.279296875 55.48954010009766
2833 -99.78108215332031 -137.3183898925781 56.0643196105957
2834 -99.73639678955078 -136.9598999023438 56.18729400634766
2835 -99.66140747070312 -136.8148193359375 55.35254287719727
2836 -99.50971984863281 -136.5217590332031 55.4623908996582
2837 -99.49775695800781 -136.7181091308594 54.60949325561523
2838 -99.83444976806641 -137.9341125488281 54.13853073120117
2839 -100.0447540283203 -138.1083679199219 54.53389358520508
2840 -100.3287353515625 -138.1378784179688 54.36459350585938
2841 -101.7410507202148 -118.0746154785156 55.10360336303711
2842 -101.6983795166016 -120.7321548461914 57.63724517822266
2843 -101.7095336914062 -136.4825134277344 57.186767578125
2844 -101.2698745727539 -136.7718658447266 57.36710357666016
2845 -101.7160491943359 -122.2836532592773 59.35144805908203
2846 -101.6578598022461 -122.7644653320312 59.39914703369141
2847 -101.455322265625 -122.9202575683594 58.3983154296875
2848 -101.9335174560547 -121.4864501953125 58.96954345703125
2849 -101.6151275634766 -136.2427825927734 59.23625946044922
2850 -101.8752975463867 -122.0229187011719 59.7044677734375
2851 -101.7401580810547 -121.8774261474609 60.48727416992188
2852 -100.9154434204102 -135.7020416259766 60.16666412353516
2853 -102.0072937011719 -121.255859375 63.18675994873047
2854 -101.8688125610352 -121.029296875 62.05481719970703
2855 -101.9088134765625 -121.6625900268555 64.04707336425781
2856 -101.6802597045898 -136.8259887695312 64.68117523193359
2857 -100.9613876342773 -137.3721008300781 63.74604797363281
2858 -100.7142486572266 -137.1713104248047 63.49756622314453
2859 -101.5323104858398 -116.6801223754883 68.11572265625
2860 -100.7620544433594 -117.4056396484375 69.6778564453125
2861 -101.3117141723633 -117.4824600219727 69.01309204101562
2862 -101.3076782226562 -117.7254791259766 70.31153106689453
2863 -101.5480728149414 -134.9304809570312 74.63615417480469
2864 -101.2749176025391 -135.4649658203125 74.68504333496094
2865 -101.7148742675781 -121.2653350830078 75.28157806396484
2866 -100.5436553955078 -133.6708679199219 77.49092102050781
2867 -101.5111236572266 -125.4605407714844 27.94877624511719
2868 -101.3460693359375 -125.5346908569336 27.14570236206055
2869 -100.4729156494141 -121.6208953857422 28.34343719482422
2870 -100.6570816040039 -120.8830871582031 29.00725936889648
2871 -101.2739028930664 -120.7498931884766 29.29978942871094
2872 -100.7973709106445 -120.1465759277344 29.75650787353516
2873 -101.9514846801758 -131.3622741699219 30.75650405883789
2874 -101.2089691162109 -132.0816192626953 31.35181427001953
2875 -100.1511535644531 -133.4295043945312 31.01007080078125
2876 -100.5849914550781 -133.1173553466797 30.70132446289062
2877 -99.76844787597656 -133.7653198242188 30.57911682128906
2878 -99.34423065185547 -134.0011901855469 30.83688354492188
2879 -99.16226196289062 -133.6097106933594 30.09745407104492
2880 -98.68079376220703 -134.1496734619141 30.65935134887695
2881 -98.74505615234375 -132.9626159667969 29.44061660766602
2882 -99.51966857910156 -133.1983947753906 29.68908309936523
2883 -100.1781845092773 -133.1126251220703 29.96916580200195
2884 -101.4885025024414 -120.7544250488281 31.73119735717773
2885 -101.3019485473633 -120.8449935913086 32.62987899780273
2886 -101.6095428466797 -121.0329284667969 35.21195983886719
2887 -101.5683135986328 -121.1690979003906 35.73402786254883
2888 -101.5840759277344 -120.9953918457031 36.29837417602539
2889 -101.230583190918 -120.5888519287109 36.59218215942383
2890 -101.4452056884766 -121.2714767456055 37.28474044799805
2891 -101.3810043334961 -131.60595703125 36.85610961914062
2892 -101.4123306274414 -121.2519989013672 38.16035461425781
2893 -100.3905944824219 -119.7681503295898 38.61219787597656
2894 -100.7131195068359 -120.2719116210938 38.38383102416992
2895 -100.1846694946289 -119.7995834350586 38.02760696411133
2896 -99.97105407714844 -119.6903533935547 38.21284866333008
2897 -100.261604309082 -119.7328491210938 39.26459503173828
2898 -100.8935089111328 -119.7310180664062 41.51752090454102
2899 -101.6095809936523 -135.9935455322266 49.4358024597168
2900 -101.557243347168 -136.1811218261719 49.82974624633789
2901 -101.1641998291016 -136.5663909912109 49.70762252807617
2902 -101.551628112793 -135.6791839599609 52.05780792236328
2903 -101.5555114746094 -136.031494140625 53.42676544189453
2904 -100.6545028686523 -137.0862426757812 52.57554626464844
2905 -101.2734603881836 -117.8498840332031 54.63638687133789
2906 -101.605598449707 -117.4957122802734 54.42486190795898
2907 -101.3095779418945 -136.9567413330078 56.11350631713867
2908 -100.9516830444336 -137.1052398681641 56.53129196166992
2909 -100.5707168579102 -137.3715972900391 56.8848876953125
2910 -100.0225677490234 -137.3147583007812 57.07109069824219
2911 -100.5871963500977 -137.1754913330078 57.39126586914062
2912 -100.2822036743164 -137.020263671875 57.39049911499023
2913 -100.9220962524414 -137.002685546875 57.62436676025391
2914 -100.5998916625977 -136.8767852783203 58.0350227355957
2915 -101.1476974487305 -136.8068695068359 58.02746200561523
2916 -101.2554244995117 -136.4902954101562 58.53096389770508
2917 -101.3968048095703 -120.6779327392578 56.89463424682617
2918 -101.4964370727539 -136.4885559082031 59.5877571105957
2919 -101.7383346557617 -121.6993255615234 64.90631866455078
2920 -101.5541915893555 -121.7871322631836 65.54056549072266
2921 -101.8330535888672 -121.171630859375 64.97521209716797
2922 -101.485237121582 -121.3305587768555 65.67518615722656
2923 -101.3629302978516 -121.7694931030273 66.13314819335938
2924 -101.4858016967773 -120.4015960693359 65.75901794433594
2925 -101.4809112548828 -120.0116424560547 65.71520233154297
2926 -101.5059127807617 -119.1336975097656 65.62904357910156
2927 -101.7934341430664 -118.6512985229492 65.23088836669922
2928 -101.8528671264648 -119.3772811889648 65.16930389404297
2929 -101.76416015625 -119.7582244873047 65.12568664550781
2930 -101.4065628051758 -121.0043792724609 66.21134185791016
2931 -101.4263610839844 -121.2735443115234 66.61206817626953
2932 -101.4073028564453 -122.5569534301758 66.60275268554688
2933 -101.1652145385742 -123.6420593261719 67.82455444335938
2934 -100.8027725219727 -124.0276184082031 68.17167663574219
2935 -101.0724716186523 -124.487174987793 67.57048034667969
2936 -100.7146987915039 -124.7000198364258 67.98332214355469
2937 -100.3998260498047 -124.4936294555664 69.21355438232422
2938 -100.4031982421875 -123.8938140869141 69.72359466552734
2939 -99.80128479003906 -123.5269470214844 71.006103515625
2940 -100.1488418579102 -123.4078826904297 70.54973602294922
2941 -99.96244049072266 -122.6605911254883 70.64846038818359
2942 -99.82453155517578 -119.4676513671875 70.63262939453125
2943 -99.67547607421875 -119.8743896484375 71.59535980224609
2944 -100.1318740844727 -120.2265396118164 70.33218383789062
2945 -99.29234313964844 -118.2956466674805 70.83838653564453
2946 -99.40566253662109 -118.1172180175781 70.32025146484375
2947 -98.99202728271484 -117.7864532470703 70.98954010009766
2948 -98.72509765625 -117.3525695800781 71.22277069091797
2949 -99.18202209472656 -118.6299438476562 72.01490020751953
2950 -98.75301361083984 -117.8249664306641 72.21549987792969
2951 -98.73203277587891 -117.4182739257812 71.78598785400391
2952 -101.0659713745117 -117.4313354492188 66.51506805419922
2953 -100.7671813964844 -117.7071533203125 66.79724884033203
2954 -100.4368896484375 -117.8035125732422 67.23713684082031
2955 -100.5514068603516 -118.4286956787109 67.39566802978516
2956 -100.3602294921875 -118.0198059082031 68.03060913085938
2957 -100.1283111572266 -117.2620544433594 67.30750274658203
2958 -99.65497589111328 -116.3692626953125 67.61634063720703
2959 -99.52022552490234 -116.0747222900391 68.13943481445312
2960 -99.64503479003906 -116.3062133789062 68.21520233154297
2961 -99.89089202880859 -116.2058181762695 68.27825164794922
2962 -99.82233428955078 -115.9874725341797 67.93849945068359
2963 -99.71156311035156 -115.8962020874023 67.40742492675781
2964 -99.92074584960938 -115.7414245605469 67.33869934082031
2965 -100.6487884521484 -115.7629089355469 66.94652557373047
2966 -101.2298889160156 -116.9325408935547 66.26519012451172
2967 -101.2395553588867 -116.9927520751953 68.74995422363281
2968 -100.8608474731445 -136.4208068847656 73.08332061767578
2969 -98.94094848632812 -136.4324340820312 73.58425140380859
2970 -100.4393768310547 -119.7402496337891 75.18658447265625
2971 -99.88634490966797 -119.183349609375 75.02886962890625
2972 -101.4974899291992 -131.8294067382812 30.85214233398438
2973 -101.1052169799805 -119.9604187011719 35.14490509033203
2974 -101.1090087890625 -120.3130569458008 35.9982795715332
2975 -100.7917404174805 -119.9092407226562 35.65310287475586
2976 -100.4134140014648 -119.3050308227539 34.59104537963867
2977 -99.80368041992188 -119.0795288085938 35.08125305175781
2978 -99.72352600097656 -119.3493270874023 35.67460250854492
2979 -101.1037292480469 -120.0219573974609 34.58902359008789
2980 -100.9145812988281 -120.0642776489258 36.12444686889648
2981 -100.6768341064453 -119.5769195556641 41.07436370849609
2982 -100.0888137817383 -119.4244155883789 40.40672302246094
2983 -100.6184387207031 -118.8052520751953 43.24140548706055
2984 -101.2715072631836 -119.1386108398438 43.67278671264648
2985 -101.5426025390625 -133.9901733398438 44.32784652709961
2986 -101.1768951416016 -134.2400207519531 44.0476188659668
2987 -101.1409149169922 -134.6210632324219 44.3936653137207
2988 -101.6558380126953 -134.1534271240234 46.07057952880859
2989 -101.4269256591797 -134.5104522705078 46.19721603393555
2990 -101.6141738891602 -134.364013671875 47.06870269775391
2991 -101.4803009033203 -134.6730346679688 46.97431945800781
2992 -101.3047790527344 -135.0451965332031 47.29290390014648
2993 -101.1420593261719 -135.1553192138672 46.79270553588867
2994 -101.1564483642578 -135.8551940917969 47.0217170715332
2995 -101.3886337280273 -136.2331085205078 47.88932037353516
2996 -101.1141357421875 -136.6057434082031 47.45901107788086
2997 -100.3494415283203 -137.3368682861328 47.90906143188477
2998 -99.95020294189453 -137.3420715332031 47.2022819519043
2999 -101.3531799316406 -135.6979827880859 47.427001953125
3000 -101.4673461914062 -118.7791442871094 46.82571029663086
3001 -101.3490371704102 -136.0839538574219 51.68608856201172
3002 -100.8157958984375 -120.1207733154297 55.53759002685547
3003 -101.4330368041992 -119.8860168457031 55.85639953613281
3004 -101.629753112793 -123.0036392211914 59.00153732299805
3005 -101.6119155883789 -123.0036163330078 60.56114196777344
3006 -101.4329528808594 -123.5783386230469 59.29122161865234
3007 -101.5043640136719 -123.3900146484375 60.56658935546875
3008 -101.4718933105469 -123.1635894775391 61.32609558105469
3009 -101.6415252685547 -122.8956451416016 62.05773162841797
3010 -101.5619277954102 -122.9051818847656 61.24607849121094
3011 -101.2714233398438 -136.8482971191406 61.67639923095703
3012 -100.8881378173828 -136.9234619140625 61.22711944580078
3013 -100.6798400878906 -136.7160034179688 61.27899169921875
3014 -101.4779891967773 -123.4182052612305 61.69795989990234
3015 -101.6309356689453 -123.4505615234375 62.26527404785156
3016 -101.2393188476562 -120.6766510009766 66.66647338867188
3017 -101.2118453979492 -120.5582122802734 67.25707244873047
3018 -101.3796157836914 -120.1702651977539 66.52048492431641
3019 -100.5696029663086 -138.3792724609375 65.83888244628906
3020 -100.7321472167969 -138.2425537109375 65.41069793701172
3021 -100.5207138061523 -137.5359649658203 65.2735595703125
3022 -101.5123596191406 -116.0940017700195 66.10617065429688
3023 -100.546760559082 -115.9458465576172 66.75746917724609
3024 -100.906867980957 -115.9328460693359 66.65532684326172
3025 -100.9895553588867 -116.1193084716797 66.3768310546875
3026 -100.8992004394531 -116.4352111816406 66.43328094482422
3027 -100.9749374389648 -123.5676422119141 76.54743194580078
3028 -101.3592681884766 -130.965087890625 77.65828704833984
3029 -100.6501693725586 -125.7322235107422 78.73047637939453
3030 -101.4433517456055 -126.2700500488281 77.71800994873047
3031 -101.1329040527344 -124.6808700561523 26.98872947692871
3032 -100.9214935302734 -124.7624816894531 26.74953842163086
3033 -100.8000183105469 -131.5384368896484 28.821533203125
3034 -100.8421173095703 -130.9729919433594 28.40119934082031
3035 -100.1912384033203 -130.4566345214844 28.04594802856445
3036 -99.81591033935547 -130.2255706787109 27.68547248840332
3037 -99.63740539550781 -129.8745269775391 27.13871955871582
3038 -100.0942306518555 -129.4453125 27.2136058807373
3039 -100.197151184082 -128.1312866210938 26.48952484130859
3040 -99.63880157470703 -127.8896408081055 25.95393753051758
3041 -99.32154846191406 -128.5809631347656 26.0465259552002
3042 -99.03341674804688 -129.5358428955078 26.26057815551758
3043 -98.22068786621094 -129.6922149658203 25.8763370513916
3044 -98.42758178710938 -129.1112060546875 25.68498039245605
3045 -98.10158538818359 -128.8869781494141 24.5998477935791
3046 -98.21424865722656 -128.6650695800781 24.04715156555176
3047 -97.73581695556641 -129.2531890869141 24.20746231079102
3048 -98.05278015136719 -129.4002532958984 25.40158271789551
3049 -97.61484527587891 -129.8714294433594 25.0635871887207
3050 -97.63591766357422 -129.9941711425781 25.50060081481934
3051 -97.67021179199219 -130.2759094238281 25.82110977172852
3052 -96.81953430175781 -130.3054809570312 24.05890846252441
3053 -96.68026733398438 -130.6756896972656 24.30341339111328
3054 -96.75757598876953 -130.58349609375 25.03624725341797
3055 -96.35041809082031 -131.0888366699219 24.72441482543945
3056 -96.37881469726562 -130.9593048095703 25.44209861755371
3057 -95.91968536376953 -131.2557983398438 25.67842102050781
3058 -96.65447998046875 -130.9833068847656 25.71934509277344
3059 -97.07331848144531 -131.4900970458984 26.32575035095215
3060 -97.63927459716797 -130.9058837890625 26.09116554260254
3061 -97.11076354980469 -130.6020660400391 25.5562686920166
3062 -99.69058227539062 -120.3308563232422 28.88159942626953
3063 -100.4631805419922 -119.9446105957031 29.80457305908203
3064 -101.0788345336914 -119.8634185791016 30.22821807861328
3065 -101.3606033325195 -119.9037322998047 30.60558319091797
3066 -101.1160583496094 -120.1049194335938 31.29549789428711
3067 -101.1755981445312 -120.5617218017578 32.15495300292969
3068 -101.1352844238281 -120.4899444580078 32.60997772216797
3069 -100.8723754882812 -119.5044555664062 33.84817886352539
3070 -99.50325775146484 -118.9624786376953 33.79555892944336
3071 -99.83785247802734 -119.0019378662109 33.75579833984375
3072 -99.85263061523438 -118.999382019043 34.63753128051758
3073 -101.0800094604492 -120.9164810180664 37.64565277099609
3074 -100.943603515625 -120.3083877563477 39.44816589355469
3075 -100.6844787597656 -119.7730941772461 39.91165924072266
3076 -101.2155151367188 -132.6445770263672 40.16529083251953
3077 -101.1480941772461 -132.8751068115234 39.94876861572266
3078 -100.3372802734375 -119.1115264892578 42.30569839477539
3079 -100.9017562866211 -135.2452697753906 46.56613922119141
3080 -101.0689849853516 -134.7374114990234 45.86001586914062
3081 -100.39697265625 -135.432861328125 46.28981781005859
3082 -100.9583282470703 -136.5174560546875 50.43729782104492
3083 -100.9856948852539 -117.8787231445312 53.88632583618164
3084 -100.2112426757812 -137.4732818603516 56.6259651184082
3085 -100.4360122680664 -137.3878479003906 56.15810775756836
3086 -100.1240081787109 -137.4267883300781 56.27511978149414
3087 -100.4141387939453 -137.6776733398438 55.56642532348633
3088 -101.087158203125 -121.0003509521484 56.65699768066406
3089 -100.7265777587891 -120.7324371337891 55.98676300048828
3090 -100.5413589477539 -120.4533309936523 55.52131271362305
3091 -100.4968490600586 -121.4345550537109 56.17049789428711
3092 -100.1867294311523 -121.6771240234375 55.90474700927734
3093 -100.1351928710938 -121.1138763427734 55.04246139526367
3094 -100.482551574707 -119.9751892089844 54.94976425170898
3095 -100.8125381469727 -121.5758819580078 56.68970108032227
3096 -100.3802108764648 -122.4770812988281 56.4848518371582
3097 -100.4945297241211 -122.0435028076172 56.50249481201172
3098 -100.453483581543 -123.145751953125 57.29073715209961
3099 -98.78098297119141 -124.4500274658203 56.06011199951172
3100 -99.30306243896484 -124.1082611083984 56.21160125732422
3101 -99.33195495605469 -124.9370040893555 57.13645935058594
3102 -100.6500701904297 -123.51220703125 57.6933708190918
3103 -101.3616027832031 -123.4417877197266 58.29888153076172
3104 -101.2146072387695 -123.7900772094727 58.31982421875
3105 -101.3908843994141 -124.0171813964844 59.05327224731445
3106 -101.163932800293 -124.3538970947266 58.92322540283203
3107 -101.3350067138672 -124.7348556518555 63.078369140625
3108 -101.3934783935547 -124.9289245605469 63.35575866699219
3109 -101.222770690918 -125.2599487304688 63.04360961914062
3110 -101.241096496582 -125.1245422363281 63.52748870849609
3111 -101.1087188720703 -125.8075256347656 63.52631378173828
3112 -100.9552536010742 -126.2624893188477 63.44744873046875
3113 -100.9058837890625 -126.0984497070312 62.50074768066406
3114 -100.7455596923828 -126.7676544189453 63.23625183105469
3115 -100.9449462890625 -125.9182891845703 61.56422424316406
3116 -100.7412719726562 -126.4575042724609 62.19792938232422
3117 -100.6588745117188 -127.3754119873047 62.19776916503906
3118 -100.5051116943359 -128.3236694335938 62.77081298828125
3119 -100.4765090942383 -128.5850219726562 63.34928131103516
3120 -100.4806442260742 -128.0289916992188 64.30878448486328
3121 -100.4894943237305 -128.6660003662109 64.20767211914062
3122 -100.6844940185547 -128.3977203369141 65.42596435546875
3123 -100.6237106323242 -128.6445007324219 64.77532958984375
3124 -100.5211868286133 -128.1070861816406 64.99130249023438
3125 -100.4702301025391 -127.5824737548828 65.13742828369141
3126 -100.4771423339844 -127.9069213867188 64.82000732421875
3127 -100.6190643310547 -127.5792007446289 64.75517272949219
3128 -100.6697616577148 -127.3444213867188 64.12461090087891
3129 -100.6662216186523 -127.9482574462891 63.40312194824219
3130 -100.7008056640625 -127.2406158447266 62.65322113037109
3131 -100.9808959960938 -125.5044326782227 64.16713714599609
3132 -100.9132308959961 -125.9923095703125 64.75543975830078
3133 -100.7172470092773 -126.3297805786133 65.02208709716797
3134 -100.9414520263672 -125.6994476318359 65.430419921875
3135 -101.1438598632812 -125.1994018554688 65.63362121582031
3136 -100.8857345581055 -138.0147094726562 65.22077941894531
3137 -101.2830352783203 -122.643424987793 66.05629730224609
3138 -101.2324523925781 -124.5871887207031 65.67208099365234
3139 -101.1946411132812 -124.8016967773438 66.52820587158203
3140 -101.1803741455078 -124.4759521484375 67.19561767578125
3141 -101.3952407836914 -123.9902267456055 67.14695739746094
3142 -101.3877563476562 -122.88525390625 67.26374053955078
3143 -101.0299377441406 -122.7005004882812 68.09191131591797
3144 -101.2547378540039 -122.025634765625 67.72376251220703
3145 -100.5698852539062 -120.5565490722656 68.80207824707031
3146 -100.3337631225586 -120.1601104736328 69.23811340332031
3147 -101.3973846435547 -121.2643585205078 67.24065399169922
3148 -101.2123260498047 -119.9241790771484 67.12355041503906
3149 -101.1419830322266 -120.5914840698242 67.87500762939453
3150 -101.3825836181641 -122.2712860107422 67.15169525146484
3151 -101.1447143554688 -121.105712890625 68.00425720214844
3152 -101.1241302490234 -122.1005249023438 68.15228271484375
3153 -100.7731781005859 -121.1606521606445 68.54290771484375
3154 -100.6909332275391 -137.2338714599609 69.95855712890625
3155 -100.6867828369141 -137.4109802246094 69.23340606689453
3156 -99.81182098388672 -137.6499481201172 69.59110260009766
3157 -100.0521926879883 -137.720947265625 68.84080505371094
3158 -99.67570495605469 -137.8600769042969 69.04392242431641
3159 -98.94979095458984 -138.2488708496094 68.98081970214844
3160 -98.60076904296875 -139.0116577148438 68.42761993408203
3161 -98.46385955810547 -139.3192138671875 67.88858032226562
3162 -98.22565460205078 -139.1039733886719 68.37242126464844
3163 -98.19181823730469 -139.0549163818359 67.96788787841797
3164 -98.02024078369141 -139.2912292480469 67.63620758056641
3165 -97.9696044921875 -139.5052337646484 67.09049224853516
3166 -98.14198303222656 -139.6013946533203 67.34257507324219
3167 -98.13716888427734 -139.5641174316406 66.78070831298828
3168 -98.54004669189453 -139.6220397949219 66.94788360595703
3169 -99.032470703125 -139.3289794921875 66.83224487304688
3170 -99.67010498046875 -139.1033325195312 66.86006927490234
3171 -99.06623840332031 -139.3301696777344 67.35710144042969
3172 -100.6469421386719 -119.5576553344727 74.53666687011719
3173 -100.3050384521484 -119.1974334716797 74.61673736572266
3174 -100.753532409668 -135.3440551757812 75.43925476074219
3175 -101.0025024414062 -123.9613189697266 76.94989013671875
3176 -100.8479080200195 -124.3199462890625 77.30867004394531
3177 -100.0010757446289 -133.4587860107422 77.87306213378906
3178 -100.7918090820312 -133.1738586425781 77.58184051513672
3179 -99.76548767089844 -133.9880981445312 77.74798583984375
3180 -101.1787338256836 -125.8294448852539 77.71051025390625
3181 -101.118896484375 -130.6212005615234 78.02359771728516
3182 -101.2251739501953 -126.5809173583984 78.37815856933594
3183 -101.042366027832 -127.5904998779297 78.38649749755859
3184 -100.7574615478516 -126.4573135375977 78.86051177978516
3185 -100.9495620727539 -125.1751098632812 26.8002872467041
3186 -100.2686080932617 -127.4668579101562 26.57962036132812
3187 -100.5020294189453 -127.9662780761719 26.89553451538086
3188 -98.98155975341797 -128.3588562011719 25.5951099395752
3189 -98.62006378173828 -128.4411926269531 24.72285270690918
3190 -98.56132507324219 -128.2791748046875 24.35581588745117
3191 -98.77214050292969 -127.5640106201172 24.23325729370117
3192 -98.90975189208984 -127.8674774169922 24.77816772460938
3193 -99.20051574707031 -126.7388000488281 24.87795829772949
3194 -99.07113647460938 -127.7953186035156 25.45357131958008
3195 -99.32077789306641 -127.2664260864258 25.64619255065918
3196 -100.3609390258789 -123.1462097167969 27.07992935180664
3197 -100.8883590698242 -123.3335952758789 27.8751220703125
3198 -101.0818481445312 -122.9501037597656 28.16879272460938
3199 -100.6240997314453 -119.5364074707031 30.92083358764648
3200 -100.5784683227539 -119.9591751098633 31.85823822021484
3201 -100.2824020385742 -119.5215454101562 31.54761123657227
3202 -100.5810165405273 -132.4539489746094 31.81535339355469
3203 -100.7004165649414 -120.0674133300781 32.31220626831055
3204 -100.0253067016602 -119.5402679443359 32.19410705566406
3205 -100.544807434082 -119.5096130371094 32.92570495605469
3206 -100.762336730957 -132.6886138916016 33.80043029785156
3207 -100.7806930541992 -132.0852355957031 35.12721252441406
3208 -100.8915634155273 -120.5797271728516 37.52268981933594
3209 -100.8631286621094 -120.5311279296875 37.79664611816406
3210 -100.9738616943359 -133.6571807861328 40.60182189941406
3211 -100.7422256469727 -134.9891815185547 44.19048690795898
3212 -100.4287719726562 -135.3440399169922 44.56223297119141
3213 -100.9558944702148 -135.8862762451172 46.85044097900391
3214 -100.1423873901367 -135.9099273681641 46.49063873291016
3215 -99.94422149658203 -135.7350158691406 45.56471252441406
3216 -99.41709136962891 -136.3020172119141 46.15813064575195
3217 -99.55466461181641 -136.0027313232422 45.58766174316406
3218 -99.01002502441406 -136.4212646484375 44.63938140869141
3219 -99.61586761474609 -136.0671844482422 44.90336227416992
3220 -99.09477996826172 -136.2956237792969 44.31388473510742
3221 -98.68262481689453 -136.2604064941406 44.13035202026367
3222 -98.67460632324219 -135.8457946777344 43.50120162963867
3223 -98.79871368408203 -135.7284851074219 42.85662460327148
3224 -100.2860412597656 -136.4755859375 46.72903442382812
3225 -100.7139739990234 -136.9363555908203 47.58428192138672
3226 -100.8234024047852 -136.8724365234375 49.53337478637695
3227 -100.7514572143555 -117.6601867675781 52.16666030883789
3228 -100.6778869628906 -117.9513931274414 53.25011825561523
3229 -101.015998840332 -124.2589721679688 58.17389297485352
3230 -100.8340072631836 -124.9271087646484 58.64336013793945
3231 -100.6109161376953 -124.6380996704102 58.06421661376953
3232 -100.3591003417969 -124.8200378417969 58.05830383300781
3233 -100.4498977661133 -123.9394912719727 57.54890060424805
3234 -100.0083770751953 -123.7725677490234 56.8935661315918
3235 -99.95071411132812 -124.58544921875 57.61880111694336
3236 -101.1400146484375 -124.7647247314453 59.02604675292969
3237 -100.8433837890625 -125.1206207275391 59.11593246459961
3238 -101.0270385742188 -125.6714324951172 62.67665863037109
3239 -101.1510696411133 -125.357551574707 62.25312805175781
3240 -100.9725341796875 -125.5132675170898 61.71012878417969
3241 -101.0990600585938 -136.8223571777344 62.13561248779297
3242 -100.8011474609375 -136.5033569335938 61.70909881591797
3243 -100.7699127197266 -136.5622253417969 62.16332244873047
3244 -100.9643630981445 -125.6637954711914 65.89826202392578
3245 -100.7012481689453 -126.4629516601562 65.87879943847656
3246 -100.8772811889648 -126.4578399658203 66.66938781738281
3247 -100.6729049682617 -126.4037017822266 67.72338104248047
3248 -100.8929977416992 -126.034294128418 67.16748809814453
3249 -100.9827728271484 -125.7576370239258 66.69363403320312
3250 -100.9782562255859 -125.2626953125 67.36770629882812
3251 -100.6525192260742 -125.3702545166016 68.18526458740234
3252 -99.52440643310547 -124.666633605957 71.07707977294922
3253 -99.1263427734375 -124.5302886962891 72.12169647216797
3254 -99.38592529296875 -125.3798065185547 71.05487060546875
3255 -99.11090087890625 -125.486213684082 71.80238342285156
3256 -99.12091827392578 -125.7289428710938 71.85124206542969
3257 -99.41111755371094 -125.9787063598633 71.06216430664062
3258 -99.01747894287109 -125.9637451171875 71.91898345947266
3259 -99.11839294433594 -126.4793548583984 71.83567047119141
3260 -98.75420379638672 -127.0720367431641 72.02290344238281
3261 -98.56027984619141 -127.7102355957031 72.52392578125
3262 -98.85476684570312 -128.5074462890625 71.89775848388672
3263 -99.12771606445312 -129.2843475341797 71.67005157470703
3264 -98.67304992675781 -130.5182189941406 72.15232849121094
3265 -99.21575927734375 -130.4285278320312 71.4869384765625
3266 -99.40509033203125 -130.4290771484375 71.00420379638672
3267 -99.37578582763672 -131.1560668945312 71.44509887695312
3268 -99.55641174316406 -131.1339416503906 70.5181884765625
3269 -99.78271484375 -130.8612670898438 70.02529144287109
3270 -99.80600738525391 -132.7814025878906 69.98288726806641
3271 -100.2427291870117 -132.0870666503906 69.03795623779297
3272 -100.1783981323242 -132.2706604003906 69.44091033935547
3273 -100.2500686645508 -132.6132507324219 68.59000396728516
3274 -100.4409713745117 -132.1644439697266 67.56098937988281
3275 -100.3406372070312 -132.7393188476562 67.91138458251953
3276 -100.4135437011719 -133.0121154785156 67.13085174560547
3277 -100.2439804077148 -133.0055541992188 68.08873748779297
3278 -100.4026870727539 -133.5156860351562 67.07755279541016
3279 -100.2005920410156 -133.783935546875 67.56089019775391
3280 -100.2948608398438 -133.8212890625 66.66853332519531
3281 -100.1566619873047 -134.3726196289062 66.53424835205078
3282 -100.3738479614258 -134.0983428955078 66.17538452148438
3283 -100.4805068969727 -133.3997039794922 66.32732391357422
3284 -100.6615982055664 -133.5813140869141 65.28349304199219
3285 -100.6872100830078 -133.3394165039062 63.27927398681641
3286 -100.6765747070312 -132.7729339599609 64.69065093994141
3287 -100.4869232177734 -132.8629760742188 66.24980163574219
3288 -100.4785385131836 -132.1878051757812 65.67987060546875
3289 -100.4855880737305 -131.5319366455078 65.53587341308594
3290 -100.4832992553711 -131.7806549072266 64.96900939941406
3291 -100.4469528198242 -131.06298828125 63.60801696777344
3292 -100.5389709472656 -131.7639312744141 64.51215362548828
3293 -100.6635513305664 -132.1641845703125 64.97596740722656
3294 -100.491813659668 -131.9493713378906 64.34775543212891
3295 -100.6910018920898 -132.43798828125 63.96196746826172
3296 -100.5464935302734 -132.0486907958984 63.63474273681641
3297 -100.4732131958008 -132.0722045898438 63.20449066162109
3298 -100.5495223999023 -132.4189300537109 63.16070556640625
3299 -100.4945831298828 -132.4702758789062 62.27755737304688
3300 -100.5988540649414 -132.7409820556641 62.53831481933594
3301 -100.5418319702148 -132.6667022705078 62.14369964599609
3302 -101.14697265625 -125.4431610107422 66.44877624511719
3303 -101.1564865112305 -125.1944885253906 67.03905487060547
3304 -100.2438888549805 -116.8502502441406 66.85945892333984
3305 -99.94255065917969 -121.0953674316406 70.86976623535156
3306 -100.1275634765625 -121.8374252319336 70.61483764648438
3307 -100.2205810546875 -120.8123474121094 69.85935211181641
3308 -100.33642578125 -120.7337951660156 69.40655517578125
3309 -100.5408554077148 -121.4293823242188 68.83798980712891
3310 -100.221565246582 -122.6320037841797 70.00533294677734
3311 -100.3555145263672 -122.5406875610352 69.63331604003906
3312 -100.2733840942383 -122.0221405029297 69.64460754394531
3313 -100.6249237060547 -123.1588592529297 68.82704925537109
3314 -100.6559753417969 -121.8260040283203 68.74388885498047
3315 -100.8142547607422 -117.5265350341797 70.26760101318359
3316 -100.0387725830078 -117.2967224121094 70.55339813232422
3317 -99.53460693359375 -117.0151672363281 70.31137084960938
3318 -99.1168212890625 -116.9933166503906 70.71150970458984
3319 -99.00716400146484 -117.0489196777344 69.84099578857422
3320 -98.999755859375 -117.1780471801758 70.72360229492188
3321 -98.99498748779297 -117.323844909668 69.92261505126953
3322 -100.1538391113281 -136.6337890625 73.08110809326172
3323 -98.28549194335938 -137.2470855712891 72.99049377441406
3324 -97.91828155517578 -137.8534088134766 72.31301116943359
3325 -98.09004974365234 -137.9065551757812 71.46089172363281
3326 -97.27197265625 -138.1214904785156 71.16650390625
3327 -97.29341125488281 -137.9965362548828 71.02014923095703
3328 -96.8223876953125 -138.0413055419922 71.60260009765625
3329 -100.3129425048828 -132.4886322021484 78.09440612792969
3330 -100.4040451049805 -131.715087890625 78.42641448974609
3331 -99.77250671386719 -132.1998596191406 78.68768310546875
3332 -99.66961669921875 -132.5442199707031 78.70143890380859
3333 -98.53182983398438 -131.7789001464844 79.57240295410156
3334 -98.26315307617188 -130.8993072509766 80.6153564453125
3335 -98.60309600830078 -131.0557556152344 79.75225067138672
3336 -99.26806640625 -130.6177978515625 79.43231201171875
3337 -100.1689605712891 -132.9363250732422 78.11349487304688
3338 -100.2310943603516 -128.6291809082031 79.33957672119141
3339 -99.7796630859375 -128.0490112304688 80.08319854736328
3340 -99.46524810791016 -129.8030090332031 79.66612243652344
3341 -99.30711364746094 -129.48046875 79.86595153808594
3342 -99.62577819824219 -130.6533508300781 79.12200164794922
3343 -100.5108032226562 -129.9627380371094 28.03829193115234
3344 -100.5534439086914 -129.54345703125 27.84699440002441
3345 -99.79257965087891 -119.79052734375 29.5273551940918
3346 -100.0591583251953 -121.1126403808594 28.58070755004883
3347 -100.4225921630859 -132.9230194091797 31.4747314453125
3348 -100.7529449462891 -134.0756225585938 39.91938400268555
3349 -100.6195983886719 -134.3891448974609 41.68895721435547
3350 -100.8106079101562 -133.9737243652344 42.30348968505859
3351 -99.80496978759766 -118.0408630371094 43.68220520019531
3352 -100.5167541503906 -118.3952102661133 43.99553298950195
3353 -99.95487976074219 -118.3824005126953 43.36578369140625
3354 -100.4735641479492 -118.1253356933594 44.59719467163086
3355 -100.0270614624023 -135.7581024169922 44.73259735107422
3356 -100.335823059082 -116.7333679199219 49.50855255126953
3357 -100.2744598388672 -137.7197265625 52.59516525268555
3358 -99.84967803955078 -137.8898620605469 53.17300033569336
3359 -99.99211883544922 -137.9388732910156 53.83820724487305
3360 -99.59079742431641 -137.6904754638672 53.77724838256836
3361 -99.48027038574219 -137.1407623291016 54.07440567016602
3362 -99.19916534423828 -137.1405029296875 53.46749877929688
3363 -98.95399475097656 -136.2402954101562 53.32282257080078
3364 -98.88494873046875 -136.9158630371094 52.49453735351562
3365 -98.440185546875 -135.8130493164062 52.32938766479492
3366 -98.74105834960938 -135.6954956054688 53.12543106079102
3367 -98.57202911376953 -135.2676239013672 53.15380477905273
3368 -99.05799865722656 -136.9927368164062 53.18672180175781
3369 -100.422492980957 -118.0698852539062 53.18120193481445
3370 -100.2155303955078 -138.1190643310547 55.29874801635742
3371 -99.98344421386719 -137.6519927978516 55.2583122253418
3372 -100.9034271240234 -135.2015838623047 59.31179046630859
3373 -100.7083969116211 -135.8536376953125 58.60579299926758
3374 -100.038703918457 -134.7145385742188 57.79933929443359
3375 -100.3288497924805 -135.1731262207031 58.17092895507812
3376 -99.98408508300781 -135.2535247802734 57.17382431030273
3377 -99.77220153808594 -132.2695922851562 58.11370468139648
3378 -99.76837158203125 -133.3125 57.71582794189453
3379 -99.47086334228516 -132.018798828125 57.57704162597656
3380 -99.56337738037109 -133.3375244140625 56.80271911621094
3381 -99.3990478515625 -132.2718505859375 56.91764450073242
3382 -99.40970611572266 -132.8348693847656 56.09800720214844
3383 -99.23684692382812 -132.2101745605469 56.52447509765625
3384 -99.21528625488281 -132.3947143554688 55.83327484130859
3385 -99.29107666015625 -133.3548278808594 55.46706771850586
3386 -99.48857879638672 -133.7175598144531 56.02140426635742
3387 -98.54219818115234 -132.7745971679688 54.37277221679688
3388 -98.57018280029297 -134.1024780273438 53.71435165405273
3389 -98.27332305908203 -133.444091796875 53.21644592285156
3390 -97.82942199707031 -132.1524810791016 53.95202255249023
3391 -98.02181243896484 -132.7382507324219 53.39383697509766
3392 -97.44464874267578 -132.1243133544922 53.22992706298828
3393 -97.08306884765625 -132.1395568847656 52.54807281494141
3394 -97.53962707519531 -132.6719512939453 52.49549865722656
3395 -97.27948760986328 -133.1815032958984 51.44189071655273
3396 -97.56694030761719 -133.834228515625 51.36884307861328
3397 -97.35254669189453 -134.3800048828125 50.71025848388672
3398 -97.13752746582031 -133.3908843994141 50.39715957641602
3399 -100.6996078491211 -134.9420471191406 59.03661727905273
3400 -100.4288101196289 -134.6877136230469 58.51454544067383
3401 -100.6800537109375 -125.5091323852539 59.67432403564453
3402 -100.0770874023438 -126.1026763916016 59.26046752929688
3403 -100.4604721069336 -125.6049652099609 58.95294952392578
3404 -100.1412353515625 -125.4509124755859 58.39937591552734
3405 -99.83680725097656 -126.2572174072266 58.93430328369141
3406 -99.53519439697266 -126.2924194335938 58.65238571166992
3407 -99.18666076660156 -125.9383087158203 57.95654296875
3408 -99.54285430908203 -125.2948760986328 57.69379425048828
3409 -99.57071685791016 -124.6884460449219 57.32461547851562
3410 -100.7536087036133 -134.8985290527344 59.55355072021484
3411 -100.7430572509766 -135.3116149902344 60.41175842285156
3412 -100.6685256958008 -134.7532501220703 60.431396484375
3413 -99.73450469970703 -126.4550476074219 59.75307464599609
3414 -100.6941452026367 -125.9048080444336 60.18949127197266
3415 -100.2015075683594 -126.6632232666016 60.25285339355469
3416 -100.7304534912109 -126.5654449462891 64.45058441162109
3417 -100.6327285766602 -126.8572082519531 64.70925903320312
3418 -100.4821548461914 -127.0437774658203 65.61005401611328
3419 -100.6611099243164 -127.3085708618164 66.40352630615234
3420 -100.4618225097656 -127.7960052490234 66.62924194335938
3421 -100.6698303222656 -127.2808532714844 67.61264038085938
3422 -100.4944534301758 -127.7422943115234 67.66475677490234
3423 -100.4981460571289 -127.3912658691406 68.19924163818359
3424 -99.90127563476562 -139.0885772705078 66.44873046875
3425 -99.49434661865234 -139.1065979003906 66.58922576904297
3426 -98.48592376708984 -139.2213745117188 66.70299530029297
3427 -100.8783874511719 -119.0843811035156 67.70407104492188
3428 -99.45286560058594 -136.4815216064453 73.43682861328125
3429 -100.5428695678711 -123.0110549926758 76.84529876708984
3430 -100.7988510131836 -123.8962249755859 77.511474609375
3431 -100.5945281982422 -123.8641204833984 78.06201171875
3432 -100.6068954467773 -123.2384338378906 77.71063995361328
3433 -100.2758331298828 -122.9797821044922 78.09209442138672
3434 -99.60427856445312 -122.3113555908203 78.13436889648438
3435 -98.89976501464844 -122.2388153076172 78.67076110839844
3436 -98.97650909423828 -121.6967926025391 78.14864349365234
3437 -98.46246337890625 -121.09033203125 78.01488494873047
3438 -98.17378234863281 -121.6247711181641 78.59049224853516
3439 -98.35960388183594 -122.4466400146484 79.18802642822266
3440 -99.92617034912109 -126.8199081420898 26.23238754272461
3441 -100.3068542480469 -121.6877059936523 28.14157104492188
3442 -99.9244384765625 -121.2762603759766 27.8447093963623
3443 -99.76399230957031 -120.943977355957 27.50165748596191
3444 -99.69770812988281 -120.9961395263672 27.00320053100586
3445 -99.56793212890625 -120.3046417236328 27.05563735961914
3446 -99.23921966552734 -121.0539398193359 26.51690292358398
3447 -99.39688110351562 -121.5207672119141 26.36702919006348
3448 -99.00477600097656 -121.7584533691406 25.63419914245605
3449 -98.63838958740234 -121.2207565307617 25.71869468688965
3450 -98.62260437011719 -120.700927734375 26.2355842590332
3451 -98.93859100341797 -120.3803176879883 26.70306205749512
3452 -99.02435302734375 -119.9530563354492 26.99035263061523
3453 -99.2991943359375 -119.833740234375 27.29149436950684
3454 -98.19223785400391 -119.0067291259766 28.54402923583984
3455 -97.86703491210938 -118.5783462524414 28.63767623901367
3456 -97.67504119873047 -118.5589599609375 28.04301834106445
3457 -97.91325378417969 -118.9804916381836 27.57465744018555
3458 -97.25180816650391 -118.5379638671875 27.4321231842041
3459 -96.93490600585938 -118.2593307495117 27.65571022033691
3460 -96.71067047119141 -118.2750854492188 26.76452827453613
3461 -96.48094177246094 -118.171989440918 27.49172210693359
3462 -96.37073516845703 -118.1678619384766 26.72452163696289
3463 -96.57101440429688 -118.2701034545898 26.15517997741699
3464 -95.90944671630859 -118.1087951660156 26.33557510375977
3465 -96.24925994873047 -118.3162231445312 25.91570663452148
3466 -95.49262237548828 -118.3926849365234 25.83498573303223
3467 -95.05959320068359 -118.2242431640625 26.32253837585449
3468 -94.91087341308594 -118.4343566894531 25.5538330078125
3469 -93.97920227050781 -117.9326934814453 25.38407516479492
3470 -94.67166900634766 -118.2763290405273 25.68121910095215
3471 -94.11164093017578 -118.0071563720703 26.3105297088623
3472 -92.93862152099609 -117.511360168457 25.7098388671875
3473 -92.66069030761719 -117.1814041137695 26.38913536071777
3474 -92.19754028320312 -117.3700866699219 25.67389678955078
3475 -92.08708953857422 -116.5481185913086 27.66877365112305
3476 -92.14805603027344 -116.4605255126953 28.25083923339844
3477 -91.19712066650391 -116.4883117675781 27.46504592895508
3478 -91.26490020751953 -116.2769622802734 28.25045776367188
3479 -91.46810913085938 -116.204345703125 28.90055084228516
3480 -91.06698608398438 -116.0420684814453 28.93409729003906
3481 -90.62129211425781 -115.8999176025391 29.17875671386719
3482 -90.09769439697266 -116.0756988525391 27.92979049682617
3483 -89.55135345458984 -115.9215240478516 28.7098274230957
3484 -89.7093505859375 -115.1521835327148 30.03141784667969
3485 -89.71524810791016 -114.8413543701172 30.42686080932617
3486 -89.19748687744141 -114.7816390991211 30.43520355224609
3487 -88.45893859863281 -114.0680923461914 31.46147537231445
3488 -88.96949005126953 -114.2210998535156 31.42544174194336
3489 -89.37370300292969 -114.0083084106445 32.17279434204102
3490 -90.70886993408203 -113.4447021484375 32.56435775756836
3491 -91.42810821533203 -113.7193069458008 32.86993408203125
3492 -90.67842864990234 -113.0427398681641 32.91915893554688
3493 -89.55866241455078 -111.3725891113281 34.60361862182617
3494 -89.39984893798828 -111.7322769165039 33.81348419189453
3495 -90.01382446289062 -111.7024078369141 34.2696418762207
3496 -90.08969116210938 -111.6603546142578 34.67332077026367
3497 -90.39582061767578 -111.9712142944336 35.13912200927734
3498 -90.84160614013672 -112.2427215576172 35.07266235351562
3499 -91.24254608154297 -112.5479278564453 35.37462997436523
3500 -91.90183258056641 -112.4901428222656 35.96995544433594
3501 -91.40093231201172 -112.8101654052734 36.20977020263672
3502 -92.87437438964844 -114.7342834472656 39.21904373168945
3503 -92.83294677734375 -115.480712890625 39.41530227661133
3504 -92.04782867431641 -115.9070281982422 38.99225234985352
3505 -93.22930908203125 -117.1994476318359 41.04040145874023
3506 -93.00045776367188 -116.8609924316406 40.50726318359375
3507 -93.37270355224609 -116.8928070068359 41.13000106811523
3508 -93.26762390136719 -116.2852935791016 40.72421264648438
3509 -92.81871795654297 -116.4908905029297 39.98366546630859
3510 -93.23426818847656 -115.4217681884766 39.84313201904297
3511 -93.32972717285156 -114.7369995117188 39.60665893554688
3512 -92.07059478759766 -112.4130401611328 36.47842788696289
3513 -92.12246704101562 -112.6372680664062 37.1244010925293
3514 -100.276008605957 -132.5156555175781 32.30569458007812
3515 -100.2498550415039 -119.2361297607422 33.49374771118164
3516 -99.93770599365234 -133.5382232666016 33.87510299682617
3517 -100.4400100708008 -133.3281860351562 34.13504409790039
3518 -100.3482971191406 -133.1650695800781 34.96746444702148
3519 -100.2842636108398 -132.7765045166016 35.54768371582031
3520 -100.2721862792969 -132.63720703125 37.14995956420898
3521 -100.3004302978516 -133.7177734375 38.48368072509766
3522 -100.41015625 -134.3502502441406 39.37084579467773
3523 -100.044792175293 -119.496826171875 39.93097305297852
3524 -98.88253021240234 -135.9339141845703 42.07314682006836
3525 -99.39479064941406 -135.6323089599609 41.62947845458984
3526 -98.44829559326172 -136.2819519042969 41.70452880859375
3527 -98.38857269287109 -136.3526000976562 42.7482795715332
3528 -98.34558868408203 -136.3883361816406 42.34121704101562
3529 -97.85591125488281 -136.6024169921875 41.7368049621582
3530 -97.58759307861328 -136.9797058105469 42.66176605224609
3531 -98.06781005859375 -135.9152221679688 40.63746643066406
3532 -98.63650512695312 -135.6719207763672 40.68918991088867
3533 -97.95652008056641 -135.701904296875 39.29513931274414
3534 -98.59458160400391 -135.6123046875 39.82349395751953
3535 -97.87850189208984 -135.6037445068359 38.66046905517578
3536 -100.5444564819336 -134.3018798828125 42.05595016479492
3537 -100.4055938720703 -134.6589965820312 41.42443466186523
3538 -99.36711120605469 -118.4885940551758 42.55963134765625
3539 -98.66123199462891 -118.5783157348633 41.44108581542969
3540 -97.93971252441406 -118.4309463500977 40.96269226074219
3541 -97.74927520751953 -118.7133636474609 40.68395233154297
3542 -97.36392974853516 -118.6309204101562 38.87527465820312
3543 -97.24151611328125 -118.4609222412109 39.93852996826172
3544 -97.10245513916016 -118.1516265869141 39.33354568481445
3545 -96.75800323486328 -117.4745864868164 38.87198257446289
3546 -96.30330657958984 -116.5959930419922 39.49823760986328
3547 -96.14946746826172 -116.2943267822266 38.48146057128906
3548 -96.13133239746094 -116.2006683349609 39.22309494018555
3549 -96.00164794921875 -115.7825698852539 39.47381210327148
3550 -96.28839111328125 -115.7945098876953 40.17128753662109
3551 -96.15162658691406 -115.4946136474609 39.98709106445312
3552 -94.91497802734375 -114.8937072753906 40.83795928955078
3553 -95.91986846923828 -115.6288757324219 40.6855354309082
3554 -95.35666656494141 -115.5565719604492 40.98301696777344
3555 -94.97431945800781 -115.5988311767578 41.12363815307617
3556 -95.24993896484375 -116.0001831054688 41.30952072143555
3557 -94.60382843017578 -115.951789855957 41.23909378051758
3558 -94.98644256591797 -116.9626617431641 42.08003616333008
3559 -94.02518463134766 -116.6975402832031 41.56503677368164
3560 -94.40498352050781 -117.1156158447266 42.10254287719727
3561 -96.95736694335938 -117.6038665771484 43.02561187744141
3562 -96.14288330078125 -117.7292251586914 43.42220306396484
3563 -96.59458160400391 -117.2759704589844 42.78760147094727
3564 -95.91341400146484 -115.2198486328125 40.21885681152344
3565 -100.172966003418 -116.9526443481445 49.20327758789062
3566 -100.0861587524414 -117.7138824462891 52.28350448608398
3567 -100.5724411010742 -138.4145965576172 54.98843383789062
3568 -99.79556274414062 -122.2455444335938 55.83965682983398
3569 -100.0190963745117 -122.935905456543 56.35362243652344
3570 -99.52400970458984 -122.4876556396484 55.81256103515625
3571 -99.47702026367188 -123.5979919433594 56.1468505859375
3572 -98.96427917480469 -123.8037796020508 55.84433746337891
3573 -100.2655487060547 -136.5014038085938 57.80119705200195
3574 -100.6336364746094 -134.4186248779297 59.30333709716797
3575 -100.4763336181641 -134.270263671875 58.76176452636719
3576 -100.4660568237305 -133.6827392578125 60.22908020019531
3577 -100.5028228759766 -134.0062561035156 59.67913055419922
3578 -100.3967742919922 -133.8106079101562 58.83337020874023
3579 -100.3146362304688 -133.7949829101562 58.38406753540039
3580 -100.1530532836914 -132.97314453125 58.29081726074219
3581 -100.1948318481445 -132.3442687988281 58.90412902832031
3582 -99.89676666259766 -131.224853515625 59.39813613891602
3583 -99.63267517089844 -130.5412902832031 59.64559173583984
3584 -100.0483627319336 -130.7265472412109 60.05996704101562
3585 -99.71440124511719 -129.8701324462891 60.33061218261719
3586 -100.019645690918 -130.3485870361328 61.04955291748047
3587 -100.5168991088867 -134.0597686767578 60.49733734130859
3588 -100.6212158203125 -134.3706512451172 60.25139617919922
3589 -100.6946640014648 -134.2748413085938 60.73533630371094
3590 -100.5704650878906 -134.0007476806641 60.84166717529297
3591 -100.478874206543 -133.9369812011719 61.33419799804688
3592 -100.4711761474609 -133.5418853759766 61.53916931152344
3593 -100.517333984375 -132.7516784667969 61.34438323974609
3594 -100.6346054077148 -133.2702941894531 61.98307800292969
3595 -100.6799850463867 -133.8188629150391 61.96864318847656
3596 -100.6898040771484 -134.2225952148438 62.9659423828125
3597 -100.5749435424805 -134.3401031494141 61.97288513183594
3598 -100.4756622314453 -133.9908447265625 61.60273742675781
3599 -100.4828186035156 -134.7729949951172 61.27877807617188
3600 -100.6377487182617 -135.4639587402344 61.03427886962891
3601 -100.6302490234375 -132.8991851806641 62.47678375244141
3602 -100.659782409668 -128.0889129638672 62.87032318115234
3603 -100.6869506835938 -134.7647399902344 63.23899078369141
3604 -100.690185546875 -134.6620788574219 64.39129638671875
3605 -100.6772079467773 -134.2765502929688 64.80179595947266
3606 -100.5825271606445 -134.7073059082031 65.58860015869141
3607 -100.5881729125977 -133.9551849365234 65.67694091796875
3608 -100.6518249511719 -135.1845550537109 64.09299468994141
3609 -100.6980438232422 -132.8294525146484 63.30484771728516
3610 -100.5754623413086 -132.72802734375 65.43923950195312
3611 -100.4753952026367 -130.5093078613281 63.87919616699219
3612 -100.6700286865234 -130.3583831787109 64.3072509765625
3613 -100.6241149902344 -130.6201629638672 64.75421142578125
3614 -100.4939041137695 -130.9202575683594 64.48299407958984
3615 -100.6951446533203 -129.8813934326172 65.06285095214844
3616 -100.6921920776367 -129.9763488769531 64.56005859375
3617 -100.5082092285156 -129.5448608398438 64.20021820068359
3618 -100.6516799926758 -129.5792846679688 64.96298217773438
3619 -100.4924697875977 -129.1060485839844 64.26137542724609
3620 -100.6897888183594 -128.9730072021484 65.32955932617188
3621 -100.6502914428711 -129.6356506347656 65.87261199951172
3622 -100.4890060424805 -129.4035491943359 67.00352478027344
3623 -100.5365676879883 -128.5977935791016 66.86592102050781
3624 -100.4195404052734 -128.6231079101562 68.02501678466797
3625 -100.3204727172852 -128.7918243408203 68.5294189453125
3626 -100.3876266479492 -128.0928192138672 68.74100494384766
3627 -100.1168060302734 -128.2078094482422 69.43531036376953
3628 -100.3799591064453 -127.5473327636719 69.02439880371094
3629 -100.4842681884766 -129.8313446044922 63.62118530273438
3630 -100.4138107299805 -129.8108215332031 62.89053344726562
3631 -100.4147567749023 -129.273681640625 63.28669738769531
3632 -100.3146362304688 -129.41796875 62.51431274414062
3633 -100.6837921142578 -130.4579772949219 65.41021728515625
3634 -100.6594924926758 -130.8461303710938 65.19068908691406
3635 -100.4974899291992 -131.2559204101562 64.87895202636719
3636 -100.5613555908203 -127.6460266113281 64.52381134033203
3637 -100.5220794677734 -129.9383697509766 66.81564331054688
3638 -100.394401550293 -129.7360992431641 67.73689270019531
3639 -100.3963241577148 -130.4243316650391 67.22101593017578
3640 -100.2946090698242 -130.247802734375 67.76536560058594
3641 -100.2447738647461 -130.462158203125 67.89506530761719
3642 -100.2565765380859 -130.7509765625 67.76735687255859
3643 -100.4242782592773 -131.1289520263672 66.92384338378906
3644 -100.4742889404297 -130.4590759277344 66.50249481201172
3645 -100.4862670898438 -131.1585693359375 65.78102874755859
3646 -100.6690444946289 -131.3043823242188 65.29483032226562
3647 -100.6672210693359 -128.7275390625 66.03665924072266
3648 -100.5143508911133 -135.3182678222656 65.49790191650391
3649 -100.390625 -135.878662109375 65.95034790039062
3650 -100.2038803100586 -135.1124267578125 66.12055969238281
3651 -100.6461563110352 -135.3188781738281 64.82075500488281
3652 -100.6681137084961 -134.907958984375 65.10907745361328
3653 -100.6421661376953 -128.2544860839844 66.62981414794922
3654 -100.6930999755859 -128.0216217041016 65.94448089599609
3655 -100.4602355957031 -127.6557922363281 66.12337493896484
3656 -100.6480941772461 -130.5393676757812 65.73494720458984
3657 -100.6802597045898 -130.0824737548828 66.09369659423828
3658 -100.7368927001953 -126.8068542480469 66.45356750488281
3659 -100.7224960327148 -126.9588012695312 67.10150909423828
3660 -100.1320724487305 -116.2678527832031 66.90808868408203
3661 -100.4776306152344 -128.0592346191406 67.50620269775391
3662 -100.4877777099609 -125.6747055053711 68.59774780273438
3663 -100.3879928588867 -125.3425369262695 69.28829956054688
3664 -99.76248931884766 -117.8736419677734 68.87184906005859
3665 -100.4769744873047 -126.3207168579102 68.46548461914062
3666 -100.108528137207 -124.3538513183594 70.17214965820312
3667 -100.3907699584961 -123.4363403320312 69.78446960449219
3668 -100.3657913208008 -135.6229248046875 74.97832489013672
3669 -100.3621520996094 -122.633056640625 77.62969207763672
3670 -100.5432052612305 -130.7935791015625 78.53270721435547
3671 -99.88277435302734 -126.2537841796875 25.94330978393555
3672 -99.76954650878906 -121.0805130004883 28.16472625732422
3673 -99.69780731201172 -119.3020782470703 31.43400573730469
3674 -99.65038299560547 -119.2496795654297 32.45065307617188
3675 -100.2200164794922 -133.6019744873047 34.56397247314453
3676 -99.876220703125 -133.9085845947266 34.51766967773438
3677 -99.45123291015625 -133.8606872558594 33.71128845214844
3678 -100.0585784912109 -133.3014526367188 35.31529998779297
3679 -99.89714050292969 -133.5789794921875 35.81462860107422
3680 -99.71348571777344 -133.9796142578125 36.68241119384766
3681 -99.64223480224609 -134.1168212890625 35.64198684692383
3682 -99.70719909667969 -119.5435791015625 36.33547592163086
3683 -100.1792907714844 -133.019287109375 37.25638961791992
3684 -100.1523971557617 -134.0770568847656 38.28485107421875
3685 -100.0950775146484 -134.1842498779297 38.72279739379883
3686 -99.99772644042969 -134.5810546875 42.53981399536133
3687 -100.0964736938477 -119.2357330322266 40.91664505004883
3688 -98.73916625976562 -118.2473068237305 42.48708343505859
3689 -100.0890579223633 -135.4059143066406 44.25728225708008
3690 -99.63139343261719 -137.9190979003906 51.86001205444336
3691 -99.92787170410156 -137.5093383789062 51.38043975830078
3692 -99.26721954345703 -137.761474609375 50.84085083007812
3693 -98.82889556884766 -138.4280548095703 51.3111572265625
3694 -100.2268981933594 -137.3512268066406 51.93777084350586
3695 -99.16143798828125 -118.8766403198242 52.18960189819336
3696 -99.51507568359375 -118.173957824707 52.61240768432617
3697 -99.67347717285156 -118.5711517333984 52.83845901489258
3698 -99.90032196044922 -138.0788421630859 52.84161758422852
3699 -99.56895446777344 -138.0407867431641 52.90383148193359
3700 -99.36952972412109 -137.7239074707031 53.05816268920898
3701 -99.04074096679688 -137.7640991210938 52.39554214477539
3702 -98.44862365722656 -136.8849334716797 52.08435821533203
3703 -98.64697265625 -137.4147644042969 52.08475112915039
3704 -97.91990661621094 -136.8574676513672 51.84371566772461
3705 -97.82234191894531 -137.2356262207031 51.52996826171875
3706 -98.17018890380859 -134.9431762695312 52.29425048828125
3707 -98.33446502685547 -134.5478820800781 52.65173721313477
3708 -99.07859039306641 -135.75634765625 53.8760986328125
3709 -99.16350555419922 -135.1075134277344 54.07632064819336
3710 -99.25171661376953 -135.698974609375 54.39782333374023
3711 -99.38055419921875 -136.6093444824219 54.04915237426758
3712 -99.41466522216797 -136.1202087402344 54.73269271850586
3713 -100.27978515625 -119.6745452880859 54.48065948486328
3714 -99.76547241210938 -137.7310638427734 54.52059173583984
3715 -99.63922882080078 -137.06396484375 54.5059700012207
3716 -100.0963592529297 -120.2053985595703 54.41616439819336
3717 -99.63996124267578 -121.3970794677734 54.62906265258789
3718 -98.94399261474609 -121.6188507080078 53.47183609008789
3719 -99.12146759033203 -122.2813720703125 54.51196670532227
3720 -99.09496307373047 -122.5216827392578 55.51849746704102
3721 -98.84561157226562 -122.6977233886719 55.08032989501953
3722 -99.29233551025391 -122.2677536010742 55.05263900756836
3723 -100.2200698852539 -138.3231811523438 55.01618194580078
3724 -99.75955963134766 -136.5877380371094 56.53139114379883
3725 -99.89579772949219 -137.2026672363281 56.47003173828125
3726 -100.3406753540039 -137.5240936279297 56.84440994262695
3727 -100.2802658081055 -135.9311676025391 58.07056427001953
3728 -99.98657989501953 -135.8129272460938 57.07696914672852
3729 -100.0070571899414 -134.0066223144531 57.74785614013672
3730 -100.3416595458984 -133.132568359375 58.88151931762695
3731 -100.4324798583984 -132.8835754394531 59.80637741088867
3732 -100.2780075073242 -132.7627868652344 59.22197723388672
3733 -100.4454193115234 -131.9535675048828 59.45010375976562
3734 -100.3031616210938 -131.7955932617188 59.41350936889648
3735 -100.4510955810547 -131.9337463378906 59.91723251342773
3736 -98.79622650146484 -126.9851837158203 59.05514526367188
3737 -99.01513671875 -126.8936614990234 59.79452896118164
3738 -99.52015686035156 -126.8701324462891 60.00041961669922
3739 -98.99726104736328 -127.4085922241211 59.97109222412109
3740 -98.72298431396484 -127.3745651245117 59.66106414794922
3741 -98.51309204101562 -128.0287170410156 59.73716354370117
3742 -98.52536010742188 -127.5540924072266 58.97950744628906
3743 -98.35182189941406 -128.3475646972656 59.18635940551758
3744 -98.38376617431641 -127.9905395507812 58.71651077270508
3745 -98.17469024658203 -128.3256683349609 58.52879333496094
3746 -97.84326171875 -129.0204620361328 57.55890655517578
3747 -97.71714782714844 -128.1155090332031 57.88554763793945
3748 -98.18275451660156 -128.7930603027344 58.23824310302734
3749 -100.2971878051758 -131.3337097167969 59.89341735839844
3750 -100.4521102905273 -131.4015350341797 60.69474029541016
3751 -100.4234619140625 -131.0412902832031 60.93409729003906
3752 -100.2311630249023 -130.8537139892578 60.56752777099609
3753 -100.2048645019531 -130.4197540283203 61.9888916015625
3754 -100.3176574707031 -130.9596252441406 61.65548706054688
3755 -100.4364852905273 -131.5613250732422 61.95526123046875
3756 -100.4080657958984 -130.8469543457031 62.12213134765625
3757 -100.3847274780273 -130.3410339355469 62.52595520019531
3758 -100.4022750854492 -128.7617492675781 62.42675018310547
3759 -99.53147888183594 -135.9697875976562 66.54685974121094
3760 -100.1917266845703 -129.6504058837891 69.1192626953125
3761 -100.0788497924805 -129.9116516113281 69.49546813964844
3762 -99.75767517089844 -128.8457489013672 69.78145599365234
3763 -99.48274993896484 -127.4642639160156 70.63932037353516
3764 -99.51197052001953 -127.6301345825195 70.34738159179688
3765 -99.742919921875 -127.1391067504883 70.04512786865234
3766 -99.45470428466797 -126.5801086425781 70.828857421875
3767 -99.77998352050781 -126.5784149169922 70.04838562011719
3768 -99.86082458496094 -125.8709106445312 70.14608764648438
3769 -99.83327484130859 -116.8931274414062 67.51021575927734
3770 -100.4066696166992 -131.4599304199219 68.17392730712891
3771 -100.2394027709961 -131.1598968505859 68.69144439697266
3772 -100.1667861938477 -131.0381774902344 69.40214538574219
3773 -100.0809707641602 -130.7131652832031 69.62889862060547
3774 -99.80219268798828 -130.363525390625 69.75560760498047
3775 -100.1708068847656 -129.9666595458984 69.07463073730469
3776 -100.4210433959961 -132.2337341308594 68.47986602783203
3777 -100.3792190551758 -126.1141357421875 69.05006408691406
3778 -100.2943649291992 -127.0153350830078 69.34957885742188
3779 -100.087776184082 -117.3127593994141 67.96672821044922
3780 -99.65409088134766 -116.8052291870117 68.33618927001953
3781 -99.70014190673828 -116.6616668701172 68.55469512939453
3782 -100.0834579467773 -132.3176727294922 69.73632049560547
3783 -100.2587890625 -119.7264862060547 69.32295989990234
3784 -100.1113815307617 -125.7753982543945 69.80130767822266
3785 -99.97946929931641 -126.2756958007812 69.8740234375
3786 -100.1471099853516 -119.4675827026367 69.95059204101562
3787 -99.81346130371094 -122.1658248901367 71.19552612304688
3788 -99.52227783203125 -122.3618927001953 71.56752014160156
3789 -98.84616851806641 -137.7551574707031 70.84716796875
3790 -99.17024230957031 -137.859130859375 69.66673278808594
3791 -98.34085083007812 -138.327880859375 69.30088806152344
3792 -98.04222869873047 -138.2335052490234 68.80142211914062
3793 -98.18423461914062 -138.404052734375 68.71865844726562
3794 -98.27615356445312 -137.92724609375 68.67070770263672
3795 -99.15389251708984 -117.1910095214844 71.17959594726562
3796 -98.83744812011719 -117.2703399658203 71.74240875244141
3797 -100.2502593994141 -118.6921081542969 73.98194122314453
3798 -99.45850372314453 -118.7905578613281 74.96265411376953
3799 -100.10693359375 -122.049072265625 77.75148773193359
3800 -99.88036346435547 -121.425407409668 77.67498779296875
3801 -98.86420440673828 -121.0344543457031 77.61459350585938
3802 -99.5638427734375 -121.7401428222656 77.98432922363281
3803 -99.61563110351562 -133.0829162597656 78.49688720703125
3804 -99.84814453125 -121.7255783081055 26.82634544372559
3805 -99.420166015625 -122.3562774658203 25.72028541564941
3806 -99.2899169921875 -122.4101715087891 25.13724899291992
3807 -99.27623748779297 -122.6649627685547 24.43706703186035
3808 -99.26500701904297 -123.1193695068359 24.18034172058105
3809 -99.40913391113281 -123.1353149414062 24.5949764251709
3810 -99.42628479003906 -132.6392974853516 29.12703704833984
3811 -99.204345703125 -131.8520202636719 28.62466430664062
3812 -98.65743255615234 -132.4236145019531 28.90609359741211
3813 -99.67755126953125 -119.0836334228516 33.39875030517578
3814 -99.98695373535156 -133.8253173828125 34.93571853637695
3815 -99.4964599609375 -119.4678649902344 37.61824417114258
3816 -99.60601043701172 -119.4868774414062 38.54394912719727
3817 -99.7733154296875 -119.6110382080078 39.07577514648438
3818 -99.9686279296875 -133.7788543701172 37.36534118652344
3819 -99.66194915771484 -134.5868225097656 38.53630828857422
3820 -99.568115234375 -134.8343200683594 38.96276092529297
3821 -99.67291259765625 -135.0968322753906 40.80221176147461
3822 -98.96920776367188 -119.2832565307617 40.47942733764648
3823 -99.61924743652344 -135.4043579101562 41.48146820068359
3824 -99.75966644287109 -135.2425537109375 41.7612419128418
3825 -99.71319580078125 -135.5133056640625 44.18533706665039
3826 -99.51407623291016 -136.6181335449219 46.3836784362793
3827 -98.75672149658203 -136.666259765625 45.96358871459961
3828 -99.84661865234375 -137.8947601318359 52.04347610473633
3829 -99.27133178710938 -137.9732208251953 52.09869384765625
3830 -99.42554473876953 -138.130615234375 52.39830017089844
3831 -99.57669830322266 -117.7732849121094 52.09761810302734
3832 -99.72599792480469 -117.9300994873047 52.58180999755859
3833 -99.79933166503906 -121.7460403442383 55.32109069824219
3834 -99.49662017822266 -121.0347290039062 54.01795196533203
3835 -100.0039520263672 -136.8144073486328 57.20288848876953
3836 -100.0437545776367 -132.5266418457031 58.37079620361328
3837 -99.92711639404297 -134.9305419921875 66.71962738037109
3838 -99.75989532470703 -134.7215423583984 68.05841064453125
3839 -99.97170257568359 -134.1840515136719 68.0244140625
3840 -99.86338043212891 -134.2241821289062 68.84232330322266
3841 -99.9613037109375 -133.8085327148438 68.93020629882812
3842 -99.99048614501953 -133.5630798339844 68.35423278808594
3843 -100.1982345581055 -133.0254211425781 68.7105712890625
3844 -100.1776275634766 -133.256591796875 69.13557434082031
3845 -99.93842315673828 -133.5949554443359 69.38064575195312
3846 -100.0792694091797 -133.0098419189453 69.50027465820312
3847 -99.52445983886719 -132.5912170410156 70.60483551025391
3848 -99.44104766845703 -131.7233123779297 70.9716796875
3849 -99.20403289794922 -131.8141937255859 71.32391357421875
3850 -98.91707611083984 -130.9278411865234 71.85398864746094
3851 -98.73969268798828 -131.7185211181641 71.739013671875
3852 -100.0002365112305 -134.4229583740234 67.09378814697266
3853 -99.96259307861328 -135.4167175292969 66.35842895507812
3854 -99.29074096679688 -136.0538177490234 66.80997467041016
3855 -99.66815948486328 -135.2324829101562 67.52886199951172
3856 -99.42897033691406 -135.7859649658203 68.03408050537109
3857 -99.22600555419922 -136.3090515136719 67.46987152099609
3858 -99.26229095458984 -136.0690612792969 68.03220367431641
3859 -99.17583465576172 -136.2331848144531 68.61096954345703
3860 -99.40964508056641 -135.5690002441406 69.10746765136719
3861 -99.50789642333984 -135.0210113525391 69.18035888671875
3862 -99.25373077392578 -134.9504699707031 69.55525970458984
3863 -99.68838500976562 -134.9889678955078 68.38507080078125
3864 -99.70290374755859 -134.4169921875 69.21514129638672
3865 -99.811279296875 -127.5648193359375 69.73408508300781
3866 -99.87191772460938 -118.6014099121094 69.93178558349609
3867 -99.67129516601562 -129.7719573974609 70.10736846923828
3868 -99.50205993652344 -129.7621459960938 70.58608245849609
3869 -99.51336669921875 -128.8272094726562 70.07424163818359
3870 -99.46768188476562 -128.5778198242188 70.72525787353516
3871 -100.0594863891602 -124.7846145629883 70.201171875
3872 -99.78953552246094 -121.2893600463867 71.32790374755859
3873 -99.63094329833984 -121.1360778808594 72.04966735839844
3874 -99.51644134521484 -120.2340087890625 72.07534790039062
3875 -99.51090240478516 -123.2543869018555 71.57003021240234
3876 -99.36194610595703 -122.2485809326172 72.16320037841797
3877 -99.23816680908203 -121.7178192138672 72.96433258056641
3878 -99.14498901367188 -122.1328125 72.98737335205078
3879 -98.77850341796875 -122.8252105712891 73.165771484375
3880 -98.33246612548828 -122.6300582885742 73.66529083251953
3881 -99.06037139892578 -136.9792327880859 73.18936920166016
3882 -98.38571929931641 -136.7424163818359 73.43794250488281
3883 -97.95496368408203 -137.1371917724609 73.49427032470703
3884 -97.65996551513672 -137.3468933105469 73.88677978515625
3885 -99.32485961914062 -121.1159362792969 77.54742431640625
3886 -97.8040771484375 -120.141471862793 78.48806762695312
3887 -98.03851318359375 -120.3939208984375 78.4715576171875
3888 -97.76134490966797 -120.2663116455078 78.86746215820312
3889 -97.03871917724609 -120.133056640625 79.47860717773438
3890 -96.3641357421875 -119.6988830566406 79.53669738769531
3891 -96.24810791015625 -119.7736587524414 79.91091156005859
3892 -95.57203674316406 -119.6195983886719 80.19791412353516
3893 -95.26778411865234 -119.7603759765625 80.85919189453125
3894 -95.20542144775391 -119.3427276611328 80.28462982177734
3895 -93.96718597412109 -119.3038482666016 80.87905883789062
3896 -94.31143188476562 -119.891357421875 81.30793762207031
3897 -93.47547912597656 -119.4251556396484 81.55619049072266
3898 -93.85237121582031 -120.3114471435547 81.72811889648438
3899 -93.15305328369141 -120.0132293701172 82.09390258789062
3900 -94.22914886474609 -121.03759765625 81.9111328125
3901 -93.51876831054688 -120.7620849609375 82.61815643310547
3902 -93.87892150878906 -121.0165252685547 82.81011962890625
3903 -93.76985931396484 -121.6051559448242 83.64438629150391
3904 -94.16850280761719 -121.3776550292969 82.63474273681641
3905 -94.26043701171875 -122.5722961425781 83.62970733642578
3906 -94.02317810058594 -123.2587280273438 83.93193054199219
3907 -93.43849945068359 -122.4481506347656 84.11040496826172
3908 -92.75062561035156 -121.7636108398438 84.66696166992188
3909 -93.29773712158203 -121.3316802978516 83.96569061279297
3910 -99.39663696289062 -122.6974639892578 78.49805450439453
3911 -99.28945159912109 -131.7752380371094 79.03728485107422
3912 -99.69000244140625 -124.8407821655273 79.11140441894531
3913 -97.93821716308594 -127.8321533203125 81.46060180664062
3914 -98.47704315185547 -127.7321929931641 80.87828063964844
3915 -98.34797668457031 -128.5340728759766 81.05980682373047
3916 -99.00985717773438 -128.0736999511719 80.38335418701172
3917 -99.15804290771484 -128.587890625 80.2813720703125
3918 -100.0522766113281 -127.5745239257812 79.88835906982422
3919 -98.5631103515625 -127.1747741699219 80.83153533935547
3920 -99.02421569824219 -127.4981842041016 80.4515380859375
3921 -98.22023773193359 -126.63134765625 81.594970703125
3922 -99.83824157714844 -124.8736038208008 25.63761138916016
3923 -99.42324066162109 -120.4416656494141 28.23048400878906
3924 -99.18417358398438 -120.0345153808594 28.6857795715332
3925 -99.18885803222656 -119.4020462036133 29.39703369140625
3926 -98.73382568359375 -119.5206298828125 28.77803802490234
3927 -98.98727416992188 -119.8369750976562 28.39728164672852
3928 -99.65005493164062 -120.704216003418 27.90969276428223
3929 -99.68647003173828 -120.3206100463867 27.3212718963623
3930 -98.90583038330078 -131.4459686279297 27.96208381652832
3931 -99.48764801025391 -118.9541168212891 34.97330474853516
3932 -99.12509155273438 -118.7630233764648 35.04503631591797
3933 -98.76869201660156 -118.6103363037109 33.32373428344727
3934 -99.70309448242188 -134.6102294921875 38.1199951171875
3935 -99.58931732177734 -134.5276489257812 37.51041412353516
3936 -99.59980773925781 -137.0138702392578 46.7744026184082
3937 -99.62687683105469 -137.5793762207031 47.46897506713867
3938 -99.57278442382812 -137.8206329345703 49.43509292602539
3939 -98.65163421630859 -138.2734069824219 49.97343444824219
3940 -99.01890563964844 -137.9998168945312 50.11523056030273
3941 -98.60133361816406 -138.3299560546875 49.24397277832031
3942 -97.28466796875 -138.2025451660156 48.62700271606445
3943 -97.01747894287109 -137.9778594970703 48.07562255859375
3944 -96.77149963378906 -138.0455627441406 48.41379165649414
3945 -96.56596374511719 -137.6316223144531 48.186279296875
3946 -96.46773529052734 -137.7380676269531 47.43432235717773
3947 -96.71106719970703 -137.8598175048828 47.81288909912109
3948 -96.99779510498047 -137.8943481445312 47.43379974365234
3949 -96.91254425048828 -137.9102935791016 47.15077209472656
3950 -96.49749755859375 -137.8081817626953 46.91306686401367
3951 -96.55933380126953 -137.8880615234375 46.71527862548828
3952 -96.53459167480469 -137.3809356689453 46.27197647094727
3953 -96.29135131835938 -137.6595458984375 46.80438232421875
3954 -96.21414184570312 -137.1739959716797 46.55416488647461
3955 -96.00402069091797 -136.5437927246094 46.07901000976562
3956 -96.06381225585938 -136.642578125 46.70244216918945
3957 -96.01044464111328 -136.2253723144531 46.88420486450195
3958 -96.17095947265625 -136.1948547363281 47.3170280456543
3959 -96.37088012695312 -136.0247344970703 48.36763763427734
3960 -96.31573486328125 -136.5154266357422 48.14849853515625
3961 -96.53900909423828 -136.42529296875 48.84830474853516
3962 -96.69371795654297 -135.802001953125 49.28323364257812
3963 -96.81192016601562 -136.5065155029297 49.41581344604492
3964 -97.16030120849609 -136.1930084228516 49.82508850097656
3965 -95.93567657470703 -135.1355285644531 47.19055938720703
3966 -95.93867492675781 -134.448486328125 47.71910095214844
3967 -96.27536773681641 -135.0401763916016 48.18594741821289
3968 -98.95266723632812 -138.3167724609375 51.7506103515625
3969 -98.69898986816406 -138.3153381347656 51.81992721557617
3970 -98.58984375 -138.6066284179688 51.36336517333984
3971 -98.30282592773438 -138.602294921875 51.35885620117188
3972 -98.09375762939453 -138.5361938476562 51.21844100952148
3973 -98.24343109130859 -138.0164794921875 51.87319183349609
3974 -98.78038024902344 -137.9170227050781 52.05565643310547
3975 -99.86779022216797 -138.0873718261719 52.37594223022461
3976 -99.67636108398438 -119.6192932128906 53.02374649047852
3977 -99.76438140869141 -120.2290954589844 53.49936294555664
3978 -99.52824401855469 -120.2705383300781 53.0721435546875
3979 -99.35717010498047 -120.796142578125 53.03755569458008
3980 -99.46155548095703 -119.3379516601562 52.84312438964844
3981 -99.67716979980469 -135.7746124267578 56.18146133422852
3982 -99.66677093505859 -136.2332000732422 55.70468521118164
3983 -99.76828765869141 -135.0489044189453 56.68825912475586
3984 -99.66841888427734 -134.8289794921875 56.15331268310547
3985 -99.300537109375 -135.2138519287109 55.0544319152832
3986 -99.44722747802734 -134.1716461181641 55.44132995605469
3987 -99.79183197021484 -134.2832946777344 57.17788314819336
3988 -99.22198486328125 -131.5964813232422 57.28839492797852
3989 -99.07025909423828 -130.8185882568359 58.20849990844727
3990 -98.62297821044922 -129.665283203125 58.41648864746094
3991 -98.78059387207031 -130.3695831298828 57.94749069213867
3992 -98.34430694580078 -129.9265747070312 57.56951141357422
3993 -99.01253509521484 -126.2404937744141 58.26467895507812
3994 -99.06765747070312 -130.4006042480469 59.07826232910156
3995 -99.59076690673828 -130.9407653808594 59.06865310668945
3996 -99.71849822998047 -135.1925506591797 66.92728424072266
3997 -99.92823028564453 -134.0904388427734 69.32112121582031
3998 -99.15299224853516 -134.0182037353516 71.1131591796875
3999 -98.84770202636719 -134.3326568603516 71.35231781005859
4000 -98.99541473388672 -134.5658721923828 70.74301910400391
4001 -98.95954895019531 -134.6744079589844 71.18515014648438
4002 -98.65149688720703 -134.7460174560547 71.63455200195312
4003 -98.75532531738281 -135.1203002929688 71.06182861328125
4004 -98.54011535644531 -135.1591644287109 71.75859069824219
4005 -97.24681091308594 -135.6346740722656 72.48272705078125
4006 -97.91088104248047 -136.0826263427734 71.98098754882812
4007 -97.64111328125 -136.6162719726562 71.80515289306641
4008 -97.15491485595703 -136.0936126708984 72.32205963134766
4009 -96.76490020751953 -136.8207092285156 72.31028747558594
4010 -96.82009124755859 -136.0687255859375 72.70672607421875
4011 -96.20109558105469 -136.1887512207031 73.17938995361328
4012 -95.98862457275391 -136.894287109375 72.75442504882812
4013 -99.47230529785156 -134.0127563476562 69.69181823730469
4014 -99.33546447753906 -133.6937255859375 70.34447479248047
4015 -99.56629180908203 -133.0410461425781 70.23457336425781
4016 -99.65449523925781 -118.9733581542969 70.71942138671875
4017 -99.17098236083984 -123.3196563720703 72.28871917724609
4018 -98.3946533203125 -123.2894973754883 73.59914398193359
4019 -98.22716522216797 -123.7120971679688 73.92411804199219
4020 -97.70045471191406 -123.4129409790039 74.83211517333984
4021 -97.91413879394531 -122.7588500976562 74.53395843505859
4022 -97.11536407470703 -122.8543395996094 75.86701202392578
4023 -97.35134887695312 -123.2839736938477 75.41838073730469
4024 -97.28047180175781 -122.4939117431641 75.53996276855469
4025 -96.90790557861328 -122.4641723632812 76.06044006347656
4026 -97.19903564453125 -121.8878326416016 75.89410400390625
4027 -97.15304565429688 -121.3692169189453 76.12725067138672
4028 -96.32231903076172 -121.9817581176758 76.63934326171875
4029 -96.22818756103516 -121.4444122314453 77.00179290771484
4030 -95.87937927246094 -122.2779693603516 77.33393859863281
4031 -95.61814117431641 -121.9294128417969 77.63333129882812
4032 -95.28232574462891 -122.7397842407227 77.98043060302734
4033 -93.95965576171875 -122.9528656005859 78.99486541748047
4034 -94.89387512207031 -123.3079223632812 78.13246154785156
4035 -94.48050689697266 -122.5876617431641 78.55289459228516
4036 -93.60486602783203 -122.9442901611328 79.25771331787109
4037 -93.61801910400391 -123.3380813598633 79.23689270019531
4038 -92.75298309326172 -127.6119766235352 79.71646881103516
4039 -92.81520843505859 -126.4711303710938 79.42354583740234
4040 -92.28801727294922 -127.4945220947266 79.96514892578125
4041 -91.94745635986328 -125.7559967041016 80.50568389892578
4042 -91.13735198974609 -126.329963684082 81.41376495361328
4043 -91.51428985595703 -126.5945739746094 80.96379089355469
4044 -90.19367980957031 -127.6213073730469 82.79315185546875
4045 -89.76940155029297 -127.8979797363281 83.69575500488281
4046 -90.02544403076172 -128.4988708496094 83.45339965820312
4047 -89.52593231201172 -128.9069976806641 83.95613098144531
4048 -89.79325866699219 -129.1661834716797 83.64386749267578
4049 -90.45679473876953 -130.5972747802734 82.01669311523438
4050 -90.45326232910156 -131.1988525390625 82.15189361572266
4051 -90.67182159423828 -131.0027770996094 81.82823944091797
4052 -89.35875701904297 -133.0736389160156 83.85335540771484
4053 -89.22635650634766 -132.7641754150391 84.04798126220703
4054 -89.11145782470703 -133.8295440673828 84.22005462646484
4055 -89.07148742675781 -132.5557708740234 84.72023010253906
4056 -88.80588531494141 -133.9345397949219 84.88055419921875
4057 -88.80416870117188 -133.1339874267578 85.15372467041016
4058 -88.49446105957031 -132.9107971191406 85.48764801025391
4059 -88.23711395263672 -133.7280883789062 85.46298217773438
4060 -88.04734802246094 -133.6959075927734 86.26477813720703
4061 -88.16069793701172 -134.3710479736328 85.72823333740234
4062 -87.95961761474609 -134.3388061523438 86.11280059814453
4063 -88.01914978027344 -135.2214050292969 85.53013610839844
4064 -87.85182952880859 -135.1366882324219 86.41068267822266
4065 -87.72412109375 -134.3875427246094 86.85736846923828
4066 -87.61846160888672 -134.7503967285156 87.1925048828125
4067 -87.37577819824219 -134.9576263427734 87.73589324951172
4068 -87.44306945800781 -135.5278778076172 87.5377197265625
4069 -87.07441711425781 -135.2003479003906 88.23601531982422
4070 -87.11347198486328 -136.4273529052734 87.56543731689453
4071 -86.21910858154297 -135.7506256103516 89.26864624023438
4072 -86.30706024169922 -134.6398620605469 89.14060974121094
4073 -86.09425354003906 -134.7897644042969 89.79554748535156
4074 -85.63463592529297 -135.7402648925781 90.03433990478516
4075 -85.37880706787109 -134.9463806152344 90.31724548339844
4076 -85.03144073486328 -135.5107116699219 90.54267883300781
4077 -84.61587524414062 -136.2332458496094 90.53394317626953
4078 -84.76516723632812 -135.1861724853516 91.10331726074219
4079 -84.29576110839844 -135.9290771484375 91.17221832275391
4080 -84.81541442871094 -134.3434906005859 91.26226806640625
4081 -83.96770477294922 -135.4099426269531 91.58858489990234
4082 -84.31949615478516 -134.5081176757812 91.49606323242188
4083 -84.77965545654297 -133.2729949951172 91.65620422363281
4084 -85.20382690429688 -134.268798828125 90.77452087402344
4085 -97.04228210449219 -118.6072616577148 74.67609405517578
4086 -97.38826751708984 -118.2071838378906 75.03689575195312
4087 -97.4619140625 -118.9098892211914 75.21508026123047
4088 -97.28694152832031 -118.9192428588867 74.96442413330078
4089 -98.98267364501953 -118.0220947265625 73.62864685058594
4090 -98.81520080566406 -120.1625823974609 76.48502349853516
4091 -99.32550048828125 -133.5650024414062 78.41509246826172
4092 -99.23118591308594 -134.0875854492188 78.19281768798828
4093 -99.10475921630859 -134.9319152832031 77.48845672607422
4094 -98.63615417480469 -135.0575256347656 77.75885009765625
4095 -98.36210632324219 -123.3532867431641 79.22154998779297
4096 -98.15283966064453 -122.902099609375 79.82924652099609
4097 -98.58535003662109 -122.5581436157227 79.12270355224609
4098 -98.80931854248047 -130.1284484863281 79.93801879882812
4099 -98.69913482666016 -129.3775787353516 80.43429565429688
4100 -99.54470825195312 -126.924072265625 79.90802001953125
4101 -99.27088928222656 -130.5579223632812 27.23123359680176
4102 -99.06626892089844 -119.6615524291992 27.88977813720703
4103 -98.48610687255859 -119.0124053955078 29.07080459594727
4104 -98.41780853271484 -118.6016540527344 29.62925338745117
4105 -97.52869415283203 -117.7910385131836 30.34221267700195
4106 -97.03620147705078 -117.5041732788086 31.04167938232422
4107 -96.70884704589844 -117.3115692138672 30.04716491699219
4108 -96.61855316162109 -117.2381362915039 30.60951614379883
4109 -96.22990417480469 -117.025764465332 31.31394195556641
4110 -95.81915283203125 -116.7252349853516 30.52745819091797
4111 -95.65087127685547 -116.5409164428711 30.77579879760742
4112 -95.06584167480469 -116.3522567749023 30.64331817626953
4113 -94.75456237792969 -116.5009765625 29.67935180664062
4114 -94.56742095947266 -116.2836303710938 29.8857307434082
4115 -93.72705078125 -116.6478271484375 29.24801635742188
4116 -94.19117736816406 -116.3019638061523 29.65932083129883
4117 -93.41901397705078 -116.3178253173828 29.73690414428711
4118 -93.07733154296875 -116.5365447998047 29.02042007446289
4119 -92.56398773193359 -116.3054580688477 30.00973510742188
4120 -92.01866912841797 -116.2003936767578 30.17940139770508
4121 -92.15515899658203 -115.97802734375 30.99958801269531
4122 -91.46040344238281 -115.8735198974609 30.57634735107422
4123 -91.93670654296875 -115.6474151611328 31.51739883422852
4124 -91.12991333007812 -115.2158508300781 31.57839584350586
4125 -91.72529602050781 -115.272705078125 31.76851272583008
4126 -91.15929412841797 -114.9312438964844 31.95747756958008
4127 -90.01741790771484 -114.34765625 32.10217666625977
4128 -90.84342956542969 -114.1916809082031 32.23312759399414
4129 -89.54466247558594 -113.4143905639648 32.60995864868164
4130 -99.20172882080078 -134.5915222167969 34.99592590332031
4131 -99.22071075439453 -134.5286560058594 35.73801422119141
4132 -98.8372802734375 -134.8509521484375 36.845458984375
4133 -98.25375366210938 -135.2195434570312 36.71333694458008
4134 -98.15213775634766 -135.603759765625 37.13559341430664
4135 -97.88668823242188 -135.6880798339844 37.09808731079102
4136 -97.15377807617188 -135.3896026611328 36.44883346557617
4137 -97.74128723144531 -135.028564453125 35.95064544677734
4138 -96.74149322509766 -135.513427734375 36.24604034423828
4139 -97.20104217529297 -135.3376007080078 35.79949951171875
4140 -98.59254455566406 -134.8815002441406 35.23182678222656
4141 -98.53496551513672 -134.8217620849609 35.81059265136719
4142 -96.90761566162109 -135.6699676513672 34.64640045166016
4143 -97.08286285400391 -135.2585144042969 34.29478073120117
4144 -96.49343872070312 -136.2967681884766 35.42487716674805
4145 -95.45691680908203 -137.3731384277344 35.31237411499023
4146 -95.10284423828125 -137.5427703857422 34.83188629150391
4147 -94.73377990722656 -137.6904602050781 34.34085845947266
4148 -94.44783020019531 -137.8829040527344 33.83460235595703
4149 -94.18572235107422 -138.1068725585938 34.66646957397461
4150 -93.65289306640625 -138.2872161865234 33.74069595336914
4151 -94.0469970703125 -137.6096496582031 33.16299819946289
4152 -93.38081359863281 -138.1664428710938 33.45122528076172
4153 -93.47478485107422 -138.5047912597656 34.34030532836914
4154 -93.10618591308594 -138.4162750244141 33.72761154174805
4155 -92.65608215332031 -138.8095550537109 34.11579132080078
4156 -93.52485656738281 -138.6804504394531 35.44287109375
4157 -92.88227081298828 -138.9030151367188 34.63760375976562
4158 -92.54608154296875 -139.0253143310547 35.59557723999023
4159 -92.92029571533203 -139.0401306152344 36.12790298461914
4160 -92.37548828125 -139.1762237548828 36.30965423583984
4161 -91.82737731933594 -139.4148101806641 36.01176452636719
4162 -92.35881805419922 -139.1473083496094 34.98111343383789
4163 -91.50112915039062 -139.6401977539062 35.86069869995117
4164 -91.82542419433594 -139.5216522216797 35.26359939575195
4165 -91.02944946289062 -139.7450256347656 34.78733825683594
4166 -91.0537109375 -139.2356567382812 34.1358642578125
4167 -90.29304504394531 -139.8397064208984 34.18095016479492
4168 -89.39629364013672 -140.6144104003906 36.36153793334961
4169 -88.64621734619141 -140.8341064453125 36.13617706298828
4170 -88.50868225097656 -140.8708953857422 36.64252471923828
4171 -88.04019927978516 -140.587646484375 36.74541854858398
4172 -87.76420593261719 -140.6007995605469 36.30604934692383
4173 -87.77735137939453 -139.9548034667969 36.72174072265625
4174 -87.58856201171875 -140.0978698730469 36.17483901977539
4175 -87.58737945556641 -140.5197906494141 35.7530403137207
4176 -87.36891174316406 -139.5867614746094 36.00870513916016
4177 -87.01697540283203 -140.1136016845703 35.49644088745117
4178 -87.32620239257812 -140.4706726074219 35.40364074707031
4179 -86.62261962890625 -140.1457366943359 35.24936676025391
4180 -86.69526672363281 -140.2806396484375 34.8770751953125
4181 -86.15334320068359 -139.9689178466797 35.11776733398438
4182 -85.96580505371094 -139.8885803222656 34.83123779296875
4183 -85.46612548828125 -139.5422973632812 35.18009567260742
4184 -85.44448852539062 -138.4020690917969 34.98366928100586
4185 -85.82179260253906 -137.9618835449219 35.09918212890625
4186 -86.30282592773438 -137.9935302734375 35.44007110595703
4187 -86.56242370605469 -136.5559844970703 35.59748458862305
4188 -87.15340423583984 -138.0908813476562 35.83930969238281
4189 -87.24203491210938 -136.5110473632812 36.51272964477539
4190 -87.12767028808594 -135.6927947998047 36.58149337768555
4191 -87.66161346435547 -136.1131591796875 37.05072784423828
4192 -87.61466979980469 -137.2819213867188 36.7087287902832
4193 -88.45279693603516 -137.1028137207031 37.37003707885742
4194 -88.44282531738281 -137.73388671875 37.20369720458984
4195 -89.37617492675781 -138.6952819824219 37.82381439208984
4196 -89.58588409423828 -138.2102661132812 38.02849960327148
4197 -89.78668212890625 -138.6164245605469 38.26232147216797
4198 -89.84447479248047 -137.5635681152344 38.36614608764648
4199 -90.16802215576172 -138.3238372802734 39.08050155639648
4200 -90.85504150390625 -137.3796081542969 39.57925033569336
4201 -90.29435729980469 -137.0164489746094 39.20945739746094
4202 -90.59551239013672 -136.6506805419922 39.56838989257812
4203 -91.28162384033203 -137.2839660644531 40.04485702514648
4204 -91.91314697265625 -136.5228881835938 41.80782699584961
4205 -91.61820220947266 -135.5939483642578 41.70652008056641
4206 -92.17656707763672 -135.8841857910156 42.17029190063477
4207 -99.29924011230469 -119.3843765258789 36.84185409545898
4208 -99.33229064941406 -119.4253387451172 40.0461540222168
4209 -99.32110595703125 -119.4747772216797 38.99706268310547
4210 -99.04489135742188 -135.4107055664062 40.46831893920898
4211 -99.35002899169922 -118.0571365356445 52.01423263549805
4212 -99.16352081298828 -134.8175659179688 54.41389846801758
4213 -98.83290863037109 -133.7749633789062 54.26030731201172
4214 -99.51891326904297 -135.8697967529297 55.32671737670898
4215 -99.65562438964844 -134.14306640625 56.12236404418945
4216 -98.96262359619141 -123.0399169921875 55.61227035522461
4217 -99.05141448974609 -125.3854141235352 57.26826858520508
4218 -98.78461456298828 -125.7001266479492 57.56237030029297
4219 -99.48879241943359 -131.5855255126953 58.23467254638672
4220 -99.57255554199219 -129.8761444091797 59.87194061279297
4221 -98.84415435791016 -129.1112670898438 59.82126998901367
4222 -99.50003051757812 -129.3749389648438 60.22073364257812
4223 -99.21357727050781 -136.9212341308594 66.63836669921875
4224 -99.34780883789062 -136.5060272216797 66.51055145263672
4225 -99.07736968994141 -136.6926422119141 67.22625732421875
4226 -98.90953826904297 -137.0601654052734 68.61798095703125
4227 -98.57609558105469 -137.2667999267578 69.04719543457031
4228 -98.04099273681641 -137.5420379638672 69.18022155761719
4229 -98.60368347167969 -136.4769134521484 69.41939544677734
4230 -99.51861572265625 -135.3686676025391 68.32432556152344
4231 -99.13485717773438 -134.5534057617188 70.12831115722656
4232 -99.18212127685547 -133.1933746337891 71.30886077880859
4233 -99.40931701660156 -133.0307312011719 71.13327789306641
4234 -99.45226287841797 -132.8991851806641 70.87096405029297
4235 -99.06629180908203 -132.6052551269531 71.40503692626953
4236 -98.50550079345703 -132.9650573730469 72.06970977783203
4237 -96.79177856445312 -135.2041473388672 73.61870574951172
4238 -98.54570770263672 -129.5847930908203 72.48804473876953
4239 -98.80494689941406 -129.7495422363281 71.9735107421875
4240 -98.56059265136719 -128.9654388427734 72.22167205810547
4241 -98.35391235351562 -137.8598175048828 70.88701629638672
4242 -98.52851104736328 -138.0258483886719 70.31169891357422
4243 -98.53391265869141 -136.02880859375 71.14579772949219
4244 -98.49891662597656 -136.1105041503906 70.58038330078125
4245 -98.68609619140625 -135.8339233398438 70.86802673339844
4246 -98.66687774658203 -135.3709259033203 71.52678680419922
4247 -98.26128387451172 -136.0391387939453 71.80128479003906
4248 -96.77604675292969 -137.8028717041016 71.75730133056641
4249 -96.17498016357422 -137.3063507080078 72.34673309326172
4250 -96.18688201904297 -138.1654968261719 71.86773681640625
4251 -95.54409790039062 -137.8215637207031 72.26991271972656
4252 -95.28385925292969 -138.3881225585938 71.96540832519531
4253 -95.62094879150391 -138.7147369384766 71.93121337890625
4254 -94.96520233154297 -139.0053253173828 71.92121887207031
4255 -94.72044372558594 -139.1174011230469 72.32596588134766
4256 -94.55072784423828 -138.9985046386719 72.39500427246094
4257 -94.84790802001953 -138.9889526367188 73.01548004150391
4258 -94.71080780029297 -138.6330871582031 72.65750122070312
4259 -94.87790679931641 -138.63720703125 73.16144561767578
4260 -95.56015014648438 -138.0884399414062 73.58203887939453
4261 -95.02386474609375 -137.9696350097656 73.05435943603516
4262 -95.47880554199219 -137.3717346191406 73.43243408203125
4263 -96.49542999267578 -136.1666412353516 74.58082580566406
4264 -96.55457305908203 -136.3555603027344 75.11794281005859
4265 -96.72589874267578 -136.5224761962891 74.80823516845703
4266 -96.75794982910156 -137.0061645507812 74.79273223876953
4267 -97.10620880126953 -137.3404693603516 74.44137573242188
4268 -99.65096282958984 -119.2136535644531 71.18663787841797
4269 -99.439208984375 -119.3072052001953 71.84561920166016
4270 -98.68794250488281 -118.082275390625 72.8590087890625
4271 -98.91986083984375 -118.4837036132812 72.96979522705078
4272 -99.49175262451172 -121.2252655029297 72.5982666015625
4273 -99.38949584960938 -120.2065505981445 72.73017883300781
4274 -99.34266662597656 -120.9138336181641 73.11871337890625
4275 -98.63750457763672 -120.7411804199219 73.63297271728516
4276 -98.18656158447266 -120.4536437988281 74.09640502929688
4277 -98.39019775390625 -121.276611328125 73.88604736328125
4278 -98.06418609619141 -120.9573669433594 74.37434387207031
4279 -98.07169342041016 -121.4955291748047 74.39960479736328
4280 -98.12393188476562 -121.9783554077148 74.30037689208984
4281 -97.53561401367188 -121.8927841186523 75.07255554199219
4282 -97.44851684570312 -121.6539306640625 75.49990081787109
4283 -98.96718597412109 -117.4589157104492 70.76592254638672
4284 -99.32827758789062 -123.7356262207031 71.91875457763672
4285 -98.90252685546875 -117.6796417236328 72.34004974365234
4286 -98.94642639160156 -117.9281005859375 72.88045501708984
4287 -98.90854644775391 -119.0108795166016 75.33322906494141
4288 -99.28910064697266 -132.8480224609375 78.75987243652344
4289 -99.11812591552734 -123.7771453857422 78.88419342041016
4290 -98.78313446044922 -124.3957824707031 79.3634033203125
4291 -99.04885101318359 -124.84765625 79.69129943847656
4292 -99.11719512939453 -125.546630859375 79.98644256591797
4293 -99.48801422119141 -127.2788619995117 80.12767791748047
4294 -99.05042266845703 -126.1106414794922 80.12926483154297
4295 -98.84944152832031 -126.4535980224609 80.27854919433594
4296 -98.61704254150391 -126.1395568847656 80.59526824951172
4297 -99.20255279541016 -122.1585159301758 24.33329200744629
4298 -98.80861663818359 -130.3144226074219 26.5108470916748
4299 -98.35489654541016 -131.9937896728516 27.98897743225098
4300 -98.19602966308594 -132.6328125 28.83630752563477
4301 -98.86199188232422 -134.4007720947266 31.1165885925293
4302 -98.41021728515625 -133.3526458740234 29.8510856628418
4303 -98.12432861328125 -133.7267150878906 30.46350860595703
4304 -96.60308837890625 -134.4183654785156 30.36818695068359
4305 -96.18959045410156 -133.9444580078125 29.50052642822266
4306 -95.91870880126953 -134.5016326904297 29.79611206054688
4307 -95.28945922851562 -134.0689849853516 29.34026718139648
4308 -95.60196685791016 -133.541748046875 29.02585983276367
4309 -94.78721618652344 -133.6299285888672 28.89308547973633
4310 -99.27131652832031 -134.3397064208984 34.53890228271484
4311 -99.26612091064453 -134.4617919921875 36.12455749511719
4312 -98.79768371582031 -118.9814300537109 36.1819953918457
4313 -98.72257995605469 -118.3899917602539 41.9964485168457
4314 -98.45469665527344 -118.0760269165039 42.01897811889648
4315 -97.65277099609375 -117.6885223388672 44.53958129882812
4316 -97.58010864257812 -117.7725143432617 43.7230224609375
4317 -98.14820098876953 -117.6387023925781 44.71137619018555
4318 -97.61861419677734 -117.6788482666016 45.27251815795898
4319 -98.28921508789062 -117.7304382324219 45.9832878112793
4320 -97.54978179931641 -117.7794036865234 46.13139724731445
4321 -96.6654052734375 -118.5860900878906 46.40984725952148
4322 -96.33437347412109 -119.0998611450195 46.8443717956543
4323 -96.14002990722656 -118.7844390869141 46.21489334106445
4324 -95.35726165771484 -119.0390090942383 45.74109268188477
4325 -95.53882598876953 -118.7146453857422 45.54866790771484
4326 -96.1839599609375 -118.1569213867188 45.0699348449707
4327 -95.73374938964844 -118.2463684082031 44.43585205078125
4328 -96.20502471923828 -118.0062408447266 44.25957870483398
4329 -96.89810180664062 -117.7392883300781 44.16691207885742
4330 -96.37943267822266 -117.8801116943359 43.73581314086914
4331 -96.51472473144531 -117.7398529052734 43.49635696411133
4332 -98.92852783203125 -117.6133651733398 48.40764236450195
4333 -98.21924591064453 -117.9439544677734 48.42547607421875
4334 -98.55213165283203 -117.9280700683594 47.72454071044922
4335 -97.70589447021484 -118.0201721191406 46.76968765258789
4336 -97.76314544677734 -118.3032608032227 47.44723892211914
4337 -97.02359008789062 -118.253776550293 46.44318389892578
4338 -98.40115356445312 -118.0527496337891 49.00740814208984
4339 -98.71882629394531 -118.6394271850586 50.30768585205078
4340 -98.96560668945312 -118.6537017822266 51.38034820556641
4341 -99.05150604248047 -119.7843933105469 52.42510223388672
4342 -98.94371032714844 -119.302001953125 52.00377655029297
4343 -99.11241912841797 -120.3226470947266 52.70303726196289
4344 -98.61372375488281 -120.8346099853516 52.29140090942383
4345 -98.87532806396484 -121.2467346191406 52.78607559204102
4346 -99.15090942382812 -134.0640258789062 54.72783660888672
4347 -98.42181396484375 -123.4026947021484 55.27184295654297
4348 -98.145263671875 -124.2112884521484 55.40288162231445
4349 -98.09883117675781 -123.7463302612305 54.9107551574707
4350 -97.96336364746094 -123.7205505371094 54.2777214050293
4351 -97.72823333740234 -124.3226547241211 55.1025276184082
4352 -96.83885192871094 -123.5930252075195 53.02840805053711
4353 -97.47158050537109 -124.1361083984375 54.17492294311523
4354 -96.6123046875 -123.974983215332 53.44710922241211
4355 -96.17262268066406 -124.1264495849609 53.12210845947266
4356 -95.17578125 -123.7678756713867 51.48687744140625
4357 -95.45102691650391 -124.24755859375 52.06820297241211
4358 -94.80583190917969 -124.4287872314453 52.00138092041016
4359 -93.52117156982422 -125.0920104980469 51.67100524902344
4360 -93.66192626953125 -124.6019058227539 50.83774948120117
4361 -94.08822631835938 -124.6521911621094 51.6214599609375
4362 -93.82347869873047 -124.9937973022461 52.13727569580078
4363 -94.93582916259766 -124.8229675292969 52.59072875976562
4364 -94.44823455810547 -125.2618865966797 52.58298492431641
4365 -99.16668701171875 -132.1198883056641 55.94607162475586
4366 -98.83584594726562 -131.6959381103516 55.77410507202148
4367 -98.99121856689453 -132.1682891845703 55.35034561157227
4368 -98.53528594970703 -131.6027221679688 55.33563995361328
4369 -99.0997314453125 -132.6927337646484 55.16932678222656
4370 -98.41328430175781 -132.2782287597656 54.64217758178711
4371 -99.15237426757812 -131.1473693847656 57.45341873168945
4372 -98.64837646484375 -130.7026672363281 57.07748031616211
4373 -98.98708343505859 -131.4096527099609 56.88341522216797
4374 -98.339111328125 -130.9445190429688 56.4945182800293
4375 -97.61820983886719 -129.8632354736328 56.37371063232422
4376 -97.59477996826172 -130.5472717285156 55.27888107299805
4377 -97.25452423095703 -129.6295623779297 55.69094085693359
4378 -97.20997619628906 -129.9541015625 55.26358032226562
4379 -96.86187744140625 -129.4790954589844 55.29133224487305
4380 -96.26725006103516 -129.1432342529297 54.46844100952148
4381 -97.06047821044922 -130.5002136230469 54.72259521484375
4382 -96.98825073242188 -130.8638153076172 53.99676132202148
4383 -96.41774749755859 -130.7115173339844 53.37820053100586
4384 -98.50412750244141 -138.1619873046875 66.85398101806641
4385 -98.73257446289062 -137.4141693115234 67.18952178955078
4386 -98.67975616455078 -137.8196716308594 67.967529296875
4387 -98.28803253173828 -138.2425842285156 67.26508331298828
4388 -98.28303527832031 -138.4184875488281 67.91077423095703
4389 -98.12969970703125 -138.7617492675781 68.28997039794922
4390 -98.26043701171875 -138.7553253173828 68.62728881835938
4391 -99.20552825927734 -135.8512115478516 69.16175842285156
4392 -98.77150726318359 -135.0918273925781 70.41941070556641
4393 -98.71392059326172 -135.5174713134766 70.01219940185547
4394 -98.52832794189453 -136.0632171630859 69.92118072509766
4395 -98.55707550048828 -135.7586975097656 70.05162811279297
4396 -98.7132568359375 -132.0660095214844 72.00776672363281
4397 -99.35175323486328 -132.2042236328125 71.00581359863281
4398 -99.13149261474609 -126.9013519287109 71.64554595947266
4399 -99.40769958496094 -128.453369140625 71.08083343505859
4400 -99.14073181152344 -127.8937530517578 71.63893127441406
4401 -99.26671600341797 -124.3169708251953 71.69929504394531
4402 -98.53180694580078 -125.4827117919922 72.59661865234375
4403 -98.14108276367188 -125.9530944824219 73.56318664550781
4404 -98.13752746582031 -125.3724365234375 73.60698699951172
4405 -97.54981231689453 -125.6562042236328 74.23847961425781
4406 -97.20219421386719 -124.978645324707 75.27396392822266
4407 -97.44715118408203 -124.7265930175781 74.95557403564453
4408 -97.14463806152344 -124.3485565185547 75.57966613769531
4409 -97.49761199951172 -124.0775604248047 74.93186950683594
4410 -98.36174774169922 -124.8746032714844 73.28359222412109
4411 -98.56166076660156 -124.5670776367188 72.85945892333984
4412 -98.64127349853516 -123.850471496582 73.04513549804688
4413 -98.11124420166016 -124.4074249267578 74.01407623291016
4414 -97.81055450439453 -124.2507934570312 74.4566650390625
4415 -99.11354827880859 -119.0130462646484 72.81573486328125
4416 -98.57644653320312 -121.8519897460938 73.65786743164062
4417 -99.20652008056641 -120.3760452270508 73.06838989257812
4418 -98.81343841552734 -119.1729736328125 73.23954772949219
4419 -98.09197235107422 -118.9293212890625 73.63729095458984
4420 -98.03047943115234 -118.2756195068359 73.20819854736328
4421 -97.71209716796875 -117.8762512207031 73.35231781005859
4422 -97.19894409179688 -117.86474609375 74.13597106933594
4423 -97.17441558837891 -118.1571960449219 74.21392822265625
4424 -97.29756164550781 -117.7237243652344 74.26192474365234
4425 -97.03321838378906 -117.8424987792969 74.46773529052734
4426 -97.26073455810547 -117.7431335449219 74.68047332763672
4427 -97.71254730224609 -117.9045867919922 74.90848541259766
4428 -99.06793212890625 -135.5074768066406 76.94954681396484
4429 -98.08688354492188 -135.7257690429688 77.40393829345703
4430 -97.95140075683594 -136.0784454345703 76.95728302001953
4431 -98.31326293945312 -134.1187896728516 78.62793731689453
4432 -97.21439361572266 -134.9206085205078 78.53580474853516
4433 -97.96002960205078 -134.817626953125 78.18624877929688
4434 -97.69585418701172 -135.326904296875 77.68264770507812
4435 -96.01689910888672 -135.9549560546875 78.04639434814453
4436 -96.47708129882812 -135.6733245849609 78.10398101806641
4437 -96.13735198974609 -135.7306976318359 77.66553497314453
4438 -95.72651672363281 -135.6973876953125 77.62953948974609
4439 -95.61473083496094 -135.9222412109375 78.10472106933594
4440 -95.50895690917969 -135.7550354003906 77.96466064453125
4441 -95.32608795166016 -135.01025390625 77.99627685546875
4442 -95.11965942382812 -135.677001953125 78.15612030029297
4443 -94.57344818115234 -135.353515625 78.40846252441406
4444 -94.77323150634766 -132.3967895507812 78.21213531494141
4445 -95.24457550048828 -133.1172180175781 77.95724487304688
4446 -95.28490447998047 -132.1878662109375 77.61391448974609
4447 -96.69438934326172 -130.0423889160156 75.80263519287109
4448 -96.14517974853516 -130.947265625 76.36356353759766
4449 -96.69959259033203 -130.7653656005859 75.75394439697266
4450 -97.53478240966797 -130.5263671875 74.5400390625
4451 -97.80465698242188 -130.0614013671875 74.20913696289062
4452 -97.65465545654297 -129.5995330810547 74.38672637939453
4453 -97.42705535888672 -129.4410552978516 74.7874755859375
4454 -97.35275268554688 -128.1141510009766 74.94599151611328
4455 -97.17638397216797 -129.2951354980469 75.27609252929688
4456 -96.69525909423828 -129.0932769775391 75.78031158447266
4457 -96.40665435791016 -128.7328338623047 75.86062622070312
4458 -96.30416870117188 -129.2436065673828 76.12007904052734
4459 -95.90104675292969 -128.9950561523438 76.56903839111328
4460 -95.94007110595703 -127.8924560546875 76.51904296875
4461 -96.0784912109375 -127.0740356445312 76.47811889648438
4462 -95.89136505126953 -126.9349365234375 76.84539794921875
4463 -95.93871307373047 -126.2170486450195 76.79322052001953
4464 -96.36015319824219 -125.8703308105469 76.35594177246094
4465 -95.89511871337891 -125.4862289428711 76.86845397949219
4466 -95.63235473632812 -125.2299499511719 77.34002685546875
4467 -95.78098297119141 -124.8797454833984 77.2342529296875
4468 -94.86112976074219 -125.0727844238281 78.12921905517578
4469 -95.59455108642578 -125.6468200683594 77.35581207275391
4470 -97.63646697998047 -133.8021850585938 79.51143646240234
4471 -97.45095062255859 -133.5281677246094 79.97099304199219
4472 -97.79736328125 -132.9023895263672 80.197509765625
4473 -97.05331420898438 -132.43701171875 80.70254516601562
4474 -97.13356781005859 -131.7072143554688 80.92441558837891
4475 -97.90859222412109 -131.6400299072266 80.56523132324219
4476 -97.95143890380859 -132.0939788818359 80.39659118652344
4477 -98.74048614501953 -124.7056427001953 80.01860809326172
4478 -98.31169128417969 -123.9112930297852 79.87091064453125
4479 -98.11311340332031 -129.3441925048828 81.02310943603516
4480 -97.54807281494141 -129.3789367675781 81.41806030273438
4481 -97.13485717773438 -130.0489501953125 81.62184906005859
4482 -96.97053527832031 -129.3557586669922 81.99299621582031
4483 -97.67698669433594 -128.53662109375 81.70120239257812
4484 -97.17887115478516 -128.3813629150391 82.06240844726562
4485 -96.50014495849609 -128.0864715576172 82.43985748291016
4486 -96.70911407470703 -127.2061920166016 82.51251983642578
4487 -95.24234771728516 -125.3145446777344 83.39067077636719
4488 -95.2838134765625 -126.0724639892578 83.3614501953125
4489 -94.84068298339844 -125.7697906494141 83.82205200195312
4490 -94.27533721923828 -125.3874053955078 84.40370178222656
4491 -94.65276336669922 -124.753791809082 83.75548553466797
4492 -94.39826202392578 -124.8469772338867 84.26963806152344
4493 -93.76423645019531 -124.5263214111328 84.66119384765625
4494 -93.10613250732422 -123.9886016845703 85.58580780029297
4495 -92.97519683837891 -123.422477722168 85.51796722412109
4496 -93.40732574462891 -123.3143157958984 84.60794067382812
4497 -92.85820007324219 -122.7082443237305 85.1181640625
4498 -92.60984802246094 -121.8861541748047 85.23136138916016
4499 -92.21755218505859 -121.7675170898438 85.64714050292969
4500 -92.48441314697266 -121.1632995605469 85.26448059082031
4501 -91.88287353515625 -120.7870864868164 85.84625244140625
4502 -92.11534118652344 -120.8035125732422 85.57288360595703
4503 -91.83990478515625 -121.2141876220703 86.38993072509766
4504 -91.88400268554688 -120.8628082275391 86.40114593505859
4505 -91.921875 -120.5421905517578 85.89543151855469
4506 -91.95013427734375 -120.3304214477539 86.58058166503906
4507 -91.81791687011719 -119.0596618652344 87.71006011962891
4508 -92.31227874755859 -119.8569641113281 87.54549407958984
4509 -91.81117248535156 -119.5273895263672 88.03563690185547
4510 -91.14917755126953 -119.2922439575195 88.90934753417969
4511 -91.31374359130859 -119.2935333251953 88.62114715576172
4512 -91.43088531494141 -119.9196014404297 88.45789337158203
4513 -91.07376098632812 -119.8306884765625 89.29487609863281
4514 -91.34805297851562 -120.4005432128906 88.73065185546875
4515 -91.02283477783203 -120.6030578613281 89.13800048828125
4516 -91.27833557128906 -120.9538726806641 88.8460693359375
4517 -91.67718505859375 -121.465087890625 88.721435546875
4518 -91.00169372558594 -121.1724548339844 89.35062408447266
4519 -90.41159820556641 -121.5570068359375 90.92768859863281
4520 -90.73291778564453 -121.9623565673828 89.89511108398438
4521 -90.60057830810547 -122.2600708007812 90.609130859375
4522 -90.47724914550781 -122.3302993774414 91.55750274658203
4523 -90.36286926269531 -121.9604721069336 91.60566711425781
4524 -90.64317321777344 -122.8379516601562 90.97265625
4525 -90.46434020996094 -122.8109588623047 91.66693115234375
4526 -90.52833557128906 -123.4750747680664 91.80074310302734
4527 -89.44700622558594 -122.8106079101562 92.85758209228516
4528 -89.55175018310547 -122.5079498291016 92.5599365234375
4529 -89.91465759277344 -123.3335113525391 92.43778228759766
4530 -99.1253662109375 -125.2807312011719 23.77212524414062
4531 -99.15609741210938 -125.2809448242188 23.54815483093262
4532 -98.89940643310547 -125.7132720947266 23.33291244506836
4533 -98.91335296630859 -125.1397018432617 23.06092262268066
4534 -98.42442321777344 -126.0192260742188 22.98147201538086
4535 -98.15219116210938 -125.6825256347656 22.51870536804199
4536 -98.00150299072266 -126.1330642700195 22.65151977539062
4537 -97.89334106445312 -126.6342926025391 22.77277946472168
4538 -97.98361206054688 -126.9348831176758 22.9217529296875
4539 -97.17364501953125 -127.4772491455078 22.90215492248535
4540 -96.96251678466797 -127.0595703125 22.7229118347168
4541 -96.27838897705078 -127.3301467895508 22.75091743469238
4542 -95.94432830810547 -128.6242980957031 22.80147743225098
4543 -96.04306793212891 -128.1410980224609 22.75715255737305
4544 -95.26393890380859 -128.1770477294922 22.63401412963867
4545 -94.71708679199219 -128.8379974365234 22.46183776855469
4546 -95.12923431396484 -129.4029846191406 22.65228652954102
4547 -94.6884765625 -129.5172119140625 22.50774002075195
4548 -94.69026184082031 -130.4114227294922 22.65382194519043
4549 -94.97412109375 -131.3730773925781 22.78594017028809
4550 -94.37301635742188 -132.0295715332031 22.94495391845703
4551 -94.63965606689453 -132.3210754394531 23.36117362976074
4552 -94.10054016113281 -132.7979431152344 23.31997489929199
4553 -93.83497619628906 -132.4838562011719 22.96518707275391
4554 -93.09669494628906 -133.1831359863281 23.22818183898926
4555 -94.04549407958984 -133.2942352294922 23.70803642272949
4556 -94.09474945068359 -133.3163909912109 24.18973159790039
4557 -94.30854797363281 -133.0185546875 23.81952667236328
4558 -94.54946899414062 -132.7629699707031 24.3692512512207
4559 -94.89996337890625 -132.5165710449219 23.92621040344238
4560 -95.65909576416016 -131.4601898193359 23.56038856506348
4561 -95.482421875 -131.842529296875 23.76198387145996
4562 -96.11875152587891 -131.55322265625 24.42185401916504
4563 -95.92212677001953 -131.1838684082031 23.52249336242676
4564 -96.30554962158203 -130.8177185058594 23.84625816345215
4565 -99.16415405273438 -122.7598876953125 23.59951972961426
4566 -99.13301849365234 -122.2204055786133 23.93239593505859
4567 -99.20747375488281 -124.5420684814453 23.92181015014648
4568 -98.95611572265625 -126.4848403930664 24.03032875061035
4569 -98.24880981445312 -127.2473297119141 23.12334060668945
4570 -98.66390991210938 -126.5111236572266 23.28885078430176
4571 -98.75448608398438 -122.8537292480469 22.8891544342041
4572 -98.52249145507812 -122.0558776855469 23.07919502258301
4573 -98.89962005615234 -121.6961669921875 24.07794570922852
4574 -98.04336547851562 -121.2420349121094 23.48659133911133
4575 -98.47593688964844 -121.2679290771484 24.19562339782715
4576 -97.74306488037109 -120.6316833496094 23.7469596862793
4577 -97.56298828125 -121.1398391723633 23.03568649291992
4578 -97.38796234130859 -120.5374603271484 23.28848648071289
4579 -97.16248321533203 -119.9831848144531 23.79424858093262
4580 -96.75071716308594 -120.2868499755859 23.19350242614746
4581 -96.94239044189453 -120.5925750732422 22.98341941833496
4582 -97.07026672363281 -121.1640396118164 22.65430450439453
4583 -96.51216888427734 -121.4341888427734 22.67881393432617
4584 -97.03485870361328 -121.5962600708008 22.48775291442871
4585 -97.0185546875 -122.6500701904297 22.18706512451172
4586 -97.65206909179688 -122.4044494628906 22.23111534118652
4587 -97.70696258544922 -122.7792205810547 22.0247859954834
4588 -97.41493988037109 -123.106575012207 22.18027496337891
4589 -96.47636413574219 -123.0018005371094 22.27639579772949
4590 -96.43840026855469 -123.3508911132812 22.4168586730957
4591 -97.16439819335938 -123.4937896728516 22.40647888183594
4592 -97.74408721923828 -123.3402557373047 22.24121856689453
4593 -98.01744079589844 -123.5865020751953 22.42402839660645
4594 -98.3668212890625 -123.3831558227539 22.53945732116699
4595 -97.92838287353516 -122.7350311279297 22.26442527770996
4596 -98.62630462646484 -124.5353546142578 22.48780250549316
4597 -98.65195465087891 -124.1023406982422 22.53068542480469
4598 -98.73857879638672 -123.5751342773438 22.79108619689941
4599 -98.04783630371094 -123.9707412719727 22.44512367248535
4600 -97.14274597167969 -124.2162094116211 22.458984375
4601 -99.13966369628906 -123.4968414306641 23.50395774841309
4602 -99.10775756835938 -121.9247817993164 24.59420013427734
4603 -98.38495635986328 -121.2251586914062 25.23157119750977
4604 -97.80487823486328 -120.4297485351562 24.67344665527344
4605 -98.11299133300781 -120.8411102294922 24.3589973449707
4606 -97.79045867919922 -120.439567565918 25.15951156616211
4607 -97.32829284667969 -119.9064331054688 25.04558753967285
4608 -97.78273773193359 -120.2372283935547 25.81378555297852
4609 -97.79079437255859 -119.8448638916016 26.26950836181641
4610 -97.68881988525391 -119.2612075805664 26.82025527954102
4611 -97.4654541015625 -119.1495056152344 26.51594734191895
4612 -97.51536560058594 -119.0798568725586 26.98136711120605
4613 -98.87441253662109 -121.7382965087891 25.28273391723633
4614 -98.79027557373047 -128.6995239257812 25.59701347351074
4615 -98.30471801757812 -120.087646484375 26.55562400817871
4616 -98.25111389160156 -120.6319274902344 25.92136001586914
4617 -98.41714477539062 -130.8087158203125 26.59270286560059
4618 -98.05100250244141 -130.3122863769531 26.14811134338379
4619 -98.91440582275391 -119.571044921875 27.40645790100098
4620 -98.55580902099609 -118.4238586425781 30.45623016357422
4621 -98.42166900634766 -118.3438568115234 30.79586791992188
4622 -98.60666656494141 -134.6427459716797 31.16509628295898
4623 -98.18404388427734 -134.7789916992188 31.31166458129883
4624 -97.39649200439453 -133.9689178466797 30.49740600585938
4625 -97.50448608398438 -134.6035766601562 31.05359268188477
4626 -97.31924438476562 -135.1180419921875 31.36532211303711
4627 -98.73228454589844 -134.5485687255859 33.05312728881836
4628 -98.38105773925781 -134.7890777587891 33.00041961669922
4629 -98.66081237792969 -134.563720703125 33.73240661621094
4630 -98.42413330078125 -134.6715087890625 34.10092544555664
4631 -97.58678436279297 -135.0305938720703 34.42440032958984
4632 -98.45806121826172 -119.171501159668 37.47148513793945
4633 -98.88304138183594 -119.3986587524414 37.59413909912109
4634 -98.985595703125 -119.3936767578125 38.47992706298828
4635 -98.61747741699219 -119.4120330810547 39.04502487182617
4636 -98.68505859375 -119.4441986083984 39.73110198974609
4637 -98.09015655517578 -119.4107208251953 39.29885864257812
4638 -98.02880096435547 -119.4508056640625 39.7769660949707
4639 -97.66012573242188 -119.3414764404297 39.43130874633789
4640 -97.820068359375 -119.2457122802734 39.10512542724609
4641 -97.50154876708984 -118.9688262939453 39.36929321289062
4642 -97.41786956787109 -119.0266418457031 39.79766464233398
4643 -97.72270965576172 -119.3722381591797 39.94551086425781
4644 -97.43255615234375 -118.4557037353516 40.48039627075195
4645 -98.44506072998047 -118.9912261962891 36.61975860595703
4646 -97.39543914794922 -118.6877136230469 37.57453536987305
4647 -97.15583038330078 -117.8990325927734 37.24207305908203
4648 -97.52939605712891 -118.2027130126953 36.74374771118164
4649 -97.11284637451172 -117.6356658935547 36.73719024658203
4650 -96.69925689697266 -116.9227905273438 36.36863327026367
4651 -96.4378662109375 -116.7501525878906 35.80628204345703
4652 -96.27184295654297 -116.3758087158203 36.18614196777344
4653 -96.4261474609375 -116.5747528076172 37.23653793334961
4654 -98.17901611328125 -135.6003265380859 37.84806823730469
4655 -97.81685638427734 -135.8746337890625 37.5598030090332
4656 -97.37593841552734 -135.86865234375 38.703857421875
4657 -97.64259338378906 -136.0733032226562 40.03042221069336
4658 -96.51625061035156 -136.3189392089844 38.83364868164062
4659 -96.59452819824219 -136.5269012451172 39.69931030273438
4660 -96.17461395263672 -136.8721923828125 39.55351638793945
4661 -95.88682556152344 -137.3717193603516 39.5880012512207
4662 -95.87726593017578 -137.5205688476562 40.37724304199219
4663 -95.04913330078125 -138.0871887207031 38.47947311401367
4664 -95.21474456787109 -137.7759399414062 38.03611755371094
4665 -94.81493377685547 -138.1789398193359 38.01625823974609
4666 -94.34603881835938 -138.6680603027344 37.87208938598633
4667 -94.70728302001953 -138.0331420898438 37.32812881469727
4668 -93.99410247802734 -138.8071594238281 36.89259338378906
4669 -94.44546508789062 -138.1265411376953 36.53157043457031
4670 -93.70673370361328 -138.8565368652344 36.38409042358398
4671 -93.02310943603516 -139.3547515869141 36.76807403564453
4672 -93.63130187988281 -139.1278686523438 37.25749206542969
4673 -93.02541351318359 -139.7567749023438 37.59832382202148
4674 -92.38780212402344 -139.7032928466797 36.86068344116211
4675 -92.21873474121094 -140.1666107177734 37.27718734741211
4676 -91.80027008056641 -140.7304077148438 37.69931030273438
4677 -91.86964416503906 -140.1744537353516 37.0501823425293
4678 -91.26813507080078 -140.8251953125 37.38695526123047
4679 -91.22909545898438 -140.8642883300781 38.05197525024414
4680 -90.73225402832031 -140.8024444580078 37.67022705078125
4681 -90.58597564697266 -140.6270446777344 37.30680465698242
4682 -90.17236328125 -140.3229370117188 37.52296829223633
4683 -90.62635040283203 -140.6146392822266 37.9261474609375
4684 -90.05943298339844 -139.8683776855469 37.69826889038086
4685 -90.86988067626953 -140.1813812255859 38.80158233642578
4686 -91.22763824462891 -139.9334716796875 39.55717468261719
4687 -91.41674041748047 -140.5373229980469 39.54990005493164
4688 -91.13762664794922 -140.6787414550781 38.87321853637695
4689 -91.43677520751953 -140.8513031005859 39.24897766113281
4690 -91.31060028076172 -140.8253784179688 38.7525520324707
4691 -91.70787811279297 -140.8429565429688 38.61853790283203
4692 -92.1951904296875 -140.8195648193359 39.33069229125977
4693 -92.58161163330078 -140.5271759033203 39.11088180541992
4694 -92.21271514892578 -140.6020965576172 39.57166290283203
4695 -92.96528625488281 -139.984619140625 39.4623908996582
4696 -93.01435852050781 -140.0599822998047 39.01374816894531
4697 -92.59593200683594 -139.9158477783203 39.91954803466797
4698 -93.63062286376953 -139.4622192382812 39.60762405395508
4699 -93.63553619384766 -139.1603088378906 39.92724990844727
4700 -94.17999267578125 -138.9925231933594 39.79144668579102
4701 -93.83957672119141 -138.7219543457031 40.26327514648438
4702 -94.51425170898438 -138.7107543945312 40.25505065917969
4703 -94.60158538818359 -138.3692016601562 41.09166717529297
4704 -94.86503601074219 -138.4552764892578 40.56610107421875
4705 -95.68257904052734 -137.6227264404297 41.10962677001953
4706 -95.41450500488281 -138.2159576416016 40.38105392456055
4707 -95.10338592529297 -138.1692810058594 41.19255828857422
4708 -95.23082733154297 -138.0946807861328 41.60525512695312
4709 -94.58821868896484 -138.1941680908203 41.54612731933594
4710 -91.17435455322266 -137.6581878662109 39.84418869018555
4711 -90.73398590087891 -138.620361328125 39.6241569519043
4712 -90.64212799072266 -137.8891906738281 39.55081558227539
4713 -90.24179077148438 -137.5636291503906 39.23273086547852
4714 -97.839599609375 -136.7601318359375 45.21846008300781
4715 -98.41558837890625 -136.7699127197266 44.56444931030273
4716 -98.08843231201172 -136.9366455078125 43.72432327270508
4717 -98.81722259521484 -136.3751525878906 45.38457107543945
4718 -98.38096618652344 -137.8593902587891 47.66390991210938
4719 -98.73988342285156 -117.9107208251953 46.89801025390625
4720 -98.11027526855469 -118.0251693725586 47.22197341918945
4721 -98.3575439453125 -117.9120330810547 46.5541877746582
4722 -97.86551666259766 -137.9443511962891 48.16005706787109
4723 -97.80301666259766 -138.4964141845703 49.18131637573242
4724 -98.70407104492188 -118.3667602539062 49.76804351806641
4725 -98.505859375 -138.4988098144531 50.70261001586914
4726 -98.56935119628906 -131.4164428710938 56.34848022460938
4727 -98.97847747802734 -129.7112579345703 59.53887557983398
4728 -98.77923583984375 -129.6015625 59.3275032043457
4729 -98.54502105712891 -129.0193176269531 59.39920806884766
4730 -98.22138214111328 -138.8560485839844 66.72663879394531
4731 -97.98873901367188 -138.8106689453125 66.90555572509766
4732 -99.00637054443359 -136.956787109375 68.14533996582031
4733 -99.15874481201172 -136.579345703125 68.32342529296875
4734 -99.01225280761719 -136.3856658935547 69.09809875488281
4735 -98.80301666259766 -133.490478515625 71.75516510009766
4736 -98.06845855712891 -134.3543395996094 72.24482727050781
4737 -98.38401031494141 -130.6454162597656 72.86879730224609
4738 -98.52864074707031 -130.1257476806641 72.3758544921875
4739 -98.12764739990234 -130.2434387207031 73.66828918457031
4740 -98.15137481689453 -129.3688201904297 73.76129150390625
4741 -98.38912963867188 -126.8620834350586 72.85620880126953
4742 -98.27062225341797 -126.2851867675781 73.08660125732422
4743 -98.02130126953125 -126.5744934082031 73.46294403076172
4744 -98.104248046875 -127.738410949707 73.44029998779297
4745 -97.82742309570312 -127.5 73.96925354003906
4746 -97.91607666015625 -128.4218444824219 73.80602264404297
4747 -98.13622283935547 -128.8467712402344 73.56346130371094
4748 -97.57499694824219 -129.1241760253906 74.24105072021484
4749 -98.57817077636719 -126.192008972168 72.49251556396484
4750 -98.33610534667969 -125.5497283935547 72.93663787841797
4751 -99.14565277099609 -123.9367065429688 72.31782531738281
4752 -99.04560852050781 -117.9127349853516 73.05758666992188
4753 -98.73873138427734 -120.1167144775391 73.49434661865234
4754 -97.51954650878906 -119.6741638183594 74.46955108642578
4755 -98.46214294433594 -119.7362976074219 73.55829620361328
4756 -98.57450866699219 -117.7225494384766 73.05931091308594
4757 -97.75084686279297 -117.7423095703125 73.49769592285156
4758 -98.09518432617188 -117.8562927246094 72.93550872802734
4759 -98.26358032226562 -117.9505767822266 74.38755035400391
4760 -98.67595672607422 -132.5448913574219 79.07124328613281
4761 -98.22672271728516 -124.2477798461914 80.66417694091797
4762 -98.58439636230469 -124.9195404052734 80.49758911132812
4763 -98.19071197509766 -125.6400299072266 81.41873931884766
4764 -97.74215698242188 -124.2104110717773 81.39804077148438
4765 -97.93205261230469 -123.3781127929688 81.00725555419922
4766 -97.05654144287109 -123.3842239379883 81.93735504150391
4767 -97.34640502929688 -124.1413040161133 81.92646026611328
4768 -96.67625427246094 -123.3740539550781 82.20880889892578
4769 -96.47624969482422 -123.9492797851562 82.34201049804688
4770 -95.78110504150391 -125.4034881591797 83.06700897216797
4771 -96.05854034423828 -126.1436157226562 82.99805450439453
4772 -98.08751678466797 -121.5103149414062 23.04435920715332
4773 -98.45631408691406 -124.9689178466797 22.47389793395996
4774 -98.57586669921875 -127.2973022460938 23.47392654418945
4775 -98.49371337890625 -128.2179412841797 23.98222351074219
4776 -98.32290649414062 -127.8469848632812 23.34189605712891
4777 -98.16463470458984 -128.4714202880859 23.76227378845215
4778 -97.54122924804688 -127.9705963134766 23.02783393859863
4779 -97.60150909423828 -129.0340881347656 23.74831771850586
4780 -98.85272979736328 -131.1567993164062 27.36991882324219
4781 -98.52288818359375 -131.2591705322266 26.92435073852539
4782 -97.86949157714844 -131.4905700683594 26.53400993347168
4783 -96.37461853027344 -131.2223205566406 26.06091117858887
4784 -96.09571075439453 -131.5596923828125 26.71945762634277
4785 -95.42058563232422 -131.4517364501953 26.47469902038574
4786 -95.22702026367188 -131.5460205078125 27.02240180969238
4787 -95.03250122070312 -131.8308563232422 27.49482154846191
4788 -98.17382049560547 -119.3333282470703 27.20199394226074
4789 -98.29592895507812 -119.08447265625 28.09958648681641
4790 -97.65471649169922 -133.3569946289062 29.698974609375
4791 -96.86815643310547 -132.9229278564453 28.65508651733398
4792 -97.94474792480469 -118.0703582763672 30.03778076171875
4793 -98.31790924072266 -118.6085968017578 32.43781280517578
4794 -98.34200286865234 -118.2418212890625 33.85889434814453
4795 -98.49452209472656 -134.7918395996094 34.63591766357422
4796 -98.39909362792969 -134.9510803222656 36.24182510375977
4797 -98.62866973876953 -119.2310485839844 38.33134841918945
4798 -98.50765991210938 -119.3391571044922 40.36040496826172
4799 -98.10181427001953 -119.4323425292969 40.27919387817383
4800 -98.20346069335938 -118.3646240234375 41.44468307495117
4801 -98.28117370605469 -118.0222930908203 42.97882080078125
4802 -97.79200744628906 -117.8663330078125 43.30671310424805
4803 -98.13884735107422 -138.6631622314453 50.75643920898438
4804 -98.59714508056641 -120.1856842041016 51.8327522277832
4805 -97.86492919921875 -134.0258483886719 52.04246139526367
4806 -97.7828369140625 -134.7804565429688 51.82585525512695
4807 -98.5137939453125 -125.4421081542969 56.78396987915039
4808 -97.92822265625 -125.1241607666016 55.83565902709961
4809 -98.12189483642578 -124.5638122558594 55.54683303833008
4810 -98.17171478271484 -129.7378540039062 57.16866683959961
4811 -98.27922058105469 -126.3631896972656 57.98367309570312
4812 -98.30784606933594 -127.2275848388672 58.53163909912109
4813 -98.94384002685547 -137.3196716308594 68.09042358398438
4814 -98.21903991699219 -133.5003356933594 72.69697570800781
4815 -98.68585205078125 -132.4077301025391 71.88326263427734
4816 -98.55205535888672 -127.0108337402344 72.22962188720703
4817 -98.67153167724609 -118.3648986816406 73.08888244628906
4818 -98.1700439453125 -133.6343841552734 78.95214080810547
4819 -98.30812835693359 -132.8764953613281 79.154052734375
4820 -97.85517883300781 -133.9796142578125 78.95131683349609
4821 -98.36515808105469 -130.3347778320312 80.51509857177734
4822 -98.2208251953125 -129.7832641601562 80.92194366455078
4823 -97.771240234375 -130.0691223144531 81.10789489746094
4824 -97.97843170166016 -124.3176345825195 22.39249229431152
4825 -98.02133941650391 -124.6305694580078 22.2301197052002
4826 -97.80025482177734 -124.9880828857422 22.41177558898926
4827 -98.49594879150391 -122.3718566894531 22.56317138671875
4828 -98.62679290771484 -131.7010803222656 27.4671459197998
4829 -97.17208099365234 -117.8881225585938 29.33061981201172
4830 -98.16699981689453 -118.4683837890625 31.47279739379883
4831 -97.64091491699219 -117.9303894042969 31.35037994384766
4832 -98.11928558349609 -135.0962371826172 35.05365371704102
4833 -97.82508850097656 -118.6912384033203 36.82205963134766
4834 -97.86136627197266 -119.1196517944336 37.55899429321289
4835 -97.9691162109375 -118.2238006591797 35.17000198364258
4836 -97.38129425048828 -137.9270629882812 47.89174652099609
4837 -98.03585052490234 -138.6286468505859 49.9138298034668
4838 -97.77297210693359 -138.6163024902344 50.08928298950195
4839 -97.83546447753906 -138.4023284912109 50.88093948364258
4840 -97.61713409423828 -138.3738708496094 50.21920013427734
4841 -97.85944366455078 -137.8030548095703 51.4441032409668
4842 -97.65189361572266 -137.7575225830078 50.65758895874023
4843 -98.09227752685547 -118.3812561035156 49.08187103271484
4844 -98.37728118896484 -119.1421356201172 50.35519027709961
4845 -98.45938110351562 -136.2719421386719 52.11624145507812
4846 -98.25234222412109 -135.9854125976562 52.08060455322266
4847 -97.59909057617188 -136.1223754882812 51.49447250366211
4848 -97.59996032714844 -134.974365234375 51.48310470581055
4849 -98.44811248779297 -131.1724853515625 55.74455642700195
4850 -98.09432983398438 -131.1457824707031 55.13157653808594
4851 -97.39167022705078 -131.2936401367188 54.26126861572266
4852 -97.81197357177734 -131.6626281738281 54.55647659301758
4853 -97.05677795410156 -131.5173797607422 53.29758834838867
4854 -95.76332092285156 -129.9145202636719 52.93347930908203
4855 -95.82823181152344 -130.3774566650391 52.19576263427734
4856 -95.49869537353516 -129.7884063720703 52.25695037841797
4857 -95.48395538330078 -129.2075347900391 53.3682861328125
4858 -95.11006164550781 -128.9130249023438 53.07638549804688
4859 -94.98644256591797 -128.5495300292969 53.29232406616211
4860 -94.62937164306641 -126.6905975341797 53.68567276000977
4861 -94.81056213378906 -127.1464080810547 53.84076309204102
4862 -94.42393493652344 -127.4187927246094 53.17844390869141
4863 -94.44271850585938 -126.3535461425781 53.24789428710938
4864 -93.07247924804688 -125.4701995849609 51.4559211730957
4865 -93.56314086914062 -125.7339324951172 52.35136795043945
4866 -92.780029296875 -125.7679748535156 51.38291549682617
4867 -92.87181091308594 -125.234992980957 50.93095779418945
4868 -92.72605895996094 -124.9286804199219 50.51721572875977
4869 -92.58119964599609 -124.53662109375 49.92101287841797
4870 -93.11544799804688 -124.4764862060547 50.1713981628418
4871 -98.34238433837891 -125.225341796875 56.08721923828125
4872 -98.14259338378906 -125.9369964599609 57.4257926940918
4873 -97.36211395263672 -126.0770797729492 56.29484176635742
4874 -97.58589935302734 -126.2024230957031 56.7121467590332
4875 -97.44532775878906 -126.6107559204102 56.91168975830078
4876 -96.14021301269531 -128.1485137939453 54.98818969726562
4877 -96.46784210205078 -127.8725128173828 55.53648376464844
4878 -96.62590789794922 -128.616455078125 55.50331878662109
4879 -96.34831237792969 -128.86328125 55.13256072998047
4880 -98.47777557373047 -138.4839019775391 69.02635955810547
4881 -97.85237121582031 -138.3494567871094 69.77597045898438
4882 -98.05789184570312 -138.1593170166016 70.16319274902344
4883 -97.63744354248047 -138.1883850097656 70.09403991699219
4884 -97.51573181152344 -138.3686676025391 69.72090911865234
4885 -97.55810546875 -137.9584350585938 70.15899658203125
4886 -97.51480865478516 -138.0498962402344 69.31098937988281
4887 -97.87447357177734 -137.409423828125 69.69860076904297
4888 -98.22945404052734 -136.7543182373047 69.73077392578125
4889 -97.54103851318359 -134.9704132080078 72.66863250732422
4890 -98.52587890625 -131.7460327148438 72.1767578125
4891 -98.58321380615234 -131.0635070800781 72.37181854248047
4892 -98.36406707763672 -131.1845397949219 73.14614868164062
4893 -98.315185546875 -131.6942138671875 73.19873046875
4894 -98.53830718994141 -132.1851654052734 72.67326354980469
4895 -98.30381011962891 -132.3739929199219 73.47107696533203
4896 -97.83069610595703 -130.5547332763672 74.20353698730469
4897 -98.39363861083984 -129.7362518310547 73.12882232666016
4898 -97.80622100830078 -136.5502014160156 75.66954040527344
4899 -97.21936798095703 -135.5549621582031 77.57280731201172
4900 -98.27886962890625 -120.3536529541016 78.08673858642578
4901 -98.16905212402344 -121.0669403076172 78.28037261962891
4902 -98.01317596435547 -121.0996704101562 78.66819763183594
4903 -96.12564849853516 -120.6996765136719 80.94142150878906
4904 -95.34727478027344 -120.4432220458984 81.45228576660156
4905 -95.79041290283203 -120.388069152832 80.98793792724609
4906 -95.65817260742188 -121.1975860595703 81.51969146728516
4907 -97.20388031005859 -122.8667144775391 81.38451385498047
4908 -97.35317993164062 -122.1514587402344 80.69422149658203
4909 -97.49491119384766 -122.4874954223633 80.62265014648438
4910 -97.96572875976562 -123.0060958862305 80.29821014404297
4911 -98.13149261474609 -123.6500473022461 80.63704681396484
4912 -98.65715789794922 -125.5860595703125 80.51352691650391
4913 -97.5020751953125 -130.7393951416016 81.07594299316406
4914 -96.56141662597656 -132.2527160644531 81.20381164550781
4915 -96.10350036621094 -131.477294921875 82.06173706054688
4916 -95.76222991943359 -132.908935546875 81.385009765625
4917 -96.02185821533203 -133.0397033691406 81.20116424560547
4918 -96.48557281494141 -133.0952758789062 80.73295593261719
4919 -98.45318603515625 -125.9001235961914 80.94413757324219
4920 -98.09870910644531 -126.131103515625 81.83696746826172
4921 -97.89057159423828 -125.5676574707031 81.8070068359375
4922 -97.69064331054688 -126.2793350219727 82.16697692871094
4923 -96.84947204589844 -125.8958053588867 82.45811462402344
4924 -96.93929290771484 -125.3867263793945 82.28190612792969
4925 -96.26161956787109 -125.3548278808594 82.84806060791016
4926 -95.90545654296875 -124.5126800537109 82.92042541503906
4927 -97.97850799560547 -121.9681091308594 22.64912796020508
4928 -98.14083099365234 -120.951416015625 25.28940773010254
4929 -98.11205291748047 -132.1554565429688 27.43941497802734
4930 -97.12866973876953 -131.8857574462891 26.9012393951416
4931 -96.06108856201172 -132.0684814453125 27.5759449005127
4932 -97.11724853515625 -118.1616668701172 28.40195465087891
4933 -96.35832977294922 -117.9454040527344 28.33343505859375
4934 -96.00138092041016 -117.9789123535156 27.30110168457031
4935 -97.81224060058594 -118.0938873291016 34.4179573059082
4936 -96.72265625 -135.6327972412109 35.89182281494141
4937 -96.06682586669922 -136.4064178466797 35.76348876953125
4938 -96.23937225341797 -135.7894897460938 36.48964309692383
4939 -96.71155548095703 -135.5659332275391 36.64717483520508
4940 -96.23370361328125 -135.7349700927734 36.89677429199219
4941 -97.11373901367188 -135.7962951660156 37.01352310180664
4942 -96.42631530761719 -135.968994140625 37.18875503540039
4943 -97.29792022705078 -135.9999389648438 37.645263671875
4944 -98.08694458007812 -119.2599029541016 38.64720153808594
4945 -98.06910705566406 -119.1757888793945 37.70556640625
4946 -97.94190216064453 -136.2526245117188 41.30084228515625
4947 -97.43108367919922 -136.2611541748047 40.96767044067383
4948 -97.54408264160156 -117.6631240844727 41.42559432983398
4949 -97.56513214111328 -117.9518432617188 40.91897964477539
4950 -97.93901824951172 -117.7830352783203 42.06754302978516
4951 -98.13577270507812 -136.701904296875 43.15997314453125
4952 -97.6798095703125 -137.1344604492188 44.50201797485352
4953 -97.68403625488281 -137.1095886230469 44.03989791870117
4954 -97.19725799560547 -137.1863861083984 44.43133926391602
4955 -96.32138824462891 -137.3656158447266 45.20688629150391
4956 -96.66661071777344 -137.4270324707031 44.89408874511719
4957 -96.21512603759766 -137.2045288085938 44.8266487121582
4958 -95.7652587890625 -136.7960510253906 44.83097457885742
4959 -95.40740203857422 -136.4001770019531 44.73028182983398
4960 -95.74724578857422 -136.3558807373047 45.49627685546875
4961 -96.11871337890625 -136.9252777099609 45.42428207397461
4962 -96.27452087402344 -136.8524169921875 45.67448425292969
4963 -95.73820495605469 -135.5159606933594 46.52521133422852
4964 -95.82814025878906 -136.0429077148438 46.30915069580078
4965 -95.69317626953125 -135.7279357910156 45.9769401550293
4966 -95.30580902099609 -134.8064422607422 46.09463882446289
4967 -95.19944000244141 -135.4940643310547 45.30580902099609
4968 -94.68049621582031 -134.5783538818359 45.4721565246582
4969 -94.42500305175781 -135.2157287597656 44.93535232543945
4970 -93.71290588378906 -133.2764129638672 45.20508575439453
4971 -93.68534851074219 -134.5132598876953 44.6961555480957
4972 -97.19029998779297 -137.3365631103516 49.64143371582031
4973 -96.9739990234375 -137.8796844482422 49.31167984008789
4974 -96.61209869384766 -137.1301727294922 49.28802490234375
4975 -97.16748809814453 -136.8119964599609 49.83374786376953
4976 -97.38211822509766 -136.0773468017578 50.76577377319336
4977 -97.21233367919922 -135.4685974121094 50.32199478149414
4978 -97.60952758789062 -120.4972763061523 50.46979904174805
4979 -97.5054931640625 -121.295036315918 51.14858245849609
4980 -97.45032501220703 -121.5344696044922 51.56349563598633
4981 -96.39027404785156 -121.6224670410156 50.35505294799805
4982 -96.54659271240234 -120.8438873291016 49.49184799194336
4983 -97.11606597900391 -120.5930480957031 49.85646057128906
4984 -96.73465728759766 -121.2678833007812 50.32711791992188
4985 -97.50731658935547 -120.0150604248047 49.84795761108398
4986 -98.07624816894531 -138.6084594726562 49.43572998046875
4987 -97.26646423339844 -138.2835083007812 49.12739562988281
4988 -97.56616973876953 -138.6137084960938 49.63170623779297
4989 -97.50776672363281 -137.8054504394531 50.29015350341797
4990 -97.61008453369141 -136.9292907714844 51.19046401977539
4991 -97.84854888916016 -133.4656982421875 52.32645416259766
4992 -97.98042297363281 -125.7007827758789 56.44474029541016
4993 -96.95946502685547 -126.1292114257812 56.12175369262695
4994 -96.64191436767578 -126.7899932861328 55.95146560668945
4995 -96.49163818359375 -126.3856964111328 55.61251831054688
4996 -96.25383758544922 -126.0084686279297 54.74251556396484
4997 -96.16517639160156 -127.0108871459961 54.98634719848633
4998 -95.85204315185547 -126.684814453125 54.63511657714844
4999 -98.38680267333984 -129.1528167724609 58.44637298583984
5000 -97.90998840332031 -138.3642883300781 69.09414672851562
5001 -98.20396423339844 -136.8387451171875 70.45342254638672
5002 -97.99174499511719 -137.2008056640625 70.81034088134766
5003 -98.46390533447266 -136.4869537353516 71.11805725097656
5004 -98.29242706298828 -136.3582000732422 71.41458892822266
5005 -98.48236846923828 -132.4844512939453 72.34258270263672
5006 -97.93727874755859 -133.7354431152344 73.14480590820312
5007 -97.95646667480469 -134.2693328857422 72.52326965332031
5008 -97.56045532226562 -133.9471435546875 73.65544891357422
5009 -96.52116394042969 -135.2792510986328 74.71700286865234
5010 -96.47248077392578 -135.1972351074219 75.38877868652344
5011 -96.4921875 -135.9989166259766 75.27223205566406
5012 -96.15423583984375 -135.9922332763672 76.10768890380859
5013 -96.07402038574219 -135.9533233642578 76.57891082763672
5014 -96.3494873046875 -136.2540283203125 76.84626007080078
5015 -96.57379150390625 -136.8522491455078 76.48117828369141
5016 -98.29853820800781 -132.8683624267578 72.56557464599609
5017 -98.36502838134766 -128.9026947021484 72.87413787841797
5018 -98.42027282714844 -127.5940856933594 73.03784942626953
5019 -98.13127136230469 -130.8295745849609 73.78352355957031
5020 -98.10230255126953 -131.8483123779297 73.81142425537109
5021 -97.86468505859375 -131.9280242919922 74.13274383544922
5022 -97.58269500732422 -131.9192810058594 74.41967010498047
5023 -97.52562713623047 -131.1672821044922 74.74581909179688
5024 -97.17835998535156 -131.3084106445312 75.25492858886719
5025 -97.20209503173828 -131.927978515625 75.026123046875
5026 -97.56747436523438 -126.4442749023438 73.91631317138672
5027 -98.19425964355469 -132.3930969238281 74.00028228759766
5028 -97.17362976074219 -132.9087829589844 75.27555084228516
5029 -97.28998565673828 -132.4331970214844 75.00430297851562
5030 -96.66971588134766 -132.3421325683594 75.5516357421875
5031 -96.25274658203125 -132.2153167724609 76.22690582275391
5032 -96.27500915527344 -132.8909759521484 76.17633056640625
5033 -95.86558532714844 -132.7373504638672 76.63098907470703
5034 -95.61611938476562 -132.5120544433594 76.85713195800781
5035 -95.81987762451172 -133.0048522949219 76.77242279052734
5036 -95.46626281738281 -133.0583953857422 77.44118499755859
5037 -98.09706878662109 -117.75927734375 73.82558441162109
5038 -97.96073150634766 -134.5166625976562 78.37276458740234
5039 -98.10552978515625 -132.6289215087891 79.60417938232422
5040 -97.35832977294922 -126.9810485839844 82.18716430664062
5041 -97.52183532714844 -127.7013092041016 81.87742614746094
5042 -96.13675689697266 -126.8305511474609 82.83077239990234
5043 -97.48770141601562 -121.513313293457 22.61103820800781
5044 -97.67823028564453 -132.1736755371094 27.46371841430664
5045 -97.72946929931641 -119.0668182373047 38.80059051513672
5046 -96.9268798828125 -137.2751312255859 42.10995101928711
5047 -97.12425994873047 -136.9752044677734 41.73661041259766
5048 -96.35346984863281 -137.1432037353516 41.39579772949219
5049 -96.69183349609375 -136.6365203857422 40.96932220458984
5050 -97.16903686523438 -137.0979919433594 45.27880859375
5051 -96.8046875 -137.0074615478516 45.54787063598633
5052 -98.01024627685547 -117.5054626464844 45.04398345947266
5053 -97.24038696289062 -118.8036193847656 47.97417831420898
5054 -97.84791564941406 -120.0573120117188 50.32299041748047
5055 -97.59168243408203 -131.1470794677734 54.64892959594727
5056 -97.50381469726562 -125.0150146484375 55.41397476196289
5057 -96.93070220947266 -125.3414764404297 55.04598999023438
5058 -97.340087890625 -125.2803497314453 55.65498352050781
5059 -96.83920288085938 -125.7496490478516 55.68937683105469
5060 -97.8896484375 -130.480712890625 56.05398178100586
5061 -97.82242584228516 -126.5590744018555 57.69997024536133
5062 -97.83674621582031 -127.3316650390625 58.13706207275391
5063 -97.44378662109375 -127.4316787719727 57.25170516967773
5064 -97.18680572509766 -127.6534729003906 56.76826095581055
5065 -97.95775604248047 -136.9662170410156 71.16337585449219
5066 -98.1800537109375 -133.0502014160156 73.46977233886719
5067 -97.95291900634766 -133.3348999023438 73.79705810546875
5068 -97.34874725341797 -133.5953826904297 74.14012145996094
5069 -97.65342712402344 -132.4269866943359 74.328125
5070 -97.56196594238281 -121.4873428344727 75.00492858886719
5071 -97.44036865234375 -120.9062805175781 75.43183135986328
5072 -97.69364166259766 -120.5491638183594 74.79672241210938
5073 -97.61511993408203 -120.9377288818359 74.98636627197266
5074 -97.31965637207031 -120.8550491333008 75.73265075683594
5075 -97.19208526611328 -120.6161346435547 76.35817718505859
5076 -97.76177215576172 -117.7195358276367 74.47248840332031
5077 -98.06127166748047 -119.8609237670898 77.49738311767578
5078 -97.58375549316406 -119.7493743896484 78.23406982421875
5079 -96.73721313476562 -119.6165084838867 78.763671875
5080 -96.98500823974609 -119.7919540405273 78.93140411376953
5081 -95.50897216796875 -119.1938095092773 78.77416229248047
5082 -95.798828125 -119.1334533691406 79.01994323730469
5083 -95.30672454833984 -119.2478179931641 78.97032165527344
5084 -95.73938751220703 -119.1969451904297 78.63082122802734
5085 -95.61576843261719 -119.6432495117188 78.36223602294922
5086 -95.89727783203125 -120.6392059326172 77.61897277832031
5087 -95.48709869384766 -120.7418365478516 78.09446716308594
5088 -95.69664764404297 -121.3196563720703 77.75949096679688
5089 -95.30595397949219 -121.5217437744141 78.13900756835938
5090 -95.0235595703125 -122.1036148071289 78.16915893554688
5091 -94.55133056640625 -122.0328063964844 78.46426391601562
5092 -97.70738983154297 -119.5893630981445 77.54776763916016
5093 -97.77659606933594 -120.7910766601562 79.32315826416016
5094 -98.01301574707031 -121.6683959960938 78.99126434326172
5095 -97.88949584960938 -121.3179168701172 79.58755493164062
5096 -97.32843017578125 -121.3407211303711 80.37965393066406
5097 -97.80799865722656 -122.0533142089844 79.70667266845703
5098 -97.26898956298828 -124.6008605957031 82.13114166259766
5099 -97.73563385009766 -125.5884780883789 22.48358535766602
5100 -97.55754852294922 -126.470703125 22.71063041687012
5101 -97.47570037841797 -125.9248504638672 22.45929336547852
5102 -96.43015289306641 -125.32080078125 22.66958618164062
5103 -97.08074951171875 -125.8495483398438 22.66304969787598
5104 -96.93008422851562 -124.9979248046875 22.55658340454102
5105 -97.32240295410156 -125.4328918457031 22.48584175109863
5106 -97.55732727050781 -128.5516967773438 23.32928657531738
5107 -96.99368286132812 -128.4441528320312 23.05413627624512
5108 -96.64896392822266 -128.0386352539062 22.92632675170898
5109 -97.68364715576172 -120.2454528808594 24.12353706359863
5110 -97.28131866455078 -119.8728332519531 24.37132263183594
5111 -96.72569274902344 -119.4782180786133 24.44034767150879
5112 -96.57927703857422 -119.6377258300781 23.72281265258789
5113 -95.63197326660156 -118.7392120361328 23.78958511352539
5114 -95.68149566650391 -119.0972671508789 23.49267578125
5115 -96.42750549316406 -119.3047485351562 23.79928398132324
5116 -95.17552185058594 -133.240478515625 28.68910598754883
5117 -95.91054534912109 -132.8273010253906 28.59583282470703
5118 -94.48882293701172 -133.2994384765625 28.35018539428711
5119 -96.46815490722656 -135.153076171875 31.32676696777344
5120 -96.88188171386719 -134.5590209960938 30.7992057800293
5121 -95.91943359375 -135.1017150878906 30.46404266357422
5122 -95.36670684814453 -135.0421600341797 30.08830642700195
5123 -94.59181976318359 -134.7004547119141 29.97836685180664
5124 -94.50202178955078 -133.9820709228516 29.24306106567383
5125 -97.52029418945312 -135.3381500244141 35.05748748779297
5126 -97.11568450927734 -135.630859375 35.36936569213867
5127 -97.74017333984375 -119.1800842285156 38.16000366210938
5128 -97.06282043457031 -118.1044158935547 38.10343551635742
5129 -97.41595458984375 -118.8170318603516 38.34408950805664
5130 -97.31095123291016 -117.3497314453125 42.12175369262695
5131 -97.74504852294922 -117.6714935302734 42.48477935791016
5132 -97.52073669433594 -137.2438812255859 43.46363830566406
5133 -97.22606658935547 -137.567626953125 43.1826057434082
5134 -97.65184783935547 -136.8143615722656 41.94600677490234
5135 -97.18494415283203 -137.3218536376953 44.86379623413086
5136 -97.00623321533203 -117.7223510742188 44.9755744934082
5137 -96.61968231201172 -117.7753143310547 45.2022819519043
5138 -96.63126373291016 -118.0451965332031 45.77452087402344
5139 -96.64263916015625 -119.0099029541016 47.17844009399414
5140 -96.48398590087891 -119.6219177246094 47.7869873046875
5141 -95.73284149169922 -120.0926208496094 47.51763916015625
5142 -95.34492492675781 -120.5727996826172 47.76130294799805
5143 -95.82278442382812 -120.4967422485352 48.28120422363281
5144 -95.66762542724609 -121.0372467041016 49.00788497924805
5145 -95.33490753173828 -121.3361663818359 49.01869201660156
5146 -94.76866149902344 -121.3118591308594 48.16973114013672
5147 -94.35529327392578 -121.6518859863281 48.32480239868164
5148 -94.91400909423828 -121.9847946166992 49.2440185546875
5149 -95.43147277832031 -121.7588500976562 49.54410934448242
5150 -97.39707183837891 -123.0565567016602 52.62235260009766
5151 -97.3736572265625 -124.6417083740234 54.88956451416016
5152 -97.79232025146484 -129.2667541503906 56.94194793701172
5153 -97.53901672363281 -138.2373352050781 69.25527954101562
5154 -97.56340789794922 -138.0761260986328 70.51654052734375
5155 -97.74716949462891 -137.90966796875 70.88988494873047
5156 -97.50196075439453 -137.7791900634766 70.77847290039062
5157 -97.28168487548828 -137.7051391601562 73.40616607666016
5158 -97.68873596191406 -137.6601715087891 73.15156555175781
5159 -96.76583862304688 -137.9340362548828 73.19908905029297
5160 -96.58767700195312 -137.5193634033203 73.68906402587891
5161 -96.16394805908203 -137.5387878417969 74.09466552734375
5162 -96.38315582275391 -137.3790435791016 74.22295379638672
5163 -96.41217803955078 -137.0716400146484 74.40201568603516
5164 -97.73735809326172 -118.6603622436523 73.91824340820312
5165 -97.21063232421875 -133.6031036376953 74.37825012207031
5166 -96.98461151123047 -134.0004577636719 74.6356201171875
5167 -96.94680786132812 -133.6103210449219 75.19881439208984
5168 -96.67472839355469 -133.6729736328125 75.57718658447266
5169 -96.89727020263672 -133.1844635009766 75.38591766357422
5170 -97.25514984130859 -119.3469085693359 74.59127044677734
5171 -97.24196624755859 -118.9759368896484 74.58377075195312
5172 -97.01702880859375 -136.8734741210938 75.94573974609375
5173 -96.92744445800781 -136.9226379394531 76.23523712158203
5174 -97.84238433837891 -118.6054229736328 75.38232421875
5175 -97.81475067138672 -119.3396759033203 76.55494689941406
5176 -97.49495697021484 -119.2167205810547 76.54054260253906
5177 -97.52159118652344 -119.1597747802734 77.20364379882812
5178 -97.24314117431641 -119.1073303222656 77.05264282226562
5179 -96.15093994140625 -120.9110412597656 77.08892059326172
5180 -96.41861724853516 -119.9970397949219 77.17056274414062
5181 -96.02944946289062 -119.7277679443359 77.86083984375
5182 -97.35408020019531 -119.3721313476562 77.91229248046875
5183 -97.00148010253906 -119.1633453369141 77.84053039550781
5184 -96.64200592041016 -119.2352142333984 78.48714447021484
5185 -95.94427490234375 -119.2661590576172 79.37401580810547
5186 -97.26588439941406 -134.3304138183594 79.52546691894531
5187 -97.43936920166016 -134.4411926269531 78.94386291503906
5188 -96.60309600830078 -134.8941040039062 79.22865295410156
5189 -96.09458923339844 -135.3652191162109 79.21368408203125
5190 -96.33732604980469 -135.2877807617188 78.71253204345703
5191 -97.98485565185547 -121.9921569824219 79.23711395263672
5192 -97.72075653076172 -121.265007019043 79.93415069580078
5193 -96.87800598144531 -121.6028594970703 81.11477661132812
5194 -96.73466491699219 -124.7318420410156 82.42121124267578
5195 -97.18587493896484 -129.0493469238281 23.43010520935059
5196 -97.26757049560547 -129.4236907958984 23.61983299255371
5197 -97.19940948486328 -129.8673095703125 24.00315475463867
5198 -96.91696166992188 -133.7486572265625 29.71811676025391
5199 -96.55136871337891 -133.3627319335938 29.13735961914062
5200 -97.09956359863281 -136.2702178955078 40.23427200317383
5201 -96.4112548828125 -116.0438461303711 41.01025772094727
5202 -97.29582214355469 -117.5318374633789 40.84614944458008
5203 -97.03835296630859 -117.6836776733398 43.31471633911133
5204 -97.41082000732422 -136.5771484375 50.42014312744141
5205 -96.60774993896484 -135.4308776855469 49.24201965332031
5206 -97.02935791015625 -134.9815979003906 50.10451126098633
5207 -96.24253845214844 -133.7173309326172 49.11601638793945
5208 -96.33621978759766 -134.4851379394531 48.58635330200195
5209 -96.12024688720703 -133.9794311523438 48.68537521362305
5210 -95.92725372314453 -134.1501159667969 48.22677612304688
5211 -95.11702728271484 -133.4207000732422 48.04924774169922
5212 -94.98091125488281 -133.3088226318359 47.48923110961914
5213 -95.57791137695312 -133.995849609375 47.47647094726562
5214 -94.96820068359375 -133.6071319580078 46.95700836181641
5215 -94.53909301757812 -132.8313293457031 47.53334045410156
5216 -94.05587768554688 -132.5757141113281 47.83568572998047
5217 -94.55216979980469 -132.9111633300781 47.91252517700195
5218 -94.26053619384766 -132.6904602050781 48.23902893066406
5219 -95.05786895751953 -132.2471008300781 49.47183609008789
5220 -94.23387145996094 -132.320556640625 48.90513229370117
5221 -94.24684906005859 -131.8000335693359 49.32125854492188
5222 -94.80390167236328 -131.4505462646484 49.95053863525391
5223 -94.18641662597656 -130.5826721191406 50.52329635620117
5224 -95.18531799316406 -130.8233032226562 50.81788635253906
5225 -94.68598937988281 -130.2073516845703 51.05983352661133
5226 -95.33306884765625 -130.2378540039062 51.49442291259766
5227 -94.60729217529297 -129.7264862060547 51.3799934387207
5228 -95.16032409667969 -129.4713134765625 51.93177032470703
5229 -97.01209259033203 -133.7947998046875 50.02533340454102
5230 -96.67198944091797 -134.7213287353516 49.34853363037109
5231 -97.36554718017578 -128.4632873535156 56.78937911987305
5232 -96.94981384277344 -128.51171875 56.19871139526367
5233 -96.89371490478516 -127.9339141845703 56.40270233154297
5234 -96.90071105957031 -126.8237609863281 56.43280410766602
5235 -97.54594421386719 -128.431884765625 57.45185470581055
5236 -97.40956878662109 -137.3135070800781 71.45531463623047
5237 -97.256103515625 -138.1116943359375 72.54346466064453
5238 -96.93386077880859 -138.170654296875 71.77601623535156
5239 -96.85857391357422 -138.2183532714844 72.24842834472656
5240 -96.45014953613281 -138.4285278320312 72.02881622314453
5241 -96.14553833007812 -138.5580749511719 72.53290557861328
5242 -95.26278686523438 -138.7816772460938 73.27472686767578
5243 -95.75714874267578 -138.4858093261719 73.58384704589844
5244 -95.15573883056641 -138.6254272460938 73.40888977050781
5245 -96.24258422851562 -138.0093383789062 73.59239959716797
5246 -96.130615234375 -137.7361755371094 73.88919067382812
5247 -97.06440734863281 -137.4427642822266 73.77261352539062
5248 -97.56975555419922 -127.2284545898438 74.2354736328125
5249 -97.33760070800781 -127.2352142333984 74.72029113769531
5250 -97.34893798828125 -126.3457489013672 74.36768341064453
5251 -97.15851593017578 -126.6405487060547 75.08863830566406
5252 -97.10005187988281 -127.6713256835938 75.16057586669922
5253 -96.90367126464844 -127.2431640625 75.57520294189453
5254 -96.45475006103516 -128.0577697753906 75.77195739746094
5255 -96.10041046142578 -128.5267791748047 76.19939422607422
5256 -96.71448516845703 -126.3151397705078 75.75260925292969
5257 -97.31485748291016 -118.9088897705078 74.28676605224609
5258 -97.02891540527344 -119.3209609985352 76.9815673828125
5259 -97.03578948974609 -118.9254302978516 77.28742980957031
5260 -96.608642578125 -119.1887969970703 77.60389709472656
5261 -96.55577850341797 -119.4108123779297 77.33793640136719
5262 -96.45730590820312 -119.1276931762695 78.12554931640625
5263 -97.53448486328125 -132.8601226806641 80.41742706298828
5264 -96.60707092285156 -130.6524505615234 81.98304748535156
5265 -95.74056243896484 -132.424072265625 81.80641937255859
5266 -95.01107025146484 -131.9463958740234 82.19961547851562
5267 -95.05625915527344 -131.1610870361328 82.56130218505859
5268 -95.89531707763672 -130.4764556884766 82.67715454101562
5269 -95.83666229248047 -131.0859985351562 82.37739562988281
5270 -95.92800140380859 -129.3312683105469 82.92601013183594
5271 -95.07083129882812 -130.3288421630859 83.07814788818359
5272 -95.24479675292969 -129.6310119628906 83.18921661376953
5273 -93.15947723388672 -131.1130676269531 84.32793426513672
5274 -93.05489349365234 -130.9127807617188 84.7283935546875
5275 -93.37937927246094 -130.4695587158203 84.45382690429688
5276 -93.03425598144531 -129.8397216796875 85.40830230712891
5277 -93.06513977050781 -128.3411560058594 87.04125213623047
5278 -93.07760620117188 -128.5804748535156 86.34026336669922
5279 -92.99040222167969 -128.6956939697266 87.30799102783203
5280 -92.84423828125 -128.9355163574219 87.21022033691406
5281 -92.81083679199219 -129.1510772705078 86.49501037597656
5282 -92.73405456542969 -129.2395629882812 87.19576263427734
5283 -92.79338073730469 -129.5684661865234 87.12413024902344
5284 -92.22654724121094 -129.2572937011719 87.61807250976562
5285 -91.98421478271484 -129.3505554199219 88.13514709472656
5286 -92.13777160644531 -128.8861541748047 87.99376678466797
5287 -92.59931182861328 -127.6674194335938 87.77649688720703
5288 -92.65843963623047 -128.5874328613281 87.70989990234375
5289 -92.29356384277344 -127.2579193115234 88.05531311035156
5290 -92.99716186523438 -127.3498840332031 87.6224365234375
5291 -92.95320892333984 -126.4367446899414 87.79013824462891
5292 -92.43335723876953 -126.3641967773438 88.17845153808594
5293 -92.19868469238281 -126.819091796875 88.39755249023438
5294 -92.17919158935547 -126.0318908691406 88.46674346923828
5295 -92.03075408935547 -126.4596099853516 88.83493041992188
5296 -91.97855377197266 -125.6582641601562 88.79411315917969
5297 -91.55303192138672 -125.7889709472656 89.31071472167969
5298 -91.35496520996094 -126.6763916015625 89.52077484130859
5299 -90.89964294433594 -126.2529067993164 89.91767120361328
5300 -90.88284301757812 -127.0269012451172 90.20120239257812
5301 -90.47838592529297 -127.0499954223633 90.65455627441406
5302 -90.3519287109375 -127.639518737793 90.52460479736328
5303 -90.16661071777344 -127.2717437744141 91.22583770751953
5304 -90.3983154296875 -126.5704650878906 90.75170135498047
5305 -90.18378448486328 -126.6163024902344 91.33896636962891
5306 -90.33953094482422 -125.9139862060547 91.51588439941406
5307 -90.15406799316406 -126.0006713867188 92.16651153564453
5308 -90.32622528076172 -125.5234985351562 92.224853515625
5309 -90.12129974365234 -125.357292175293 92.77555847167969
5310 -89.17205047607422 -125.4680023193359 93.696044921875
5311 -89.97203063964844 -125.7579193115234 93.17971038818359
5312 -89.18380737304688 -125.9227447509766 93.48987579345703
5313 -88.95709991455078 -126.31982421875 93.49185943603516
5314 -88.86170196533203 -126.2156829833984 94.05500793457031
5315 -88.94704437255859 -126.5689544677734 93.60179901123047
5316 -88.86249542236328 -126.5741577148438 94.08584594726562
5317 -88.72580718994141 -126.6739807128906 94.36801910400391
5318 -88.13452911376953 -126.8170928955078 94.71409606933594
5319 -88.62368774414062 -126.0785217285156 94.26473999023438
5320 -87.91323852539062 -124.8330230712891 94.44931030273438
5321 -87.53500366210938 -126.0311126708984 94.7615966796875
5322 -87.33818817138672 -125.1986541748047 94.74221038818359
5323 -86.08393859863281 -124.1877593994141 94.97541046142578
5324 -86.50845336914062 -124.4049682617188 94.81768035888672
5325 -85.67485809326172 -124.5185089111328 95.18556976318359
5326 -85.50379180908203 -123.9963836669922 95.37299346923828
5327 -85.10877990722656 -121.8641662597656 96.51986694335938
5328 -85.71476745605469 -121.4601745605469 96.72859954833984
5329 -85.12096405029297 -120.7131652832031 96.35379791259766
5330 -86.68000793457031 -119.9993438720703 94.0535888671875
5331 -86.38246154785156 -119.0794982910156 94.12010192871094
5332 -87.05210876464844 -119.0858459472656 93.85358428955078
5333 -87.88566589355469 -118.2512817382812 93.29209136962891
5334 -87.40254974365234 -118.4420928955078 93.79276275634766
5335 -87.93445587158203 -117.8446807861328 93.00605010986328
5336 -88.49608612060547 -117.7256469726562 92.50577545166016
5337 -88.17269897460938 -117.1825256347656 92.50714111328125
5338 -88.05638122558594 -116.8633728027344 92.29010772705078
5339 -87.13494110107422 -116.4004898071289 92.48883056640625
5340 -87.96228790283203 -116.2287292480469 92.03726959228516
5341 -88.51930236816406 -116.4857635498047 91.74515533447266
5342 -88.57894897460938 -116.0801391601562 91.51420593261719
5343 -89.34051513671875 -116.5009918212891 91.18392944335938
5344 -89.40284729003906 -116.9060668945312 91.28572845458984
5345 -89.96376800537109 -116.4683303833008 90.51527404785156
5346 -90.02060699462891 -117.4043807983398 91.02891540527344
5347 -90.23751068115234 -116.8242568969727 90.39143371582031
5348 -90.23825836181641 -116.2989807128906 89.85414123535156
5349 -90.78961944580078 -117.0340423583984 89.94744873046875
5350 -90.24524688720703 -117.3810882568359 90.70662689208984
5351 -89.6898193359375 -117.6118316650391 91.36908721923828
5352 -89.04185485839844 -117.0246200561523 91.739501953125
5353 -88.89363098144531 -117.2584686279297 91.90194702148438
5354 -96.53858947753906 -130.1297302246094 23.51296043395996
5355 -96.37513732910156 -129.3932189941406 23.02097320556641
5356 -96.83087158203125 -128.7345123291016 23.02413177490234
5357 -96.41103363037109 -119.1656188964844 24.98195838928223
5358 -96.04561614990234 -118.74853515625 25.45883560180664
5359 -95.78835296630859 -118.8379669189453 25.28477096557617
5360 -95.36956787109375 -118.5646820068359 24.99618339538574
5361 -95.88013458251953 -118.9084777832031 24.71306419372559
5362 -96.14359283447266 -118.9733276367188 24.07059097290039
5363 -95.73513031005859 -118.5831756591797 24.21630096435547
5364 -94.7750244140625 -118.4470977783203 23.75715446472168
5365 -94.09162139892578 -118.2646713256836 24.00282287597656
5366 -94.56217956542969 -118.2191467285156 24.34931182861328
5367 -94.23638153076172 -118.066650390625 24.82085418701172
5368 -93.64949035644531 -117.9634399414062 24.65475273132324
5369 -93.15558624267578 -118.1003723144531 23.63835525512695
5370 -96.89722442626953 -130.2431182861328 24.71384239196777
5371 -97.13432312011719 -119.5395965576172 25.41324424743652
5372 -96.91598510742188 -119.3842010498047 25.14546012878418
5373 -97.00249481201172 -118.584602355957 26.27489471435547
5374 -97.07359313964844 -134.0161743164062 30.49474716186523
5375 -96.43797302246094 -135.5175323486328 31.95400238037109
5376 -95.38248443603516 -135.7207794189453 31.65531921386719
5377 -95.89407348632812 -135.4237976074219 31.55605316162109
5378 -94.83599853515625 -135.8642883300781 31.15786361694336
5379 -95.64502716064453 -135.3854370117188 30.78910064697266
5380 -96.75770568847656 -117.3316268920898 32.02816772460938
5381 -96.58174896240234 -136.2577514648438 38.41014099121094
5382 -95.96815490722656 -136.8587493896484 38.76116180419922
5383 -97.02997589111328 -117.8926849365234 40.10603713989258
5384 -96.8310546875 -117.1513519287109 40.5212516784668
5385 -97.06607055664062 -116.9850311279297 41.25685501098633
5386 -96.59215545654297 -116.3494567871094 40.61159133911133
5387 -96.66654205322266 -117.2323226928711 39.59719467163086
5388 -97.18359375 -117.1987991333008 41.62823104858398
5389 -97.2633056640625 -137.0557098388672 43.85532760620117
5390 -96.72311401367188 -136.9397583007812 44.25324249267578
5391 -97.11609649658203 -119.3123321533203 48.72798156738281
5392 -96.92423248291016 -119.187126159668 47.99782562255859
5393 -96.81076812744141 -138.0729370117188 48.89528274536133
5394 -97.18147277832031 -138.1263885498047 49.58467483520508
5395 -97.12277221679688 -119.9364166259766 49.20910263061523
5396 -96.98480224609375 -132.4960784912109 51.58461761474609
5397 -97.04906463623047 -124.3744354248047 54.26253128051758
5398 -96.43331146240234 -124.7592926025391 54.03602600097656
5399 -96.87870025634766 -125.0648651123047 54.59728240966797
5400 -95.99214172363281 -125.2191619873047 54.01773834228516
5401 -96.10777282714844 -125.8027114868164 54.45559310913086
5402 -95.47134399414062 -125.7016143798828 53.96247100830078
5403 -95.60816192626953 -125.0408477783203 53.50213241577148
5404 -94.75705718994141 -125.6309967041016 53.19470596313477
5405 -94.37872314453125 -125.8891754150391 52.88344573974609
5406 -93.98587799072266 -126.3335647583008 52.81179809570312
5407 -97.24884033203125 -137.798828125 71.21151733398438
5408 -96.23095703125 -138.4155426025391 71.89496612548828
5409 -95.81884002685547 -138.9039154052734 72.10440063476562
5410 -96.49893188476562 -138.222900390625 73.04608154296875
5411 -97.21699523925781 -134.5328521728516 73.73264312744141
5412 -96.80720520019531 -137.1882629394531 74.59226989746094
5413 -96.40303039550781 -135.904541015625 74.37486267089844
5414 -96.32301330566406 -124.6779479980469 76.42588806152344
5415 -96.65943145751953 -125.0931091308594 75.81685638427734
5416 -96.53833770751953 -123.9529800415039 76.23416137695312
5417 -97.03886413574219 -123.8264312744141 75.64214324951172
5418 -97.20076751708984 -131.0306701660156 75.2625732421875
5419 -96.57032775878906 -120.8627777099609 76.70040893554688
5420 -97.10399627685547 -134.2575836181641 79.90143585205078
5421 -96.18100738525391 -134.9772338867188 79.40928649902344
5422 -96.98659515380859 -133.1922607421875 80.47242736816406
5423 -96.67938995361328 -133.864501953125 80.17416381835938
5424 -95.75489044189453 -133.8139495849609 80.71611022949219
5425 -96.72679901123047 -129.8153991699219 82.14051055908203
5426 -96.26436614990234 -130.2927703857422 82.37662506103516
5427 -96.30796051025391 -129.7220916748047 82.38034057617188
5428 -96.70049285888672 -129.0498046875 82.25392913818359
5429 -95.88957977294922 -128.7891082763672 82.99148559570312
5430 -96.43843841552734 -126.2664947509766 22.73605537414551
5431 -97.00112152099609 -118.9440155029297 25.86442756652832
5432 -96.68902587890625 -118.8036499023438 25.51556396484375
5433 -95.92369079589844 -117.6272354125977 28.90367889404297
5434 -95.85731506347656 -117.9212646484375 28.0915412902832
5435 -95.60108947753906 -117.7457733154297 28.21815872192383
5436 -95.27961730957031 -117.7772216796875 27.59843254089355
5437 -95.4644775390625 -117.9569854736328 26.96309852600098
5438 -94.90047454833984 -117.9593811035156 27.03420066833496
5439 -96.62434387207031 -117.5112075805664 29.49465560913086
5440 -96.93028259277344 -117.6097564697266 37.79065322875977
5441 -96.50341033935547 -116.9529266357422 37.91389083862305
5442 -96.26224517822266 -116.6087951660156 37.923095703125
5443 -96.57118225097656 -137.9091949462891 42.58501434326172
5444 -97.11936187744141 -137.5264282226562 43.41152191162109
5445 -96.89350128173828 -137.8336181640625 43.37584686279297
5446 -96.76348876953125 -137.9512634277344 42.93354034423828
5447 -95.37144470214844 -138.7241821289062 43.26942825317383
5448 -95.06958770751953 -138.5621337890625 42.86956405639648
5449 -94.67404174804688 -138.1179809570312 43.0327033996582
5450 -95.24333953857422 -138.3263397216797 43.35956573486328
5451 -94.85620880126953 -137.8486328125 43.47541809082031
5452 -96.29126739501953 -137.4690704345703 43.59254837036133
5453 -95.16725921630859 -137.7095489501953 43.59429550170898
5454 -95.09379577636719 -137.3146667480469 43.59818649291992
5455 -95.35403442382812 -137.1707458496094 43.7401123046875
5456 -94.67369079589844 -137.0678405761719 43.57459259033203
5457 -94.40444183349609 -136.6300048828125 43.70589065551758
5458 -94.83032989501953 -136.5259094238281 43.94105911254883
5459 -95.50810241699219 -136.6862640380859 43.98350143432617
5460 -95.88848876953125 -136.4988861083984 44.25837707519531
5461 -95.98240661621094 -136.6965637207031 43.95907974243164
5462 -96.25071716308594 -136.6948699951172 44.1447639465332
5463 -96.39388275146484 -137.0602111816406 43.80054092407227
5464 -96.91622161865234 -137.2388000488281 43.67172622680664
5465 -96.68748474121094 -136.9717712402344 43.96382904052734
5466 -96.8504638671875 -137.0623779296875 45.81856536865234
5467 -96.72003173828125 -119.9289093017578 48.70165252685547
5468 -96.28169250488281 -137.4799194335938 47.0934944152832
5469 -96.33879089355469 -137.2890930175781 47.71261215209961
5470 -95.82416534423828 -135.9894104003906 46.72356414794922
5471 -96.643310546875 -134.0965270996094 49.4423828125
5472 -96.64483642578125 -133.2820739746094 49.85794448852539
5473 -96.46070861816406 -132.7666778564453 50.07425689697266
5474 -96.17631530761719 -132.5525512695312 49.84266662597656
5475 -95.81439971923828 -131.7406311035156 50.28230667114258
5476 -95.47347259521484 -131.9036865234375 49.95820236206055
5477 -95.803955078125 -132.743896484375 49.51626586914062
5478 -96.90574645996094 -132.7609558105469 50.71225357055664
5479 -96.84915924072266 -123.1566314697266 52.33030319213867
5480 -96.42723083496094 -123.422233581543 52.18590545654297
5481 -97.00008392333984 -134.9852905273438 73.47640991210938
5482 -96.81086730957031 -134.6015167236328 74.25443267822266
5483 -97.18931579589844 -125.9075927734375 74.95667266845703
5484 -96.92790985107422 -125.3049011230469 75.55107116699219
5485 -97.08683776855469 -128.3799896240234 75.39804840087891
5486 -96.64759063720703 -123.4684295654297 76.07036590576172
5487 -95.817626953125 -123.1777648925781 77.17552185058594
5488 -95.62060546875 -123.0488510131836 77.56877899169922
5489 -96.517333984375 -123.2176895141602 76.37282562255859
5490 -96.28220367431641 -122.6266098022461 76.75138854980469
5491 -96.75746154785156 -134.4173583984375 79.74668884277344
5492 -96.06728363037109 -134.3237762451172 79.89686584472656
5493 -95.93288421630859 -134.0885467529297 80.34095001220703
5494 -95.39990234375 -134.4869995117188 80.37126922607422
5495 -95.23092651367188 -133.604248046875 81.04951477050781
5496 -96.66007232666016 -122.1938705444336 81.89780426025391
5497 -96.24146270751953 -121.7397613525391 81.87910461425781
5498 -95.58354187011719 -121.7638702392578 82.07877349853516
5499 -96.1881103515625 -121.2946319580078 81.37225341796875
5500 -95.874267578125 -128.3630065917969 82.96588134765625
5501 -96.39502716064453 -122.1713180541992 22.41019821166992
5502 -95.51752471923828 -125.2607574462891 22.67504119873047
5503 -95.25298309326172 -125.7521209716797 22.67362022399902
5504 -95.06412506103516 -125.0566253662109 22.5828800201416
5505 -94.82543182373047 -125.5862121582031 22.55595588684082
5506 -95.00799560546875 -124.5039978027344 22.3211727142334
5507 -95.13984680175781 -124.7481994628906 22.50864028930664
5508 -95.36046600341797 -124.3695526123047 22.58987998962402
5509 -95.70133209228516 -124.7722930908203 22.66763114929199
5510 -96.04920196533203 -123.9905395507812 22.66488456726074
5511 -95.40513610839844 -123.5541534423828 22.3228702545166
5512 -96.28115081787109 -123.7448196411133 22.51959991455078
5513 -96.02317047119141 -130.4814300537109 23.28177070617676
5514 -95.99134826660156 -129.510498046875 22.9321403503418
5515 -95.80793762207031 -130.3022918701172 23.02263641357422
5516 -96.27797698974609 -120.4743804931641 22.9952278137207
5517 -96.28786468505859 -121.0306243896484 22.83651351928711
5518 -94.84291076660156 -117.6595840454102 27.66619873046875
5519 -95.17919921875 -117.6425018310547 28.53756332397461
5520 -94.28157043457031 -117.3505096435547 27.96261405944824
5521 -93.38246154785156 -117.5913009643555 26.62181663513184
5522 -96.39908599853516 -117.0339584350586 32.42156982421875
5523 -95.65024566650391 -116.6621704101562 31.46932601928711
5524 -95.56121826171875 -115.8567504882812 36.58391571044922
5525 -95.10909271240234 -115.4771499633789 36.78913879394531
5526 -94.90554809570312 -115.4775848388672 36.14019393920898
5527 -94.80763244628906 -115.2959136962891 35.62008666992188
5528 -94.68779754638672 -115.0361785888672 36.71493148803711
5529 -94.45363616943359 -114.8144683837891 35.85577392578125
5530 -94.85768890380859 -115.4423217773438 35.26094055175781
5531 -94.30211639404297 -114.6430282592773 35.20820617675781
5532 -93.13145446777344 -114.112060546875 34.26841735839844
5533 -92.46878051757812 -114.3372039794922 33.17211151123047
5534 -93.2039794921875 -114.5450668334961 33.48675918579102
5535 -93.64530944824219 -115.0426483154297 32.94570541381836
5536 -93.89028930664062 -114.9187164306641 33.54528427124023
5537 -93.97792053222656 -115.1074066162109 33.13897323608398
5538 -95.08334350585938 -115.979850769043 33.31098175048828
5539 -94.48793792724609 -115.4167709350586 33.52816009521484
5540 -94.66651153564453 -115.6832275390625 32.99699401855469
5541 -94.5894775390625 -115.9436187744141 32.47936248779297
5542 -95.20702362060547 -116.3513793945312 32.29331588745117
5543 -95.63072204589844 -116.6703186035156 31.99201965332031
5544 -96.30127716064453 -117.0740509033203 32.91021347045898
5545 -96.70485687255859 -117.0924530029297 36.99360656738281
5546 -96.67262268066406 -136.1900329589844 37.68797302246094
5547 -96.72298431396484 -116.6476898193359 41.61777114868164
5548 -95.94322204589844 -116.1594543457031 41.26679611206055
5549 -96.35047912597656 -116.669303894043 41.94615936279297
5550 -96.72672271728516 -116.6203002929688 41.18020629882812
5551 -96.79779052734375 -116.9564666748047 42.17779922485352
5552 -96.38481903076172 -138.0454864501953 43.61573791503906
5553 -96.33492279052734 -138.5709838867188 43.30986785888672
5554 -96.55374908447266 -138.3870849609375 43.16073226928711
5555 -96.54580688476562 -137.7826538085938 48.89948654174805
5556 -96.5074462890625 -131.3650817871094 52.37404632568359
5557 -96.61045074462891 -125.5287933349609 54.73177719116211
5558 -96.86266326904297 -131.8214569091797 75.38050842285156
5559 -96.38943481445312 -131.4571228027344 76.09120941162109
5560 -96.65516662597656 -131.4136505126953 75.54209136962891
5561 -96.80356597900391 -127.5740661621094 75.68744659423828
5562 -96.14188385009766 -123.7884750366211 76.84638214111328
5563 -95.32170104980469 -123.4313201904297 77.74969482421875
5564 -95.30438232421875 -123.9203872680664 77.69594573974609
5565 -94.29192352294922 -123.8177185058594 78.71144866943359
5566 -94.16596984863281 -124.964111328125 78.73907470703125
5567 -93.3687744140625 -124.2570953369141 79.12657165527344
5568 -93.34381866455078 -125.8064117431641 79.15999603271484
5569 -94.0655517578125 -126.2749328613281 78.94766998291016
5570 -96.58311462402344 -136.1411895751953 77.22602844238281
5571 -96.66835021972656 -135.6868591308594 77.76795959472656
5572 -96.41397094726562 -135.4788665771484 78.44587707519531
5573 -96.09104919433594 -122.4842529296875 82.19975280761719
5574 -94.79869842529297 -121.1232299804688 81.81980895996094
5575 -95.68848419189453 -123.2763061523438 82.64575958251953
5576 -96.04617309570312 -121.8385772705078 22.49406242370605
5577 -95.49430847167969 -121.9130401611328 22.37011528015137
5578 -95.92933654785156 -122.9729232788086 22.24357986450195
5579 -96.05765533447266 -122.5657196044922 22.21948432922363
5580 -95.42411041259766 -122.2808990478516 22.15974235534668
5581 -95.48275756835938 -121.1460876464844 22.5369815826416
5582 -95.02043151855469 -121.1360168457031 22.37577629089355
5583 -94.60509490966797 -121.0666046142578 22.12944412231445
5584 -93.81321716308594 -121.7875366210938 21.28401374816895
5585 -94.49654388427734 -122.2498321533203 21.3370304107666
5586 -93.64521026611328 -121.3439331054688 21.42052459716797
5587 -92.15575408935547 -118.7880859375 21.50622940063477
5588 -92.49720764160156 -119.8287353515625 21.20505714416504
5589 -93.15114593505859 -119.5438003540039 21.91324043273926
5590 -93.52570343017578 -119.0068359375 22.62018013000488
5591 -93.83438110351562 -119.9353332519531 22.28074264526367
5592 -93.97703552246094 -119.2854156494141 22.6650218963623
5593 -95.72144317626953 -120.6228179931641 22.87239837646484
5594 -95.95205688476562 -119.8727569580078 23.24615287780762
5595 -94.88187408447266 -120.3862152099609 22.57649230957031
5596 -95.67616271972656 -131.3091278076172 26.28652000427246
5597 -96.21029663085938 -117.1873168945312 29.98519515991211
5598 -95.5794677734375 -136.0832977294922 37.26245498657227
5599 -95.59262084960938 -135.9747772216797 36.87390899658203
5600 -95.30864715576172 -136.5796356201172 37.28765869140625
5601 -94.79578399658203 -137.8047027587891 35.58319854736328
5602 -95.10751342773438 -137.4399261474609 35.80205154418945
5603 -96.55661773681641 -116.4342651367188 41.37070083618164
5604 -96.68288421630859 -117.8432159423828 44.58259582519531
5605 -96.21790313720703 -118.5382385253906 45.85412216186523
5606 -96.21450805664062 -120.2598876953125 48.57529449462891
5607 -96.18653869628906 -121.0366363525391 49.58444213867188
5608 -96.41554260253906 -137.2522125244141 48.69513320922852
5609 -95.64035034179688 -133.5272979736328 48.83949661254883
5610 -95.44127655029297 -133.0411834716797 48.938720703125
5611 -94.91647338867188 -132.9403839111328 48.701171875
5612 -94.85501861572266 -132.6334228515625 48.96778106689453
5613 -96.51102447509766 -132.0082702636719 51.05707550048828
5614 -96.11787414550781 -131.8057403564453 50.79907989501953
5615 -96.39471435546875 -127.4071502685547 55.30736541748047
5616 -95.80115509033203 -127.7692031860352 54.58696746826172
5617 -95.79914855957031 -128.2280883789062 54.44741821289062
5618 -95.31767272949219 -128.0733642578125 53.8671989440918
5619 -95.35941314697266 -127.533203125 54.18143081665039
5620 -96.29586029052734 -133.5980224609375 76.16346740722656
5621 -95.81111907958984 -133.4227294921875 76.76273345947266
5622 -95.66114044189453 -133.5381622314453 76.86656188964844
5623 -95.88344573974609 -134.3700714111328 76.60972595214844
5624 -95.63903045654297 -134.1503601074219 77.1650390625
5625 -96.48468780517578 -135.32958984375 74.11520385742188
5626 -96.71602630615234 -134.3484191894531 75.14017486572266
5627 -96.48241424560547 -134.7165832519531 75.34544372558594
5628 -95.93051910400391 -119.2607879638672 78.09846496582031
5629 -95.03486633300781 -127.7596664428711 22.52655410766602
5630 -94.42103576660156 -128.3002319335938 22.38268089294434
5631 -94.06137847900391 -129.007568359375 22.26859474182129
5632 -93.38347625732422 -128.3527984619141 22.16478729248047
5633 -93.09044647216797 -128.7274780273438 22.10385322570801
5634 -92.66854858398438 -129.5789947509766 21.89509582519531
5635 -92.65435791015625 -129.1776123046875 21.84098625183105
5636 -91.88613128662109 -129.4699401855469 21.22967529296875
5637 -91.71086120605469 -129.9262237548828 21.17281150817871
5638 -91.45845794677734 -129.7862243652344 21.04368209838867
5639 -90.82857513427734 -130.5997009277344 21.16292190551758
5640 -90.51888275146484 -130.3513793945312 21.01352310180664
5641 -90.16584014892578 -130.8420104980469 20.98412322998047
5642 -90.49742889404297 -131.2622375488281 21.1803035736084
5643 -89.73905944824219 -131.8510589599609 21.03469657897949
5644 -89.78373718261719 -130.7137451171875 20.81180763244629
5645 -89.45511627197266 -131.7336578369141 20.80631256103516
5646 -89.48362731933594 -130.9889373779297 20.39504814147949
5647 -89.34004211425781 -130.6900634765625 20.3834342956543
5648 -89.20616149902344 -130.2248687744141 20.49598121643066
5649 -96.19076538085938 -126.9719467163086 22.76154518127441
5650 -96.29691314697266 -126.7102508544922 22.87892150878906
5651 -95.49293518066406 -126.3523101806641 22.72642517089844
5652 -94.99921417236328 -126.6069030761719 22.67702102661133
5653 -94.68509674072266 -126.1979370117188 22.59131813049316
5654 -94.68293762207031 -125.8869476318359 22.58348274230957
5655 -95.13538360595703 -118.8708343505859 23.12396621704102
5656 -94.00869750976562 -132.22021484375 26.73294258117676
5657 -93.71407318115234 -132.8989562988281 26.02382278442383
5658 -93.51354217529297 -132.8873596191406 26.44421195983887
5659 -93.98362731933594 -132.4782257080078 27.25002670288086
5660 -94.49146270751953 -131.7824859619141 27.15285682678223
5661 -94.24739074707031 -131.9074096679688 26.55388450622559
5662 -94.13153839111328 -132.5388946533203 25.65062522888184
5663 -95.08028411865234 -116.9516906738281 29.31235122680664
5664 -96.25588226318359 -135.8287353515625 32.14923095703125
5665 -95.58490753173828 -136.0924835205078 36.49693298339844
5666 -95.56591033935547 -136.7601623535156 36.05658721923828
5667 -95.85662078857422 -136.5538024902344 37.68404006958008
5668 -95.17478942871094 -137.3292236328125 37.51527786254883
5669 -95.60820770263672 -137.1489715576172 37.98826217651367
5670 -96.21852111816406 -137.0341491699219 40.28931427001953
5671 -96.19930267333984 -137.1006317138672 40.95108032226562
5672 -96.0465087890625 -137.5492248535156 41.66204452514648
5673 -95.97370910644531 -117.1352844238281 42.45218276977539
5674 -95.66587829589844 -117.298095703125 42.78488159179688
5675 -95.80591583251953 -138.7013244628906 43.37470245361328
5676 -95.47808074951172 -138.916748046875 43.22647476196289
5677 -96.02916717529297 -136.7108764648438 44.44336700439453
5678 -96.32252502441406 -136.9400024414062 48.47568130493164
5679 -95.68865966796875 -130.9045715332031 51.03577423095703
5680 -96.18177032470703 -131.2318115234375 51.22702407836914
5681 -96.41286468505859 -131.3576049804688 51.55468368530273
5682 -95.98155975341797 -123.9530334472656 52.26849365234375
5683 -94.4056396484375 -124.0776824951172 51.1104850769043
5684 -95.91253662109375 -124.7120056152344 53.59067916870117
5685 -96.26088714599609 -129.8935852050781 53.69155120849609
5686 -96.00640869140625 -129.2154541015625 53.97361755371094
5687 -95.22939300537109 -126.5822448730469 54.29572296142578
5688 -96.35451507568359 -135.4603424072266 73.80886077880859
5689 -96.17803192138672 -135.8062744140625 73.91046142578125
5690 -96.17955017089844 -135.1188049316406 76.2908935546875
5691 -95.87458801269531 -135.5469512939453 76.60524749755859
5692 -95.73910522460938 -131.6010589599609 76.80808258056641
5693 -96.33225250244141 -125.2067718505859 76.34073638916016
5694 -95.76555633544922 -124.1204986572266 77.19970703125
5695 -93.93080902099609 -124.0332336425781 79.02217102050781
5696 -96.13931274414062 -124.3388977050781 76.64927673339844
5697 -96.04793548583984 -135.9225158691406 77.25566864013672
5698 -95.86985015869141 -121.3964309692383 77.38919067382812
5699 -95.83454132080078 -135.8518218994141 78.46704864501953
5700 -95.78695678710938 -134.6873474121094 79.71785736083984
5701 -94.99876403808594 -119.8967590332031 81.17018127441406
5702 -95.76923370361328 -130.0377502441406 82.80772399902344
5703 -95.69243621826172 -127.4299774169922 83.16974639892578
5704 -95.27382659912109 -127.0999984741211 83.37538909912109
5705 -95.21319580078125 -128.4205627441406 83.43988037109375
5706 -94.90361785888672 -127.3463287353516 83.73294830322266
5707 -94.55426788330078 -127.8507537841797 84.09115600585938
5708 -92.91971588134766 -129.0295104980469 86.10369873046875
5709 -93.23504638671875 -129.2423248291016 85.55254364013672
5710 -92.85124969482422 -129.5146484375 85.99196624755859
5711 -94.52875518798828 -124.1710968017578 21.7589111328125
5712 -95.40843200683594 -131.259033203125 23.04763031005859
5713 -95.59635925292969 -131.4796905517578 25.49562072753906
5714 -95.23887634277344 -118.4795227050781 25.2110767364502
5715 -96.04046630859375 -118.0055389404297 26.65317916870117
5716 -95.68151092529297 -135.7905883789062 32.02951049804688
5717 -95.57502746582031 -116.3971633911133 34.84613800048828
5718 -95.69316864013672 -116.2711563110352 35.36708450317383
5719 -95.33057403564453 -115.3928070068359 38.37498474121094
5720 -95.52466583251953 -115.6091384887695 38.97843933105469
5721 -95.26762390136719 -115.1299133300781 39.14912033081055
5722 -94.91127014160156 -114.7196044921875 38.52108001708984
5723 -94.52280426025391 -113.9625701904297 38.71791839599609
5724 -94.73024749755859 -114.5764389038086 39.44668579101562
5725 -94.41664123535156 -114.0337677001953 39.29930877685547
5726 -93.8682861328125 -114.2080383300781 40.14563751220703
5727 -94.45590972900391 -114.162956237793 39.76126861572266
5728 -94.45603179931641 -114.2917633056641 40.46536636352539
5729 -94.65557098388672 -114.5553436279297 40.83401107788086
5730 -95.25408172607422 -114.7964324951172 40.46470260620117
5731 -93.68045806884766 -114.5850219726562 40.10298156738281
5732 -93.52184295654297 -115.4205551147461 40.68327713012695
5733 -95.92497253417969 -116.1110229492188 37.8572883605957
5734 -95.13386535644531 -115.2685394287109 37.7438850402832
5735 -95.69058227539062 -137.7385101318359 41.68651580810547
5736 -95.81539154052734 -138.3944091796875 42.47555160522461
5737 -95.36151885986328 -117.116325378418 42.41909790039062
5738 -95.91220855712891 -138.8497314453125 42.99723434448242
5739 -95.25288391113281 -138.6574401855469 42.63407135009766
5740 -95.20903778076172 -118.6906433105469 44.89874267578125
5741 -96.23343658447266 -136.9460144042969 47.41012954711914
5742 -95.84066772460938 -119.5481109619141 46.74960327148438
5743 -94.79209899902344 -119.5745544433594 45.73213195800781
5744 -95.49299621582031 -120.8423233032227 48.39097595214844
5745 -95.85612487792969 -122.0771408081055 50.31996154785156
5746 -95.78971099853516 -121.8278427124023 49.95176315307617
5747 -95.38124847412109 -122.1787872314453 49.92992401123047
5748 -95.93235015869141 -129.6952209472656 53.47333526611328
5749 -95.93324279785156 -136.2919769287109 73.49391937255859
5750 -95.98865509033203 -136.3437652587891 73.97016143798828
5751 -95.83686065673828 -137.5560150146484 73.8306884765625
5752 -96.16008758544922 -134.3010406494141 76.23077392578125
5753 -95.44333648681641 -133.7179565429688 77.72210693359375
5754 -95.72935485839844 -135.7101898193359 77.27995300292969
5755 -95.58353424072266 -135.3334197998047 77.2432861328125
5756 -95.47586822509766 -134.7376556396484 77.60647583007812
5757 -94.99636077880859 -134.50634765625 78.18991088867188
5758 -94.46379089355469 -134.4659729003906 78.53981018066406
5759 -96.01264953613281 -135.5779418945312 78.847900390625
5760 -95.57243347167969 -135.8845062255859 78.75473785400391
5761 -94.95195007324219 -135.4136047363281 79.21213531494141
5762 -95.60860443115234 -135.0542449951172 79.40174865722656
5763 -95.07960510253906 -135.036865234375 79.82070159912109
5764 -94.388671875 -135.0786285400391 79.75897979736328
5765 -94.37625885009766 -135.3338012695312 79.24365234375
5766 -94.20140838623047 -135.2890319824219 78.99239349365234
5767 -93.80101776123047 -134.6794128417969 80.23130035400391
5768 -93.928466796875 -134.7459411621094 79.69053649902344
5769 -95.44235229492188 -119.1066131591797 79.36428833007812
5770 -94.84889984130859 -119.3263549804688 79.4150390625
5771 -95.22322082519531 -119.5924530029297 78.78668975830078
5772 -95.08094024658203 -120.0371170043945 78.84849548339844
5773 -94.71347045898438 -134.3744201660156 80.51641082763672
5774 -94.17935180664062 -133.9568634033203 81.19660186767578
5775 -93.64241790771484 -134.2862243652344 81.12845611572266
5776 -93.92457580566406 -134.5283203125 80.62718200683594
5777 -95.03877258300781 -123.4063491821289 82.93057250976562
5778 -95.40316772460938 -123.8078308105469 82.94943237304688
5779 -94.40376281738281 -128.5550842285156 84.22238922119141
5780 -94.17572021484375 -128.0657501220703 84.67169952392578
5781 -95.41795349121094 -122.8554992675781 22.08559608459473
5782 -95.58916473388672 -129.6029815673828 22.76307487487793
5783 -95.36505889892578 -119.6960830688477 22.90572738647461
5784 -93.84438323974609 -117.0729675292969 28.26215744018555
5785 -94.48562622070312 -117.1262741088867 28.89921188354492
5786 -93.37421417236328 -116.8182373046875 28.43628692626953
5787 -96.01191711425781 -116.0897979736328 36.56196212768555
5788 -95.54400634765625 -115.8749160766602 37.54457855224609
5789 -95.63997650146484 -137.3605194091797 38.93712615966797
5790 -95.21937561035156 -114.7726287841797 39.99996185302734
5791 -94.39616394042969 -114.9025344848633 40.95470809936523
5792 -94.0810546875 -115.5471496582031 41.10876083374023
5793 -94.94156646728516 -117.4266815185547 42.68210220336914
5794 -95.31282806396484 -118.0251312255859 43.34772872924805
5795 -95.67388153076172 -138.226806640625 43.58135986328125
5796 -94.58857727050781 -118.4304962158203 43.81389617919922
5797 -94.82496643066406 -119.0910110473633 45.07437133789062
5798 -94.49276733398438 -118.8108444213867 44.41030120849609
5799 -93.83773803710938 -119.0509796142578 43.93111038208008
5800 -94.06468963623047 -118.6999816894531 43.62830352783203
5801 -93.57371520996094 -118.7376480102539 43.42010498046875
5802 -93.28071594238281 -118.1584014892578 42.51773452758789
5803 -93.85303497314453 -117.8609008789062 42.54851150512695
5804 -93.1549072265625 -117.8363723754883 42.04933166503906
5805 -92.90396118164062 -118.2043151855469 42.06108093261719
5806 -92.76593780517578 -118.5626525878906 42.45875930786133
5807 -92.23401641845703 -118.7731475830078 42.13081741333008
5808 -92.18170928955078 -118.6816329956055 41.51548767089844
5809 -91.97016906738281 -119.1883316040039 42.17160797119141
5810 -91.57454681396484 -119.2453689575195 41.44362258911133
5811 -91.89263153076172 -118.3348693847656 40.82328796386719
5812 -91.16079711914062 -119.2021789550781 40.97618865966797
5813 -91.03958892822266 -119.8181076049805 41.51103210449219
5814 -91.49691772460938 -119.8088989257812 42.48170852661133
5815 -89.93479156494141 -120.4057159423828 41.63424682617188
5816 -90.42871856689453 -120.4065399169922 42.40500640869141
5817 -89.95868682861328 -120.6186370849609 42.39013290405273
5818 -85.66610717773438 -121.5553817749023 40.69992828369141
5819 -86.18934631347656 -122.2800140380859 41.39288711547852
5820 -85.41042327880859 -122.4920196533203 41.6396598815918
5821 -85.02772521972656 -122.07666015625 41.16733551025391
5822 -84.68743133544922 -121.6865234375 40.37785720825195
5823 -84.30369567871094 -121.6015853881836 39.43760299682617
5824 -84.99561309814453 -121.3850402832031 39.88686752319336
5825 -84.59320831298828 -121.4461822509766 39.25013732910156
5826 -86.27822875976562 -121.6722564697266 40.82503890991211
5827 -87.03807067871094 -121.7454376220703 41.28520584106445
5828 -86.90327453613281 -122.3058090209961 41.80789184570312
5829 -95.66057586669922 -119.8839569091797 46.96813201904297
5830 -95.27988433837891 -134.4065704345703 46.74462509155273
5831 -95.14944458007812 -133.3558349609375 48.51179504394531
5832 -94.80214691162109 -122.2472991943359 49.65362167358398
5833 -93.53183746337891 -122.4752502441406 48.58410263061523
5834 -92.70530700683594 -122.8120193481445 48.53914260864258
5835 -92.26708984375 -122.471061706543 47.9705696105957
5836 -92.69622039794922 -122.0412445068359 47.5943603515625
5837 -91.77891540527344 -122.4467315673828 47.56981658935547
5838 -92.21977996826172 -122.1482391357422 47.33729934692383
5839 -92.02298736572266 -122.1248168945312 46.85942840576172
5840 -91.38175964355469 -122.3797378540039 46.87271118164062
5841 -91.63449096679688 -122.2604522705078 46.21722412109375
5842 -91.24308013916016 -122.5877380371094 46.18772888183594
5843 -90.98169708251953 -122.320915222168 45.63063430786133
5844 -90.59914398193359 -122.7736511230469 45.95896911621094
5845 -90.39055633544922 -122.2844696044922 45.39604568481445
5846 -90.52993774414062 -121.8844604492188 44.99770736694336
5847 -90.97084808349609 -121.9486770629883 45.01919555664062
5848 -91.66501617431641 -121.8323974609375 45.17973709106445
5849 -91.77105712890625 -121.990966796875 45.55561065673828
5850 -92.46967315673828 -121.8171844482422 45.92987060546875
5851 -92.28543853759766 -121.97509765625 46.53543090820312
5852 -92.72544860839844 -121.8426284790039 47.23041534423828
5853 -95.39881134033203 -131.1517333984375 50.54438781738281
5854 -95.83405303955078 -130.5199737548828 51.67477798461914
5855 -95.25896453857422 -139.0150299072266 72.74796295166016
5856 -95.37001037597656 -139.1323852539062 72.06582641601562
5857 -94.95533752441406 -139.1349487304688 72.81954193115234
5858 -95.51488494873047 -137.0361022949219 73.09662628173828
5859 -95.59282684326172 -136.9452819824219 73.59767913818359
5860 -95.35626220703125 -134.33740234375 77.77062225341797
5861 -95.63687896728516 -131.1333465576172 76.84117889404297
5862 -95.41036224365234 -129.8990783691406 77.34095764160156
5863 -95.38327026367188 -131.3854370117188 77.3646240234375
5864 -95.04936981201172 -130.84521484375 77.69033050537109
5865 -94.64769744873047 -130.2862243652344 78.08937072753906
5866 -95.65068817138672 -130.2855834960938 76.84372711181641
5867 -95.63229370117188 -129.5336456298828 76.91880035400391
5868 -95.66854095458984 -129.1446533203125 76.79544830322266
5869 -95.63568115234375 -128.6808776855469 77.08198547363281
5870 -94.96830749511719 -128.2339630126953 77.83164978027344
5871 -95.03420257568359 -129.3993835449219 77.67631530761719
5872 -94.46588897705078 -129.1164398193359 78.36281585693359
5873 -94.58373260498047 -128.8429870605469 78.18451690673828
5874 -94.66327667236328 -128.3569641113281 78.27485656738281
5875 -94.29833221435547 -128.7186584472656 78.69987487792969
5876 -93.79161834716797 -128.2274169921875 78.95124816894531
5877 -94.30979156494141 -127.9513168334961 78.69594573974609
5878 -94.0162353515625 -127.3356475830078 78.98700714111328
5879 -93.53501892089844 -127.6962280273438 79.23600006103516
5880 -94.59526062011719 -133.0599060058594 81.63896179199219
5881 -95.23916625976562 -122.496467590332 82.62213897705078
5882 -94.46862030029297 -121.5113296508789 82.44910430908203
5883 -94.37108612060547 -122.0737457275391 82.59725189208984
5884 -95.07246398925781 -122.7760162353516 21.57916641235352
5885 -94.49467468261719 -123.6338272094727 21.50170707702637
5886 -93.69084167480469 -124.2412261962891 21.4300479888916
5887 -93.65333557128906 -124.6049270629883 21.5945930480957
5888 -93.5870361328125 -125.2673263549805 21.78193473815918
5889 -93.18441009521484 -124.7170104980469 21.01999664306641
5890 -93.08660125732422 -125.8882598876953 21.94565773010254
5891 -92.98452758789062 -125.0148010253906 21.07512474060059
5892 -94.37657928466797 -125.885139465332 22.23687744140625
5893 -92.97231292724609 -126.4074401855469 22.15510749816895
5894 -94.07164764404297 -126.6023254394531 22.47179794311523
5895 -93.42819213867188 -126.8130569458008 22.29096031188965
5896 -94.03037261962891 -127.151985168457 22.47110176086426
5897 -95.07633209228516 -127.0590362548828 22.65831756591797
5898 -95.51483154296875 -127.5462417602539 22.67627334594727
5899 -95.42172241210938 -131.9793090820312 24.52298736572266
5900 -94.82384490966797 -132.1386566162109 25.3509693145752
5901 -95.24427032470703 -118.4143676757812 24.43600463867188
5902 -94.61646270751953 -136.3800201416016 32.07887268066406
5903 -94.59263610839844 -137.0197906494141 32.70196914672852
5904 -94.62619781494141 -137.5615844726562 33.05265808105469
5905 -95.04071044921875 -137.3883056640625 33.05654907226562
5906 -94.8529052734375 -137.6090087890625 33.53981781005859
5907 -94.77378082275391 -115.525390625 34.57402038574219
5908 -94.61252593994141 -115.2246856689453 34.70058822631836
5909 -95.15439605712891 -115.7379150390625 35.86557769775391
5910 -95.16551208496094 -136.7341613769531 36.95127868652344
5911 -95.41550445556641 -137.7159729003906 39.37225723266602
5912 -95.06883239746094 -138.3769378662109 39.58291625976562
5913 -93.72978210449219 -115.9877014160156 41.07902145385742
5914 -93.97381591796875 -115.1112823486328 40.92310333251953
5915 -95.05767059326172 -135.9281768798828 44.95820617675781
5916 -94.65817260742188 -135.8468475341797 44.71095275878906
5917 -94.81894683837891 -136.2015380859375 44.32281494140625
5918 -94.11191558837891 -135.4927368164062 44.36716079711914
5919 -94.40346527099609 -136.1729583740234 43.98664474487305
5920 -93.43756103515625 -137.0396270751953 42.64266586303711
5921 -93.82884216308594 -136.6780395507812 43.22407531738281
5922 -94.29966735839844 -137.5990142822266 42.85418701171875
5923 -95.01663208007812 -138.1863098144531 41.73377227783203
5924 -95.00809478759766 -138.4329376220703 42.3361930847168
5925 -95.73432922363281 -134.9580993652344 46.86811447143555
5926 -94.93915557861328 -134.1589050292969 46.30949401855469
5927 -94.47686004638672 -132.8352203369141 46.97153472900391
5928 -94.13123321533203 -132.4738616943359 47.20380020141602
5929 -93.87772369384766 -132.61767578125 46.43498992919922
5930 -94.24239349365234 -133.1868896484375 46.11828994750977
5931 -93.70455169677734 -132.8363952636719 45.45888137817383
5932 -93.30419921875 -132.2778167724609 46.00753784179688
5933 -93.23868560791016 -131.8228149414062 47.49692535400391
5934 -93.08203125 -131.8150329589844 48.23287963867188
5935 -93.72453308105469 -132.2935791015625 48.06227874755859
5936 -95.17026519775391 -122.7662658691406 50.10152435302734
5937 -94.99851989746094 -123.2243347167969 50.61554336547852
5938 -94.98468780517578 -122.7881011962891 50.0185546875
5939 -94.19638824462891 -122.9414978027344 49.73747634887695
5940 -95.70546722412109 -124.3034210205078 52.74872970581055
5941 -94.97698211669922 -126.1543426513672 53.9924430847168
5942 -94.94924163818359 -138.3160095214844 72.17224884033203
5943 -94.83045196533203 -138.0023803710938 72.53427124023438
5944 -94.78655242919922 -138.7118225097656 72.13541412353516
5945 -95.22766876220703 -137.5707702636719 72.96208953857422
5946 -95.65833282470703 -127.5049743652344 77.00808715820312
5947 -95.51633453369141 -127.1401062011719 77.25309753417969
5948 -94.81996917724609 -125.6481552124023 78.07809448242188
5949 -94.46324157714844 -125.8022689819336 78.50441741943359
5950 -94.60997772216797 -127.1332702636719 78.37160491943359
5951 -95.61997222900391 -126.1422424316406 77.37174224853516
5952 -95.29792022705078 -126.7598419189453 77.72768402099609
5953 -95.26740264892578 -125.7840118408203 77.73989868164062
5954 -95.55532836914062 -133.7461242675781 77.27603149414062
5955 -95.11381530761719 -133.8327789306641 78.11455535888672
5956 -95.22261810302734 -119.2219161987305 79.97539520263672
5957 -94.66573333740234 -119.2126083374023 80.61992645263672
5958 -93.43083953857422 -134.3986206054688 80.304931640625
5959 -93.27632904052734 -134.2369842529297 80.73854064941406
5960 -93.16736602783203 -134.0016784667969 80.54793548583984
5961 -93.23146820068359 -133.7157745361328 80.43737030029297
5962 -92.79485321044922 -132.6525726318359 80.48089599609375
5963 -92.9366455078125 -132.2676391601562 80.32534790039062
5964 -92.40921020507812 -131.6784820556641 80.50337982177734
5965 -93.44063568115234 -131.8656768798828 79.55222320556641
5966 -92.76589202880859 -131.3257293701172 80.21134185791016
5967 -93.40275573730469 -130.7861175537109 79.61176300048828
5968 -93.63475036621094 -131.0075988769531 79.19124603271484
5969 -94.13126373291016 -131.2099304199219 78.60694122314453
5970 -93.81705474853516 -130.4380340576172 78.95361328125
5971 -93.49351501464844 -130.3816833496094 79.37646484375
5972 -93.71956634521484 -129.7594757080078 79.04692077636719
5973 -92.97631072998047 -130.3551330566406 79.80055999755859
5974 -92.48172760009766 -130.9195251464844 80.27745056152344
5975 -94.54615783691406 -132.7331695556641 82.01861572265625
5976 -94.91959381103516 -121.7566070556641 82.42392730712891
5977 -95.16352081298828 -130.7729949951172 82.75887298583984
5978 -94.32759857177734 -130.6427917480469 83.39370727539062
5979 -94.61887359619141 -129.4568481445312 83.69767761230469
5980 -94.86908721923828 -123.8831481933594 83.15575408935547
5981 -95.00321960449219 -128.7779235839844 83.52637481689453
5982 -94.27137756347656 -118.6797943115234 23.26225090026855
5983 -94.74083709716797 -119.2861862182617 22.81921195983887
5984 -92.94127655029297 -118.4930419921875 22.87688636779785
5985 -94.72609710693359 -131.6434936523438 26.39668083190918
5986 -94.96067047119141 -131.56298828125 26.77799797058105
5987 -94.83424377441406 -135.56689453125 30.57571411132812
5988 -94.2744140625 -116.0810394287109 30.30104064941406
5989 -95.25704956054688 -116.371452331543 31.14981079101562
5990 -95.14141845703125 -116.2940521240234 31.61391067504883
5991 -94.34174346923828 -115.9828033447266 31.74955368041992
5992 -93.75852966308594 -115.69384765625 31.97806167602539
5993 -94.01625823974609 -115.3799667358398 32.8099479675293
5994 -93.44696807861328 -115.4429321289062 32.39045715332031
5995 -92.61498260498047 -115.1910095214844 32.16936874389648
5996 -92.86295318603516 -114.9744491577148 32.76680755615234
5997 -91.84003448486328 -114.8230133056641 32.02706527709961
5998 -91.95357513427734 -114.5607604980469 32.40790176391602
5999 -91.48958587646484 -114.549446105957 32.14535903930664
6000 -90.57062530517578 -114.5615768432617 31.99228286743164
6001 -94.50460815429688 -116.0192794799805 30.86638641357422
6002 -93.8333740234375 -115.9778060913086 30.69338989257812
6003 -93.03628540039062 -116.1800994873047 30.39252090454102
6004 -94.41246795654297 -136.3186950683594 31.60980606079102
6005 -93.82772827148438 -136.0738830566406 31.23575210571289
6006 -93.87232971191406 -136.4264831542969 31.79257202148438
6007 -91.60455322265625 -136.0484466552734 31.55929946899414
6008 -92.18813323974609 -135.9132232666016 31.21095657348633
6009 -91.10366058349609 -135.8744354248047 31.38947677612305
6010 -91.47985076904297 -135.4857788085938 30.71578979492188
6011 -90.71919250488281 -135.5401611328125 30.80879592895508
6012 -91.20579528808594 -135.1733856201172 30.07230377197266
6013 -90.2969970703125 -135.2268829345703 30.20512390136719
6014 -90.56298828125 -135.1477661132812 29.83261489868164
6015 -89.9127197265625 -135.4062042236328 30.28688812255859
6016 -89.90161895751953 -135.3708038330078 29.36553573608398
6017 -89.13937377929688 -135.4195709228516 28.73863220214844
6018 -88.90967559814453 -135.5475616455078 28.91994476318359
6019 -87.44037628173828 -136.3859252929688 29.04636764526367
6020 -86.49278259277344 -136.4135131835938 28.17715454101562
6021 -86.62384796142578 -136.4278869628906 28.88640594482422
6022 -86.05644226074219 -136.5631866455078 28.4423828125
6023 -85.52384185791016 -136.6219482421875 27.97916793823242
6024 -85.75897979736328 -136.4655609130859 27.86149215698242
6025 -84.97536468505859 -136.2574768066406 27.48871803283691
6026 -83.49282836914062 -136.8656921386719 26.77809143066406
6027 -82.68170166015625 -137.0163726806641 27.16852760314941
6028 -83.78376007080078 -137.1280517578125 27.2691478729248
6029 -83.03060913085938 -137.2119750976562 27.61004447937012
6030 -83.63560485839844 -137.1648406982422 28.01067352294922
6031 -83.83422088623047 -137.2137145996094 28.70370483398438
6032 -84.43031311035156 -137.0832366943359 28.55289077758789
6033 -84.55870819091797 -137.3389434814453 29.25453567504883
6034 -84.09267425537109 -137.1779937744141 30.74272155761719
6035 -84.37199401855469 -137.3394165039062 29.57638549804688
6036 -83.76991271972656 -137.3361663818359 30.73384094238281
6037 -82.86014556884766 -137.6826324462891 30.37111282348633
6038 -83.15286254882812 -137.5995178222656 31.0602912902832
6039 -82.33927154541016 -137.7347564697266 31.07224273681641
6040 -81.65740203857422 -138.7814331054688 29.83499908447266
6041 -82.06803894042969 -138.4758605957031 29.38312149047852
6042 -81.90689086914062 -138.4717102050781 29.11067581176758
6043 -81.19306182861328 -138.85498046875 29.35196685791016
6044 -81.28099822998047 -138.2745971679688 28.34981918334961
6045 -80.52153015136719 -138.5268402099609 28.01165771484375
6046 -80.2779541015625 -138.8398132324219 28.4002685546875
6047 -79.95493316650391 -139.0459136962891 27.53084564208984
6048 -79.56512451171875 -139.2066497802734 28.6050910949707
6049 -79.42889404296875 -139.5806579589844 29.20014953613281
6050 -79.19474792480469 -139.80517578125 29.08950805664062
6051 -79.11286926269531 -140.1461334228516 29.97063064575195
6052 -79.00193786621094 -140.2607116699219 29.70047378540039
6053 -78.91667175292969 -140.3390045166016 30.46728897094727
6054 -78.68402099609375 -140.7287292480469 30.13005065917969
6055 -78.42961120605469 -140.7968902587891 30.51962661743164
6056 -78.21751403808594 -140.4866333007812 30.847412109375
6057 -78.71883392333984 -139.5722198486328 31.22571182250977
6058 -78.94415283203125 -140.0266876220703 30.7708854675293
6059 -79.76345825195312 -139.4016265869141 29.40615081787109
6060 -79.51719665527344 -139.4698333740234 30.08840942382812
6061 -80.36319732666016 -139.1827087402344 29.86761474609375
6062 -95.18742370605469 -116.005500793457 34.50384902954102
6063 -95.16786193847656 -136.9570617675781 36.52712249755859
6064 -94.85887908935547 -117.837158203125 43.03852462768555
6065 -95.15756225585938 -136.4143981933594 44.26004409790039
6066 -94.80464172363281 -120.7082214355469 47.55415725708008
6067 -94.31962585449219 -120.9859466552734 47.41062545776367
6068 -93.98445129394531 -121.2361145019531 47.54642868041992
6069 -93.49627685546875 -121.2721328735352 46.37337112426758
6070 -93.46309661865234 -120.4722900390625 45.04017639160156
6071 -92.84792327880859 -121.3239288330078 45.56748962402344
6072 -92.85295867919922 -121.044921875 44.98176193237305
6073 -92.61194610595703 -120.6240692138672 44.34153747558594
6074 -92.31491088867188 -121.0713348388672 44.47684860229492
6075 -91.80502319335938 -120.8538665771484 44.15756607055664
6076 -91.66024017333984 -121.3710174560547 44.73990249633789
6077 -91.00856018066406 -121.1300582885742 44.15935516357422
6078 -91.07717132568359 -120.7895202636719 43.59997177124023
6079 -90.294677734375 -120.7961730957031 43.20933532714844
6080 -91.03887939453125 -120.4485626220703 42.95117950439453
6081 -94.99285125732422 -120.2461090087891 47.05932235717773
6082 -95.35508728027344 -137.5934600830078 72.55686187744141
6083 -94.70308685302734 -126.2394104003906 77.97130584716797
6084 -94.36343383789062 -133.2101135253906 78.40758514404297
6085 -94.67890930175781 -123.1623077392578 83.11278533935547
6086 -94.6243896484375 -122.5575103759766 82.83515930175781
6087 -94.30478668212891 -131.174072265625 22.49212074279785
6088 -93.970703125 -130.7674407958984 22.24779891967773
6089 -92.84844207763672 -118.739616394043 22.22991752624512
6090 -94.90459442138672 -118.2465362548828 24.84378242492676
6091 -94.43514251708984 -116.8633575439453 29.28976821899414
6092 -94.91848754882812 -135.1791076660156 30.17500686645508
6093 -94.17202758789062 -134.5342559814453 29.60860061645508
6094 -94.89584350585938 -137.3349761962891 36.95238876342773
6095 -94.51758575439453 -133.8025970458984 45.82675552368164
6096 -94.78289794921875 -119.9730529785156 46.14821624755859
6097 -94.43629455566406 -119.5486755371094 45.33188629150391
6098 -94.89363861083984 -123.6300811767578 51.12255477905273
6099 -94.38821411132812 -123.6027526855469 50.34376907348633
6100 -95.17912292480469 -129.1315307617188 52.32182693481445
6101 -94.68386840820312 -128.6556243896484 51.93767166137695
6102 -93.95824432373047 -128.2615814208984 51.82455062866211
6103 -94.67177581787109 -128.3246765136719 52.42209625244141
6104 -94.3775634765625 -127.8941040039062 52.50750350952148
6105 -93.47679901123047 -127.7315673828125 51.83800888061523
6106 -93.66898345947266 -127.5389633178711 52.12198257446289
6107 -94.79605865478516 -128.2832946777344 52.94218826293945
6108 -94.61691284179688 -127.8255920410156 53.29262542724609
6109 -94.02993011474609 -127.3018188476562 52.73025131225586
6110 -95.05139923095703 -127.4148712158203 77.94982147216797
6111 -94.65595245361328 -131.6393432617188 78.15608978271484
6112 -95.06815338134766 -131.6733093261719 77.93201446533203
6113 -94.20658111572266 -132.1325378417969 78.52049255371094
6114 -94.1756591796875 -133.9164581298828 78.6279296875
6115 -93.87418365478516 -133.9456787109375 78.93576812744141
6116 -95.18677520751953 -135.8886413574219 78.46601867675781
6117 -94.92285919189453 -135.8577575683594 78.72223663330078
6118 -94.61815643310547 -135.55029296875 78.71616363525391
6119 -92.77388763427734 -121.6275177001953 79.62672424316406
6120 -93.29066467285156 -121.5024642944336 79.44518280029297
6121 -92.83396148681641 -120.8745269775391 79.70203399658203
6122 -92.36519622802734 -120.9815979003906 79.883544921875
6123 -92.55607604980469 -120.2009735107422 79.95408630371094
6124 -92.00250244140625 -120.5894927978516 80.20725250244141
6125 -92.45652008056641 -118.5711135864258 80.34873199462891
6126 -92.82618713378906 -118.329475402832 80.39726257324219
6127 -92.53904724121094 -118.0731811523438 80.65547943115234
6128 -92.67337036132812 -117.9029235839844 80.83518981933594
6129 -93.11380004882812 -118.7171478271484 81.16423797607422
6130 -93.09934997558594 -119.0505828857422 81.66802978515625
6131 -92.8531494140625 -118.3763275146484 81.79424285888672
6132 -92.64604187011719 -118.9570770263672 82.07691955566406
6133 -92.63547515869141 -119.568244934082 82.36156463623047
6134 -92.35945892333984 -118.6845092773438 82.66238403320312
6135 -92.48307037353516 -119.1947631835938 82.9736328125
6136 -92.37764739990234 -118.6324615478516 83.21292877197266
6137 -92.54791259765625 -119.1155242919922 83.43946075439453
6138 -92.22842407226562 -117.9886322021484 84.33377075195312
6139 -92.22221374511719 -119.6146850585938 85.15706634521484
6140 -91.93196868896484 -118.5376815795898 85.07815551757812
6141 -91.08280944824219 -117.0026702880859 87.77334594726562
6142 -90.85413360595703 -116.4713745117188 87.96011352539062
6143 -90.86434936523438 -116.0899658203125 87.65203857421875
6144 -90.68784332275391 -116.1307067871094 88.07503509521484
6145 -90.67331695556641 -115.3817520141602 88.05799102783203
6146 -90.95873260498047 -115.544921875 87.28008270263672
6147 -90.62572479248047 -114.7146682739258 87.23902130126953
6148 -90.11814117431641 -114.330078125 88.53755950927734
6149 -89.92376708984375 -114.0524291992188 88.84407043457031
6150 -90.02933502197266 -113.5753479003906 88.47628784179688
6151 -89.87765502929688 -113.3506851196289 88.71086883544922
6152 -89.71471405029297 -113.2928466796875 88.37239074707031
6153 -89.31474304199219 -112.5879669189453 89.07543182373047
6154 -89.44905853271484 -112.9480056762695 88.73746490478516
6155 -89.62126159667969 -112.8800506591797 89.14263916015625
6156 -89.57583618164062 -112.3647155761719 89.52816009521484
6157 -89.24716186523438 -112.5491790771484 89.95758819580078
6158 -89.20339965820312 -112.2605361938477 89.81660461425781
6159 -89.58853912353516 -112.5796661376953 89.80509185791016
6160 -88.93466949462891 -113.0616607666016 89.73900604248047
6161 -94.90569305419922 -119.2018432617188 79.5985107421875
6162 -93.95394897460938 -120.2957458496094 79.69827270507812
6163 -94.08692169189453 -132.7955017089844 82.66963958740234
6164 -94.02720642089844 -133.4393920898438 82.100341796875
6165 -93.62106323242188 -133.6221923828125 82.29115295410156
6166 -92.90852355957031 -134.6814575195312 81.31177520751953
6167 -93.49124145507812 -134.2187805175781 81.36605072021484
6168 -92.96100616455078 -134.1917419433594 80.80292510986328
6169 -92.53282165527344 -133.8742980957031 80.69444274902344
6170 -92.21208953857422 -134.3885803222656 80.83632659912109
6171 -92.13930511474609 -134.9192810058594 81.39057159423828
6172 -91.97756958007812 -134.6822052001953 81.05940246582031
6173 -91.778564453125 -134.51513671875 81.44284057617188
6174 -92.31393432617188 -134.9481048583984 81.82607269287109
6175 -92.40629577636719 -134.9362487792969 81.18378448486328
6176 -92.86147308349609 -134.8020324707031 81.5931396484375
6177 -94.75402069091797 -120.6886215209961 81.59371948242188
6178 -94.69149017333984 -121.9481048583984 21.59852409362793
6179 -94.37607574462891 -121.3563919067383 21.72751617431641
6180 -93.96202850341797 -120.9041442871094 21.83150100708008
6181 -94.36467742919922 -117.9324188232422 26.85256576538086
6182 -93.27250671386719 -134.9091796875 29.85175323486328
6183 -93.51097869873047 -134.2402038574219 28.96829605102539
6184 -94.20608520507812 -135.6149291992188 30.69268798828125
6185 -93.37022399902344 -135.1755523681641 30.43757629394531
6186 -93.77027130126953 -115.7777709960938 31.43180465698242
6187 -93.20759582519531 -115.9572601318359 31.09928894042969
6188 -93.17735290527344 -115.7514038085938 31.6812744140625
6189 -92.39029693603516 -115.6951751708984 31.73153305053711
6190 -94.31781005859375 -136.6813201904297 32.42142105102539
6191 -94.10378265380859 -138.4011077880859 35.61576080322266
6192 -94.79327392578125 -137.5715026855469 36.58538055419922
6193 -94.31322479248047 -114.6068115234375 36.48455429077148
6194 -93.85422515869141 -113.5298919677734 37.22993087768555
6195 -93.26659393310547 -113.2408218383789 36.51213455200195
6196 -93.74771881103516 -114.0248794555664 35.9486083984375
6197 -92.37870788574219 -112.4404220581055 36.29930114746094
6198 -93.26191711425781 -112.7783966064453 37.10898971557617
6199 -93.42906951904297 -112.570426940918 37.91653060913086
6200 -93.24996185302734 -112.5072937011719 38.16740798950195
6201 -92.97055053710938 -112.2995147705078 37.71120452880859
6202 -92.829345703125 -112.5695190429688 38.17538833618164
6203 -92.47020721435547 -112.3353729248047 37.3506965637207
6204 -92.47697448730469 -112.3267974853516 36.90742874145508
6205 -92.83686065673828 -112.4451904296875 37.03874206542969
6206 -94.15540313720703 -139.1690063476562 38.89939880371094
6207 -94.8291015625 -138.4761047363281 39.08930587768555
6208 -94.27336883544922 -139.0234985351562 39.38465118408203
6209 -93.59066009521484 -139.7406158447266 39.02017593383789
6210 -92.718017578125 -140.0661926269531 38.25189590454102
6211 -93.19889068603516 -139.6730651855469 38.2180290222168
6212 -93.67631530761719 -138.1845092773438 41.57278823852539
6213 -93.78501129150391 -138.4400329589844 40.79962158203125
6214 -94.40378570556641 -137.8621215820312 42.7011604309082
6215 -94.74351501464844 -129.32958984375 51.66142654418945
6216 -94.85634613037109 -135.6011199951172 78.38066864013672
6217 -94.15792083740234 -135.0968170166016 78.81571960449219
6218 -93.92397308349609 -134.6444702148438 79.12818908691406
6219 -94.49921417236328 -121.1336898803711 78.82006072998047
6220 -94.54225158691406 -120.4152374267578 79.12001800537109
6221 -94.75558471679688 -119.0970993041992 80.18822479248047
6222 -94.40081024169922 -119.1456604003906 79.94826507568359
6223 -94.30845642089844 -118.9111251831055 80.29914093017578
6224 -93.68450164794922 -118.9900817871094 80.41629028320312
6225 -94.37220001220703 -131.4595947265625 83.07942962646484
6226 -94.61683654785156 -132.2467956542969 82.31617736816406
6227 -93.24811553955078 -131.9627685546875 83.8138427734375
6228 -93.42247772216797 -132.7657470703125 83.26759338378906
6229 -94.50250244140625 -127.3056106567383 84.37613677978516
6230 -94.22714996337891 -127.3279800415039 84.86506652832031
6231 -93.63497161865234 -127.6720352172852 85.34705352783203
6232 -93.72721099853516 -126.2102508544922 85.311279296875
6233 -93.56686401367188 -126.8202514648438 85.87853240966797
6234 -93.53312683105469 -126.2129287719727 86.13720703125
6235 -93.67017364501953 -125.4488372802734 85.10386657714844
6236 -94.69619750976562 -126.2143402099609 84.19621276855469
6237 -94.03575897216797 -126.5500335693359 85.08940887451172
6238 -94.34715270996094 -125.8724822998047 84.54854583740234
6239 -93.81170654296875 -128.9409637451172 84.6307373046875
6240 -94.28948974609375 -123.1977996826172 21.26584053039551
6241 -93.90531158447266 -122.9222717285156 21.17167472839355
6242 -93.57687377929688 -122.7531204223633 21.05128288269043
6243 -93.60455322265625 -123.6430053710938 21.26158905029297
6244 -93.09693908691406 -123.5852966308594 21.0551700592041
6245 -92.43342590332031 -123.3499450683594 20.94142723083496
6246 -93.10496520996094 -124.250129699707 21.04545593261719
6247 -92.61027526855469 -124.4566650390625 20.92053031921387
6248 -92.59279632568359 -125.4411468505859 21.00071716308594
6249 -92.21434783935547 -125.14208984375 20.92621421813965
6250 -91.89992523193359 -125.0186309814453 20.7730827331543
6251 -91.45835876464844 -125.3304672241211 20.92852783203125
6252 -91.70246887207031 -126.0182800292969 21.00446510314941
6253 -90.82215118408203 -125.6171340942383 20.93404006958008
6254 -90.7923583984375 -125.241569519043 20.80060195922852
6255 -90.931396484375 -124.6354675292969 20.7332820892334
6256 -89.98806762695312 -124.8063201904297 20.76088523864746
6257 -89.81420135498047 -125.4559097290039 20.77071380615234
6258 -90.33608245849609 -125.6680297851562 20.96430206298828
6259 -90.62552642822266 -126.8074645996094 20.97730255126953
6260 -89.84445190429688 -126.0643157958984 20.91413879394531
6261 -89.40877532958984 -125.8410491943359 20.79782867431641
6262 -89.13706207275391 -126.1777496337891 20.80824279785156
6263 -88.5390625 -125.8608474731445 20.75461578369141
6264 -88.85885620117188 -126.6123504638672 20.87927055358887
6265 -89.16637420654297 -126.6636505126953 20.95485877990723
6266 -88.97133636474609 -127.1177215576172 20.76578330993652
6267 -89.50938415527344 -127.0132293701172 20.92655944824219
6268 -90.56901550292969 -127.6536254882812 20.9815502166748
6269 -90.56647491455078 -128.3380432128906 20.77679634094238
6270 -90.34197235107422 -127.8762054443359 20.89102554321289
6271 -90.11611938476562 -128.0411376953125 20.74473762512207
6272 -94.56768798828125 -124.8853378295898 21.9553279876709
6273 -93.59529113769531 -129.9726257324219 22.09763526916504
6274 -93.25861358642578 -129.4162292480469 22.08509635925293
6275 -92.83631896972656 -130.2357177734375 21.83794021606445
6276 -93.04160308837891 -131.3318786621094 21.92644119262695
6277 -93.29914855957031 -131.9615173339844 21.97952651977539
6278 -92.74091339111328 -131.722412109375 21.75421905517578
6279 -92.59658050537109 -132.5640106201172 21.88646507263184
6280 -92.26298522949219 -132.2513885498047 21.73085021972656
6281 -91.91434478759766 -133.1087646484375 22.05426788330078
6282 -92.81001281738281 -133.34619140625 22.02386474609375
6283 -91.93891906738281 -133.4919891357422 22.34720611572266
6284 -92.45140075683594 -133.4594421386719 22.15180206298828
6285 -93.02481842041016 -132.7430877685547 21.97348785400391
6286 -93.8609619140625 -127.6741638183594 22.37683868408203
6287 -93.162109375 -127.1999893188477 22.18742942810059
6288 -92.67891693115234 -126.5814514160156 21.99641418457031
6289 -92.50366973876953 -127.4851303100586 21.71860313415527
6290 -92.34163665771484 -127.1775207519531 21.55409622192383
6291 -92.5435791015625 -126.0788879394531 21.33530044555664
6292 -92.07734680175781 -126.3838653564453 21.09352493286133
6293 -92.28961944580078 -125.8874664306641 21.04531288146973
6294 -93.58595275878906 -117.7385864257812 26.22814178466797
6295 -92.75637054443359 -134.6997375488281 29.26315307617188
6296 -94.33543395996094 -115.1931381225586 33.96718597412109
6297 -93.89034271240234 -114.7660675048828 34.08115386962891
6298 -93.61861419677734 -114.4081573486328 34.36080551147461
6299 -94.23688507080078 -138.5300445556641 37.34137344360352
6300 -94.44194030761719 -114.1314544677734 37.78783798217773
6301 -93.99884033203125 -114.5816879272461 40.81124496459961
6302 -94.43096923828125 -138.1134185791016 42.01523208618164
6303 -94.29623413085938 -137.2296600341797 43.08622741699219
6304 -94.24591064453125 -119.4832305908203 44.86177444458008
6305 -93.82083129882812 -119.8924407958984 44.89518737792969
6306 -94.20908355712891 -120.3391876220703 46.00075912475586
6307 -94.25149536132812 -120.6589660644531 46.57379913330078
6308 -94.25525665283203 -122.0927963256836 48.76190567016602
6309 -94.03022003173828 -129.1732482910156 51.35873794555664
6310 -93.50339508056641 -128.4612426757812 51.57126235961914
6311 -93.03113555908203 -128.0188903808594 51.53797149658203
6312 -94.55788421630859 -127.8845138549805 52.76854705810547
6313 -94.41567230224609 -119.9312744140625 79.56327819824219
6314 -94.45068359375 -134.7842712402344 80.1024169921875
6315 -94.37918853759766 -124.0063629150391 84.00119018554688
6316 -94.30766296386719 -129.5731811523438 22.3236141204834
6317 -93.48149108886719 -117.7441253662109 25.3307933807373
6318 -93.33051300048828 -117.2743530273438 27.16459465026855
6319 -94.14804840087891 -133.3471069335938 28.16313171386719
6320 -93.73770141601562 -133.9180145263672 28.62012100219727
6321 -93.56773376464844 -136.8988189697266 32.19042587280273
6322 -93.22872161865234 -137.6023406982422 33.09253692626953
6323 -92.56727600097656 -137.9284210205078 33.1857795715332
6324 -93.97849273681641 -137.0674591064453 32.84293746948242
6325 -93.67344665527344 -139.1824493408203 38.01310348510742
6326 -94.04780578613281 -113.8519439697266 39.50798034667969
6327 -93.65653228759766 -113.924919128418 39.69342041015625
6328 -93.55185699462891 -113.5529479980469 39.39570617675781
6329 -92.91437530517578 -113.9048309326172 39.09822845458984
6330 -93.25117492675781 -113.0396347045898 39.01185989379883
6331 -92.94582366943359 -112.7144775390625 38.57159042358398
6332 -92.62005615234375 -113.4928436279297 38.42543792724609
6333 -92.33872985839844 -112.789421081543 37.73490905761719
6334 -93.4342041015625 -114.1381759643555 39.6045036315918
6335 -93.54914855957031 -138.3703765869141 41.15356063842773
6336 -92.82427978515625 -138.2371673583984 41.01981353759766
6337 -93.06092834472656 -138.1120910644531 41.75687789916992
6338 -92.95184326171875 -137.9412231445312 42.00158309936523
6339 -93.58332824707031 -137.8023071289062 42.16032409667969
6340 -92.99411773681641 -134.5954284667969 43.95520782470703
6341 -93.48212432861328 -135.1825256347656 44.04251861572266
6342 -93.99748229980469 -136.0054626464844 43.74661636352539
6343 -93.14559936523438 -135.5609130859375 43.30843734741211
6344 -92.91031646728516 -136.5657501220703 42.52561950683594
6345 -92.39881134033203 -135.2574920654297 42.66155242919922
6346 -91.53163909912109 -134.0830841064453 42.42040634155273
6347 -91.67604064941406 -135.1088562011719 41.91879653930664
6348 -91.43879699707031 -134.9720458984375 41.64913177490234
6349 -91.49425506591797 -136.3435211181641 40.42902374267578
6350 -91.28582763671875 -135.6329040527344 40.51767730712891
6351 -91.25312805175781 -135.0307312011719 41.01502227783203
6352 -90.98619079589844 -135.0411529541016 40.24428939819336
6353 -91.03354644775391 -134.5679168701172 40.77965927124023
6354 -90.77717590332031 -134.3855285644531 40.45169448852539
6355 -89.87082672119141 -133.5516967773438 40.10736846923828
6356 -89.94316101074219 -133.9471130371094 39.80514144897461
6357 -89.32183074951172 -133.4963073730469 39.84230041503906
6358 -89.01055908203125 -133.5965423583984 39.51356887817383
6359 -88.82126617431641 -132.7607421875 39.93995666503906
6360 -87.15111541748047 -132.6148529052734 39.07015228271484
6361 -87.62647247314453 -132.5714721679688 39.49287796020508
6362 -87.88654327392578 -133.5140533447266 38.88449478149414
6363 -87.18129730224609 -133.1343536376953 38.81931304931641
6364 -87.24854278564453 -133.8112945556641 37.68239593505859
6365 -86.92845916748047 -132.9226989746094 38.51091766357422
6366 -86.77555847167969 -133.2862396240234 37.28943634033203
6367 -87.41288757324219 -134.4904479980469 37.34107971191406
6368 -87.93316650390625 -134.6787567138672 37.7857666015625
6369 -88.0528564453125 -135.7608642578125 37.3239631652832
6370 -88.69427490234375 -135.6606140136719 38.02781677246094
6371 -89.03424072265625 -134.9631500244141 38.57794570922852
6372 -88.56011962890625 -135.0238342285156 38.0628776550293
6373 -88.12499237060547 -134.1997528076172 38.44656753540039
6374 -88.58861541748047 -134.0494079589844 38.90582656860352
6375 -89.92228698730469 -134.8482971191406 39.37650299072266
6376 -90.11753845214844 -134.5172882080078 39.64087295532227
6377 -90.35060119628906 -135.3222198486328 39.60793685913086
6378 -90.77923583984375 -135.6750183105469 39.92827987670898
6379 -90.6239013671875 -136.1297912597656 39.61508178710938
6380 -93.40675354003906 -133.7997131347656 44.93480682373047
6381 -93.01856231689453 -133.3330230712891 44.8922119140625
6382 -92.77900695800781 -133.6778106689453 44.53486251831055
6383 -92.63085174560547 -134.0400695800781 44.09035873413086
6384 -92.30130767822266 -133.3893280029297 44.37928009033203
6385 -91.66110229492188 -133.141357421875 43.93241500854492
6386 -92.24834442138672 -133.7745056152344 43.81413269042969
6387 -91.51184844970703 -133.1279144287109 43.63802337646484
6388 -91.52362823486328 -132.3589477539062 44.50020599365234
6389 -91.76857757568359 -132.5476837158203 44.71571731567383
6390 -91.43268585205078 -132.0665588378906 44.85049438476562
6391 -89.97316741943359 -130.8674926757812 44.58117294311523
6392 -91.03485870361328 -131.7439270019531 44.81234741210938
6393 -90.97419738769531 -132.0220184326172 44.24320983886719
6394 -90.00874328613281 -131.1553802490234 44.12546920776367
6395 -90.2108154296875 -131.7290344238281 43.66012573242188
6396 -89.67327117919922 -131.1999053955078 43.61015319824219
6397 -90.30207824707031 -131.7943115234375 42.89809417724609
6398 -89.81024932861328 -131.3404083251953 43.00012969970703
6399 -89.14427185058594 -131.4980773925781 42.51037216186523
6400 -90.02315521240234 -131.9334716796875 42.53650283813477
6401 -88.88719177246094 -131.8697357177734 42.04558181762695
6402 -90.10005950927734 -133.3163757324219 41.81040191650391
6403 -90.53636169433594 -133.2061004638672 42.15011596679688
6404 -90.51152801513672 -133.6189270019531 41.64997100830078
6405 -90.42579650878906 -133.7751617431641 41.1644401550293
6406 -90.50759124755859 -134.0573425292969 40.52155685424805
6407 -94.18144989013672 -122.3660583496094 49.13874435424805
6408 -93.4935302734375 -122.7702026367188 48.85796356201172
6409 -93.14700317382812 -122.9777679443359 49.02693939208984
6410 -93.21109008789062 -123.5152969360352 49.71930313110352
6411 -92.00638580322266 -123.0228881835938 48.3936767578125
6412 -91.72706604003906 -122.8173828125 47.92465209960938
6413 -91.13002777099609 -122.5091857910156 47.22857666015625
6414 -90.57563018798828 -122.7544860839844 47.02001571655273
6415 -90.87885284423828 -122.7587280273438 46.27420425415039
6416 -90.30767059326172 -123.0845489501953 46.30611038208008
6417 -89.76888275146484 -123.1913909912109 46.36792373657227
6418 -89.91031646728516 -123.1143646240234 47.17605972290039
6419 -89.34763336181641 -123.3928833007812 47.11106872558594
6420 -89.22792816162109 -123.3189010620117 46.41321182250977
6421 -88.93756866455078 -123.7718276977539 47.40848159790039
6422 -88.23729705810547 -123.3771667480469 46.56040191650391
6423 -87.52004241943359 -124.2280426025391 47.26123428344727
6424 -87.53816986083984 -123.3726043701172 46.41680526733398
6425 -88.125 -122.9606018066406 46.01277923583984
6426 -89.08116912841797 -122.9410781860352 45.98550033569336
6427 -89.89090728759766 -121.6727676391602 44.75460815429688
6428 -89.80519866943359 -122.7356262207031 45.5404052734375
6429 -88.84089660644531 -121.9910888671875 44.79073333740234
6430 -90.22671508789062 -121.2061920166016 44.09057235717773
6431 -89.77294158935547 -120.8062591552734 43.0040283203125
6432 -93.55265045166016 -130.5517883300781 50.08725738525391
6433 -93.27702331542969 -129.8506164550781 50.61019897460938
6434 -93.72470855712891 -129.5379180908203 51.09165191650391
6435 -93.57488250732422 -129.2757873535156 79.20467376708984
6436 -93.76918792724609 -122.1138916015625 79.19573211669922
6437 -92.87557220458984 -122.4841918945312 79.65545654296875
6438 -90.52565765380859 -123.0869903564453 82.00638580322266
6439 -90.94039154052734 -122.2338256835938 81.77495574951172
6440 -90.20464324951172 -122.977653503418 82.52451324462891
6441 -90.87582397460938 -122.8768692016602 81.60176849365234
6442 -91.39132690429688 -122.4535064697266 81.12669372558594
6443 -91.37459564208984 -121.4358062744141 81.08341979980469
6444 -91.67311096191406 -122.1373138427734 80.76767730712891
6445 -91.72402954101562 -121.5129776000977 80.57809448242188
6446 -91.66897583007812 -120.9487762451172 80.57495880126953
6447 -91.46858978271484 -120.7857055664062 81.13923645019531
6448 -93.88484954833984 -121.1830215454102 79.32542419433594
6449 -93.57466125488281 -119.8887634277344 79.87228393554688
6450 -93.42247772216797 -119.4760131835938 80.05706024169922
6451 -93.44957733154297 -119.0990447998047 80.23421478271484
6452 -94.01895141601562 -133.7180480957031 81.53041076660156
6453 -93.15097808837891 -120.2676010131836 21.56248664855957
6454 -92.96564483642578 -127.9396896362305 22.15149116516113
6455 -92.73925018310547 -127.8138885498047 21.98635292053223
6456 -92.56981658935547 -128.5850219726562 21.75559616088867
6457 -93.63566589355469 -131.99267578125 22.27306365966797
6458 -93.41416931152344 -132.6630859375 22.72350883483887
6459 -92.54618072509766 -133.5694580078125 22.39509773254395
6460 -92.01206207275391 -133.7590026855469 22.78970336914062
6461 -91.16600036621094 -134.2044372558594 23.86603355407715
6462 -91.36477661132812 -134.0240325927734 22.6939811706543
6463 -90.80091857910156 -134.3596496582031 22.65350532531738
6464 -88.3988037109375 -135.2432861328125 25.31454658508301
6465 -88.18250274658203 -135.19384765625 25.81064796447754
6466 -89.02311706542969 -134.9724426269531 25.75136375427246
6467 -89.57377624511719 -134.9562683105469 25.08658790588379
6468 -90.12998962402344 -134.952880859375 25.2296257019043
6469 -93.25601959228516 -133.4457855224609 25.56779861450195
6470 -92.68460845947266 -133.6756896972656 26.40964126586914
6471 -92.58033752441406 -133.8416748046875 25.76021003723145
6472 -92.82834625244141 -133.6469879150391 27.13174247741699
6473 -92.04692077636719 -133.8823852539062 27.07534027099609
6474 -92.16778564453125 -133.9294128417969 27.46145629882812
6475 -91.60745239257812 -134.0073394775391 27.02864837646484
6476 -91.28063201904297 -134.0130920410156 27.37855911254883
6477 -91.25254058837891 -134.1941528320312 26.68652725219727
6478 -90.31932067871094 -134.2877197265625 27.44181442260742
6479 -90.12370300292969 -134.6397399902344 26.94648551940918
6480 -90.56667327880859 -134.4829406738281 26.62130928039551
6481 -89.77446746826172 -135.2200317382812 26.7814998626709
6482 -90.04686737060547 -135.3254089355469 26.26142692565918
6483 -89.66552734375 -135.3782501220703 26.43177795410156
6484 -90.07759857177734 -135.3906860351562 25.87815093994141
6485 -89.29959869384766 -135.3929290771484 26.07041931152344
6486 -89.81614685058594 -135.3532409667969 25.70559310913086
6487 -93.69962310791016 -133.4170074462891 24.73370170593262
6488 -93.71372222900391 -133.6908264160156 24.13080787658691
6489 -93.4229736328125 -133.6846313476562 23.93610191345215
6490 -92.72992706298828 -133.4554748535156 23.44492721557617
6491 -92.39288330078125 -133.6797790527344 23.6229362487793
6492 -92.84101104736328 -133.2847747802734 23.04513549804688
6493 -94.12968444824219 -132.9290924072266 27.8607120513916
6494 -93.76453399658203 -133.2855224609375 27.64764404296875
6495 -93.90895843505859 -113.4601135253906 37.78322982788086
6496 -93.88694000244141 -113.0763702392578 38.3016471862793
6497 -93.53466796875 -112.9663391113281 37.40913391113281
6498 -93.87691497802734 -113.2853927612305 39.10407638549805
6499 -93.49980926513672 -132.0849914550781 46.74313735961914
6500 -93.966796875 -132.3496398925781 47.41025924682617
6501 -93.69996643066406 -121.9634552001953 48.03627395629883
6502 -93.34568786621094 -121.5615234375 47.22717666625977
6503 -92.86293792724609 -121.7618026733398 46.63924026489258
6504 -93.71770477294922 -131.4594421386719 49.27274703979492
6505 -93.73493957519531 -123.8667373657227 50.16690826416016
6506 -91.87206268310547 -128.7834167480469 50.18898010253906
6507 -91.34263610839844 -128.458251953125 49.88936233520508
6508 -91.86539459228516 -127.9154205322266 50.76349639892578
6509 -90.57987976074219 -126.7522964477539 50.13803100585938
6510 -91.14711761474609 -127.1511840820312 50.44538879394531
6511 -90.36499786376953 -127.2759094238281 49.98561859130859
6512 -90.03594970703125 -124.9382476806641 49.1068229675293
6513 -89.72306060791016 -125.7944564819336 49.28934097290039
6514 -89.74689483642578 -124.5522079467773 48.76461791992188
6515 -90.25796508789062 -124.275993347168 48.8669319152832
6516 -89.81721496582031 -124.2321319580078 48.4150276184082
6517 -90.3751220703125 -123.6630096435547 48.32712173461914
6518 -89.70946502685547 -123.816650390625 47.84212493896484
6519 -89.95819854736328 -123.2492980957031 47.49712753295898
6520 -92.00076293945312 -126.5813369750977 51.29415512084961
6521 -91.77780914306641 -127.2767105102539 51.05430221557617
6522 -93.38399505615234 -126.7537994384766 79.14337921142578
6523 -93.25205230712891 -118.8968505859375 80.31180572509766
6524 -93.68406677246094 -132.7259216308594 83.11005401611328
6525 -93.63468170166016 -123.815315246582 84.65550994873047
6526 -93.70114898681641 -127.1074752807617 85.52799224853516
6527 -93.90707397460938 -131.5098876953125 22.22379875183105
6528 -91.90569305419922 -137.6686859130859 32.65140151977539
6529 -92.0926513671875 -138.0810089111328 33.3289794921875
6530 -92.19951629638672 -139.0814666748047 34.38715362548828
6531 -91.92414093017578 -139.2505035400391 34.6998176574707
6532 -91.67115783691406 -139.1171569824219 34.388671875
6533 -93.65679931640625 -114.0328979492188 35.61678314208984
6534 -93.65583038330078 -113.2244415283203 39.19438171386719
6535 -93.69805145263672 -112.94580078125 38.69789123535156
6536 -93.43370056152344 -112.5825653076172 38.64997863769531
6537 -92.56037902832031 -137.2474670410156 42.12421798706055
6538 -92.23105621337891 -137.3360290527344 41.9028205871582
6539 -92.15276336669922 -137.0256958007812 41.81954193115234
6540 -91.6475830078125 -136.7395324707031 40.74052810668945
6541 -91.36724853515625 -136.9249267578125 40.3153076171875
6542 -93.38894653320312 -131.6405487060547 48.9617919921875
6543 -93.77749633789062 -122.2849197387695 48.40882873535156
6544 -92.01449584960938 -123.4671936035156 49.06527328491211
6545 -91.10996246337891 -123.6381301879883 48.86428070068359
6546 -90.95523834228516 -123.3200988769531 48.30796432495117
6547 -92.63251495361328 -128.9420623779297 50.84808349609375
6548 -93.40425872802734 -126.4292449951172 52.49156951904297
6549 -93.12688446044922 -126.9623718261719 52.1688232421875
6550 -93.45485687255859 -132.5121765136719 79.77505493164062
6551 -93.62166595458984 -132.5408325195312 79.23796844482422
6552 -93.83258056640625 -132.6422424316406 78.88072204589844
6553 -93.62860870361328 -133.400634765625 79.20534515380859
6554 -93.6829833984375 -131.4971618652344 79.04482269287109
6555 -93.09105682373047 -128.8148803710938 79.65771484375
6556 -92.95558166503906 -128.2361907958984 79.57234191894531
6557 -92.58774566650391 -128.6318969726562 79.9659423828125
6558 -93.64951324462891 -134.3701171875 79.66532897949219
6559 -93.59767913818359 -119.0932846069336 80.77358245849609
6560 -93.98772430419922 -129.4246978759766 84.35610198974609
6561 -93.38762664794922 -129.7510833740234 84.63950347900391
6562 -93.39537048339844 -129.0984954833984 85.10713195800781
6563 -93.226318359375 -128.3545532226562 85.9554443359375
6564 -93.37382507324219 -127.7146453857422 85.85089874267578
6565 -93.25315856933594 -127.1585006713867 86.90727996826172
6566 -93.11061096191406 -127.7294464111328 87.03012084960938
6567 -93.27589416503906 -126.9387512207031 87.54203796386719
6568 -93.22602081298828 -126.1736450195312 87.60972595214844
6569 -93.30754852294922 -126.5005569458008 87.28877258300781
6570 -93.29147338867188 -125.2403411865234 87.26805114746094
6571 -93.17192077636719 -125.2573699951172 87.64035797119141
6572 -93.29808807373047 -124.4707946777344 86.40354156494141
6573 -93.26625061035156 -124.1920928955078 86.84780120849609
6574 -92.86236572265625 -123.7991714477539 86.41535949707031
6575 -93.35643005371094 -124.7057037353516 85.75
6576 -90.98727416992188 -121.2790679931641 20.25684547424316
6577 -90.47986602783203 -120.9461364746094 20.040771484375
6578 -89.70378875732422 -121.1168670654297 19.96674919128418
6579 -90.16034698486328 -121.7602691650391 20.17541313171387
6580 -89.13301086425781 -121.6747436523438 19.92846488952637
6581 -89.16094207763672 -122.2173385620117 20.13274574279785
6582 -89.73033142089844 -122.4395294189453 20.21238899230957
6583 -88.48918151855469 -122.7024230957031 19.89015197753906
6584 -89.22186279296875 -122.7456359863281 20.26685905456543
6585 -88.82879638671875 -123.3608551025391 20.39983749389648
6586 -87.91007995605469 -123.7698974609375 20.14357948303223
6587 -87.54376983642578 -123.9992370605469 20.05985069274902
6588 -87.13954925537109 -124.4666442871094 19.72519111633301
6589 -87.55159759521484 -124.7255859375 20.41862106323242
6590 -87.52587127685547 -125.437744140625 20.60016250610352
6591 -87.01492309570312 -125.8517990112305 20.28134346008301
6592 -87.16639709472656 -126.1161117553711 20.59281539916992
6593 -87.8109130859375 -126.0979919433594 20.71929931640625
6594 -92.91902160644531 -133.7660369873047 24.3528995513916
6595 -93.34357452392578 -133.6560974121094 24.59608268737793
6596 -92.99623870849609 -117.9319152832031 24.2177619934082
6597 -92.44768524169922 -117.6535797119141 23.38209342956543
6598 -92.15261840820312 -117.4233474731445 24.06852149963379
6599 -93.54644775390625 -132.9441833496094 26.94619178771973
6600 -93.35066223144531 -133.87060546875 27.82487869262695
6601 -92.71218109130859 -135.3909301757812 30.21139526367188
6602 -92.56496429443359 -135.4128723144531 30.48099899291992
6603 -91.90528106689453 -135.2041473388672 29.82361221313477
6604 -92.68858337402344 -135.1035308837891 29.64985275268555
6605 -91.75601196289062 -134.7600555419922 29.20263671875
6606 -91.83850860595703 -134.3447570800781 28.64346313476562
6607 -90.78374481201172 -134.5913696289062 28.86083602905273
6608 -91.03134155273438 -134.2681732177734 28.4986572265625
6609 -93.17669677734375 -136.5096282958984 31.56690216064453
6610 -91.57933044433594 -137.906982421875 33.12812042236328
6611 -90.86669921875 -137.1981658935547 32.41791915893555
6612 -91.17865753173828 -137.8827209472656 33.16003036499023
6613 -90.10541534423828 -137.2842559814453 32.59074401855469
6614 -90.11724853515625 -137.4940185546875 33.06147766113281
6615 -90.32091522216797 -137.9063415527344 33.41738891601562
6616 -89.84423828125 -137.8428955078125 33.21610641479492
6617 -89.85076904296875 -138.3937835693359 33.46512985229492
6618 -90.82901000976562 -138.3917541503906 33.62804794311523
6619 -90.6981201171875 -138.7152862548828 33.7727165222168
6620 -92.829833984375 -113.6562347412109 34.86470413208008
6621 -92.56966400146484 -113.0895233154297 35.39821624755859
6622 -91.88929748535156 -113.3015899658203 34.41319274902344
6623 -91.91811370849609 -112.6089782714844 35.5447883605957
6624 -93.31341552734375 -138.7887878417969 40.37492752075195
6625 -93.20341491699219 -138.5243225097656 40.6589469909668
6626 -93.37656402587891 -117.5049743652344 41.7640266418457
6627 -92.84247589111328 -117.9718170166016 41.45569610595703
6628 -92.48989105224609 -117.5194091796875 40.59783935546875
6629 -91.83487701416016 -117.9004669189453 40.06275177001953
6630 -91.92627716064453 -117.4667053222656 39.71311950683594
6631 -91.38783264160156 -117.9591598510742 39.48193740844727
6632 -91.62882995605469 -117.7625122070312 39.47229385375977
6633 -93.21363067626953 -119.6198883056641 43.94181060791016
6634 -93.23846435546875 -132.8272399902344 45.19163131713867
6635 -92.64317321777344 -132.7851104736328 45.0938606262207
6636 -92.54331207275391 -131.3044586181641 47.41623306274414
6637 -93.03378295898438 -131.6540832519531 47.11957168579102
[truncated: 16,620,878 more chars]
