# Supplementary material for: How to precisely measure the volume velocity transfer function of physical vocal tract models by external excitation
Source: PLoS One. 2018 Mar 15;13(3):e0193708. doi: 10.1371/journal.pone.0193708 (PMC5854283; doi:10.1371/journal.pone.0193708)
Supplement: S2 File — Files containing the volume meshes as used for finite element modeling of the vowels /a/, /u/, /i/, and /Ə/. (ZIP) [file pone.0193708.s002.zip › schwa.msh]

$MeshFormat
2.2 0 8
$EndMeshFormat
$Nodes
15524
1 -5 0 0
2 0 5 0
3 5 0 0
4 0 -5 0
5 -13.8 0 0
6 0 13.8 0
7 13.8 0 0
8 0 -13.8 0
9 -13.8 0 170
10 0 13.8 170
11 13.8 0 170
12 0 -13.8 170
13 -4.755282581477077 1.545084971870705 0
14 -4.04508497187945 2.93892626145588 0
15 -2.938926261468188 4.045084971870507 0
16 -1.545084971877819 4.755282581474766 0
17 1.545084971870705 4.755282581477077 0
18 2.93892626145588 4.04508497187945 0
19 4.045084971870507 2.938926261468188 0
20 4.755282581474766 1.545084971877819 0
21 4.755282581477077 -1.545084971870705 0
22 4.04508497187945 -2.93892626145588 0
23 2.938926261468188 -4.045084971870507 0
24 1.545084971877819 -4.755282581474766 0
25 -1.545084971870705 -4.755282581477077 0
26 -2.93892626145588 -4.04508497187945 0
27 -4.045084971870507 -2.938926261468188 0
28 -4.755282581474766 -1.545084971877819 0
29 0 3.333333333333135 0
30 0 1.666666666671817 0
31 0 6.162181875879469e-12 0
32 0 -1.666666666662558 0
33 0 -3.333333333331279 0
34 1.663406187517767 13.69938246255384 0
35 3.302556167159732 13.39899708048163 0
36 4.893547441174315 12.90322414906353 0
37 6.413179774188133 12.21929315402263 0
38 7.83929350487136 11.35717734934529 0
39 9.15109268370329 10.32944832477864 0
40 10.32944832474522 9.151092683741007 0
41 11.3571773493215 7.83929350490583 0
42 12.21929315400752 6.413179774216922 0
43 12.90322414905522 4.893547441196239 0
44 13.39899708047825 3.302556167173457 0
45 13.69938246255287 1.663406187525724 0
46 13.69938246255384 -1.663406187517767 0
47 13.39899708048163 -3.302556167159732 0
48 12.90322414906353 -4.893547441174315 0
49 12.21929315402263 -6.413179774188133 0
50 11.35717734934529 -7.83929350487136 0
51 10.32944832477864 -9.15109268370329 0
52 9.151092683741007 -10.32944832474522 0
53 7.83929350490583 -11.3571773493215 0
54 6.413179774216922 -12.21929315400752 0
55 4.893547441196239 -12.90322414905522 0
56 3.302556167173457 -13.39899708047825 0
57 1.663406187525724 -13.69938246255287 0
58 -1.663406187517767 -13.69938246255384 0
59 -3.302556167159732 -13.39899708048163 0
60 -4.893547441174315 -12.90322414906353 0
61 -6.413179774188133 -12.21929315402263 0
62 -7.83929350487136 -11.35717734934529 0
63 -9.15109268370329 -10.32944832477864 0
64 -10.32944832474522 -9.151092683741007 0
65 -11.3571773493215 -7.83929350490583 0
66 -12.21929315400752 -6.413179774216922 0
67 -12.90322414905522 -4.893547441196239 0
68 -13.39899708047825 -3.302556167173457 0
69 -13.69938246255287 -1.663406187525724 0
70 -13.69938246255384 1.663406187517767 0
71 -13.39899708048163 3.302556167159732 0
72 -12.90322414906353 4.893547441174315 0
73 -12.21929315402263 6.413179774188133 0
74 -11.35717734934529 7.83929350487136 0
75 -10.32944832477864 9.15109268370329 0
76 -9.151092683741007 10.32944832474522 0
77 -7.83929350490583 11.3571773493215 0
78 -6.413179774216922 12.21929315400752 0
79 -4.893547441196239 12.90322414905522 0
80 -3.302556167173457 13.39899708047825 0
81 -1.663406187525724 13.69938246255287 0
82 0 6.466666666663718 0
83 0 7.933333333325066 0
84 0 9.399999999988381 0
85 0 10.86666666666008 0
86 0 12.33333333333016 0
87 0 -6.466666666663718 0
88 0 -7.933333333325066 0
89 0 -9.399999999988381 0
90 0 -10.86666666666008 0
91 0 -12.33333333333016 0
92 -13.8 0 1.734693877547195
93 -13.8 0 3.469387755094375
94 -13.8 0 5.204081632641556
95 -13.8 0 6.938775510188486
96 -13.8 0 8.673469387735029
97 -13.8 0 10.4081632652813
98 -13.8 0 12.14285714282842
99 -13.8 0 13.87755102037605
100 -13.8 0 15.61224489792369
101 -13.8 0 17.34693877547132
102 -13.8 0 19.08163265301895
103 -13.8 0 20.81632653056612
104 -13.8 0 22.55102040811149
105 -13.8 0 24.28571428565551
106 -13.8 0 26.02040816319952
107 -13.8 0 27.75510204074353
108 -13.8 0 29.48979591828754
109 -13.8 0 31.22448979583154
110 -13.8 0 32.95918367337669
111 -13.8 0 34.69387755092406
112 -13.8 0 36.42857142847169
113 -13.8 0 38.16326530601932
114 -13.8 0 39.89795918356695
115 -13.8 0 41.63265306111459
116 -13.8 0 43.36734693866222
117 -13.8 0 45.10204081620984
118 -13.8 0 46.83673469375749
119 -13.8 0 48.57142857130511
120 -13.8 0 50.30612244885275
121 -13.8 0 52.04081632640038
122 -13.8 0 53.77551020394801
123 -13.8 0 55.51020408149564
124 -13.8 0 57.24489795904329
125 -13.8 0 58.97959183659093
126 -13.8 0 60.71428571413857
127 -13.8 0 62.44897959168621
128 -13.8 0 64.18367346923384
129 -13.8 0 65.91836734678149
130 -13.8 0 67.65306122432912
131 -13.8 0 69.38775510187676
132 -13.8 0 71.12244897942441
133 -13.8 0 72.85714285697205
134 -13.8 0 74.59183673451967
135 -13.8 0 76.32653061206733
136 -13.8 0 78.06122448961496
137 -13.8 0 79.7959183671626
138 -13.8 0 81.53061224471024
139 -13.8 0 83.26530612225788
140 -13.8 0 84.9999999998083
141 -13.8 0 86.73469387736765
142 -13.8 0 88.46938775492978
143 -13.8 0 90.20408163249191
144 -13.8 0 91.93877551005403
145 -13.8 0 93.67346938761617
146 -13.8 0 95.4081632651783
147 -13.8 0 97.14285714274043
148 -13.8 0 98.87755102030256
149 -13.8 0 100.6122448978647
150 -13.8 0 102.3469387754268
151 -13.8 0 104.0816326529889
152 -13.8 0 105.8163265305511
153 -13.8 0 107.5510204081132
154 -13.8 0 109.2857142856753
155 -13.8 0 111.0204081632374
156 -13.8 0 112.7551020407996
157 -13.8 0 114.4897959183617
158 -13.8 0 116.2244897959238
159 -13.8 0 117.959183673486
160 -13.8 0 119.6938775510481
161 -13.8 0 121.4285714286102
162 -13.8 0 123.1632653061723
163 -13.8 0 124.8979591837345
164 -13.8 0 126.6326530612966
165 -13.8 0 128.3673469388551
166 -13.8 0 130.1020408164046
167 -13.8 0 131.8367346939523
168 -13.8 0 133.5714285714999
169 -13.8 0 135.3061224490475
170 -13.8 0 137.0408163265951
171 -13.8 0 138.7755102041428
172 -13.8 0 140.5102040816904
173 -13.8 0 142.244897959238
174 -13.8 0 143.9795918367856
175 -13.8 0 145.7142857143333
176 -13.8 0 147.4489795918809
177 -13.8 0 149.1836734694285
178 -13.8 0 150.9183673469762
179 -13.8 0 152.6530612245238
180 -13.8 0 154.3877551020714
181 -13.8 0 156.122448979619
182 -13.8 0 157.8571428571667
183 -13.8 0 159.5918367347143
184 -13.8 0 161.3265306122619
185 -13.8 0 163.0612244898095
186 -13.8 0 164.7959183673571
187 -13.8 0 166.5306122449047
188 -13.8 0 168.2653061224524
189 0 13.8 1.734693877547195
190 0 13.8 3.469387755094375
191 0 13.8 5.204081632641556
192 0 13.8 6.938775510188486
193 0 13.8 8.673469387735029
194 0 13.8 10.4081632652813
195 0 13.8 12.14285714282842
196 0 13.8 13.87755102037605
197 0 13.8 15.61224489792369
198 0 13.8 17.34693877547132
199 0 13.8 19.08163265301895
200 0 13.8 20.81632653056612
201 0 13.8 22.55102040811149
202 0 13.8 24.28571428565551
203 0 13.8 26.02040816319952
204 0 13.8 27.75510204074353
205 0 13.8 29.48979591828754
206 0 13.8 31.22448979583154
207 0 13.8 32.95918367337669
208 0 13.8 34.69387755092406
209 0 13.8 36.42857142847169
210 0 13.8 38.16326530601932
211 0 13.8 39.89795918356695
212 0 13.8 41.63265306111459
213 0 13.8 43.36734693866222
214 0 13.8 45.10204081620984
215 0 13.8 46.83673469375749
216 0 13.8 48.57142857130511
217 0 13.8 50.30612244885275
218 0 13.8 52.04081632640038
219 0 13.8 53.77551020394801
220 0 13.8 55.51020408149564
221 0 13.8 57.24489795904329
222 0 13.8 58.97959183659093
223 0 13.8 60.71428571413857
224 0 13.8 62.44897959168621
225 0 13.8 64.18367346923384
226 0 13.8 65.91836734678149
227 0 13.8 67.65306122432912
228 0 13.8 69.38775510187676
229 0 13.8 71.12244897942441
230 0 13.8 72.85714285697205
231 0 13.8 74.59183673451967
232 0 13.8 76.32653061206733
233 0 13.8 78.06122448961496
234 0 13.8 79.7959183671626
235 0 13.8 81.53061224471024
236 0 13.8 83.26530612225788
237 0 13.8 84.9999999998083
238 0 13.8 86.73469387736765
239 0 13.8 88.46938775492978
240 0 13.8 90.20408163249191
241 0 13.8 91.93877551005403
242 0 13.8 93.67346938761617
243 0 13.8 95.4081632651783
244 0 13.8 97.14285714274043
245 0 13.8 98.87755102030256
246 0 13.8 100.6122448978647
247 0 13.8 102.3469387754268
248 0 13.8 104.0816326529889
249 0 13.8 105.8163265305511
250 0 13.8 107.5510204081132
251 0 13.8 109.2857142856753
252 0 13.8 111.0204081632374
253 0 13.8 112.7551020407996
254 0 13.8 114.4897959183617
255 0 13.8 116.2244897959238
256 0 13.8 117.959183673486
257 0 13.8 119.6938775510481
258 0 13.8 121.4285714286102
259 0 13.8 123.1632653061723
260 0 13.8 124.8979591837345
261 0 13.8 126.6326530612966
262 0 13.8 128.3673469388551
263 0 13.8 130.1020408164046
264 0 13.8 131.8367346939523
265 0 13.8 133.5714285714999
266 0 13.8 135.3061224490475
267 0 13.8 137.0408163265951
268 0 13.8 138.7755102041428
269 0 13.8 140.5102040816904
270 0 13.8 142.244897959238
271 0 13.8 143.9795918367856
272 0 13.8 145.7142857143333
273 0 13.8 147.4489795918809
274 0 13.8 149.1836734694285
275 0 13.8 150.9183673469762
276 0 13.8 152.6530612245238
277 0 13.8 154.3877551020714
278 0 13.8 156.122448979619
279 0 13.8 157.8571428571667
280 0 13.8 159.5918367347143
281 0 13.8 161.3265306122619
282 0 13.8 163.0612244898095
283 0 13.8 164.7959183673571
284 0 13.8 166.5306122449047
285 0 13.8 168.2653061224524
286 13.8 0 1.734693877547195
287 13.8 0 3.469387755094375
288 13.8 0 5.204081632641556
289 13.8 0 6.938775510188486
290 13.8 0 8.673469387735029
291 13.8 0 10.4081632652813
292 13.8 0 12.14285714282842
293 13.8 0 13.87755102037605
294 13.8 0 15.61224489792369
295 13.8 0 17.34693877547132
296 13.8 0 19.08163265301895
297 13.8 0 20.81632653056612
298 13.8 0 22.55102040811149
299 13.8 0 24.28571428565551
300 13.8 0 26.02040816319952
301 13.8 0 27.75510204074353
302 13.8 0 29.48979591828754
303 13.8 0 31.22448979583154
304 13.8 0 32.95918367337669
305 13.8 0 34.69387755092406
306 13.8 0 36.42857142847169
307 13.8 0 38.16326530601932
308 13.8 0 39.89795918356695
309 13.8 0 41.63265306111459
310 13.8 0 43.36734693866222
311 13.8 0 45.10204081620984
312 13.8 0 46.83673469375749
313 13.8 0 48.57142857130511
314 13.8 0 50.30612244885275
315 13.8 0 52.04081632640038
316 13.8 0 53.77551020394801
317 13.8 0 55.51020408149564
318 13.8 0 57.24489795904329
319 13.8 0 58.97959183659093
320 13.8 0 60.71428571413857
321 13.8 0 62.44897959168621
322 13.8 0 64.18367346923384
323 13.8 0 65.91836734678149
324 13.8 0 67.65306122432912
325 13.8 0 69.38775510187676
326 13.8 0 71.12244897942441
327 13.8 0 72.85714285697205
328 13.8 0 74.59183673451967
329 13.8 0 76.32653061206733
330 13.8 0 78.06122448961496
331 13.8 0 79.7959183671626
332 13.8 0 81.53061224471024
333 13.8 0 83.26530612225788
334 13.8 0 84.9999999998083
335 13.8 0 86.73469387736765
336 13.8 0 88.46938775492978
337 13.8 0 90.20408163249191
338 13.8 0 91.93877551005403
339 13.8 0 93.67346938761617
340 13.8 0 95.4081632651783
341 13.8 0 97.14285714274043
342 13.8 0 98.87755102030256
343 13.8 0 100.6122448978647
344 13.8 0 102.3469387754268
345 13.8 0 104.0816326529889
346 13.8 0 105.8163265305511
347 13.8 0 107.5510204081132
348 13.8 0 109.2857142856753
349 13.8 0 111.0204081632374
350 13.8 0 112.7551020407996
351 13.8 0 114.4897959183617
352 13.8 0 116.2244897959238
353 13.8 0 117.959183673486
354 13.8 0 119.6938775510481
355 13.8 0 121.4285714286102
356 13.8 0 123.1632653061723
357 13.8 0 124.8979591837345
358 13.8 0 126.6326530612966
359 13.8 0 128.3673469388551
360 13.8 0 130.1020408164046
361 13.8 0 131.8367346939523
362 13.8 0 133.5714285714999
363 13.8 0 135.3061224490475
364 13.8 0 137.0408163265951
365 13.8 0 138.7755102041428
366 13.8 0 140.5102040816904
367 13.8 0 142.244897959238
368 13.8 0 143.9795918367856
369 13.8 0 145.7142857143333
370 13.8 0 147.4489795918809
371 13.8 0 149.1836734694285
372 13.8 0 150.9183673469762
373 13.8 0 152.6530612245238
374 13.8 0 154.3877551020714
375 13.8 0 156.122448979619
376 13.8 0 157.8571428571667
377 13.8 0 159.5918367347143
378 13.8 0 161.3265306122619
379 13.8 0 163.0612244898095
380 13.8 0 164.7959183673571
381 13.8 0 166.5306122449047
382 13.8 0 168.2653061224524
383 0 -13.8 1.734693877547195
384 0 -13.8 3.469387755094375
385 0 -13.8 5.204081632641556
386 0 -13.8 6.938775510188486
387 0 -13.8 8.673469387735029
388 0 -13.8 10.4081632652813
389 0 -13.8 12.14285714282842
390 0 -13.8 13.87755102037605
391 0 -13.8 15.61224489792369
392 0 -13.8 17.34693877547132
393 0 -13.8 19.08163265301895
394 0 -13.8 20.81632653056612
395 0 -13.8 22.55102040811149
396 0 -13.8 24.28571428565551
397 0 -13.8 26.02040816319952
398 0 -13.8 27.75510204074353
399 0 -13.8 29.48979591828754
400 0 -13.8 31.22448979583154
401 0 -13.8 32.95918367337669
402 0 -13.8 34.69387755092406
403 0 -13.8 36.42857142847169
404 0 -13.8 38.16326530601932
405 0 -13.8 39.89795918356695
406 0 -13.8 41.63265306111459
407 0 -13.8 43.36734693866222
408 0 -13.8 45.10204081620984
409 0 -13.8 46.83673469375749
410 0 -13.8 48.57142857130511
411 0 -13.8 50.30612244885275
412 0 -13.8 52.04081632640038
413 0 -13.8 53.77551020394801
414 0 -13.8 55.51020408149564
415 0 -13.8 57.24489795904329
416 0 -13.8 58.97959183659093
417 0 -13.8 60.71428571413857
418 0 -13.8 62.44897959168621
419 0 -13.8 64.18367346923384
420 0 -13.8 65.91836734678149
421 0 -13.8 67.65306122432912
422 0 -13.8 69.38775510187676
423 0 -13.8 71.12244897942441
424 0 -13.8 72.85714285697205
425 0 -13.8 74.59183673451967
426 0 -13.8 76.32653061206733
427 0 -13.8 78.06122448961496
428 0 -13.8 79.7959183671626
429 0 -13.8 81.53061224471024
430 0 -13.8 83.26530612225788
431 0 -13.8 84.9999999998083
432 0 -13.8 86.73469387736765
433 0 -13.8 88.46938775492978
434 0 -13.8 90.20408163249191
435 0 -13.8 91.93877551005403
436 0 -13.8 93.67346938761617
437 0 -13.8 95.4081632651783
438 0 -13.8 97.14285714274043
439 0 -13.8 98.87755102030256
440 0 -13.8 100.6122448978647
441 0 -13.8 102.3469387754268
442 0 -13.8 104.0816326529889
443 0 -13.8 105.8163265305511
444 0 -13.8 107.5510204081132
445 0 -13.8 109.2857142856753
446 0 -13.8 111.0204081632374
447 0 -13.8 112.7551020407996
448 0 -13.8 114.4897959183617
449 0 -13.8 116.2244897959238
450 0 -13.8 117.959183673486
451 0 -13.8 119.6938775510481
452 0 -13.8 121.4285714286102
453 0 -13.8 123.1632653061723
454 0 -13.8 124.8979591837345
455 0 -13.8 126.6326530612966
456 0 -13.8 128.3673469388551
457 0 -13.8 130.1020408164046
458 0 -13.8 131.8367346939523
459 0 -13.8 133.5714285714999
460 0 -13.8 135.3061224490475
461 0 -13.8 137.0408163265951
462 0 -13.8 138.7755102041428
463 0 -13.8 140.5102040816904
464 0 -13.8 142.244897959238
465 0 -13.8 143.9795918367856
466 0 -13.8 145.7142857143333
467 0 -13.8 147.4489795918809
468 0 -13.8 149.1836734694285
469 0 -13.8 150.9183673469762
470 0 -13.8 152.6530612245238
471 0 -13.8 154.3877551020714
472 0 -13.8 156.122448979619
473 0 -13.8 157.8571428571667
474 0 -13.8 159.5918367347143
475 0 -13.8 161.3265306122619
476 0 -13.8 163.0612244898095
477 0 -13.8 164.7959183673571
478 0 -13.8 166.5306122449047
479 0 -13.8 168.2653061224524
480 1.663406187517767 13.69938246255384 170
481 3.302556167159732 13.39899708048163 170
482 4.893547441174315 12.90322414906353 170
483 6.413179774188133 12.21929315402263 170
484 7.83929350487136 11.35717734934529 170
485 9.15109268370329 10.32944832477864 170
486 10.32944832474522 9.151092683741007 170
487 11.3571773493215 7.83929350490583 170
488 12.21929315400752 6.413179774216922 170
489 12.90322414905522 4.893547441196239 170
490 13.39899708047825 3.302556167173457 170
491 13.69938246255287 1.663406187525724 170
492 13.69938246255384 -1.663406187517767 170
493 13.39899708048163 -3.302556167159732 170
494 12.90322414906353 -4.893547441174315 170
495 12.21929315402263 -6.413179774188133 170
496 11.35717734934529 -7.83929350487136 170
497 10.32944832477864 -9.15109268370329 170
498 9.151092683741007 -10.32944832474522 170
499 7.83929350490583 -11.3571773493215 170
500 6.413179774216922 -12.21929315400752 170
501 4.893547441196239 -12.90322414905522 170
502 3.302556167173457 -13.39899708047825 170
503 1.663406187525724 -13.69938246255287 170
504 -1.663406187517767 -13.69938246255384 170
505 -3.302556167159732 -13.39899708048163 170
506 -4.893547441174315 -12.90322414906353 170
507 -6.413179774188133 -12.21929315402263 170
508 -7.83929350487136 -11.35717734934529 170
509 -9.15109268370329 -10.32944832477864 170
510 -10.32944832474522 -9.151092683741007 170
511 -11.3571773493215 -7.83929350490583 170
512 -12.21929315400752 -6.413179774216922 170
513 -12.90322414905522 -4.893547441196239 170
514 -13.39899708047825 -3.302556167173457 170
515 -13.69938246255287 -1.663406187525724 170
516 -13.69938246255384 1.663406187517767 170
517 -13.39899708048163 3.302556167159732 170
518 -12.90322414906353 4.893547441174315 170
519 -12.21929315402263 6.413179774188133 170
520 -11.35717734934529 7.83929350487136 170
521 -10.32944832477864 9.15109268370329 170
522 -9.151092683741007 10.32944832474522 170
523 -7.83929350490583 11.3571773493215 170
524 -6.413179774216922 12.21929315400752 170
525 -4.893547441196239 12.90322414905522 170
526 -3.302556167173457 13.39899708047825 170
527 -1.663406187525724 13.69938246255287 170
528 -2.48784690918307 0.5808911110110206 0
529 -2.189020295520244 -1.773488696647791 0
530 -1.867147364925893 1.988409878776306 0
531 -1.638094130763122 -3.214940750051772 0
532 -3.307966864721946 -1.071153787311145 0
533 -3.307826906324968 1.738344397930126 0
534 -1.433406261570982 -0.6926236316254766 0
535 -1.157680107135989 0.7086688049679659 0
536 -3.771784652341412 0.5586333387001414 0
537 -1.321160600754036 3.383677577017723 0
538 -2.82381850486634 -2.608718893471669 0
539 -1.072421129608978 -2.172730650782002 0
540 -2.696029221070507 2.818888617410108 0
541 2.487846909182745 -0.5808911110103686 0
542 2.189020295520459 1.773488696647882 0
543 1.867147364925022 -1.98840987877472 0
544 1.638094130763124 3.214940750051776 0
545 3.307966864722162 1.07115378731146 0
546 3.307826906324538 -1.738344397929517 0
547 1.433406261571945 0.692623631628565 0
548 1.157680107135943 -0.7086688049625839 0
549 3.771784652341305 -0.558633338699826 0
550 1.321160600753802 -3.3836775770158 0
551 2.823818504866426 2.608718893471751 0
552 1.072421129611177 2.172730650782704 0
553 2.6960292210702 -2.818888617409284 0
554 4.75728693421442 8.138574515800112 0
555 4.438334407934013 -8.233225725710252 0
556 9.247307754085242 -1.427108818624424 0
557 8.379719279591875 4.258613284329495 0
558 7.532235197563743 -5.34166267526853 0
559 10.38425675277043 1.645687340800807 0
560 7.58413629506443 7.406934068262316 0
561 5.404739402746047 5.475156317121457 0
562 2.646859693385924 10.42991290691733 0
563 2.939810081659175 -10.71813991411132 0
564 7.578440324702908 1.027043173527728 0
565 10.37187325646253 -4.140990415406354 0
566 7.250860030335148 -8.175801316215219 0
567 5.138815145091487 -5.525214746674737 0
568 6.87505097380183 -2.766503519563339 0
569 2.282731436310466 7.071069574191747 0
570 2.511646994968633 -7.05740910086716 0
571 11.44636376756301 -0.5174875378417132 0
572 10.75795052851344 4.0084928605655 0
573 9.632344181743706 6.212127940466496 0
574 6.693927404741223 9.545372504489567 0
575 6.297222301307986 3.208595023648573 0
576 9.277885048854431 -6.870833209226205 0
577 5.707841748457093 -10.04452732824145 0
578 6.916830780106237 -0.7493452585655288 0
579 4.970646771987868 11.03817016051964 0
580 11.44735167497439 -2.691552759799247 0
581 1.828644681588273 9.013922098110008 0
582 1.709692545740316 -9.106360252426704 0
583 3.597009689008574 5.887911391357209 0
584 5.476471028150742 -3.848343766531549 0
585 1.713847326882166 11.94219142451928 0
586 1.71384732688255 -11.94219142451727 0
587 9.229253518848246 0.4007136171652733 0
588 8.761870872453152 2.467093156643783 0
589 7.100800227063921 5.582886702103611 0
590 3.176739170824844 -5.647562500253082 0
591 4.856512572329536 -11.2191944409145 0
592 5.989934670250794 6.944021419535408 0
593 5.842292682731292 -7.191922820445427 0
594 8.742559210709645 -3.145589282333498 0
595 12.04468407535659 1.118616257637016 0
596 10.58400169385308 -6.25770430499332 0
597 9.438536068767343 7.536414928335265 0
598 8.063418673194617 9.063279265911913 0
599 11.75568511652404 2.666752793461752 0
600 7.371802801587942 -9.730670939803851 0
601 8.804022931123111 -8.452057873406247 0
602 3.575211285824764 11.64679685882314 0
603 8.850418530940319 -5.219932921286759 0
604 1.347556502391039 10.38635028990758 0
605 1.425487083906074 -10.3652522329898 0
606 4.289712975304635 4.467037267343706 0
607 4.188399513692319 -9.571817446097546 0
608 3.498484179364473 9.190920993501859 0
609 6.123062463518898 0.8995696538695066 0
610 11.11625973607294 5.304275910380285 0
611 1.361631529606149 6.142820535428263 0
612 1.413748287710979 -6.139025526289413 0
613 11.96229880602695 -4.066648895274812 0
614 7.693501320405439 -6.737481004281285 0
615 4.133877405022678 -6.845116287382051 0
616 3.053146676610502 -8.355006047359918 0
617 3.38198312497581 -11.97326103650051 0
618 4.189464885853889 -4.418528142515423 0
619 10.078384471522 -2.60818579865041 0
620 5.596597818827833 -2.561542894513325 0
621 5.794056008087563 -8.593996129802314 0
622 4.598506048530756 6.880539758780505 0
623 7.958747354233271 -1.720002330744512 0
624 9.671294007573964 4.834041991437595 0
625 5.065804673055865 9.459223584166052 0
626 6.488334252290322 -5.882486575684258 0
627 6.359363745755545 4.431764614810892 0
628 6.309624261339514 10.78545253920783 0
629 7.676960398613954 -3.991489229763617 0
630 7.331614986184261 2.503223873782829 0
631 12.34224205482175 -1.543896233196298 0
632 1.249018588594804 7.907232308478549 0
633 1.249018588594578 -7.90723230847775 0
634 10.21540600900529 -0.5257247498488643 0
635 8.488713476229675 6.154293341605744 0
636 8.18611594639518 -0.4937399234482927 0
637 10.00923686921255 3.04526973082914 0
638 6.530042773068544 8.259342001238524 0
639 3.291339364322901 7.889386576196012 0
640 10.07097216955157 -7.764715590737225 0
641 2.345076777650355 5.580433810866749 0
642 11.96235182183686 4.037012324901698 0
643 5.310213075711449 2.706178910846904 0
644 10.7527220979826 6.66105841166096 0
645 7.511138884442963 10.17740176087894 0
646 6.496977744592869 -10.93650887587018 0
647 5.860105323173762 -1.496199077077605 0
648 10.74844264338208 -1.585918912603077 0
649 6.573724853302296 -4.560032285509083 0
650 12.56619441066079 0.0004465916651169223 0
651 10.75586067440465 0.4815566989726929 0
652 11.66019741096501 -5.249866086920774 0
653 3.951401320723779 10.3530049007856 0
654 6.286282536996858 2.007293384516153 0
655 2.788408443787859 -9.521787243890504 0
656 5.335365166209211 3.904656683688221 0
657 7.335743099339743 3.668480415359592 0
658 1.008349882609971 12.80125922008769 0
659 1.008349882611453 -12.80125922008907 0
660 -4.75728693421442 -8.138574515800112 0
661 -4.438334407934008 8.233225725710254 0
662 -9.24730775408524 1.427108818624433 0
663 -8.379719279591873 -4.25861328432949 0
664 -7.532235197563736 5.341662675268536 0
665 -10.38425675277042 -1.645687340800799 0
666 -7.584136295064429 -7.406934068262312 0
667 -5.404739402746046 -5.475156317121455 0
668 -2.646859693385923 -10.42991290691734 0
669 -2.939810081659173 10.71813991411132 0
670 -7.578440324702905 -1.027043173527725 0
671 -10.37187325646253 4.140990415406363 0
672 -7.250860030335142 8.175801316215223 0
673 -5.13881514509148 5.525214746674739 0
674 -6.875050973801828 2.766503519563345 0
675 -2.282731436310465 -7.07106957419175 0
676 -2.51164699496863 7.057409100867162 0
677 -11.44636376756301 0.5174875378417221 0
678 -10.75795052851344 -4.008492860565496 0
679 -9.632344181743708 -6.212127940466494 0
680 -6.693927404741223 -9.545372504489565 0
681 -6.297222301307984 -3.208595023648572 0
682 -9.277885048854431 6.870833209226214 0
683 -5.707841748457089 10.04452732824145 0
684 -6.916830780106237 0.7493452585655296 0
685 -4.970646771987866 -11.03817016051964 0
686 -11.44735167497439 2.691552759799253 0
687 -1.828644681588273 -9.013922098110008 0
688 -1.709692545740314 9.106360252426708 0
689 -3.597009689008572 -5.887911391357208 0
690 -5.476471028150738 3.848343766531552 0
691 -1.713847326882169 -11.94219142451927 0
692 -1.713847326882545 11.94219142451727 0
693 -9.229253518848243 -0.4007136171652649 0
694 -8.761870872453152 -2.46709315664378 0
695 -7.100800227063919 -5.582886702103607 0
696 -3.17673917082484 5.647562500253082 0
697 -4.856512572329535 11.2191944409145 0
698 -5.989934670250794 -6.944021419535407 0
699 -5.842292682731284 7.19192282044543 0
700 -8.742559210709642 3.145589282333507 0
701 -12.04468407535659 -1.118616257637005 0
702 -10.58400169385308 6.257704304993325 0
703 -9.438536068767343 -7.536414928335263 0
704 -8.063418673194617 -9.063279265911909 0
705 -11.75568511652404 -2.666752793461746 0
706 -7.371802801587935 9.730670939803854 0
707 -8.804022931123111 8.45205787340625 0
708 -3.575211285824763 -11.64679685882313 0
709 -8.850418530940317 5.219932921286766 0
710 -1.34755650239104 -10.38635028990758 0
711 -1.425487083906072 10.36525223298979 0
712 -4.289712975304634 -4.467037267343705 0
713 -4.188399513692315 9.571817446097548 0
714 -3.498484179364472 -9.190920993501861 0
715 -6.123062463518898 -0.8995696538695064 0
716 -11.11625973607294 -5.30427591038028 0
717 -1.36163152960615 -6.142820535428264 0
718 -1.413748287710978 6.139025526289413 0
719 -11.96229880602695 4.066648895274816 0
720 -7.693501320405433 6.737481004281289 0
721 -4.133877405022671 6.845116287382054 0
722 -3.053146676610497 8.355006047359922 0
723 -3.38198312497581 11.97326103650051 0
724 -4.189464885853887 4.418528142515425 0
725 -10.078384471522 2.608185798650419 0
726 -5.59659781882783 2.56154289451333 0
727 -5.794056008087555 8.593996129802312 0
728 -4.598506048530755 -6.880539758780505 0
729 -7.958747354233268 1.720002330744518 0
730 -9.671294007573964 -4.834041991437591 0
731 -5.065804673055868 -9.459223584166049 0
732 -6.488334252290315 5.882486575684263 0
733 -6.359363745755543 -4.431764614810891 0
734 -6.309624261339517 -10.78545253920782 0
735 -7.676960398613946 3.991489229763625 0
736 -7.331614986184258 -2.503223873782827 0
737 -12.34224205482174 1.543896233196308 0
738 -1.249018588594803 -7.907232308478551 0
739 -1.249018588594579 7.907232308477757 0
740 -10.21540600900529 0.5257247498488736 0
741 -8.488713476229673 -6.154293341605737 0
742 -8.186115946395178 0.4937399234482982 0
743 -10.00923686921255 -3.045269730829133 0
744 -6.530042773068545 -8.259342001238522 0
745 -3.291339364322899 -7.889386576196015 0
746 -10.07097216955157 7.764715590737227 0
747 -2.345076777650354 -5.58043381086675 0
748 -11.96235182183686 -4.037012324901693 0
749 -5.310213075711447 -2.706178910846903 0
750 -10.7527220979826 -6.661058411660957 0
751 -7.511138884442961 -10.17740176087894 0
752 -6.496977744592868 10.93650887587018 0
753 -5.860105323173761 1.496199077077609 0
754 -10.74844264338208 1.585918912603085 0
755 -6.57372485330229 4.560032285509088 0
756 -12.56619441066079 -0.0004465916651088975 0
757 -10.75586067440465 -0.4815566989726837 0
758 -11.66019741096501 5.249866086920776 0
759 -3.951401320723778 -10.3530049007856 0
760 -6.286282536996856 -2.007293384516153 0
761 -2.788408443787855 9.521787243890509 0
762 -5.335365166209209 -3.90465668368822 0
763 -7.335743099339741 -3.668480415359592 0
764 -1.008349882609978 -12.80125922008768 0
765 -1.008349882611451 12.80125922008907 0
766 9.758073400767341 9.758073759981368 28.62749024524771
767 9.758073411966219 9.758073748782493 26.66235690074145
768 9.758070255636966 9.758076905110611 24.79925673126357
769 9.757890426769164 9.758256730541921 22.89313791595604
770 9.753084612031447 9.76305999933194 153.5559471835048
771 9.758073667866265 9.758073492882444 141.6109570159403
772 9.758073559415404 9.758073601333306 32.61812985799462
773 9.758073580374356 9.758073580374356 51.32683375451187
774 9.758073580374356 9.758073580374356 52.95699787562042
775 9.758073580374397 9.758073580374315 39.18309215393116
776 10.74890335749798 8.65454080879908 12.24527095097356
777 9.974050960419181 9.537206479832612 155.2824630582676
778 9.756004946636002 9.760141775671798 151.4620715726335
779 9.757245833932258 9.758901256607304 149.3414777876797
780 9.758073810458564 9.75807335029014 143.6541686934954
781 9.758073581900343 9.758073578848366 140.0293409058118
782 9.758073580448929 9.758073580299785 134.4084848463054
783 9.642569647579748 9.872226222670033 132.4352692295635
784 9.758073580374356 9.758073580374356 69.85418165488662
785 9.758073580374356 9.758073580374356 61.285175773197
786 9.758073580374356 9.758073580374356 50.16206120109567
787 9.758073580374356 9.758073580374356 48.66342536375353
788 9.758073580374356 9.758073580374358 40.9042047463161
789 9.52703228451197 9.983769621233588 57.78007239844971
790 9.758073580374356 9.758073580374356 54.57664838181444
791 9.758073580374356 9.758073580374356 80.32711297425618
792 9.758073580374356 9.758073580374356 73.37397376204558
793 9.758073580374356 9.758073580374356 71.67572489276507
794 9.758073580374356 9.758073580374356 66.69640503701373
795 9.758073580374356 9.758073580374356 63.08083933255796
796 9.758073580374356 9.758073580374356 44.60833895959291
797 9.758073580374356 9.758073580374356 78.4262165106643
798 9.758073580374356 9.758073580374356 74.78124180291954
799 9.758073580374356 9.758073580374356 82.06997906876411
800 9.758073580374356 9.758073580374356 83.77374422140481
801 9.758073580374356 9.758073580374356 90.51624706057524
802 9.758073580374356 9.758073580374356 122.8528688228442
803 9.758073580374356 9.758073580374356 121.0401179874917
804 9.758073580374356 9.758073580374356 119.0691243619697
805 9.758073580374356 9.758073580374356 115.5417748482115
806 9.758073580374356 9.758073580374356 101.2648054542861
807 9.758073580374356 9.758073580374356 97.82685515435236
808 9.758073580374356 9.758073580374356 91.81929055750899
809 9.758073580374356 9.758073580374358 89.2549215763482
810 9.758073580374356 9.758073580374356 87.62121657021076
811 9.758073580374356 9.758073580374356 113.5472781259501
812 9.758073580374356 9.758073580374356 111.8685585842792
813 9.758073580374356 9.758073580374356 109.3231584349883
814 9.758073580374356 9.758073580374354 124.8157464870472
815 13.00074860390231 4.628232463709255 6.418544148444623
816 5.425948780797769 12.68854128054755 165.1863168806307
817 5.714117149885796 12.5614037908739 5.07225895591477
818 4.562854025060753 13.02383826473544 4.024423921720728
819 12.47206895524658 5.906563804410681 4.203192105895513
820 3.810273203491088 13.26355224345114 165.5389154638196
821 12.55200177667185 5.734740743784923 165.9328494158202
822 3.250524640010655 13.41171463925041 2.686266242774868
823 2.69982015222983 13.53332816219328 166.9667029915763
824 13.53621992956772 2.685283973507009 1.777909572707993
825 13.51657860144994 2.782463460824905 168.4421850583209
826 1.839170958825262 13.67689475664026 1.209011686480578
827 1.836913544362729 13.67719812792579 168.7247145670838
828 6.915362532903801 11.94226783481724 7.649787369766703
829 6.836007716497115 11.98786880558809 162.0853333329314
830 12.54485269737923 5.750362666915635 7.924122575412841
831 12.3701236186831 6.11719230190604 162.003613829778
832 5.896458748729607 12.476849531213 10.52654262046513
833 4.992536932787743 12.86524679027769 159.4763776546077
834 5.499728843340864 12.65673665087982 14.33831795057689
835 13.02789624810469 4.551254700477652 123.5709323245434
836 4.551254700477656 13.02789624810468 123.5709323245434
837 12.40129708238595 6.053745177524871 12.31656829394657
838 12.87313135732356 4.972171462961922 124.7471954535955
839 4.972171462961922 12.87313135732356 124.7471954535955
840 12.93732715212674 4.802662403172248 145.7198742535677
841 4.802718751427999 12.93730623409224 145.7195327741185
842 12.52760665774693 5.787838234502994 19.49937519251268
843 5.768839562824658 12.53636670245367 19.46533558566778
844 4.953833547528578 12.88019926799972 36.69444086643416
845 12.88019926799972 4.953833547528551 36.69444086643415
846 5.162009799796374 12.79818951363068 147.3988437130174
847 12.79827948890951 5.161786718158561 147.4009627775572
848 5.298062833561678 12.74246954917423 127.7461374580434
849 12.74246954917428 5.298062833561554 127.7461374580434
850 5.320475462286567 12.73312769335196 109.1214705191064
851 12.73312769335196 5.320475462286571 109.1214705191064
852 5.22854979387987 12.77114979369198 20.48491269181535
853 12.76927352664853 5.233130382632661 20.5002196416276
854 5.047668283712531 12.84371616385237 34.50427588447851
855 12.84371616385972 5.047668283693831 34.50427588447851
856 12.82825271801462 5.086839117050047 148.5636204695226
857 5.087008548297237 12.82818553145965 148.5651096106769
858 12.849462614269 5.033022007154679 136.727926503716
859 5.033022007189202 12.84946261425548 136.727926503716
860 5.516353081053809 12.64949993814571 76.65306510120416
861 12.6494999381457 5.516353081053811 76.65306510120416
862 12.83587406131407 5.067577042540604 118.0164495264728
863 5.067577042540599 12.83587406131408 118.0164495264728
864 12.59547906160591 5.638608623467949 130.0416964865706
865 5.638608623467945 12.59547906160591 130.0416964865706
866 12.73742730086773 5.31017379707196 110.8718375882806
867 5.310173797071958 12.73742730086772 110.8718375882805
868 12.70248930745108 5.393214755050177 22.43699528462855
869 5.392245886962565 12.70290062523262 22.43334697078667
870 5.590876387093657 12.61673892985975 32.53570880034199
871 12.61673889258243 5.590876471216114 32.53570908679855
872 12.64195054958454 5.53363228827677 150.2816709301646
873 12.67630827993486 5.454466829311087 138.3136316841733
874 5.529717137589216 12.64366356631859 150.2386132719133
875 5.454466875911647 12.67630825988318 138.3136318703339
876 12.74565627795778 5.290391861115346 65.70099412112199
877 5.290391861115345 12.74565627795778 65.70099412112202
878 5.197840779111983 12.78367909621485 77.9917716196922
879 12.78367909621485 5.197840779111983 77.9917716196922
880 4.900279921873612 12.90066884650879 120.000344305099
881 12.90066884650879 4.900279921873611 120.000344305099
882 6.32033469335174 12.26757389886095 156.6393275041495
883 4.373402027337526 13.0886727633966 131.3512536066431
884 13.08867276339796 4.373402027333472 131.3512536066431
885 13.10830683896662 4.314196543448272 112.0560574815269
886 4.314196543448269 13.10830683896662 112.0560574815269
887 12.90515075246945 4.888464386291175 93.64721620863479
888 4.888464386291175 12.90515075246945 93.64721620863479
889 12.87473483068137 4.968018019254752 23.94872359662226
890 4.967792265716483 12.87482194069834 23.94773213099404
891 12.9642162473573 4.729597984158579 31.32501637606928
892 4.729597756226125 12.96421633051149 31.32501510580857
893 5.007972545270093 12.85924612820755 53.15200377900632
894 12.85143116551659 5.02799333710664 53.04425535997891
895 4.961280770116986 12.87733253123749 60.78028359806892
896 12.85502261795185 5.018803990189921 60.61405586991622
897 4.796349733715718 12.93966882234183 67.79261627341135
898 12.93966882234183 4.79634973371572 67.79261627341135
899 4.886035079644016 12.90607071112227 73.66122454969738
900 12.90607071112227 4.886035079644017 73.66122454969735
901 5.486175908141318 12.66261718227831 121.8402919495059
902 12.66261718227831 5.486175908141315 121.8402919495059
903 12.64819688889071 5.519340129024068 10.65906513501925
904 5.114434923483504 12.81727566269261 16.33428652941824
905 12.40830793979069 6.039362058307763 144.5139240220025
906 6.039402890778316 12.40828806575905 144.5129927850014
907 5.925442777305245 12.46311068284644 38.13584680825982
908 12.46311068244873 5.925442778141765 38.13584681016393
909 12.61139647557384 5.602917002408985 135.5825819786265
910 5.602917002443792 12.61139647555838 135.5825819786265
911 5.573969586062022 12.62421732439899 116.0461786174658
912 12.62421732439899 5.573969586062026 116.0461786174658
913 12.7548554232941 5.26817455394799 63.88017955018157
914 5.268174553947986 12.7548554232941 63.88017955018158
915 12.75482089379473 5.268258153053763 86.12713011196158
916 5.268258153053759 12.75482089379473 86.12713011196158
917 5.731775972104647 12.55335589416646 55.11440416542034
918 5.012753730809261 12.85738309432591 71.41497347519029
919 12.70375384707826 5.390235448739173 54.64619135674356
920 12.85738309432592 5.012753730809257 71.41497347519029
921 6.120282471051778 12.36859500810566 102.6431328400931
922 12.36859500810566 6.120282471051778 102.6431328400931
923 5.517737129689184 12.64889627468141 97.54477500155447
924 12.64889627468141 5.517737129689186 97.54477500155447
925 3.363896380537385 13.38372896994733 44.68030707456079
926 13.38372896994732 3.363896380537454 44.68030707456092
927 5.447774116392981 12.67918598241853 133.8391967967415
928 12.6791859863722 5.447774107191199 133.8391968348601
929 5.48159216337185 12.66460213960393 95.62658581912342
930 12.66460213960393 5.48159216337185 95.62658581912342
931 5.171927457148144 12.79418486571134 25.54266242400097
932 12.79416676553909 5.171972232676344 25.54286772148334
933 5.297123916925248 12.74285989127788 27.04165588161996
934 12.74285607324754 5.297133101640765 27.04169409548127
935 12.68395053071818 5.436671677993256 30.15262109580777
936 5.436670794968649 12.6839509092055 30.15261629575388
937 5.046136219812965 12.84431816995717 153.3613735064189
938 12.73120588640121 5.325072457541148 153.6519767408201
939 12.74201365694624 5.29915917539712 39.69673839715472
940 5.29915917519912 12.74201365702858 39.69673839671088
941 5.208795144439698 12.77921958271558 50.83027948456325
942 5.570145214278668 12.62590520682967 69.30850346837934
943 12.62590520682967 5.570145214278669 69.30850346837934
944 12.77921958271558 5.208795144439701 50.83027948456325
945 5.425650719871181 12.68866873497615 81.73085652300443
946 12.68866873497615 5.425650719871181 81.73085652300443
947 5.134946342506775 12.80907202179675 100.115840317283
948 12.80907202179675 5.134946342506777 100.115840317283
949 4.823340642478104 12.92963205379871 105.2793140156633
950 5.419363766055141 12.69135518261027 90.30478307163946
951 12.92963205379871 4.823340642478105 105.2793140156633
952 12.69135518261027 5.419363766055141 90.30478307163946
953 5.204193095726799 12.78109440628578 89.05243936093237
954 12.78109440628577 5.204193095726801 89.05243936093237
955 12.77030028210295 5.230624313112285 16.31582523311753
956 12.77052975307104 5.230064036503505 158.321789464202
957 10.60097164807598 8.835123095729301 166.0698604858236
958 10.49271891925455 8.963417299307096 3.464168332199483
959 3.658320285596405 13.30626516675486 7.335001782522999
960 3.514726801104669 13.3449127203439 162.9337213167732
961 7.608654357476985 11.51296568519365 167.0747414089334
962 12.07644858918513 6.67827743304877 5.7620572646409
963 12.13501527955571 6.571255904691997 164.4416747338644
964 12.00857558630648 6.799567073569024 168.694498825161
965 12.00858053901234 6.799558326689615 1.304267246660849
966 6.998614973074361 11.8936701004635 168.3973161194255
967 6.695731780803003 12.06677984880575 1.679073841633102
968 8.657796292506777 10.74628137345454 164.1131856149496
969 13.68102635229545 1.808180839351352 7.768646170137069
970 13.71355950326983 1.542169170447226 162.692039694143
971 2.529568376228378 13.56618162306496 165.640296480953
972 9.658290136927565 9.856846941640505 161.1009908040373
973 12.62909838270743 5.562901584595626 168.6753093292725
974 12.63084891142048 5.558925775441522 1.448273258880647
975 1.574011630872052 13.70994118827209 2.900337960005735
976 13.70107931898073 1.649371242321902 167.1373140664665
977 9.923266953420658 9.590035087065608 15.72046767006839
978 13.08988034228782 4.36978633626255 156.4193015106434
979 4.369163346365116 13.0900882981277 156.3656780758901
980 13.48681456351367 2.923325662562352 9.104157744189529
981 3.28598385193537 13.40307092142767 9.946081921645948
982 9.159432126730097 10.32205421007973 11.33165636875132
983 11.39608051203787 7.782631236487472 159.7606863851175
984 7.370593932659907 11.66680526450309 158.5249192448432
985 13.5921401539615 2.386152978136033 15.55258364641869
986 13.59494033336521 2.370147111940485 157.8731201533099
987 13.47892036785106 2.959511060484456 57.72009302259122
988 3.045211202302858 13.45981755943851 58.22803416001722
989 3.143244305639912 13.43726219268874 18.40687718891312
990 13.48254434128817 2.942957370605006 18.58775796299829
991 6.852756190392514 11.97830257570066 45.22388798704811
992 11.97830257570066 6.852756190392517 45.22388798704812
993 7.560940537420931 11.54435698467372 119.9082312560332
994 11.54435698467372 7.560940537420931 119.9082312560332
995 7.545377325587832 11.55453508430802 43.83985735795964
996 11.55453508430802 7.545377325587834 43.83985735795964
997 1.49474889101406 13.71880919587455 54.59384773200346
998 13.7194283861922 1.48905498761585 54.58735889959119
999 13.53183332796566 2.707302492178872 155.1108905394383
1000 2.223725286354921 13.61965659812412 15.66083516206528
1001 11.52412393386819 7.591743380597524 67.66045330102817
1002 7.591743380597523 11.5241239338682 67.66045330102817
1003 11.51982313368119 7.598267892664992 93.95850511256577
1004 7.598267892664991 11.51982313368119 93.95850511256577
1005 7.670242863397831 11.47202573290762 83.34327040248283
1006 11.47202573290762 7.670242863397835 83.34327040248283
1007 7.403496444668509 11.64595382069587 41.90282881113781
1008 11.64595382069588 7.403496444668508 41.90282881113781
1009 7.647102288181156 11.487463888696 51.69646366876189
1010 11.49151169686378 7.641018186134814 51.46827925083711
1011 8.203586016020081 11.09689940829238 136.1714711769539
1012 11.09689940881695 8.203586015310497 136.1714711769538
1013 8.394657897609683 10.9530689207226 116.4685286938724
1014 10.9530689207226 8.394657897609683 116.4685286938724
1015 7.114705731607225 11.82459142434254 46.99859000952462
1016 11.82459142434254 7.114705731607228 46.99859000952462
1017 10.91763194189336 8.440693856629908 144.5112312476535
1018 8.44069434964881 10.91763156072812 144.5112386841482
1019 11.08049199957603 8.225733830323694 64.2004268248394
1020 8.225733830323694 11.08049199957603 64.20042682483941
1021 11.47897784794517 7.659834695761001 97.87238339329031
1022 7.659834695761003 11.47897784794517 97.87238339329032
1023 11.55887386892586 7.538728996473011 102.8352854511877
1024 7.538728996473012 11.55887386892586 102.8352854511877
1025 3.079743533637303 13.45195821310114 41.83625764706883
1026 13.45195821310082 3.079743533638683 41.83625764707192
1027 7.605264013508069 11.51520556850112 71.67952627546356
1028 11.51520556850112 7.605264013508069 71.67952627546356
1029 7.727620880920255 11.43345422524467 87.61677145527123
1030 11.43345422524467 7.727620880920253 87.61677145527122
1031 13.52138953589692 2.75898985473621 59.71323767231519
1032 2.515117847951403 13.56886812563658 60.29473623236351
1033 2.722674807027077 13.5287487187537 21.91734595618482
1034 13.52833613918409 2.724724078736357 21.91782067323588
1035 13.54083633728421 2.661907452726995 63.64882615065063
1036 2.661907452726993 13.54083633728421 63.64882615065063
1037 11.05160145714282 8.264508771395837 27.44720269522794
1038 8.264508056975941 11.05160199139382 27.44720096747238
1039 2.58771047055747 13.55521134178908 86.09706086206961
1040 13.55521134178908 2.587710470557467 86.0970608620696
1041 2.402869771398054 13.58919485700685 70.92266018498542
1042 13.58919485700686 2.402869771398053 70.92266018498542
1043 11.36108397503728 7.833630761795653 25.1280754554286
1044 7.762453461035489 11.40983419096256 25.49433043202396
1045 13.5606783342683 2.558906624811915 88.02952693597406
1046 2.558906624811912 13.5606783342683 88.02952693597406
1047 8.128763714865261 11.15182498373651 129.5944631332313
1048 11.32152106288426 7.890700908199991 129.4731731548144
1049 11.42633328501319 7.738146267666417 149.0615995375013
1050 7.73761091037784 11.4266958216101 149.0441540078632
1051 7.709351470198516 11.44578087807677 127.2350200271095
1052 11.44578087807681 7.709351470198456 127.2350200271095
1053 11.45329721180441 7.698180497888666 33.9454931776747
1054 7.698180472827914 11.45329722864866 33.94549311926598
1055 2.396166498717027 13.59037843882304 28.10119081378829
1056 13.59037831087541 2.396167224399673 28.10119237415764
1057 7.951166614560803 11.27913779805414 78.04799727066005
1058 11.27913779805414 7.951166614560806 78.04799727066005
1059 7.522591357554624 11.5693828386498 131.4969183377947
1060 11.5693828386498 7.522591357554627 131.4969183377947
1061 11.45357230094866 7.697771206455905 151.9573480165425
1062 7.691384739392197 11.45786196419929 151.7872735371132
1063 7.704902185101327 11.44877645506369 79.34344131747784
1064 11.44877645506369 7.704902185101325 79.34344131747784
1065 11.53335692656952 7.577709284760857 31.42853130419956
1066 7.577709147993943 11.53335701642887 31.42853097508253
1067 7.452005176726148 11.61497390638682 23.79824731708825
1068 7.550369197662026 11.55127373838039 112.5441969776246
1069 11.55127373838039 7.550369197662031 112.5441969776246
1070 7.476126883843953 11.59946235032752 140.2454614521172
1071 11.59946235350526 7.476126878913584 140.2454614521172
1072 13.5200345235525 2.76562225944694 83.04666514109118
1073 2.765622259446941 13.5200345235525 83.04666514109118
1074 7.788803050476356 11.39186319444235 22.06857342748519
1075 13.54998939880585 2.614916306930089 67.2418286130586
1076 2.61491630693009 13.54998939880586 67.2418286130586
1077 2.611980239869376 13.55055567962185 26.64692489178915
1078 13.55055563424547 2.611980475275086 26.64697212763517
1079 13.44153340911901 3.124928737033447 112.8027661268226
1080 3.124928737033446 13.44153340911901 112.8027661268226
1081 13.44350418352486 3.116439517710822 140.3950896502623
1082 3.116441466139413 13.44350373184486 140.3950850444932
1083 2.589680938719482 13.55483502797555 79.6554118341861
1084 13.55483502797555 2.589680938719481 79.65541183418608
1085 2.309595022815702 13.6053581662 153.8385198635568
1086 13.55532089328729 2.587136540658258 152.9583049212976
1087 2.881427210058606 13.49582814180493 23.57700470496366
1088 13.49573849322346 2.881847067858836 23.57808954569119
1089 13.49952623101831 2.864051594864972 31.44789433848898
1090 2.864051360543544 13.49952628073181 31.44789294724864
1091 13.49948012376792 2.864268909860767 131.975886117335
1092 2.864268909860765 13.49948012376792 131.975886117335
1093 2.569064971361317 13.55875750844908 25.04338270330746
1094 13.5587639396771 2.569031029028612 25.04376666441017
1095 13.49284473797674 2.895365413355173 123.1082530615774
1096 2.895365413355174 13.49284473797674 123.1082530615775
1097 13.50828544338261 2.822450066891783 111.5668598819854
1098 2.82245006689178 13.50828544338261 111.5668598819853
1099 13.55402352136991 2.593924899096179 139.0960723935259
1100 2.593925866316724 13.55402333626636 139.09607036691
1101 8.442951621190796 10.91588603468503 121.7969055219915
1102 10.91588603468503 8.442951621190796 121.7969055219915
1103 2.40835188061263 13.58822435858158 35.15520331249648
1104 13.58822435692763 2.408351889944375 35.15520335577641
1105 2.644871240681545 13.54417425021606 147.3026732756816
1106 13.55080515989648 2.610685641459534 147.3789675937278
1107 1.722932793495372 13.692023319769 74.2140428544806
1108 13.692023319769 1.722932793495373 74.2140428544806
1109 13.55172302864922 2.605916912485572 121.2527811910279
1110 2.605916912485572 13.55172302864922 121.2527811910279
1111 2.788940323990658 13.51524368515858 75.98945504689493
1112 13.51524368515858 2.788940323990656 75.98945504689493
1113 13.4859189745879 2.927454425067958 61.81742250546232
1114 2.915942845158871 13.48841270586598 61.97178716520354
1115 2.562413294035819 13.56001615450913 33.35077408819686
1116 13.56001613892713 2.562413376494065 33.35077458462729
1117 2.596027917201325 13.55362088348023 77.95638025649437
1118 13.55362088348023 2.596027917201321 77.95638025649438
1119 13.53368920641402 2.69800972277579 125.0313355384348
1120 2.698009722775806 13.53368920641402 125.0313355384348
1121 2.722263669043059 13.52883145420211 150.6686214628427
1122 13.51856120792177 2.772814971770132 150.6797346533427
1123 13.51922794200293 2.769562393622351 130.6188484297748
1124 2.769562393622348 13.51922794200293 130.6188484297748
1125 3.060378226531196 13.45637711683846 148.9311720825373
1126 13.46471350042947 3.02348976372544 149.0384422612747
1127 7.542476051665272 11.55642916345944 123.2539402345276
1128 11.55642916345944 7.542476051665274 123.2539402345276
1129 2.726069218456161 13.52806514680447 128.633168558188
1130 13.5280651468045 2.726069218456022 128.633168558188
1131 13.54562871485443 2.637412125419742 126.9109377535024
1132 2.637412125419796 13.54562871485442 126.9109377535024
1133 2.960060158756472 13.47879979288003 145.4735718675691
1134 13.47880928383762 2.960016940818539 145.4733685976013
1135 2.486787745343431 13.57408879850172 36.91303900993666
1136 13.57408879835954 2.486787746119502 36.91303901161749
1137 2.648568351308072 13.54345176417184 108.4583154499418
1138 13.54345176417184 2.648568351308075 108.4583154499418
1139 13.57076759067446 2.504848698005465 118.0246942054927
1140 2.504848698005465 13.57076759067446 118.0246942054927
1141 2.602924464993357 13.55229811616978 50.96661612704121
1142 13.55231130284373 2.602855806765715 50.96642839982375
1143 13.54029818550539 2.664643512291932 65.21636398975092
1144 2.664643512291933 13.54029818550539 65.21636398975093
1145 13.59823404880345 2.351176461680962 84.47848086280599
1146 2.351176461680963 13.59823404880345 84.47848086280595
1147 13.56089055779387 2.557781710689377 90.02172164654817
1148 2.557781710689375 13.56089055779387 90.02172164654817
1149 7.833990213502378 11.36083611952699 137.2385417519549
1150 11.3608361197794 7.833990213136323 137.2385417519549
1151 13.54069542438118 2.662624161263181 91.97965735515557
1152 2.662624161263182 13.54069542438118 91.97965735515557
1153 7.325075000234872 11.69543826630427 118.0605116041753
1154 11.69543826630426 7.325075000234874 118.0605116041753
1155 7.266895259091326 11.73167649116681 91.93444288056671
1156 11.73167649116681 7.266895259091324 91.93444288056671
1157 11.52587003055201 7.589092174879886 100.8041298729874
1158 7.589092174879884 11.52587003055201 100.8041298729874
1159 7.250815108865329 11.74162170473271 84.8389565036704
1160 11.74162170473271 7.250815108865329 84.8389565036704
1161 11.49769401527052 7.631712280426489 52.99808811123614
1162 11.27964957939516 7.950440576851747 106.0529832860446
1163 7.812794004292385 11.37542306230819 105.9055094463967
1164 7.41104569022553 11.64115122216826 75.19326681680074
1165 11.64115122216826 7.411045690225528 75.19326681680076
1166 2.738053296237854 13.52564468507735 142.1316991775043
1167 13.52564543995703 2.738049567222896 142.1316823509541
1168 8.061752614462588 11.20036360049109 69.60434414094061
1169 11.20036360049109 8.06175261446259 69.60434414094063
1170 11.48748799583124 7.647066074360358 29.71000682761365
1171 7.64706576986906 11.487488198527 29.71000607754581
1172 13.60368198043444 2.319447471964679 10.34905883396953
1173 7.462913849661919 11.60796781837908 104.506831035914
1174 11.60796781837908 7.462913849661916 104.506831035914
1175 11.34475114285315 7.85726552349684 99.40574767960621
1176 7.85726552349684 11.34475114285316 99.40574767960621
1177 13.58861043646191 2.406172563653405 133.6132957199368
1178 2.406172563679235 13.58861043645734 133.6132957199368
1179 13.53522592497459 2.690289791062585 114.4237002031981
1180 2.690289791062584 13.53522592497459 114.4237002031981
1181 11.65540089030617 7.388614896328685 141.6226854251321
1182 7.388615215169642 11.65540068818587 141.6226880319161
1183 7.812381988071687 11.37570602962528 40.42329530153761
1184 11.3757060296253 7.812381988071673 40.42329530153761
1185 2.511300766911881 13.5695751023423 69.09718034688021
1186 13.56957510234229 2.511300766911879 69.09718034688021
1187 13.65760521854048 1.977326400596497 39.99834519680127
1188 1.977326400530256 13.65760521855007 39.99834519665883
1189 2.507626510704092 13.57025457693459 29.71600345629461
1190 13.57025451747857 2.507626832455834 29.71600414829505
1191 1.847684259519194 13.67574725114226 52.90077249615633
1192 13.67582941199183 1.847076039068006 52.89978595949258
1193 2.807233304505576 13.51145592355149 106.6262328744008
1194 13.51145592355149 2.80723330450558 106.6262328744008
1195 13.54955631856792 2.617159446796503 95.87303981392986
1196 2.617159446796505 13.54955631856792 95.87303981392986
1197 7.536640473713081 11.56023574024292 133.0658181681761
1198 11.56023574025469 7.536640473695035 133.065818168176
1199 7.490004323991341 11.59050625411121 114.4126480800272
1200 11.59050625411121 7.490004323991341 114.4126480800272
1201 2.974463762218406 13.47562856891097 101.3721027619446
1202 13.47562856891097 2.974463762218403 101.3721027619446
1203 13.41973767131112 3.217241183559813 103.0626979701979
1204 3.217241183559816 13.41973767131111 103.0626979701979
1205 13.54861963233887 2.622004206366179 98.12773669122484
1206 2.622004206366181 13.54861963233887 98.12773669122485
1207 7.695358297702581 11.45519361119575 95.97436099713948
1208 11.45519361119575 7.695358297702587 95.97436099713948
1209 7.411713742616108 11.640725896503 90.38215828935584
1210 11.640725896503 7.41171374261611 90.38215828935584
1211 2.698542312594467 13.53358302103096 81.33794754577133
1212 13.53358302103096 2.698542312594466 81.33794754577133
1213 8.310807993236796 11.01682669826259 81.21930597224848
1214 11.01682669826259 8.310807993236793 81.21930597224849
1215 11.62853685456191 7.430823011086678 62.87819629267405
1216 7.430823011086679 11.62853685456191 62.87819629267406
1217 13.30339322510298 3.668750291077885 160.8296793888398
1218 11.78511413325568 7.179908416277836 19.08652208105345
1219 7.174614740681997 11.78833759793079 19.28706338805915
1220 7.419900356460431 11.63550938722489 55.21201488797927
1221 11.4253773609569 7.739557620415638 153.9305533239954
1222 2.540759734106158 13.56409009014408 158.5639349202721
1223 11.02241148215687 8.303399612087595 157.765463437453
1224 12.15549285504739 6.533298818429465 9.243493176897267
1225 12.07024793576565 6.689477914541989 15.72473270609278
1226 11.55744002417184 7.540927004531397 161.4189820529871
1227 2.141990409602574 13.63275016587521 43.2725101624013
1228 13.63275016587516 2.141990409602889 43.27251016240196
1229 3.590015007809146 13.32485618097641 161.3984691442705
1230 6.869780835332273 11.96854674864502 12.91481960053211
1231 8.488350475620072 10.88062067177422 7.804646220862967
1232 7.830742172841855 11.3630751569492 11.38374360557422
1233 8.326110602298192 11.00526611392463 161.5078717892045
1234 10.75007678557895 8.653083213754304 155.7945594230523
1235 10.77147298290677 8.626434360644577 56.93521964054574
1236 7.961880470350093 11.27157750165689 156.8124021752801
1237 12.05578770015272 6.715503177636536 10.97243797073933
1238 8.633113281998806 10.76612070618641 17.96914196659007
1239 4.330054023047256 13.10307720184432 8.815289634350872
1240 11.71799776798527 7.288931904572325 165.9104898648013
1241 5.09736140264967 12.82407527780375 162.2094209132781
1242 11.73606712762263 7.259802227053808 162.8671580152404
1243 11.88865504448126 7.007130741846504 7.418036515289768
1244 4.449722826317028 13.06292336228584 164.0151885994787
1245 13.4171809001099 3.22788734216765 162.065220958016
1246 13.27166467308605 3.781919724843425 7.705673433563803
1247 9.758073580374356 9.758073580374356 42.64757099622361
1248 10.05351035434112 9.453408356521777 168.1559482951714
1249 9.758073580374358 9.758073580374358 46.43469997220578
1250 9.866667002814934 9.648257990723661 1.650620061916473
1251 5.323476801602025 12.7318731827962 7.499517149615146
1252 7.066424660200616 11.85350760415282 164.6536003561928
1253 1.507095703327658 13.71745831198372 45.25198982423844
1254 13.71745831198372 1.507095703327715 45.25198982423856
1255 4.490086865662718 13.04910418146791 5.757029944264803
1256 9.491003047531134 10.01802680929507 165.3544016062538
1257 8.951101457720453 10.50322725135445 167.1274407979914
1258 9.22053764623225 10.26750629483196 3.022023031549149
1259 11.55398372059818 7.546221583292675 4.421226535007662
1260 6.015211297966692 12.42003353621937 160.8801815281123
1261 7.093545501027481 11.8372975051256 5.272176425711724
1262 9.107475481420888 10.36792603924803 162.6036637945208
1263 9.4521329942393 10.0547094368367 4.514323943081603
1264 10.36291491448014 9.113176969380392 164.2158866693782
1265 13.11032838043246 4.30804941443656 4.87459693770245
1266 10.42626117701453 9.040634815580132 5.298244846276713
1267 7.708807157915272 11.4461474829776 163.1217273989719
1268 8.045559260442531 11.2120014353686 165.7265265412727
1269 12.3823458214854 6.092414296249313 160.0546451262175
1270 1.85163474445525 13.67521293337424 7.250899679444602
1271 7.670450747291581 11.47188673816884 6.662238607590708
1272 12.12732990029432 6.585428572950081 2.777012436310838
1273 12.20052839194573 6.44880663048025 167.3076336023642
1274 5.697037392141199 12.56915927787317 46.67567768402473
1275 12.56915927787317 5.697037392141199 46.67567768402472
1276 11.29500783439216 7.928606310129152 167.8794448166865
1277 11.13399176241425 8.153172844634888 1.762003702468151
1278 9.619886109495351 9.894331267970486 163.6881755779191
1279 1.172667371360074 13.75008549923045 5.962413404989858
1280 8.654564798828229 10.74888404174513 5.855860358871603
1281 6.381176859169641 12.2360362001752 3.556780633475163
1282 5.686868327587993 12.57376350281317 9.124960301370834
1283 6.379193157688325 12.23707050959921 166.5630027524794
1284 5.578115950310543 12.62238576675943 158.1262616936403
1285 6.122598150990593 12.36744888331812 163.5228093360391
1286 8.253817327264851 11.05958857861098 168.5305167023819
1287 12.43460520703652 5.985030772280156 163.4499248421264
1288 10.28532320138054 9.200659033087968 9.051899338567598
1289 5.415599132498277 12.69296206707024 12.12183448591331
1290 3.042009352982815 13.46054156029263 164.4385948234141
1291 11.18626630230952 8.081302259773143 164.3086907344279
1292 11.20434127151677 8.056223474518685 6.343459819417137
1293 1.397320640250327 13.72907480598494 162.0494041087839
1294 13.02216830832073 4.567617820020329 2.938128600225463
1295 12.97588429199997 4.697491547691008 167.105867629697
1296 12.48428204068854 5.880705903932069 6.535062176587078
1297 2.550819691538948 13.562201845617 5.844264192223808
1298 6.276383553419072 12.29011836763058 6.329441098993889
1299 12.92098940308145 4.846445382489808 9.075502452694828
1300 9.758073580374356 9.758073580374356 85.7015317399502
1301 10.04045263029862 9.467275795007218 159.1752225512162
1302 12.92038789279579 4.848048751786235 164.6345496710346
1303 12.69294714041422 5.415634117132592 5.438751835995134
1304 12.7777598626046 5.212374976305028 14.1623175890739
1305 9.758073579684044 9.758073581064668 37.1619346946069
1306 9.758073580898682 9.758073579850029 136.4461537072176
1307 9.758073580374356 9.758073580374356 117.1361187188816
1308 9.758074061750968 9.758073098997723 145.2783734828769
1309 2.97374502355111 13.47578719537026 4.263457197980955
1310 9.743893983821902 9.772232602227568 107.5017383737366
1311 13.45725258884514 3.056526257047503 163.8813419671567
1312 1.399367003042758 13.72886637675504 166.0082389430358
1313 12.98277235032211 4.678420898092821 162.9181707271242
1314 9.758069974630672 9.758077186116704 147.3653975342156
1315 5.322191478262887 12.73241052859614 48.65613334709428
1316 12.73241052859614 5.322191478262887 48.65613334709428
1317 5.007762081001829 12.85932809053725 2.408113084581728
1318 9.758073580374356 9.758073580374356 64.90963356830784
1319 3.989796009004024 13.21065962798738 1.235457725779909
1320 13.4894557167517 2.911113956167784 6.064968176336666
1321 9.758073579160961 9.75807358158775 35.16444123237506
1322 9.758073580374356 9.758073580374356 76.36956259124959
1323 3.724345065985479 13.28793640222099 168.4306773947062
1324 1.383398285296703 13.73048466676389 4.607323690489382
1325 10.52728858194061 8.922790769290906 162.669836327291
1326 5.522460470426443 12.64683479581264 168.3679785815455
1327 9.75807358088182 9.758073579866892 138.534762807264
1328 1.9326758646671 13.66399516986644 160.4696413665813
1329 10.65663707454218 8.767900903950334 100.4458468937843
1330 8.767900903950331 10.65663707454218 100.4458468937843
1331 8.379145089855507 10.96494083719334 45.41567209668371
1332 10.96494083719335 8.379145089855509 45.41567209668371
1333 12.21716265617065 6.417237461140832 86.95454134385869
1334 6.417237461140839 12.21716265617065 86.95454134385871
1335 13.08712187427758 4.378040777311854 56.21351021529038
1336 4.635795168170187 12.99805382196773 56.96990341058059
1337 8.551543444778641 10.83102509977996 47.78619401816778
1338 10.83102509977996 8.551543444778645 47.78619401816778
1339 8.664599296403871 10.74079694588617 72.60366390241505
1340 10.74079694588617 8.664599296403869 72.60366390241504
1341 1.841759003476812 13.67654648561222 10.33901018962682
1342 13.26976282611149 3.788587406771767 158.1172631500124
1343 12.19473954756987 6.459746695260987 88.31248551675151
1344 6.459746695260991 12.19473954756988 88.31248551675149
1345 10.83550915699296 8.545861063036401 60.28304497271986
1346 8.516444216255028 10.8586453073768 60.28846005179867
1347 8.75918358207832 10.66380340101268 41.53434557027808
1348 10.66380340101268 8.759183582078322 41.53434557027808
1349 6.681151147716621 12.07485897811503 28.15704821382952
1350 12.07485783191425 6.681153219247341 28.15705605356493
1351 13.72982167438426 1.389962873463912 12.96715933628754
1352 8.562239910112414 10.82257121582844 84.78876346723598
1353 10.82257121582844 8.562239910112414 84.78876346723598
1354 10.63058060604191 8.799474755827513 71.00518668925099
1355 8.799474755827509 10.63058060604191 71.00518668925099
1356 6.886395433288889 11.95899485476844 134.8135324986508
1357 11.95899485488984 6.886395433078064 134.8135324986508
1358 7.402638751043808 11.64649902423662 143.4701162349368
1359 11.64650597490449 7.402627815614809 143.4705245602085
1360 5.395649112800085 12.70145545406272 79.50422380224148
1361 12.70145545406272 5.395649112800085 79.50422380224144
1362 10.75424174248648 8.647906367680065 123.9682941101406
1363 8.647906367680061 10.75424174248648 123.9682941101406
1364 6.642877863416009 12.09595691509099 26.51750383146226
1365 12.09595020000208 6.642890090846719 26.51755376811557
1366 10.81103705060568 8.576798813685169 62.10505859836553
1367 8.576798813685171 10.81103705060567 62.10505859836553
1368 6.403402480331986 12.22441968663045 153.9414782754066
1369 13.72839511041321 1.403982796327182 58.68626956249442
1370 1.403982796327182 13.72839511041321 58.68626956249441
1371 8.888728222122054 10.55606510936963 158.2112062321546
1372 10.73462077847978 8.672249808569289 118.4480883930646
1373 8.672249808569289 10.73462077847979 118.4480883930647
1374 1.663890811365051 13.69932360986684 18.28986402250004
1375 12.17512107184182 6.496647357367736 154.1695327633061
1376 8.47900525639152 10.88790475078126 66.24395329285139
1377 10.88790475078125 8.479005256391522 66.24395329285139
1378 13.15898250174652 4.157063809797595 95.12464773552466
1379 4.157063809797595 13.15898250174652 95.12464773552466
1380 6.518824955301172 12.16326112529624 53.97384715939771
1381 12.16344667624258 6.51847873005683 53.79051281076562
1382 13.72096074850691 1.474868176459371 18.11000551028545
1383 6.521750382843082 12.16169280749543 89.66546445045756
1384 12.16169280749543 6.521750382843082 89.66546445045756
1385 6.191475989055903 12.33311092453742 152.2798380703189
1386 12.32434430709886 6.208907907199134 152.4311954883654
1387 6.206141903311028 12.32573740901399 119.0605988504586
1388 12.32573740901399 6.206141903311024 119.0605988504586
1389 6.332844071743101 12.26112090972878 72.59565731791866
1390 12.26112090972877 6.332844071743101 72.59565731791866
1391 10.7691031985449 8.629392579961237 92.78070320530034
1392 8.629392579961241 10.7691031985449 92.78070320530031
1393 12.37265038424099 6.112080044415431 67.52509926001551
1394 6.112080044415431 12.37265038424099 67.52509926001549
1395 13.34338732505266 3.520513413356617 68.08432191272036
1396 3.520513413356618 13.34338732505266 68.08432191272036
1397 8.484396358289366 10.88370426074901 20.31477246596371
1398 4.042856088540892 13.19451835601997 13.22294228621708
1399 13.25549037717889 3.838225483282318 82.04898713255639
1400 3.838225483282316 13.25549037717889 82.04898713255642
1401 5.906253883045553 12.47221572412093 83.95118908898556
1402 12.47221572412093 5.906253883045552 83.95118908898556
1403 6.738711169153427 12.04283072116879 139.1434187275134
1404 12.04283072252575 6.738711166728391 139.1434187275134
1405 6.2285066638622 12.31445105306056 60.32011849920198
1406 12.31138169248629 6.234571422472714 60.3183945148422
1407 13.43968262336593 3.132879024666606 156.8506584048076
1408 6.060596744763576 12.39795011674758 74.83077822125986
1409 12.39795011674758 6.060596744763573 74.83077822125986
1410 12.04283072184727 6.738711167940906 111.3696020753248
1411 6.738711167940906 12.04283072184727 111.3696020753248
1412 11.95992817452708 6.884774365231834 130.3855645257342
1413 6.884774365231838 11.95992817452708 130.3855645257342
1414 3.20438062813879 13.42281433940025 119.8386646724142
1415 13.42281433940025 3.20438062813879 119.8386646724142
1416 2.658494213043686 13.54150687771539 17.05087706970868
1417 2.857551927738489 13.50090356162424 157.2770862626157
1418 8.973461317225354 10.484130483176 14.81370338412504
1419 3.937561615337889 13.22632256242897 154.4882329228121
1420 13.17979799811494 4.090589777634213 154.2892690234729
1421 13.52623447468353 2.735138193196592 17.05068845198297
1422 13.16695102243028 4.131755168559984 17.40780600399845
1423 4.05047010834995 13.19218298468315 17.38101844700423
1424 5.862238291047187 12.49296450883377 17.90275335584195
1425 12.00332121472891 6.808838360251984 158.2570312284213
1426 13.33724323042753 3.543718811138246 34.29821620010511
1427 3.543718809071676 13.33724323097662 34.29821619550833
1428 13.10824696445173 4.314378462645806 139.5608398480099
1429 4.31437985021897 13.10824650775322 139.5608324561184
1430 13.25458890436651 3.841337394221487 110.801950801705
1431 3.841337394221482 13.25458890436651 110.8019508017051
1432 10.90419834092945 8.458041058168934 16.25780649395835
1433 7.550604634595143 11.55111984406838 73.5571464356201
1434 11.55111984406838 7.550604634595143 73.55714643562011
1435 6.74086138140178 12.04162729188734 22.90483709987377
1436 12.0965062627321 6.641877463163802 22.6455119965587
1437 2.487871520378448 13.5738902050256 13.78715103049323
1438 6.52204960091465 12.16153234601664 85.65204339438776
1439 12.16153234601665 6.522049600914647 85.65204339438776
1440 3.708642849049818 13.29232741916147 159.8577402420956
1441 5.507475403259173 12.65336772098619 91.91247474886555
1442 12.65336772098619 5.507475403259169 91.91247474886555
1443 6.327454688262155 12.26390301527166 24.37695145803285
1444 12.22140168699124 6.409160694288121 24.15600252963765
1445 12.34514025189623 6.167455890479593 123.6492426026513
1446 6.167455890479598 12.34514025189623 123.6492426026513
1447 13.46703695664635 3.013123895282324 159.4586115370909
1448 13.54726315395108 2.629003810875805 13.99257775615057
1449 1.269380196575267 13.74149460271854 41.60532747848548
1450 13.74149460271825 1.269380196578298 41.60532747849226
1451 8.963672596736199 10.49250082575744 21.97534845145605
1452 3.903233226552099 13.2364938854343 25.99680814039757
1453 13.23649126593624 3.903242109681866 25.99695497457087
1454 10.50267040379541 8.951754821778795 22.26117240129289
1455 6.950396867289651 11.9219119015018 116.2852190537959
1456 11.9219119015018 6.950396867289653 116.2852190537959
1457 13.07479538162448 4.414716947738698 159.6562487987089
1458 1.283526044108507 13.74018052625566 16.47940771264791
1459 6.123823253551912 12.36684231157076 112.7710795765231
1460 12.36684231157076 6.123823253551916 112.7710795765231
1461 12.39438713226143 6.067879993509447 140.3827506250104
1462 6.067881029683585 12.39438662498496 140.3827442095185
1463 13.22962796957533 3.926441618900009 15.51121322150705
1464 1.208211391028795 13.74700786478965 14.56329144883331
1465 13.22240534925949 3.950695733649201 22.66226729694652
1466 3.950634581482399 13.22242362063761 22.65895030182474
1467 6.50752835165704 12.16930872122077 64.12607009765225
1468 12.16930872122077 6.507528351657038 64.12607009765225
1469 13.22255887364747 3.950181873398566 106.0759261287311
1470 3.950181873398565 13.22255887364747 106.0759261287311
1471 13.2735808419676 3.775188953118881 13.50485920745926
1472 13.21381069346102 3.979347554232374 100.3661182231942
1473 3.979347554232376 13.21381069346102 100.3661182231943
1474 8.708183408072458 10.70549119524049 74.89411218365879
1475 10.70549119524049 8.708183408072458 74.89411218365876
1476 1.533833157818441 13.71449437070054 164.5815910710563
1477 8.181506615576378 11.1131880889005 57.03790202861585
1478 6.314311136620125 12.2706754039847 30.99082062133387
1479 12.27067522605831 6.31431148238658 30.99082203448151
1480 6.437849465793814 12.20631370462755 16.20103662565406
1481 13.27020818051462 3.787027177853763 124.7083860647069
1482 3.787027177853763 13.27020818051461 124.7083860647069
1483 7.412172300797853 11.64043391731103 14.78800216679729
1484 4.09610794216813 13.17808406886628 129.3733631366663
1485 13.17808406886649 4.096107942167455 129.3733631366663
1486 13.23698368674532 3.901571846940441 77.11617309833385
1487 3.901571846940442 13.23698368674532 77.11617309833383
1488 8.391737022146357 10.95530692181365 12.91855632627405
1489 12.36415537992644 6.129246425217051 132.0267865004982
1490 6.129246425226261 12.36415537992188 132.0267865004982
1491 9.139163574984273 10.34000431091209 34.03683963891788
1492 10.36409863034898 9.111830748010986 34.04654782954243
1493 9.7835805751069 9.732499736983861 19.35001689971434
1494 13.63970751442904 2.097231251156643 156.3435992925566
1495 13.26701669522969 3.798192729245958 88.66470379038707
1496 3.798192729245955 13.26701669522968 88.66470379038704
1497 12.49074542672566 5.866965031831355 17.80087401706813
1498 3.309984607750545 13.39716394974901 72.55172022584951
1499 13.39716394974901 3.309984607750543 72.55172022584951
1500 10.89632509222213 8.468181592562267 18.29122221643253
1501 13.75421112912463 1.123243613587036 156.9690554209045
1502 12.83095051615592 5.080030398723809 44.80585738688065
1503 5.080030398723717 12.83095051615597 44.80585738688044
1504 13.25126998911673 3.852770908779062 86.91602224928423
1505 3.852770908779058 13.25126998911674 86.91602224928424
1506 3.712076925210835 13.29136881217722 15.41750362140467
1507 3.833225511669804 13.25693713406998 84.84331840446332
1508 13.25693713406999 3.833225511669804 84.84331840446332
1509 6.77410631270385 12.02295652758446 80.27714815254396
1510 12.02295652758446 6.774106312703852 80.27714815254396
1511 1.424750705741722 13.72625533153484 21.47337711174831
1512 13.72584141661493 1.428732797250162 21.46237787569048
1513 6.393058878419939 12.22983230371766 148.6228228430055
1514 12.23010639835448 6.392534511829303 148.6350631843111
1515 10.64003566695438 8.78803965659797 77.17619800268412
1516 8.78803965659797 10.64003566695438 77.17619800268412
1517 9.085229270777273 10.38742552788765 9.038491969598002
1518 8.573527594289793 10.813631424732 50.09907055417645
1519 10.81425774719903 8.572737566095542 50.07060903822513
1520 8.732518065409684 10.68565057623042 94.88666106040674
1521 10.68565057623042 8.732518065409687 94.88666106040677
1522 12.09048330791278 6.65283498826497 126.8225074976899
1523 6.65283498826502 12.09048330791275 126.8225074976899
1524 6.527659828502175 12.15852199748633 21.04214246661134
1525 12.0624640046875 6.703503720862582 21.06716686194919
1526 8.74374737840364 10.6764639175459 86.72319920041141
1527 10.6764639175459 8.74374737840364 86.7231992004114
1528 9.435077945136795 10.07071517664924 129.1316280680057
1529 10.21757040984277 9.275842545014735 129.7249311810127
1530 13.15743931901558 4.161945526604446 20.98189135028012
1531 13.0441862422865 4.50435403543545 12.15027663380947
1532 4.161808843916426 13.1574825535396 20.96748289205304
1533 8.721501326720665 10.6946442020298 102.0742890449359
1534 10.6946442020298 8.721501326720665 102.0742890449359
1535 8.631575253298326 10.76735383679054 23.85442702622246
1536 10.5588837163117 8.885379826738276 23.93250647383397
1537 8.779020043533935 10.64747890701031 88.43170426895853
1538 10.64747890701031 8.779020043533933 88.43170426895853
1539 10.7513530417097 8.65149742949275 140.1703019751215
1540 8.651497543375164 10.75135295006975 140.1703027584744
1541 10.75688536621307 8.644617817934535 112.1470278664817
1542 8.644617817934535 10.75688536621307 112.1470278664817
1543 8.778635761094264 10.64779574250168 104.2149764989982
1544 10.93712799090329 8.415416288609848 103.9783436054251
1545 10.64303593827615 8.784405843115533 98.66627912472646
1546 8.784405843115534 10.64303593827615 98.66627912472647
1547 3.813627468297524 13.26258819133907 35.95861554487217
1548 13.26258819124208 3.813627468634822 35.95861554563828
1549 13.21734225628095 3.967601754250285 146.6280162843152
1550 3.967713134060078 13.21730882160991 146.6286309845807
1551 3.909834520785908 13.2345454784088 118.4128826167856
1552 13.2345454784088 3.909834520785909 118.4128826167856
1553 6.280286626987058 12.28812434356389 93.77111841969003
1554 12.28812434356389 6.280286626987061 93.77111841968998
1555 13.26668368098589 3.799355749158376 66.37884498052897
1556 3.799355749158378 13.26668368098588 66.37884498052892
1557 6.67916288662571 12.0759588908675 137.0718718670478
1558 12.07595889123446 6.679162885962241 137.0718718670478
1559 12.01225336630602 6.793067721116119 109.7089302762744
1560 6.793067721116119 12.01225336630602 109.7089302762744
1561 8.524425915880185 10.85238051326391 132.1377269424208
1562 10.62544799308553 8.805671748721657 131.4123912925616
1563 3.996025726391483 13.20877656688981 158.276603836842
1564 11.49697382293471 7.632797188105681 89.13725295861558
1565 7.632797188105684 11.49697382293471 89.13725295861558
1566 9.739034044799336 9.777076039094688 12.6663845076652
1567 8.769133917810732 10.65562247508335 54.28772233925307
1568 10.65102848663502 8.774713224766344 53.75141379545005
1569 6.464293435446783 12.19232998160891 52.29172670717595
1570 12.201923328812 6.446166851532271 52.07819824533554
1571 13.72853918835839 1.402573261440607 100.9869903479793
1572 1.402573261440607 13.72853918835838 100.9869903479793
1573 11.67162152547899 7.362964821726065 61.10981732799051
1574 7.35193715862251 11.67857097489524 61.11244382553011
1575 13.73668166098365 1.320445737164297 9.605864894564446
1576 9.792452093293399 9.723573520087857 21.18765763666433
1577 12.08710038087218 6.658979229785871 128.6190531643465
1578 6.658979229785933 12.08710038087215 128.6190531643465
1579 13.75498713840367 1.11370050837268 60.2427761684138
1580 1.113700508372679 13.75498713840368 60.2427761684138
1581 9.946322372685032 9.566121014216014 103.1579873637234
1582 10.7371799068464 8.66908113054745 90.57556353131568
1583 8.669081130547449 10.73717990684641 90.57556353131568
1584 13.21769428924278 3.966428831596351 109.4345974665161
1585 3.96642883159635 13.21769428924278 109.4345974665161
1586 13.29663462927232 3.693170390820888 137.4856897852449
1587 3.693170769760976 13.29663452402085 137.4856882876809
1588 6.189923213263476 12.33389032762583 36.08864500520353
1589 12.33401047931527 6.189683796135401 36.08871641019689
1590 8.786946021964164 10.64093884988952 152.5483999268478
1591 8.734500379600565 10.68403028443656 52.4080958176549
1592 10.68878375570105 8.72868270839658 52.15006535280781
1593 10.63687983407328 8.791859154666053 152.6482648378633
1594 8.687136658245123 10.7225769608324 31.18930832072484
1595 10.72321394750712 8.686350363414366 31.18957828967171
1596 11.43259331742238 7.728894490056719 138.5243057562623
1597 7.728894493672046 11.43259331497828 138.5243057562623
1598 5.631952105597763 12.59845686900793 155.0787052935306
1599 8.889833897756748 10.55513397689935 119.9917670399634
1600 10.55513397689935 8.889833897756748 119.9917670399634
1601 1.51437506337694 13.71665659581161 152.0966073977723
1602 6.674551686630042 12.07850817702683 40.04655688465435
1603 12.07850817686074 6.674551686930606 40.04655688535833
1604 10.63670776828918 8.792067325266375 148.272329865323
1605 8.792059490314813 10.63671424448195 148.272374380388
1606 13.737680304292 1.310015212532883 127.7135734713529
1607 1.310015212532911 13.73768030429201 127.7135734713529
1608 13.23020243112121 3.924505527012875 99.03249078751166
1609 3.924505527012877 13.2302024311212 99.03249078751165
1610 13.39359094618508 3.324412965663146 104.8220232727892
1611 3.324412965663145 13.39359094618508 104.8220232727892
1612 13.73445881513704 1.343369292229187 151.5529887581938
1613 8.783834876577899 10.64350716920949 96.90397076686409
1614 10.64350716920949 8.783834876577899 96.90397076686411
1615 13.73535381782147 1.334187205476488 64.55998930971691
1616 1.334187205476489 13.73535381782147 64.55998930971691
1617 13.21956845374632 3.960178013260902 69.75342315399291
1618 3.960178013260903 13.21956845374633 69.75342315399291
1619 13.23495669117808 3.908442321774837 64.52998454853638
1620 3.908442321774833 13.23495669117808 64.5299845485364
1621 4.230055499663337 13.13570060825718 143.6607597810159
1622 13.13570808859982 4.230032270691704 143.660909021316
1623 1.946836670903374 13.66198473783462 143.9943449342877
1624 13.66198630058831 1.946825704200948 143.9942966869596
1625 4.314322819873011 13.10826527828618 107.6703942115786
1626 13.10826527828618 4.314322819873011 107.6703942115786
1627 13.74044418519479 1.28070043083717 27.36492926367354
1628 1.280700063368493 13.74044421944531 27.36492069401262
1629 13.69498078054202 1.699264964796482 135.5457013691532
1630 1.69926501375792 13.69498077446691 135.5457011780286
1631 13.25212481337444 3.849829597624491 135.2731021516444
1632 3.84982966459326 13.25212479391957 135.2731018848136
1633 1.861599168920719 13.67386004514723 116.2360916216339
1634 13.67386004514723 1.861599168920716 116.2360916216339
1635 13.26774156850429 3.795659846638433 116.3824322533117
1636 3.795659846638432 13.26774156850429 116.3824322533117
1637 13.73897539821247 1.296362220720948 25.6447344208351
1638 1.296368548032678 13.73897480118774 25.64463923417208
1639 4.129826081367784 13.16755620977767 38.04693024733746
1640 13.16755620968736 4.1298260816557 38.04693024797232
1641 12.10290668520619 6.630207369999166 96.94836514501127
1642 6.630207369999163 12.10290668520619 96.94836514501129
1643 4.23527247042588 13.13401945716743 97.17113258217415
1644 13.13401945716744 4.235272470425877 97.17113258217417
1645 11.29496952621044 7.928660883275144 111.0666504872738
1646 7.928660883275144 11.29496952621044 111.0666504872738
1647 1.485938555992056 13.71976627380424 105.3830095587235
1648 13.71976627380424 1.485938555992056 105.3830095587235
1649 13.73539331949687 1.333780476210614 99.35054833358384
1650 1.333780476210617 13.73539331949688 99.35054833358383
1651 13.71439679489995 1.53470536326623 102.6111747669863
1652 1.53470536326623 13.71439679489995 102.6111747669863
1653 13.2969748386709 3.691945305628586 28.07730621410703
1654 3.691942344972179 13.29697566070575 28.07727240866574
1655 8.838914667434299 10.59781050509089 83.03901262642724
1656 10.59781050509089 8.838914667434302 83.03901262642722
1657 8.860698177994088 10.57960433090445 25.65151441154476
1658 10.5731423475055 8.868408025084655 25.64110645443622
1659 9.074574936466627 10.3967345701644 68.0169299903749
1660 10.41721620583089 9.051055547336693 68.01271123618258
1661 8.758519641340193 10.66434872330505 39.92580027168923
1662 10.66434872330508 8.758519641340161 39.92580027168923
1663 11.39783028425818 7.780068432298465 10.5834254552995
1664 9.128715127243648 10.34922992911226 168.4575015906604
1665 10.71942653106524 8.691023808798057 146.3319824469794
1666 8.691021960789628 10.71942802938069 146.3320223110353
1667 4.007411055474033 13.20532682793063 30.24104431382124
1668 13.20532663134288 4.007411703275118 30.2410496454117
1669 10.85635464541509 8.519364049797048 35.89585917754334
1670 8.523746894925962 10.85291384243144 35.89437451862251
1671 10.80233289849406 8.587758959711962 58.54459033329168
1672 8.64817715889729 10.75402398306453 58.76761780548366
1673 13.05028320873163 4.48665890968962 19.2197421323117
1674 8.850310298029875 10.58829578490261 29.65465427919183
1675 10.5884253348108 8.850155305368197 29.65470876854588
1676 12.08805333018034 6.657249183162374 70.62113921699725
1677 6.657249183162378 12.08805333018034 70.62113921699728
1678 8.626353070678968 10.77153808422862 159.829218155715
1679 8.686481062803415 10.72310807301492 125.9084606610418
1680 10.72310807301496 8.686481062803363 125.9084606610417
1681 11.49484441530933 7.636003658186128 147.4608839782196
1682 7.635995916844548 11.49484955786432 147.4560050273209
1683 4.53094096924749 13.03497502618224 151.4800995660252
1684 1.763677399347074 13.68683462423041 149.0009255224625
1685 13.71031594491389 1.5707439927117 149.4454941210399
1686 13.12140527548567 4.274192742080878 62.56622811813371
1687 4.273796626916908 13.12153430021633 62.56632475006802
1688 13.0846822696475 4.385326658570871 151.9618744027545
1689 8.742288268009641 10.67765872459974 79.09610065058553
1690 10.67765872459974 8.742288268009643 79.09610065058553
1691 10.67222289017222 8.748923281323481 114.6737465548309
1692 8.748923281323483 10.67222289017223 114.6737465548309
1693 4.182528622319881 13.15091077923788 126.1405827722936
1694 13.15091077923789 4.182528622319845 126.1405827722936
1695 4.468321126900538 13.05657329879836 19.21171975007217
1696 13.73820797049437 1.304469915116921 62.33529211535415
1697 1.304469915116921 13.73820797049437 62.33529211535414
1698 12.15044014704398 6.542690901540575 103.8925778737028
1699 6.542690901540574 12.15044014704398 103.8925778737028
1700 10.65489361947948 8.770019495849223 133.2939493834664
1701 8.770019495877523 10.65489361945619 133.2939493834664
1702 1.305786620892046 13.73808288301899 90.97515423847531
1703 13.73808288301899 1.305786620892048 90.9751542384753
1704 4.224214273671299 13.13758020984502 51.34686675905729
1705 13.13758020984502 4.224214273671301 51.34686675905729
1706 7.27403448770236 11.72725126667442 17.55528336107511
1707 8.633855912477593 10.76552516520099 43.32476896531261
1708 10.76552516520098 8.633855912477596 43.32476896531261
1709 2.57021896116812 13.55853880370787 162.0813820517987
1710 2.741523356847001 13.52494176267914 20.00088238433544
1711 3.980266895956134 13.21353379822959 59.58523787748004
1712 13.74044234726186 1.280720149592835 89.19025547898687
1713 1.280720149592835 13.74044234726186 89.19025547898687
1714 13.21278014342058 3.982767992443318 133.112235262921
1715 3.982767992479217 13.21278014340976 133.112235262921
1716 8.347263469057037 10.98923075461363 1.827590734266114
1717 8.357901936248465 10.98114179965154 109.5886906859823
1718 10.98234387928951 8.356322332044897 109.5885116764189
1719 11.65364458712543 7.39138470362368 125.1216122128099
1720 7.391384703623693 11.65364458712542 125.1216122128099
1721 10.70385118833591 8.710199179006176 137.788298403287
1722 8.710199181952515 10.70385118593835 137.788298403287
1723 11.5444540767537 7.560792291137546 86.09571256080589
1724 7.56079229113755 11.54445407675369 86.09571256080592
1725 1.443341334127558 13.72431294430431 145.6506350548104
1726 13.72431964540833 1.4432776138564 145.6503215233549
1727 13.73635919780913 1.323796052556675 66.37256002154679
1728 1.323796052556675 13.73635919780913 66.37256002154678
1729 13.75264330304896 1.14227937874352 117.6023306471326
1730 1.142279378743523 13.75264330304896 117.6023306471326
1731 13.16773906507618 4.129243019497237 149.7056680589879
1732 8.020205974446156 11.23015120679406 16.29444968768458
1733 4.139866400326936 13.16440299396232 149.7002196510849
1734 6.471377519547993 12.18857140929522 99.10871974479377
1735 12.18857140929522 6.471377519547994 99.10871974479377
1736 3.898644119327475 13.23784627614452 40.20695599339603
1737 13.23784627611594 3.898644119424493 40.20695599360833
1738 1.212183824071704 13.74665815304428 167.3177438576531
1739 1.243809605081198 13.74383271385052 69.76554117065372
1740 13.74383271385052 1.243809605081197 69.76554117065372
1741 12.63900785069255 5.540350219086532 155.2830007929701
1742 10.2906214167729 9.19473277788185 106.4304050669417
1743 3.982482496398227 13.21286619798603 121.5859400913843
1744 13.21286619798603 3.982482496398227 121.5859400913843
1745 6.748832050284857 12.0371618730101 50.12245135060218
1746 12.03917511929992 6.745239984376387 50.05528357978552
1747 13.71127998797915 1.562306337195921 23.49764626766139
1748 1.561386236161802 13.71138479591045 23.49892634344904
1749 13.49353275599456 2.892157285297925 20.30833566875657
1750 13.74396564872844 1.24233982733091 28.94560151045859
1751 1.242339589456809 13.74396567023027 28.94559970678681
1752 10.53206677149402 8.917150302691521 154.2423575653366
1753 12.98703657260364 4.666570588971693 42.06157475580724
1754 4.666570588958963 12.98703657260821 42.06157475577865
1755 13.74025685569863 1.282708672858716 87.34048645983084
1756 1.282708672858714 13.74025685569863 87.34048645983081
1757 6.966229018921564 11.91266776402058 32.5926919409534
1758 11.91266770027644 6.966229127927846 32.59269231490529
1759 8.500372932621692 10.87123084136992 150.4278891775411
1760 10.86928883167683 8.502856008047257 150.4766157477511
1761 13.75760699257585 1.0808560671191 133.9979317144739
1762 1.080856067144214 13.75760699257387 133.9979317144739
1763 9.061092483932663 10.40848706573722 127.8129042290728
1764 10.35617132374517 9.12083962764603 128.0524332969337
1765 13.75484366558704 1.115471082215957 114.867138599326
1766 1.115471082215954 13.75484366558704 114.867138599326
1767 1.135589221918674 13.75319734167521 142.6232057121112
1768 13.75319755107591 1.135586685849897 142.6231949405162
1769 13.74240472802815 1.259488900732984 83.72780408202907
1770 1.259488900732983 13.74240472802815 83.72780408202907
1771 13.73339292731314 1.354222545974398 119.7136566339693
1772 1.354222545974396 13.73339292731315 119.7136566339694
1773 13.74003508002728 1.285082098396751 68.29766124010183
1774 1.285082098396749 13.74003508002728 68.29766124010182
1775 1.263819951776747 13.74200709974678 147.4503569171964
1776 13.74201923041984 1.263688043296782 147.4497095446985
1777 13.73739786059535 1.312973731538575 153.5769611761056
1778 1.270711763405716 13.74137153323286 82.09586548904858
1779 13.74137153323286 1.270711763405713 82.09586548904859
1780 3.975664709264929 13.21491922485739 32.53211413399006
1781 13.21491918780925 3.975664832411188 32.5321149630351
1782 13.67483950926745 1.854390572608126 160.7515040218352
1783 9.1602650197221 10.32131506972129 16.25889682868774
1784 13.72897792636102 1.398272182907104 158.7502117875036
1785 13.73665592937562 1.320713397353803 122.0142542006073
1786 1.320713397353806 13.73665592937562 122.0142542006073
1787 3.984984115686728 13.21211192798958 78.72194940946706
1788 13.21211192798958 3.984984115686726 78.72194940946706
1789 4.542853553010863 13.03082812394886 10.56259235270357
1790 13.74361716425073 1.246189087784337 85.52199384965684
1791 1.246189087784338 13.74361716425073 85.52199384965684
1792 13.53077108502187 2.712606466986323 3.968129520282258
1793 12.47089875684373 5.909034117057847 43.1891524664081
1794 5.909034117057555 12.47089875684386 43.18915246640739
1795 12.22387847485986 6.404435574807335 29.51949578132056
1796 6.404434849769823 12.22387885472749 29.51949349083983
1797 13.73259880078986 1.362251877056866 129.5576993166104
1798 1.362251877057052 13.73259880078984 129.5576993166104
1799 13.7468435172646 1.210079878289089 155.4184517517826
1800 13.73905063951528 1.295564558343189 111.3356130583932
1801 1.295564558343185 13.73905063951527 111.3356130583932
1802 12.26442523219852 6.326442422389714 101.1680491313975
1803 6.326442422389714 12.26442523219852 101.1680491313975
1804 13.2731789210079 3.776601823188632 10.50798552290563
1805 7.259351601196987 11.736345867867 160.3871890011766
1806 6.716946261665283 12.05498373777007 11.26488550142376
1807 6.513621495685667 12.16604845506304 133.4363334910167
1808 12.16604845627729 6.51362149341769 133.4363335005463
1809 5.948650411252729 12.45205036468704 142.5420252738782
1810 12.45205685770234 5.948636819688024 142.5422807606744
1811 11.94390759783341 6.912530021230815 68.88522491905034
1812 6.912530021230815 11.94390759783341 68.88522491905036
1813 7.503203786030855 11.58196584977232 153.4661630268455
1814 11.94615009181959 6.908653847437924 82.11935073428052
1815 6.908653847437924 11.94615009181959 82.11935073428054
1816 6.211625811196574 12.3229746726055 114.6064308619889
1817 12.3229746726055 6.211625811196573 114.6064308619889
1818 1.652654117677991 13.70068371897264 47.3300655223575
1819 13.70068321422167 1.652658302113486 47.33006429459999
1820 10.6626894734204 8.760539549217837 160.8131073901143
1821 2.016606795073538 13.65186057041542 163.1909863102726
1822 12.94947763422153 4.769803874458182 161.327001115503
1823 11.02045591698588 8.305994906197027 7.710599672217025
1824 9.758073580374356 9.758073580374356 99.55265210761002
1825 9.680730972878624 9.834807971218783 156.8630700975021
1826 13.39075420035201 3.335821030234544 165.8244106716569
1827 13.50748881773995 2.826260044410312 12.09859199486135
1828 2.709470211436064 13.53139945361678 8.730959010958399
1829 8.698095839753442 10.71368884943294 154.8603388231718
1830 6.935448370359718 11.93061422987412 121.825042868837
1831 11.93061422987412 6.935448370359715 121.825042868837
1832 3.132983383872477 13.43965829611672 54.38799288813224
1833 13.38226465744381 3.369716996741777 54.27331902954104
1834 9.730508799800273 9.785560714492018 59.55437295248232
1835 13.25164730008957 3.8514729434372 24.37424762408904
1836 3.851459060629997 13.25165133499562 24.37308954561426
1837 11.83696816060874 7.094095063130666 156.0408308852868
1838 3.496243646092435 13.34976705291738 74.29953089457582
1839 13.34976705291738 3.496243646092433 74.29953089457582
1840 13.14777111634357 4.192387705382425 90.58686799408575
1841 4.192387705382425 13.14777111634357 90.58686799408575
1842 11.58670728265405 7.495879824683135 48.6498414621628
1843 7.496740571591729 11.58615038752089 48.6689673195164
1844 10.46368887384343 8.99728932242402 14.3197200198592
1845 2.848047366404285 13.50291176741955 11.8461573817963
1846 5.720428033031597 12.55853108922004 41.22563252145144
1847 12.55853108917654 5.720428033127101 41.22563252166803
1848 6.43401264068765 12.20833655087668 90.84075631642328
1849 12.20833655087668 6.434012640687648 90.84075631642327
1850 1.307238087451441 13.73794484567165 80.58716485285757
1851 13.73794484567165 1.307238087451438 80.58716485285757
1852 11.25505997196603 7.985212898066527 13.43158520694394
1853 1.332157984875889 13.73555077539053 30.51220328762264
1854 13.73555076068516 1.332158136499271 30.51220403941514
1855 12.78900198492675 5.184730294773272 87.67122039552925
1856 5.184730294773274 12.78900198492675 87.67122039552925
1857 5.282950368385854 12.74874250289698 28.89189700713107
1858 12.74874140727381 5.2829530123277 28.89191168907917
1859 13.73477615664587 1.340120862770317 131.9112176850871
1860 1.340120862771285 13.73477615664577 131.9112176850871
1861 4.297027774909999 13.11394495571992 47.52172498455875
1862 13.11394379941836 4.297031303783648 47.52172390282412
1863 13.40128375184864 3.293264915313942 93.77480875299585
1864 3.293264915313942 13.40128375184864 93.77480875299585
1865 13.73569578748763 1.330661953162572 112.8322943571427
1866 1.330661953162567 13.73569578748763 112.8322943571427
1867 1.551464675288269 13.71251097944256 140.8469482228096
1868 13.71251113685459 1.551463284012518 140.8469453649495
1869 4.692536978052513 12.97767686104141 160.7644378964729
1870 9.921046220559516 9.59233245303361 17.30792534590857
1871 7.192614252916172 11.77736389047851 58.96214781668584
1872 11.7571007612424 7.22568901143644 59.4426797841387
1873 11.67337783946565 7.360180012545365 17.43223150292105
1874 10.71997499774886 8.690347291543617 55.31227738795896
1875 9.501958906592051 10.00763593149931 55.93149092594031
1876 7.716705049240711 11.44082441011237 76.58359861127769
1877 11.44082441011237 7.716705049240709 76.58359861127768
1878 7.115622707424918 11.82403964326824 155.133069183064
1879 6.224787602327416 12.31633140614164 159.495609956253
1880 7.418163296583716 11.63661691838388 9.639407346742683
1881 6.49306160672956 12.17703375092697 34.15761643187545
1882 12.17703373069356 6.493061644675137 34.15761655503509
1883 12.50906326901694 5.827807146065425 156.8643907763047
1884 13.73701131016226 1.317011869526603 11.21822667344749
1885 12.09512684962576 6.644389098439524 78.07665454135123
1886 6.644389098439524 12.09512684962576 78.0766545413512
1887 12.41261095979778 6.030513175568728 62.23692758228614
1888 6.027536449463526 12.41405672414899 62.23765951619667
1889 12.23975921157688 6.374032824093318 48.33853066511092
1890 6.37403282409332 12.23975921157688 48.33853066511092
1891 6.75307966006495 12.03477939576863 95.25578709870598
1892 12.03477939576863 6.753079660064953 95.25578709870604
1893 6.996829250879941 11.8947206959235 150.4131097590142
1894 11.89246196135487 7.000667717991436 150.4825514507879
1895 13.24710004039718 3.867084240058517 60.65768189499004
1896 3.78181971395301 13.27169317197909 61.01375657758144
1897 6.201044230194246 12.32830282136088 146.5661955073189
1898 12.32837322058817 6.200904267434267 146.5697798620888
1899 9.758073580374356 9.758073580374356 95.84524838430812
1900 9.758073580374356 9.758073580374356 93.83321124553852
1901 12.97750215541334 4.693020115686918 101.8162206504804
1902 4.693020115686918 12.97750215541334 101.8162206504804
1903 9.14304533971579 10.33657205827451 110.7442851869607
1904 10.34445897325493 9.134121115391762 110.7432111295805
1905 13.7369390716546 1.317765131443926 16.38402532742746
1906 3.718710018438489 13.28951450575848 52.63958008462176
1907 13.2894558545134 3.718919613401128 52.63951668441781
1908 13.46037098880369 3.042764013815731 46.48379438640841
1909 3.042761348882575 13.46037159122089 46.48379518228772
1910 13.72233806063898 1.461997999156976 19.72773936688597
1911 6.243874591332282 12.30666608337592 117.5453067595178
1912 12.30666608337592 6.243874591332282 117.5453067595178
1913 5.020430474555919 12.85438749416518 98.65688940197217
1914 12.85438749416518 5.020430474555917 98.65688940197218
1915 13.73640276268791 1.323343924012206 2.645433595261935
1916 8.360744919018298 10.97897738403308 32.62545993463005
1917 10.98265545005624 8.355912832560549 32.62707813430559
1918 11.70643651164377 7.307485490841129 12.20576554656453
1919 11.85279722819983 7.067616137509052 65.90949948291809
1920 7.067616137509053 11.85279722819983 65.90949948291811
1921 12.29858458134532 6.259777735310995 120.5016456483124
1922 6.259777735310996 12.29858458134531 120.5016456483124
1923 6.362024451718358 12.24600526195125 57.04477914224991
1924 11.43284238602499 7.72852605457926 55.88104646157139
1925 10.91379548994458 8.445653793737074 107.9396888137064
1926 8.468204245620937 10.89630748714662 107.7667798211963
1927 13.18713359698203 4.066879331299114 43.26855060152839
1928 4.066879331298507 13.18713359698221 43.26855060152702
1929 7.508705827768815 11.57839957818138 20.67813793702985
1930 13.73950938845874 1.290690421617076 14.73102366409733
1931 4.99441286146979 12.86451865283677 132.5823680417009
1932 12.86451865374764 4.994412859123589 132.5823680512306
1933 13.02070006004348 4.571801608379754 114.1555207315482
1934 4.571801608379749 13.02070006004348 114.1555207315482
1935 10.0891313784127 9.415382521657223 104.9375159973787
1936 9.232603503529424 10.25665796186146 106.1261542007747
1937 9.758216610015525 9.757930548636685 30.48897829356276
1938 1.169620579008162 13.75034500298667 19.93241654043377
1939 4.216240097967473 13.1401415302991 92.32017411420082
1940 13.14014153029911 4.216240097967471 92.32017411420081
1941 3.767522150225041 13.27575899327657 71.290185577641
1942 13.27575899327657 3.76752215022504 71.29018557764103
1943 6.697084767456155 12.0660289912426 76.21199045571228
1944 12.0660289912426 6.697084767456155 76.21199045571225
1945 4.423834067144462 13.07171343575019 141.4455243237548
1946 13.07171599418802 4.423826507367702 141.4455920427045
1947 10.78276676257026 8.61231333289785 169.0088482779645
1948 11.37833116288657 7.808558122194161 3.137957840189399
1949 12.32276482410078 6.212042103037021 105.4362926081339
1950 6.212042103037019 12.32276482410078 105.4362926081339
1951 4.064396659551814 13.18789899088646 80.49462737742954
1952 13.18789899088646 4.064396659551814 80.49462737742954
1953 12.78964996617556 5.183131654000835 106.4803772376406
1954 5.183131654000832 12.78964996617556 106.4803772376406
1955 9.899463470184166 9.614604672189561 7.092417171053098
1956 6.488894262498518 12.17925495463962 107.6151432849906
1957 12.17927162168562 6.488862979382704 107.6151400883913
1958 7.236065079699699 11.75071751691575 35.53212897556707
1959 11.75138928595039 7.234974073903128 35.53247040207958
1960 4.319322539321485 13.10661866391593 45.89718561986238
1961 13.10661866391592 4.319322539321523 45.89718561986247
1962 5.043960225230252 12.84517283831928 103.870260036688
1963 12.84517283831928 5.04396022523025 103.870260036688
1964 1.92671328998623 13.66483720716023 57.37554089218958
1965 13.74839887072252 1.192278697082089 57.00881587137948
1966 10.9205098945088 8.436970051146048 20.58800685453332
1967 12.52242047386293 5.799050394312724 125.7045463328473
1968 5.799050394312761 12.52242047386291 125.7045463328472
1969 8.548666301991437 10.83329610308867 142.4968849110136
1970 10.8332964498985 8.548665862496716 142.4968812959582
1971 11.43485632669635 7.725545986389086 22.82549179617633
1972 10.37384011567955 9.10073850049093 10.72676615001071
1973 11.9479309921816 6.905573474090787 13.78149353541504
1974 9.793958400131856 9.722056308029011 166.67691279631
1975 11.24628199449176 7.997570962509211 9.117019312465082
1976 5.381351984011021 12.70751945991745 58.87544933135172
1977 12.45511890658233 5.942222902491574 58.94490022256005
1978 8.395698963027037 10.95227094817448 134.5177462492329
1979 10.95227094835931 8.39569896278593 134.5177462492329
1980 4.192504379328557 13.14773391232538 11.92237379647226
1981 13.73785962930141 1.308133328682689 164.8840612066791
1982 4.370955083453977 13.0894901221716 83.12420325802019
1983 13.0894901221716 4.370955083453975 83.1242032580202
1984 8.464681635719 10.89904421524757 113.4649795209829
1985 10.89904421524757 8.464681635719 113.4649795209829
1986 3.844272701731474 13.25373786502216 49.50987559019194
1987 13.25373949310609 3.844267088650304 49.50984756512091
1988 4.450139788740543 13.06278132178091 75.37548484510211
1989 13.06278132178091 4.450139788740545 75.37548484510211
1990 7.470620847377655 11.60300927150911 39.01383274735662
1991 11.60307636213953 7.470516644406793 39.01386576960317
1992 13.27514055038239 3.76970070000168 127.79405546022
1993 3.769700700001815 13.27514055038235 127.79405546022
1994 13.69324260531334 1.713215384016736 5.118991603273781
1995 10.78387065596614 8.610931057405603 38.12586979288695
1996 8.611746636255956 10.78321936496398 38.12559169817905
1997 3.997349196557351 13.20837610763648 147.9834205006151
1998 7.659067130034916 11.47949000163416 53.36161726223996
1999 11.48178460472768 7.655626838518093 54.50612574567434
2000 1.258172948070464 13.74252527131545 78.85701825566062
2001 13.74252527131545 1.258172948070461 78.85701825566062
2002 7.343861766193088 11.68365072907639 145.4865666697914
2003 11.68366704864027 7.34383580266591 145.4880990427546
2004 13.20848075526503 3.997003394768791 147.9823468792751
2005 1.534899666686275 13.7143750500417 72.24420940930126
2006 13.7143750500417 1.534899666686277 72.24420940930126
2007 9.746836202275016 9.769298032408528 126.4996010670274
2008 11.67742755734915 7.353753167115601 37.13210472707897
2009 7.354922124921831 11.67669133514864 37.13173662553143
2010 2.637706723205869 13.54557135163942 110.2175965649163
2011 13.54557135163942 2.637706723205872 110.2175965649163
2012 1.456586756192602 13.72291350339586 157.1471484394763
2013 5.448664227520876 12.67880349779641 1.077189675744606
2014 13.73948520045036 1.290947879120377 6.219092618515506
2015 2.726038967110608 13.52807124278234 99.88274850891572
2016 13.52807124278234 2.726038967110605 99.88274850891572
2017 13.64793610603315 2.04299780852472 49.04422139795001
2018 2.043006819137664 13.6479347572062 49.0442583806518
2019 10.41708213832851 9.051209848595775 135.3859639949275
2020 9.051209849139308 10.41708213785624 135.3859639949275
2021 4.586164805524197 13.01564798143263 166.8168752226617
2022 11.3628972523207 7.831000321363977 14.70306759245386
2023 13.74973298727129 1.176793430787102 1.223444023099564
2024 13.74754846400168 1.202044603966546 168.7245873977343
2025 13.75172049679997 1.153335761125855 4.081204821310785
2026 1.108679673825373 13.75539273815352 150.414096176587
2027 0.9721330576629277 13.76571673826681 153.5516542763475
2028 11.73218001495291 7.266082307319352 57.42246581988822
2029 1.200670333542719 13.74766855689177 158.7723062641039
2030 13.75191971087995 1.150957977300365 37.98743280726323
2031 1.150957976972629 13.75191971090739 37.98743280656324
2032 2.012251225634323 13.65250325050074 137.412577185482
2033 13.65250330121192 2.012250881574577 137.4125780769883
2034 13.73538464607742 1.333869792858658 125.731247992193
2035 1.333869792858676 13.73538464607741 125.731247992193
2036 7.543648884839881 11.55566361150471 108.7131196584371
2037 11.55597846602356 7.543166556082384 108.7130677136978
2038 1.194432708028841 13.74821190213443 12.40871538229488
2039 9.204461078853527 10.28192084427178 130.8476183120844
2040 12.19818119825201 6.453245342818694 55.67157544410557
2041 2.728298611106871 13.52761570597836 155.6531893639033
2042 9.491725367330703 10.01734243954807 10.0942030023615
2043 8.113255683722635 11.16311256821064 3.828403780688519
2044 2.738393473346518 13.52557581713744 38.63054065077845
2045 13.52557581707443 2.73839347365774 38.63054065145255
2046 8.621005344920389 10.77581861590358 10.29750045860554
2047 1.361796224280818 13.73264399318407 107.2571912587811
2048 13.73264399318407 1.36179622428082 107.2571912587812
2049 1.199578083764775 13.74776390621221 35.87479405021433
2050 13.74776390580345 1.199578088449355 35.87479407177383
2051 13.14057453390415 4.214890380414392 1.23286228636282
2052 12.64965914295801 5.515987995543391 57.43436147636122
2053 8.489202769304651 10.87995571413921 55.61728254544713
2054 1.271558348733681 13.74129322028191 155.0296657371976
2055 13.08584625280163 4.381852102483331 58.94878015410642
2056 13.75581124508696 1.103474960993315 51.17584341781107
2057 1.103609577672567 13.75580044563272 51.17607876066346
2058 1.257245313872317 13.74261016767725 34.04721176274918
2059 13.74261016454133 1.257245348150195 34.04721196026789
2060 9.628557726493909 9.885892782524721 5.690211579820752
2061 1.379564008280024 13.73087044389606 123.9910525471199
2062 13.73087044389606 1.379564008280019 123.9910525471199
2063 1.627996335067597 13.70363557356246 55.92491611756276
2064 13.10672077274213 4.319012686409942 57.57918621708731
2065 7.404418342559363 11.64536770601815 2.722962247515725
2066 13.61623565216304 2.244577168369191 55.88555018664816
2067 1.920005018928777 13.66578138004879 103.9921076443372
2068 13.6657813800488 1.920005018928775 103.9921076443372
2069 1.340486061824115 13.73474051877411 32.25695925917093
2070 13.73474051051408 1.340486146457055 32.25695973200126
2071 13.51126706035159 2.808142165891534 136.379712408951
2072 2.808142354288153 13.51126702119579 136.3797117359575
2073 1.199517879396902 13.7477691592857 76.5709268928189
2074 13.7477691592857 1.199517879396901 76.57092689281893
2075 4.34929980164668 13.09670154028854 55.21226347913035
2076 2.984362813407668 13.47343974632868 47.97794393200954
2077 13.47343993209475 2.98436197473341 47.9779303093807
2078 1.567623667023327 13.71067307022483 94.1139607708992
2079 13.71067307022483 1.567623667023329 94.1139607708992
2080 13.75171519709166 1.153398950094168 50.01280884714853
2081 1.153441614939015 13.75171161859232 50.01290085770287
2082 3.358230095812957 13.38515187151704 152.6555757865713
2083 3.13055900682316 13.44022322377119 56.34977515793546
2084 4.269728036540648 13.12285877749123 58.41465619485739
2085 1.305136872880331 13.73814462520497 97.495866419002
2086 13.73814462520497 1.305136872880329 97.495866419002
2087 13.7529323523165 1.138793972852935 109.3036941698655
2088 1.138793972852935 13.7529323523165 109.3036941698655
2089 13.75427611778652 1.122447538055806 92.48512130918833
2090 1.122447538055803 13.75427611778651 92.48512130918833
2091 1.070871350220244 13.75838778895542 8.723546173872441
2092 13.46586334809188 3.018364505906423 167.1486407292673
2093 1.10107091634928 13.75600388329291 96.00677748234996
2094 13.75600388329292 1.101070916349278 96.00677748234997
2095 13.13774528267752 4.223700852035414 168.8587543200046
2096 12.98799418692867 4.663904694599472 165.8744193470521
2097 1.029650768102294 13.7615340458739 138.947021064605
2098 13.76153407985613 1.029650313921347 138.9470210746487
2099 9.758071120741695 -9.758076040006394 28.19866161909342
2100 9.758065711155272 -9.758081449587095 26.66377141537178
2101 9.757807107187276 -9.758340046284793 24.81258777277009
2102 9.758072157645735 -9.758075003102768 30.16629605182408
2103 9.944381769502321 -9.568138336290392 22.61133517238826
2104 9.758073023741858 -9.758074137006826 31.70132627630995
2105 9.76305999933194 -9.753084612031447 153.5559471835048
2106 9.758073492882444 -9.758073667866265 141.6109570159403
2107 9.758073486597523 -9.75807367415119 34.84034696870903
2108 9.758073580374356 -9.758073580374356 51.32684000522845
2109 9.758073561618987 -9.758073599129725 36.71860869950017
2110 9.758073580374356 -9.758073580374356 52.95700340267857
2111 9.758073576746085 -9.758073584002625 38.81904782864419
2112 10.7306018541059 -8.677222127424137 11.11627409904041
2113 9.102783653103636 -10.37204559210907 13.59879401701463
2114 9.694779876361675 -9.820959380268953 18.5852555028102
2115 9.537206479832612 -9.974050960419181 155.2824630582676
2116 9.760141775671798 -9.756004946636002 151.4620715726335
2117 9.758901256607304 -9.757245833932258 149.3414777876797
2118 9.75807335029014 -9.758073810458564 143.6541686934954
2119 9.758073578848366 -9.758073581900343 140.0293409058118
2120 9.758073580299785 -9.758073580448929 134.4084848463054
2121 9.872226222670033 -9.642569647579748 132.4352692295635
2122 9.760029595552826 -9.756117173032155 69.47412500389356
2123 9.758073580374356 -9.758073580374356 61.285175773197
2124 9.758073580374356 -9.758073580374356 50.16213229323568
2125 9.758073580374356 -9.758073580374356 48.66250305687077
2126 9.758073579713823 -9.758073581034889 40.87830402342586
2127 9.978736480681533 -9.532303931847515 57.78504169108613
2128 9.758073580374356 -9.758073580374356 54.57665086156979
2129 9.758073580374356 -9.758073580374356 81.5140877322022
2130 9.687449976799037 -9.828189708538208 71.460133780012
2131 9.758477592983947 -9.757669551036773 67.33662050091729
2132 9.758073580374356 -9.758073580374356 63.08082303888728
2133 9.758073580374356 -9.758073580374356 44.6174618184727
2134 9.758073580374356 -9.758073580374356 82.70405818517055
2135 9.758073580374356 -9.758073580374356 83.88598336554914
2136 9.758073580374356 -9.758073580374356 90.51624706057524
2137 9.758073580374356 -9.758073580374356 122.8528688228442
2138 9.758073580374356 -9.758073580374356 121.0401179874917
2139 9.758073580374356 -9.758073580374356 119.0691243619697
2140 9.758073580374356 -9.758073580374356 115.5417748482115
2141 9.758073580374356 -9.758073580374356 101.2648054542861
2142 9.758073580374356 -9.758073580374356 97.82685515435236
2143 9.758073580374356 -9.758073580374356 91.81935674073127
2144 9.758073580374358 -9.758073580374356 89.2549215763482
2145 9.758073580374356 -9.758073580374356 87.62157259256783
2146 9.758073580374356 -9.758073580374356 113.5472781259501
2147 9.758073580374356 -9.758073580374356 111.8685585842792
2148 9.758073580374356 -9.758073580374356 109.3231584349883
2149 9.758073580374354 -9.758073580374356 124.8157464870472
2150 5.714466095193551 -12.56124505162141 5.073529472951121
2151 12.68854128054755 -5.425948780797769 165.1863168806307
2152 13.00313779660223 -4.621515708355258 6.415565687365278
2153 12.47206895525545 -5.906563804391944 4.203192105895513
2154 4.563266065526776 -13.02369390054955 4.025870899456572
2155 13.26355224345114 -3.810273203491088 165.5389154638196
2156 5.734740743784923 -12.55200177667185 165.9328494158202
2157 13.53625968313263 -2.685083572404798 1.778389047540684
2158 13.53332816219328 -2.69982015222983 166.9667029915763
2159 3.251294050880352 -13.41152813793827 2.689021550527245
2160 2.782463460824905 -13.51657860144994 168.4421850583209
2161 13.67719812792579 -1.836913544362729 168.7247145670838
2162 1.839201020101104 -13.67689071418132 1.209112212488393
2163 11.98786880558809 -6.836007716497115 162.0853333329314
2164 6.11719230190604 -12.3701236186831 162.003613829778
2165 12.54959945381079 -5.739995953736551 7.922018671619498
2166 6.350352595279201 -12.25206194546987 10.62730436747998
2167 12.86524679027769 -4.992536932787743 159.4763776546077
2168 4.551254700477652 -13.02789624810469 123.5709323245434
2169 13.02789624810468 -4.551254700477656 123.5709323245434
2170 4.972171462961922 -12.87313135732356 124.7471954535955
2171 12.87313135732356 -4.972171462961922 124.7471954535955
2172 4.802662403172248 -12.93732715212674 145.7198742535677
2173 12.93730623409224 -4.802718751427999 145.7195327741185
2174 5.203321733795374 -12.78144917192932 19.01523766790108
2175 12.79818951363068 -5.162009799796374 147.3988437130174
2176 5.161786718158561 -12.79827948890951 147.4009627775572
2177 12.74246954917423 -5.298062833561678 127.7461374580434
2178 5.298062833561554 -12.74246954917428 127.7461374580434
2179 12.73312769335196 -5.320475462286567 109.1214705191064
2180 5.320475462286571 -12.73312769335196 109.1214705191064
2181 12.76223358193942 -5.250275611814843 21.27291484446927
2182 4.918669673749188 -12.89366854857609 21.19089872709795
2183 5.086839117050047 -12.82825271801462 148.5636204695226
2184 12.82818553145965 -5.087008548297237 148.5651096106769
2185 5.033022007154679 -12.849462614269 136.727926503716
2186 12.84946261425548 -5.033022007189202 136.727926503716
2187 5.067577042540604 -12.83587406131407 118.0164495264728
2188 12.83587406131408 -5.067577042540599 118.0164495264728
2189 5.638608623467949 -12.59547906160591 130.0416964865706
2190 12.59547906160591 -5.638608623467945 130.0416964865706
2191 5.31017379707196 -12.73742730086773 110.8718375882806
2192 12.73742730086772 -5.310173797071958 110.8718375882805
2193 5.53363228827677 -12.64195054958454 150.2816709301646
2194 5.454466829311087 -12.67630827993486 138.3136316841733
2195 12.64366356631859 -5.529717137589216 150.2386132719133
2196 12.67630825988318 -5.454466875911647 138.3136318703339
2197 5.292283896508396 -12.74487077842525 65.70042509162143
2198 12.74487077842525 -5.292283896508394 65.7004250916214
2199 12.90066884650879 -4.900279921873612 120.000344305099
2200 4.900279921873611 -12.90066884650879 120.000344305099
2201 12.26757389886095 -6.32033469335174 156.6393275041495
2202 13.0886727633966 -4.373402027337526 131.3512536066431
2203 4.373402027333472 -13.08867276339796 131.3512536066431
2204 4.314196543448272 -13.10830683896662 112.0560574815269
2205 13.10830683896662 -4.314196543448269 112.0560574815269
2206 4.888464386291176 -12.90515075246946 93.64721541974907
2207 12.90515075246946 -4.888464386291176 93.64721541974907
2208 4.607466985659766 -13.00812238472776 31.64916442991119
2209 13.00811780217485 -4.607479923422544 31.64917307045377
2210 12.65350288115863 -5.507164863748893 53.22742853109013
2211 5.251416421739112 -12.7617642027068 53.01996780895853
2212 12.87724924773945 -4.961496932538997 60.78044313690986
2213 5.019493095923497 -12.85475355889705 60.61297472278955
2214 12.93793480145869 -4.801025210640347 67.79043973351442
2215 4.801025210640349 -12.93793480145869 67.79043973351442
2216 12.73468899120493 -5.316737373360109 73.28432513221115
2217 5.316737373360109 -12.73468899120492 73.28432513221115
2218 12.5928295334325 -5.64452339368969 80.22963783024036
2219 5.644523393689686 -12.5928295334325 80.22963783024036
2220 12.8971648159701 -4.909494852803383 83.12898187633546
2221 4.909494852803381 -12.8971648159701 83.12898187633542
2222 12.66261718227831 -5.486175908141318 121.8402919495059
2223 5.486175908141315 -12.66261718227831 121.8402919495059
2224 13.12552061845518 -4.261538277958785 10.80895817029195
2225 6.039362058307763 -12.40830793979069 144.5139240220025
2226 12.40828806575905 -6.039402890778316 144.5129927850014
2227 12.66815100779817 -5.47338561071869 18.20686280195507
2228 5.42642857993409 -12.68833609528351 17.45781860867708
2229 12.7582292324906 -5.259998750116041 36.89638233156035
2230 5.259998405072848 -12.75822937474597 36.89638209974119
2231 5.602917002408985 -12.61139647557384 135.5825819786265
2232 12.61139647555838 -5.602917002443792 135.5825819786265
2233 12.62421732439899 -5.573969586062022 116.0461786174658
2234 5.573969586062026 -12.62421732439899 116.0461786174658
2235 5.268931692850771 -12.75454267373286 63.87964833717575
2236 12.75454267373286 -5.268931692850772 63.87964833717575
2237 5.265775366649421 -12.7558461023951 86.12655935332961
2238 12.7558461023951 -5.265775366649419 86.12655935332964
2239 12.8888273245554 -4.931341622499323 42.57752967279103
2240 12.42822480511864 -5.998268766355324 55.0816553396584
2241 4.931341622440342 -12.88882732457796 42.57752967275125
2242 12.81219451084464 -5.127150457737946 71.38557158757619
2243 5.447341827807344 -12.67937171199821 54.60815920628927
2244 5.025491082336123 -12.85240986668882 71.81254224319018
2245 12.71072207279729 -5.373783061131496 78.75587509977595
2246 5.373783061131496 -12.71072207279729 78.75587509977595
2247 12.36859500810566 -6.120282471051778 102.6431328400931
2248 6.120282471051778 -12.36859500810566 102.6431328400931
2249 12.64889627468141 -5.517737129689184 97.54477500155447
2250 5.517737129689186 -12.64889627468141 97.54477500155447
2251 13.42066508151077 -3.213370313225292 45.22651746217215
2252 3.213370313216616 -13.42066508151285 45.22651746216654
2253 12.67918598241853 -5.447774116392981 133.8391967967415
2254 5.447774107191199 -12.6791859863722 133.8391968348601
2255 12.66460213960393 -5.48159216337185 95.62658581912342
2256 5.48159216337185 -12.66460213960393 95.62658581912342
2257 12.70731267547173 -5.381840258479956 25.38838131160694
2258 5.382370755846657 -12.70708798453079 25.38014861029688
2259 12.73635676782672 -5.312740938784279 27.04535533259303
2260 5.3123852613417 -12.73650512641044 27.04511271647747
2261 5.35708517360829 -12.71776861099093 30.23782380940107
2262 12.71776311025632 -5.357098232383208 30.23783273017798
2263 12.84431816995717 -5.046136219812965 153.3613735064189
2264 5.325072457541148 -12.73120588640121 153.6519767408201
2265 5.453458176528338 -12.67674224384389 39.92870973580414
2266 12.6767422437503 -5.453458176745887 39.92870973595322
2267 12.77620156596634 -5.216193396127024 51.13518501067336
2268 12.58066647960317 -5.67158099025211 69.1994154649865
2269 6.136306898575222 -12.36065280017598 68.97213312658656
2270 5.216193396127024 -12.77620156596634 51.13518501067335
2271 12.72335574838124 -5.343801876953718 81.67167104170392
2272 5.343801876953718 -12.72335574838124 81.67167104170389
2273 12.80907202179675 -5.134946342506775 100.115840317283
2274 5.134946342506777 -12.80907202179675 100.115840317283
2275 12.92963205379871 -4.823340642478104 105.2793140156633
2276 12.69135518261027 -5.419363766055141 90.30478307163946
2277 4.823340642478105 -12.92963205379871 105.2793140156633
2278 5.419363766055141 -12.69135518261027 90.30478307163946
2279 12.78109440628578 -5.204193095726799 89.05243936093237
2280 5.204193095726801 -12.78109440628577 89.05243936093237
2281 5.230064036503505 -12.77052975307104 158.321789464202
2282 10.4911935994994 -8.965202555314789 3.464495495907196
2283 8.835123095729301 -10.60097164807598 166.0698604858236
2284 13.3449127203439 -3.514726801104669 162.9337213167732
2285 7.854521953595389 -11.34665082218044 2.801149694575944
2286 11.51296568519365 -7.608654357476985 167.0747414089334
2287 12.07644858919387 -6.678277433032971 5.7620572646409
2288 6.571255904691997 -12.13501527955571 164.4416747338644
2289 12.00858053902781 -6.799558326662305 1.304267246660848
2290 6.799567073569024 -12.00857558630648 168.694498825161
2291 11.8936701004635 -6.998614973074361 168.3973161194255
2292 6.844318811769709 -11.98312563577865 1.742546829989033
2293 10.74628137345454 -8.657796292506777 164.1131856149496
2294 8.584169673654923 -10.80518537619337 5.509024603752114
2295 1.542169170447226 -13.71355950326983 162.692039694143
2296 13.67991652215992 -1.816558269568042 7.806453255935112
2297 13.56618162306496 -2.529568376228378 165.640296480953
2298 9.856846941640505 -9.658290136927565 161.1009908040373
2299 12.63082087772971 -5.558989472440768 1.448321895576355
2300 5.562901584595626 -12.62909838270743 168.6753093292725
2301 1.574142488660313 -13.70992616411169 2.9007744987391
2302 1.649371242321902 -13.70107931898073 167.1373140664665
2303 4.36978633626255 -13.08988034228782 156.4193015106434
2304 13.0900882981277 -4.369163346365116 156.3656780758901
2305 13.40810112437184 -3.265398021469775 14.9260350749999
2306 13.45423156436811 -3.069796900832525 9.524310664977371
2307 11.1506190392022 -8.130417888557846 12.82181387094696
2308 2.897004316505682 -13.49249294941997 9.940430656451763
2309 8.970884078473603 -10.48633581622241 11.83909486265374
2310 4.067897564530297 -13.18681953332526 15.10409710459144
2311 6.391552115796175 -12.23061983511308 13.83653501428198
2312 7.782631236487472 -11.39608051203787 159.7606863851175
2313 11.66680526450309 -7.370593932659907 158.5249192448432
2314 2.370147111940485 -13.59494033336521 157.8731201533099
2315 3.058173671163305 -13.45687830802536 57.60858795870772
2316 13.43746971010689 -3.142357043679121 58.03913874310689
2317 12.0785591920396 -6.67445936719939 45.46390867406252
2318 6.674459367199393 -12.0785591920396 45.46390867406252
2319 11.54435698467372 -7.560940537420931 119.9082312560332
2320 7.560940537420931 -11.54435698467372 119.9082312560332
2321 11.64013518560488 -7.412641422653822 44.07256907503987
2322 7.412641422653822 -11.64013518560488 44.07256907503987
2323 13.68360672653791 -1.78854884010657 54.63396802621625
2324 1.777376889263958 -13.68506234525479 54.6032070796815
2325 2.707302492178872 -13.53183332796566 155.1108905394383
2326 8.58862873794495 -10.80164137535339 10.12875910833359
2327 11.66199493010304 -7.378202643615245 77.39723113116139
2328 7.63778686912617 -11.49365963224089 77.2434592678531
2329 7.598267892664992 -11.51982313368119 93.95850511256577
2330 11.51982313368119 -7.598267892664991 93.95850511256577
2331 11.57144300240396 -7.519421975266213 83.34310630104103
2332 7.519421975266215 -11.57144300240396 83.34310630104103
2333 11.71981422744827 -7.286010875239011 42.20456998925375
2334 7.286010875047467 -11.71981422756735 42.20456998911176
2335 11.48472581569904 -7.651213821232291 51.72421500776871
2336 7.626296197262936 -11.50128715890586 51.38118071783441
2337 11.09689940829238 -8.203586016020081 136.1714711769539
2338 8.203586015310497 -11.09689940881695 136.1714711769538
2339 10.9530689207226 -8.394657897609683 116.4685286938724
2340 8.394657897609683 -10.9530689207226 116.4685286938724
2341 7.093535407512622 -11.83730355369688 47.03483804009875
2342 11.83730355369688 -7.093535407512616 47.03483804009876
2343 8.440693856629908 -10.91763194189336 144.5112312476535
2344 10.91763156072812 -8.44069434964881 144.5112386841482
2345 8.226565648682939 -11.07987444098127 64.19931991939154
2346 11.07987444098127 -8.226565648682934 64.19931991939154
2347 7.659834695761001 -11.47897784794517 97.87238339329031
2348 11.47897784794517 -7.659834695761003 97.87238339329032
2349 7.538728996473011 -11.55887386892586 102.8352854511877
2350 11.55887386892586 -7.538728996473012 102.8352854511877
2351 13.50447587856836 -2.840621630060109 42.75732642938254
2352 2.840621630042482 -13.50447587857207 42.7573264293712
2353 2.883585881761691 -13.49536707401857 16.93599162797277
2354 11.43420624990248 -7.726508100991744 87.61706186456854
2355 7.726508100991747 -11.43420624990248 87.61706186456854
2356 2.759508557840951 -13.52128368607073 59.71243160017107
2357 13.56575191574416 -2.531871829394943 60.25196019447378
2358 2.661907452726995 -13.54083633728421 63.64881232023657
2359 13.54083633728421 -2.661907452726993 63.64881232023657
2360 11.05315848881091 -8.26242624301285 27.45752962639227
2361 8.262393545313394 -11.05318293082873 27.45750622490274
2362 2.794423285050818 -13.51411108819096 86.08499546355608
2363 13.51411108819096 -2.794423285050817 86.08499546355608
2364 13.60209047021647 -2.328762512590416 77.61591396869308
2365 2.328798739159879 -13.60208426795274 77.61592102770445
2366 11.39898967488637 -7.778369648701074 25.49816198964015
2367 7.77739419583952 -11.39965523700264 25.49741894583081
2368 2.406224004660928 -13.58860132756103 87.86585760528412
2369 13.58860132756103 -2.406224004660931 87.86585760528413
2370 11.15182498373651 -8.128763714865261 129.5944631332313
2371 7.890700908199991 -11.32152106288426 129.4731731548144
2372 7.738146267666417 -11.42633328501319 149.0615995375013
2373 11.4266958216101 -7.73761091037784 149.0441540078632
2374 11.44578087807677 -7.709351470198516 127.2350200271095
2375 7.709351470198456 -11.44578087807681 127.2350200271095
2376 11.48963045383402 -7.64384667784028 20.83390404877789
2377 7.616430910647569 -11.50782256481791 21.13434150342754
2378 13.59095039880472 -2.392920236286573 28.1076330287097
2379 2.392887174412959 -13.59095621987393 28.10761189437366
2380 7.715536063591885 -11.44161279066081 23.12593070798367
2381 11.54270192699941 -7.563466944757813 23.68254183767095
2382 11.5693828386498 -7.522591357554624 131.4969183377947
2383 7.522591357554627 -11.5693828386498 131.4969183377947
2384 7.697771206455905 -11.45357230094866 151.9573480165425
2385 11.45786196419929 -7.691384739392197 151.7872735371132
2386 11.55127373838039 -7.550369197662026 112.5441969776246
2387 7.550369197662031 -11.55127373838039 112.5441969776246
2388 11.59946235032752 -7.476126883843953 140.2454614521172
2389 7.476126878913584 -11.59946235350526 140.2454614521172
2390 7.452333596075489 -11.61476319056074 31.71731091605708
2391 11.61476118688606 -7.452336718882551 31.71731325191218
2392 2.617172973767235 -13.54955370576398 67.24097089780798
2393 13.54955370576398 -2.617172973767233 67.24097089780798
2394 13.54936561722631 -2.618146552568357 26.63577958024436
2395 2.617970890641085 -13.54939955923346 26.6356669463228
2396 3.124928737033447 -13.44153340911901 112.8027661268226
2397 13.44153340911901 -3.124928737033446 112.8027661268226
2398 2.84884576686636 -13.50274334335833 31.09336124283676
2399 13.50274244565443 -2.848850021731996 31.09336398046782
2400 3.116439517710822 -13.44350418352486 140.3950896502623
2401 13.44350373184486 -3.116441466139413 140.3950850444932
2402 13.6053581662 -2.309595022815702 153.8385198635568
2403 2.587136540658258 -13.55532089328729 152.9583049212976
2404 2.864268909860767 -13.49948012376792 131.975886117335
2405 13.49948012376792 -2.864268909860765 131.975886117335
2406 2.916952238446595 -13.48819445435976 24.45154435314921
2407 13.50152863289105 -2.854597095077234 24.54027385611818
2408 2.895365413355173 -13.49284473797674 123.1082530615774
2409 13.49284473797674 -2.895365413355174 123.1082530615775
2410 2.822450066891783 -13.50828544338261 111.5668598819854
2411 13.50828544338261 -2.82245006689178 111.5668598819853
2412 2.822395757317839 -13.50829679082727 32.63350394205096
2413 13.50829571754118 -2.822400894178345 32.6335072454173
2414 2.593924899096179 -13.55402352136991 139.0960723935259
2415 13.55402333626636 -2.593925866316724 139.09607036691
2416 10.91588603468503 -8.442951621190796 121.7969055219915
2417 8.442951621190796 -10.91588603468503 121.7969055219915
2418 13.54601464401113 -2.635429237190017 20.38194208951766
2419 13.54417425021606 -2.644871240681545 147.3026732756816
2420 2.610685641459534 -13.55080515989648 147.3789675937278
2421 2.605916912485572 -13.55172302864922 121.2527811910279
2422 13.55172302864922 -2.605916912485572 121.2527811910279
2423 2.927469546430858 -13.48591569211079 61.81740921619747
2424 13.48768016703397 -2.919329325683991 61.96320379705359
2425 2.65685259662991 -13.54182905961307 22.74412234792873
2426 13.56351896028147 -2.54380687436862 22.35943142141296
2427 2.69800972277579 -13.53368920641402 125.0313355384348
2428 13.53368920641402 -2.698009722775806 125.0313355384348
2429 13.52883145420211 -2.722263669043059 150.6686214628427
2430 2.772814971770132 -13.51856120792177 150.6797346533427
2431 2.769562393622351 -13.51922794200293 130.6188484297748
2432 13.51922794200293 -2.769562393622348 130.6188484297748
2433 13.45637711683846 -3.060378226531196 148.9311720825373
2434 3.02348976372544 -13.46471350042947 149.0384422612747
2435 11.55642916345944 -7.542476051665272 123.2539402345276
2436 7.542476051665274 -11.55642916345944 123.2539402345276
2437 13.52806514680447 -2.726069218456161 128.633168558188
2438 2.726069218456022 -13.5280651468045 128.633168558188
2439 2.637412125419742 -13.54562871485443 126.9109377535024
2440 13.54562871485442 -2.637412125419796 126.9109377535024
2441 13.47879979288003 -2.960060158756472 145.4735718675691
2442 2.960016940818539 -13.47880928383762 145.4733685976013
2443 13.47726404741672 -2.967044623225066 18.12689838063492
2444 13.54345176417184 -2.648568351308072 108.4583154499418
2445 2.648568351308075 -13.54345176417184 108.4583154499418
2446 13.4743631188973 -2.980191024095631 34.61409283637869
2447 2.980188986609473 -13.47436356953796 34.61409152354789
2448 2.504848698005465 -13.57076759067446 118.0246942054927
2449 13.57076759067446 -2.504848698005465 118.0246942054927
2450 13.55023142163637 -2.613661879451588 50.97739698442884
2451 2.613133698903222 -13.55033329005808 50.97656848797349
2452 2.665019359444673 -13.54022421578702 65.21620490172607
2453 13.54022421578701 -2.665019359444669 65.21620490172607
2454 2.02136371391307 -13.65115704752075 84.52349431539291
2455 13.65115704752075 -2.02136371391307 84.52349431539294
2456 11.3887523886352 -7.793350950031438 18.90005195002401
2457 7.666816469860108 -11.47431589322352 19.47407195119636
2458 2.557781710689377 -13.56089055779387 90.02170435966111
2459 13.56089055779387 -2.557781710689375 90.02170435966111
2460 11.36083611952699 -7.833990213502378 137.2385417519549
2461 7.833990213136323 -11.3608361197794 137.2385417519549
2462 11.42451131174345 -7.740835955363336 34.7261767941895
2463 7.740835268037454 -11.4245117774506 34.72617632574452
2464 7.555599858435391 -11.5478530809502 50.2120433871847
2465 2.661627500015163 -13.54089136841305 91.98322621689015
2466 13.54089136841305 -2.661627500015163 91.98322621689015
2467 11.69543826630427 -7.325075000234872 118.0605116041753
2468 7.325075000234874 -11.69543826630426 118.0605116041753
2469 11.73167649116681 -7.266895259091326 91.93444288056671
2470 7.266895259091324 -11.73167649116681 91.93444288056671
2471 13.49255604149415 -2.896710456214012 74.5703451424539
2472 2.896710456214016 -13.49255604149415 74.5703451424539
2473 7.589092174879886 -11.52587003055201 100.8041298729874
2474 11.52587003055201 -7.589092174879884 100.8041298729874
2475 11.76393556488462 -7.214556121151372 84.83909742804325
2476 7.214556121151372 -11.76393556488462 84.83909742804325
2477 7.625645008741492 -11.50171892373727 52.99206355657822
2478 7.950440576851747 -11.27964957939516 106.0529832860446
2479 11.37542306230819 -7.812794004292385 105.9055094463967
2480 2.665144167183358 -13.54019965023148 41.33775896530896
2481 13.5401996500747 -2.665144167979844 41.33775896582004
2482 11.41631912846789 -7.752912843375583 73.14639185413189
2483 7.614480001302068 -11.50911353275181 73.37295003385518
2484 10.9390017843273 -8.412980444675012 70.33138002759259
2485 8.567360374253207 -10.81851820803921 70.55456605651455
2486 13.52564468507735 -2.738053296237854 142.1316991775043
2487 2.738049567222896 -13.52564543995703 142.1316823509541
2488 11.47491319408259 -7.665922461665601 36.38980378678109
2489 7.665922136329855 -11.47491341142616 36.38980356519802
2490 7.631854893287352 -11.49759935324787 28.90775479320368
2491 11.49758696205954 -7.631873560920577 28.90776843906308
2492 11.60796781837908 -7.462913849661919 104.506831035914
2493 7.462913849661916 -11.60796781837908 104.506831035914
2494 11.43896594104804 -7.71945970904331 38.24367447899459
2495 7.719459693234258 -11.4389659517166 38.24367446810093
2496 7.85726552349684 -11.34475114285315 99.40574767960621
2497 11.34475114285316 -7.85726552349684 99.40574767960621
2498 2.406172563653405 -13.58861043646191 133.6132957199368
2499 13.58861043645734 -2.406172563679235 133.6132957199368
2500 2.690289791062585 -13.53522592497459 114.4237002031981
2501 13.53522592497459 -2.690289791062584 114.4237002031981
2502 7.388614896328685 -11.65540089030617 141.6226854251321
2503 11.65540068818587 -7.388615215169642 141.6226880319161
2504 13.60469183423827 -2.313516824103663 68.79269955701
2505 2.6440999328026 -13.54432484642012 69.00928002947238
2506 2.559257059143856 -13.56061220244951 29.65679213859617
2507 13.56060939871134 -2.559271915131677 29.65680165632554
2508 13.67692501417359 -1.838945936310458 52.66276312929273
2509 1.836988857638022 -13.6771880127793 52.65780656523486
2510 13.51145592355149 -2.807233304505576 106.6262328744008
2511 2.80723330450558 -13.51145592355149 106.6262328744008
2512 2.617022751337101 -13.54958272121264 95.87352900801987
2513 13.54958272121264 -2.617022751337102 95.87352900801986
2514 11.56023574024292 -7.536640473713081 133.0658181681761
2515 7.536640473695035 -11.56023574025469 133.065818168176
2516 11.52213024123718 -7.594768903921151 40.33494956217412
2517 7.59476890102705 -11.52213024314481 40.33494956017748
2518 11.59050625411121 -7.490004323991341 114.4126480800272
2519 7.490004323991341 -11.59050625411121 114.4126480800272
2520 13.52487970232971 -2.741829505550942 36.52158692850351
2521 2.741829342300438 -13.52487973542465 36.52158682363812
2522 13.47562856891097 -2.974463762218406 101.3721027619446
2523 2.974463762218403 -13.47562856891097 101.3721027619446
2524 3.217241183559813 -13.41973767131112 103.0626979701979
2525 13.41973767131111 -3.217241183559816 103.0626979701979
2526 2.621991896678823 -13.54862201457221 98.1277807335189
2527 13.54862201457221 -2.621991896678828 98.12778073351892
2528 11.45519361119575 -7.695358297702581 95.97436099713948
2529 7.695358297702587 -11.45519361119575 95.97436099713948
2530 13.65408900293094 -2.001462840034858 82.66215418381169
2531 2.001462840034855 -13.65408900293094 82.66215418381168
2532 11.44614056267627 -7.708817433268027 81.60641023372679
2533 7.707627055387898 -11.44694217575386 81.60662917337086
2534 13.60501928819984 -2.311590397910119 79.34343443125061
2535 2.311597163509424 -13.60501813867424 79.3434357359335
2536 11.640725896503 -7.411713742616108 90.38215828935584
2537 7.41171374261611 -11.640725896503 90.38215828935584
2538 13.52148226077887 -2.758535385207599 38.13011749554448
2539 2.758535350807585 -13.52148226779686 38.13011747344176
2540 7.430839283082381 -11.62852645647761 62.87815603377855
2541 11.62852645647761 -7.43083928308238 62.87815603377855
2542 3.668750291077885 -13.30339322510298 160.8296793888398
2543 13.67070487563558 -1.884629460470569 12.42122658396569
2544 7.678185292932392 -11.46671141205693 17.91800703628418
2545 11.85488097743937 -7.06412039894184 17.32426059532989
2546 11.47643548940105 -7.663643288776965 55.5357584684467
2547 7.739557620415638 -11.4253773609569 153.9305533239954
2548 13.71276232949755 -1.549241522395031 10.83929662940022
2549 11.2033419056844 -8.057613179120477 15.83105555050831
2550 13.56409009014408 -2.540759734106158 158.5639349202721
2551 8.303399612087595 -11.02241148215687 157.765463437453
2552 12.14913596172645 -6.545112327797383 9.147848904198767
2553 6.986022350840829 -11.90107103220346 12.6205418260045
2554 7.540927004531397 -11.55744002417184 161.4189820529871
2555 13.32485618097641 -3.590015007809146 161.3984691442705
2556 10.45035831706576 -9.012769332726457 14.38256812628909
2557 13.67172816340231 -1.877191792554035 76.03943110201189
2558 1.877350800102652 -13.67170632998507 76.03946221655659
2559 8.179512726347628 -11.11465571034556 8.39865555895175
2560 12.16897494134277 -6.508152493371047 11.12116871129219
2561 7.74152279695625 -11.42404590257789 14.23133732673409
2562 11.00526611392463 -8.326110602298192 161.5078717892045
2563 3.967648156889398 -13.21732832697789 8.880128708717443
2564 8.653083213754304 -10.75007678557895 155.7945594230523
2565 8.628966259266786 -10.76944479982303 56.93428805938494
2566 11.27157750165689 -7.961880470350093 156.8124021752801
2567 1.390494253249535 -13.72976786881993 12.83627724265172
2568 7.288931904572325 -11.71799776798527 165.9104898648013
2569 12.82407527780375 -5.09736140264967 162.2094209132781
2570 7.259802227053808 -11.73606712762263 162.8671580152404
2571 11.90287110075558 -6.982954930314078 7.231340929924633
2572 13.06292336228584 -4.449722826317028 164.0151885994787
2573 5.039658893368025 -12.84686102666704 76.90808143950014
2574 12.84686102666704 -5.039658893368023 76.90808143950014
2575 3.22788734216765 -13.4171809001099 162.065220958016
2576 13.28026026905618 -3.751624606237659 7.697813669446471
2577 9.453408356521777 -10.05351035434112 168.1559482951714
2578 9.866275532210242 -9.648658306858501 1.650712648005708
2579 9.758073580374356 -9.758073580374356 46.43474722644359
2580 9.75807358026427 -9.758073580484446 42.66604631647314
2581 5.004502120796742 -12.86059712933038 7.66264959124195
2582 11.85350760415282 -7.066424660200616 164.6536003561928
2583 13.70004580145629 -1.657933966718768 44.8475619954507
2584 1.657933966716205 -13.7000458014566 44.84756199544907
2585 4.350123363317153 -13.09642801392511 5.799724923919599
2586 10.01802680929507 -9.491003047531134 165.3544016062538
2587 10.50322725135445 -8.951101457720453 167.1274407979914
2588 9.213534136942608 -10.27379135019752 3.035618144340552
2589 11.55199984563515 -7.549258212993218 4.422045073210644
2590 12.42003353621937 -6.015211297966692 160.8801815281123
2591 7.131189295687508 -11.81465781261023 5.264598435237647
2592 10.36792603924803 -9.107475481420888 162.6036637945208
2593 9.501433411227779 -10.00813484781277 4.692034466312265
2594 9.113176969380392 -10.36291491448014 164.2158866693782
2595 13.11098207283808 -4.306059577585818 4.8736469135193
2596 10.45300738692267 -9.009696807825444 5.522841756536504
2597 11.4461474829776 -7.708807157915272 163.1217273989719
2598 11.2120014353686 -8.045559260442531 165.7265265412727
2599 6.092414296249313 -12.3823458214854 160.0546451262175
2600 8.040841103472179 -11.21538560856078 4.187342704224827
2601 7.71637392707501 -11.44104774124979 6.738085737272842
2602 12.12708290091757 -6.585883411834176 2.777124113524718
2603 6.44880663048025 -12.20052839194573 167.3076336023642
2604 12.44869169998125 -5.955675860791793 43.62101118544234
2605 5.955675860744422 -12.44869170000391 43.62101118540926
2606 12.75549578656163 -5.26662389382501 47.03419533120706
2607 5.266623893822763 -12.75549578656256 47.03419533120553
2608 6.650305200306601 -12.09187498871763 8.317839309198199
2609 7.928606310129152 -11.29500783439216 167.8794448166865
2610 11.13355596759439 -8.153767933688284 1.762127013305037
2611 9.894331267970486 -9.619886109495351 163.6881755779191
2612 5.261276111054075 -12.75770252370119 12.59719933620336
2613 1.308113943941042 -13.73786147512295 6.551444147497304
2614 9.176349945819474 -10.30701710835191 6.773448254367501
2615 6.305553161845071 -12.27517817887568 3.725988294442584
2616 12.23707050959921 -6.379193157688325 166.5630027524794
2617 12.62238576675943 -5.578115950310543 158.1262616936403
2618 12.36744888331812 -6.122598150990593 163.5228093360391
2619 11.05958857861098 -8.253817327264851 168.5305167023819
2620 5.985030772280156 -12.43460520703652 163.4499248421264
2621 10.47134033471805 -8.988383146846092 9.29375742301781
2622 13.46054156029263 -3.042009352982815 164.4385948234141
2623 8.081302259773143 -11.18626630230952 164.3086907344279
2624 11.21658810129559 -8.039163598650926 6.390389715777493
2625 13.72907480598494 -1.397320640250327 162.0494041087839
2626 13.02230145235299 -4.567238211878734 2.938416029992927
2627 4.697491547691008 -12.97588429199997 167.105867629697
2628 10.04547030161293 -9.461951512209982 12.52875717558027
2629 12.48199348354946 -5.885561882830638 6.52996687699814
2630 2.715140511044279 -13.5302628209982 6.064945367161938
2631 6.156655851925146 -12.35052989636298 6.459282137506938
2632 12.87173996185268 -4.975772337481375 9.21039148151392
2633 9.758073580374358 -9.758073580374356 85.7211408718675
2634 12.49895461265577 -5.849455837150248 16.24717806371805
2635 9.467275795007218 -10.04045263029862 159.1752225512162
2636 4.848048751786235 -12.92038789279579 164.6345496710346
2637 12.69252576235202 -5.416621619794978 5.437732776077345
2638 9.758073579850029 -9.758073580898682 136.4461537072176
2639 9.758073580374356 -9.758073580374356 117.1361187188816
2640 9.758073098997723 -9.758074061750968 145.2783734828769
2641 2.977626704749159 -13.4749300260582 4.27740996130763
2642 9.772232602227568 -9.743893983821902 107.5017383737366
2643 3.056526257047503 -13.45725258884514 163.8813419671567
2644 13.72886637675504 -1.399367003042758 166.0082389430358
2645 4.678420898092821 -12.98277235032211 162.9181707271242
2646 5.422655305972794 -12.68994915011897 15.82081835411866
2647 5.154217385774977 -12.80132974109233 41.17725138121011
2648 12.80132974102943 -5.154217385931196 41.17725138131614
2649 9.758077186116704 -9.758069974630672 147.3653975342156
2650 5.20442738582827 -12.78099900577575 49.00260908189657
2651 12.78099900577575 -5.204427385828266 49.00260908189658
2652 4.99079139371576 -12.86592403461223 2.423082788211081
2653 9.758073580374356 -9.758073580374356 64.90930015207684
2654 9.758140702138636 -9.758006458148369 20.74666366889487
2655 3.987029170752247 -13.21149493401752 1.238455645652696
2656 13.49035182870973 -2.906958468507633 6.072360734267787
2657 13.28793640222099 -3.724345065985479 168.4306773947062
2658 1.39257858579835 -13.72955661637971 4.634642798708168
2659 8.922790769290906 -10.52728858194061 162.669836327291
2660 5.160781205895013 -12.79868498498501 14.41564574599663
2661 12.64683479581264 -5.522460470426443 168.3679785815455
2662 9.758073579866892 -9.75807358088182 138.534762807264
2663 9.758073321929871 -9.758073838818838 32.89762185264357
2664 13.66399516986644 -1.9326758646671 160.4696413665813
2665 13.70047812660384 -1.65435761020693 15.2328175394598
2666 8.767900903950334 -10.65663707454218 100.4458468937843
2667 10.65663707454218 -8.767900903950331 100.4458468937843
2668 2.767690795865256 -13.51961122438374 15.73508125203064
2669 10.99811977621934 -8.335548055642963 45.49187818137896
2670 8.335548055642967 -10.99811977621933 45.49187818137896
2671 6.414264729849136 -12.21872366392715 86.95489742638563
2672 12.21872366392715 -6.414264729849133 86.95489742638563
2673 4.530626787152874 -13.03508423124043 56.20579284380045
2674 12.99724426588611 -4.638064412326624 56.53372275639477
2675 10.83903070965849 -8.541394106062555 47.80472054619946
2676 8.541394106062555 -10.83903070965849 47.80472054619946
2677 6.485173341567341 -12.18123666668636 20.16510106611404
2678 3.788587406771767 -13.26976282611149 158.1172631500124
2679 6.459054364869225 -12.19510626077788 88.31259326538886
2680 12.19510626077788 -6.459054364869225 88.31259326538886
2681 10.71622353982473 -8.6949728604813 41.59177090844908
2682 8.694972859660101 -10.71622354049104 41.59177090804294
2683 8.545862905489326 -10.83550770386794 60.28303923435799
2684 10.85864385659792 -8.516446066028259 60.2884543151437
2685 6.677726752980048 -12.0767530989308 28.03248568558728
2686 12.07670590662079 -6.677812100156042 28.03254662331517
2687 10.84802226829054 -8.529971445829851 84.81029426959384
2688 8.529971445829851 -10.84802226829054 84.81029426959384
2689 13.32685157932401 -3.582600589330229 76.32687516384655
2690 3.582600589330228 -13.32685157932401 76.32687516384651
2691 4.014881040460082 -13.20305760916592 16.32565797841261
2692 10.59833158373896 -8.838289859532853 72.25971648767664
2693 11.95899485476844 -6.886395433288889 134.8135324986508
2694 6.886395433078064 -11.95899485488984 134.8135324986508
2695 11.64649902423662 -7.402638751043808 143.4701162349368
2696 7.402627815614809 -11.64650597490449 143.4705245602085
2697 8.647906367680065 -10.75424174248648 123.9682941101406
2698 10.75424174248648 -8.647906367680061 123.9682941101406
2699 12.31343250534068 -6.230520037398126 77.59470002263718
2700 6.230520037398126 -12.31343250534068 77.59470002263718
2701 12.0846562190945 -6.663413844742093 26.49801613063386
2702 6.662857337964271 -12.08496305720194 26.49761657902016
2703 8.576805919288219 -10.81103141346202 62.10503450752974
2704 10.81103141346202 -8.576805919288217 62.10503450752974
2705 12.22441968663045 -6.403402480331986 153.9414782754066
2706 7.780695349194329 -11.39740233048855 11.3241234284086
2707 1.357885689208942 -13.73303121874561 58.31865307749354
2708 13.73348459562704 -1.353292600169927 58.48758907623038
2709 10.55606510936963 -8.888728222122054 158.2112062321546
2710 8.672249808569289 -10.73462077847978 118.4480883930646
2711 10.73462077847979 -8.672249808569289 118.4480883930647
2712 6.496647357367736 -12.17512107184182 154.1695327633061
2713 4.15704946298041 -13.15898703405146 95.12470008018887
2714 13.15898703405146 -4.157049462980409 95.12470008018887
2715 8.576136980967512 -10.81156207417233 66.38298332538719
2716 10.76610401678765 -8.633134094852743 66.56728508847307
2717 6.574299206815125 -12.13336680148054 53.78392447412678
2718 2.891699557244453 -13.49363085572716 11.7036500030438
2719 12.1617545157735 -6.521635308575822 89.66548240856382
2720 6.521635308575823 -12.1617545157735 89.6654824085638
2721 12.44742990873702 -5.958312568762996 32.89768624708864
2722 5.958308111523727 -12.44743204231904 32.89768315621012
2723 12.33311092453742 -6.191475989055903 152.2798380703189
2724 6.208907907199134 -12.32434430709886 152.4311954883654
2725 12.32573740901399 -6.206141903311028 119.0605988504586
2726 6.206141903311024 -12.32573740901399 119.0605988504586
2727 12.21584518270652 -6.419745047285437 40.78154928548538
2728 6.419745046599459 -12.21584518306702 40.78154928502844
2729 8.629355611906817 -10.76913282132096 92.78074732744845
2730 10.76913282132096 -8.629355611906814 92.78074732744848
2731 12.27982673122395 -6.296495489644838 67.61818009037562
2732 6.209065937146311 -12.32426469158179 67.19104284955679
2733 13.34124863659829 -3.528609473498649 68.07969541639017
2734 3.528609473498652 -13.34124863659829 68.07969541639017
2735 12.04283072116879 -6.738711169153427 139.1434187275134
2736 6.738711166728391 -12.04283072252575 139.1434187275134
2737 12.31443666503242 -6.228535110513981 60.32010770353857
2738 6.23459986105233 -12.31136729094564 60.31838371863539
2739 12.43455351321855 -5.985138171078773 84.3458313425635
2740 5.985138171078779 -12.43455351321855 84.34583134256346
2741 3.132879024666606 -13.43968262336593 156.8506584048076
2742 6.738711167940906 -12.04283072184727 111.3696020753248
2743 12.04283072184727 -6.738711167940906 111.3696020753248
2744 6.884774365231834 -11.95992817452708 130.3855645257342
2745 11.95992817452708 -6.884774365231838 130.3855645257342
2746 13.42281433940025 -3.20438062813879 119.8386646724142
2747 3.20438062813879 -13.42281433940025 119.8386646724142
2748 11.62921162366603 -7.429766955429412 14.20675014268216
2749 13.50090356162424 -2.857551927738489 157.2770862626157
2750 13.22632256242897 -3.937561615337889 154.4882329228121
2751 4.090589777634213 -13.17979799811494 154.2892690234729
2752 13.19436479226318 -4.043357234858894 80.50497639795117
2753 4.043357234858894 -13.19436479226318 80.50497639795117
2754 2.881084893105904 -13.49590122365739 55.80979618557865
2755 13.48609873118118 -2.926626216795261 55.97964376283734
2756 4.913876727017959 -12.89549593895757 45.15828455780451
2757 12.89549593895179 -4.913876727033132 45.15828455781472
2758 13.74207796254537 -1.2630491959243 9.434689000412289
2759 6.808838360251984 -12.00332121472891 158.2570312284213
2760 13.72338911439812 -1.452098899806485 16.93849142055106
2761 4.314378462645806 -13.10824696445173 139.5608398480099
2762 13.10824650775322 -4.31437985021897 139.5608324561184
2763 3.841337394221487 -13.25458890436651 110.801950801705
2764 13.25458890436651 -3.841337394221482 110.8019508017051
2765 6.545056115556263 -12.14916624481777 72.38755289870434
2766 12.14916624481777 -6.545056115556264 72.38755289870433
2767 13.71864987866375 -1.496210381811023 48.03759709112465
2768 1.496210737480207 -13.71864983987306 48.03759698690344
2769 13.14161377101694 -4.21164902305712 37.79739979677883
2770 4.211649019725208 -13.14161377208475 37.79739979457614
2771 13.19673133817541 -4.035626591747455 21.72806506081226
2772 13.29232741916147 -3.708642849049818 159.8577402420956
2773 12.65336920989285 -5.507471982510255 91.91247382628029
2774 5.507471982510259 -12.65336920989285 91.91247382628029
2775 12.16673147748151 -6.512345595471777 85.7175567303883
2776 6.512345595471777 -12.16673147748151 85.71755673038828
2777 6.167455890479593 -12.34514025189623 123.6492426026513
2778 12.34514025189623 -6.167455890479598 123.6492426026513
2779 3.013123895282324 -13.46703695664635 159.4586115370909
2780 6.617395183460816 -12.10991663827252 24.43362264806709
2781 12.20460938959159 -6.441079851041509 82.47059016260157
2782 6.441079851041513 -12.20460938959159 82.47059016260154
2783 12.1245996614239 -6.590453933546573 24.51336156031005
2784 3.102627212031745 -13.44669864253528 21.29288000518233
2785 12.9103229234534 -4.874788406910985 74.92920729189217
2786 4.874788406910985 -12.91032292345339 74.92920729189214
2787 6.270412302135109 -12.29316596980748 31.09133429370467
2788 12.29315977735854 -6.270424442438818 31.09134276615829
2789 13.20700872229995 -4.001864641525625 26.05879965942972
2790 3.998738006335504 -13.20795572208992 26.06526990964257
2791 11.9219119015018 -6.950396867289651 116.2852190537959
2792 6.950396867289653 -11.9219119015018 116.2852190537959
2793 10.6466148446655 -8.780067901180958 33.77405429017686
2794 8.780067500630549 -10.64661517499206 33.77405407453011
2795 4.414716947738698 -13.07479538162448 159.6562487987089
2796 12.36684231157076 -6.123823253551912 112.7710795765231
2797 6.123823253551916 -12.36684231157076 112.7710795765231
2798 6.067879993509447 -12.39438713226143 140.3827506250104
2799 12.39438662498496 -6.067881029683585 140.3827442095185
2800 12.1685613049031 -6.508925853688531 64.12492462077293
2801 6.508925853688531 -12.1685613049031 64.12492462077293
2802 3.950181873398566 -13.22255887364747 106.0759261287311
2803 13.22255887364747 -3.950181873398565 106.0759261287311
2804 3.979347554232374 -13.21381069346102 100.3661182231942
2805 13.21381069346102 -3.979347554232376 100.3661182231943
2806 8.791520680066006 -10.63715958947555 21.98932458279874
2807 13.71449437070054 -1.533833157818441 164.5815910710563
2808 11.13195982741727 -8.155946934646398 57.30449427015046
2809 3.787027177853763 -13.27020818051462 124.7083860647069
2810 13.27020818051461 -3.787027177853763 124.7083860647069
2811 13.17808406886628 -4.09610794216813 129.3733631366663
2812 4.096107942167455 -13.17808406886649 129.3733631366663
2813 6.129246425217051 -12.36415537992644 132.0267865004982
2814 12.36415537992188 -6.129246425226261 132.0267865004982
2815 10.60855216475387 -8.826019542675851 21.14146666697494
2816 8.810065965291937 -10.62180482249626 35.56921794755377
2817 10.62180468948167 -8.810066125660189 35.56921801899868
2818 2.097231251156643 -13.63970751442904 156.3435992925566
2819 3.798192729245957 -13.26701669522969 88.66468362235213
2820 13.26701669522968 -3.798192729245956 88.66468362235214
2821 12.01051521163677 -6.796140401068953 79.07433610093402
2822 6.83266798747649 -11.98977264892516 79.05256145137356
2823 13.41774095811177 -3.225558491332932 13.26593170562617
2824 2.843327985038669 -13.50390632259777 49.2024778477242
2825 13.50390658579944 -2.843326735006462 49.20247821984215
2826 1.539445428347347 -13.71386552993504 16.84540581423473
2827 1.123243613587036 -13.75421112912463 156.9690554209045
2828 3.852341020267142 -13.2513949704764 86.91560395409594
2829 13.2513949704764 -3.852341020267139 86.91560395409594
2830 13.14444277517261 -4.202811455467921 16.73050762878497
2831 13.19246776986306 -4.049542460713857 84.87453938372389
2832 4.04954246071386 -13.19246776986306 84.87453938372389
2833 10.57483331793212 -8.866391616545744 82.6634970276084
2834 8.866391616545743 -10.57483331793212 82.6634970276084
2835 12.22983230371766 -6.393058878419939 148.6228228430055
2836 6.392534511829303 -12.23010639835448 148.6350631843111
2837 13.15072489723564 -4.183113036630335 48.35964763171741
2838 4.183113036630335 -13.15072489723564 48.35964763171739
2839 12.16866783104606 -6.508726697109412 37.41874022525097
2840 6.508726450771991 -12.168667962806 37.41874005645669
2841 10.8169862909093 -8.569294462339375 50.11802001067217
2842 8.672689788876077 -10.73426531374759 50.0541343126586
2843 10.6856556913255 -8.73251180625844 94.8866736375535
2844 8.73251180625844 -10.6856556913255 94.88667363755351
2845 12.13365680169079 -6.573763961292108 34.15110382966186
2846 6.573761913805521 -12.13365791097639 34.15110240412366
2847 6.65283498826497 -12.09048330791278 126.8225074976899
2848 12.09048330791275 -6.65283498826502 126.8225074976899
2849 13.06785749393883 -4.435211440067637 35.97771611878405
2850 4.435210399951248 -13.06785784695274 35.97771543069111
2851 10.07071517664924 -9.435077945136795 129.1316280680057
2852 9.275842545014735 -10.21757040984277 129.7249311810127
2853 10.68179466986822 -8.737234266675864 86.73036499844105
2854 8.737234266675863 -10.68179466986822 86.73036499844103
2855 3.990178443010685 -13.21054412175868 17.84995096007031
2856 10.6946442020298 -8.721501326720665 102.0742890449359
2857 8.721501326720665 -10.6946442020298 102.0742890449359
2858 10.6485136089475 -8.777764972933593 88.4330063072392
2859 8.777764972933594 -10.64851360894751 88.4330063072392
2860 8.739144814421937 -10.68023164133447 31.55872865873739
2861 10.68022943414423 -8.739147511859457 31.55873034097291
2862 8.65149742949275 -10.7513530417097 140.1703019751215
2863 10.75135295006975 -8.651497543375164 140.1703027584744
2864 8.644617817934535 -10.75688536621307 112.1470278664817
2865 10.75688536621307 -8.644617817934535 112.1470278664817
2866 10.64779574250168 -8.778635761094264 104.2149764989982
2867 8.415416288609848 -10.93712799090329 103.9783436054251
2868 8.784405843115533 -10.64303593827615 98.66627912472646
2869 10.64303593827615 -8.784405843115534 98.66627912472647
2870 7.530859958185568 -11.56400226090419 9.75933635447443
2871 10.68366826375151 -8.734943184137418 19.53443197559988
2872 3.967601754250285 -13.21734225628095 146.6280162843152
2873 13.21730882160991 -3.967713134060078 146.6286309845807
2874 13.2345454784088 -3.909834520785908 118.4128826167856
2875 3.909834520785909 -13.2345454784088 118.4128826167856
2876 12.28812434356389 -6.280286626987058 93.77111841969003
2877 6.280286626987061 -12.28812434356389 93.77111841968998
2878 3.80192927524553 -13.26594639616906 66.37751914012749
2879 13.26594639616907 -3.801929275245528 66.37751914012749
2880 12.0759588908675 -6.67916288662571 137.0718718670478
2881 6.679162885962241 -12.07595889123446 137.0718718670478
2882 6.793067721116119 -12.01225336630602 109.7089302762744
2883 12.01225336630602 -6.793067721116119 109.7089302762744
2884 13.27021270014558 -3.787011340476158 41.87960348405333
2885 3.787011340434352 -13.27021270015751 41.87960348402598
2886 10.85238051326391 -8.524425915880185 132.1377269424208
2887 8.805671748721657 -10.62544799308553 131.4123912925616
2888 13.20877656688981 -3.996025726391483 158.276603836842
2889 1.345843641811093 -13.73421657364543 41.18961700466294
2890 13.73421657356523 -1.345843642629422 41.1896170051806
2891 7.632257920545611 -11.49733182239552 89.13753931766917
2892 11.49733182239552 -7.63225792054561 89.13753931766915
2893 10.57181077602143 -8.86999531657132 54.25021077478279
2894 8.773753451424831 -10.65181911100686 53.75047252188016
2895 12.14975216105902 -6.543968400354761 52.07907795419365
2896 6.485161031709174 -12.18124322032858 52.11139848704629
2897 1.402573261440607 -13.72853918835839 100.9869903479793
2898 13.72853918835838 -1.402573261440607 100.9869903479793
2899 7.362990652516068 -11.67160523025693 61.10979928469261
2900 11.67855470311036 -7.35196300633095 61.11242578306006
2901 13.73657262282751 -1.321579576788958 35.44236873771396
2902 1.321579404870107 -13.73657263936762 35.44236862898227
2903 12.11493070300814 -6.608211109015101 12.88449634182081
2904 6.658979229785871 -12.08710038087218 128.6190531643465
2905 12.08710038087215 -6.658979229785933 128.6190531643465
2906 8.748648295497979 -10.67244831337591 39.57175088535852
2907 10.6724483092007 -8.748648300591309 39.57175088797216
2908 8.78130407307766 -10.64559527580068 37.49429063431757
2909 10.64559523514631 -8.781304122363046 37.49429065638807
2910 13.10366273911282 -4.328281739857793 19.67970455672836
2911 1.11370050837268 -13.75498713840367 60.2427761684138
2912 13.75498713840368 -1.113700508372679 60.2427761684138
2913 9.566121014216014 -9.946322372685032 103.1579873637234
2914 8.668859978201709 -10.73735845905932 90.57576208098246
2915 10.73735845905932 -8.668859978201709 90.57576208098246
2916 13.73210143425077 -1.367256449773842 38.5306358034123
2917 1.367256437138247 -13.73210143550885 38.53063579541818
2918 3.966428831596351 -13.21769428924278 109.4345974665161
2919 13.21769428924278 -3.96642883159635 109.4345974665161
2920 3.693170390820888 -13.29663462927232 137.4856897852449
2921 13.29663452402085 -3.693170769760976 137.4856882876809
2922 8.544677365126379 -10.8364426231996 18.69670995581229
2923 10.64093884988952 -8.786946021964164 152.5483999268478
2924 10.67916188569122 -8.740452014581393 52.41916004673585
2925 8.728532899239372 -10.68890609121888 52.15042833148493
2926 8.791859154666053 -10.63687983407328 152.6482648378633
2927 13.22442195597479 -3.943940152985575 69.72324905260039
2928 4.375674311057888 -13.08791329141312 69.1748518484842
2929 4.041293588547337 -13.19499701141179 82.19870959797593
2930 13.19499701141179 -4.041293588547338 82.19870959797593
2931 7.728894490056719 -11.43259331742238 138.5243057562623
2932 11.43259331497828 -7.728894493672046 138.5243057562623
2933 12.59845686900793 -5.631952105597763 155.0787052935306
2934 10.55513397689935 -8.889833897756748 119.9917670399634
2935 8.889833897756748 -10.55513397689935 119.9917670399634
2936 13.71665659581161 -1.51437506337694 152.0966073977723
2937 8.785427336185318 -10.64219274964552 23.95100993983451
2938 8.792067325266375 -10.63670776828918 148.272329865323
2939 10.63671424448195 -8.792059490314813 148.272374380388
2940 1.310015212532883 -13.737680304292 127.7135734713529
2941 13.73768030429201 -1.310015212532911 127.7135734713529
2942 13.7349477554513 -1.338360995779286 25.31651427093367
2943 1.3374199788197 -13.7350394174991 25.32082594526778
2944 3.924505527012875 -13.23020243112121 99.03249078751166
2945 13.2302024311212 -3.924505527012877 99.03249078751165
2946 3.324412965663146 -13.39359094618508 104.8220232727892
2947 13.39359094618508 -3.324412965663145 104.8220232727892
2948 1.343369292229187 -13.73445881513704 151.5529887581938
2949 10.64350788713818 -8.783834006652643 96.90397181739144
2950 8.78383400665264 -10.64350788713818 96.90397181739144
2951 1.334250749209601 -13.73534764533587 64.55995357477008
2952 13.73534764533587 -1.334250749209601 64.55995357477008
2953 13.29594908683001 -3.695637682514912 28.06755088088826
2954 3.695367442783249 -13.29602419758695 28.06737430162573
2955 13.74138058915916 -1.27061382956424 27.27259952617041
2956 1.270465688380704 -13.7413942864124 27.27250586570896
2957 10.744784002177 -8.659654539677732 24.1033828329505
2958 3.908936911155528 -13.23481062292188 64.52970531916299
2959 13.23481062292189 -3.908936911155525 64.52970531916299
2960 13.13570060825718 -4.230055499663337 143.6607597810159
2961 4.230032270691704 -13.13570808859982 143.660909021316
2962 13.66198473783462 -1.946836670903374 143.9943449342877
2963 1.946825704200948 -13.66198630058831 143.9942966869596
2964 13.10826527828618 -4.314322819873011 107.6703942115786
2965 4.314322819873011 -13.10826527828618 107.6703942115786
2966 1.699264964796482 -13.69498078054202 135.5457013691532
2967 13.69498077446691 -1.69926501375792 135.5457011780286
2968 3.849829597624491 -13.25212481337444 135.2731021516444
2969 13.25212479391957 -3.84982966459326 135.2731018848136
2970 13.67386004514723 -1.861599168920719 116.2360916216339
2971 1.861599168920716 -13.67386004514723 116.2360916216339
2972 3.795659846638433 -13.26774156850429 116.3824322533117
2973 13.26774156850429 -3.795659846638432 116.3824322533117
2974 6.630207369999166 -12.10290668520619 96.94836514501127
2975 12.10290668520619 -6.630207369999163 96.94836514501129
2976 13.13401945716743 -4.23527247042588 97.17113258217415
2977 4.235272470425877 -13.13401945716744 97.17113258217417
2978 7.928660883275144 -11.29496952621044 111.0666504872738
2979 11.29496952621044 -7.928660883275144 111.0666504872738
2980 13.71976627380424 -1.485938555992056 105.3830095587235
2981 1.485938555992056 -13.71976627380424 105.3830095587235
2982 1.333778396313811 -13.73539352146587 99.35055566953162
2983 13.73539352146587 -1.333778396313813 99.35055566953162
2984 1.53470536326623 -13.71439679489995 102.6111747669863
2985 13.71439679489995 -1.53470536326623 102.6111747669863
2986 8.670234746722457 -10.73624838743621 29.4594663606182
2987 10.73623935180701 -8.670245935422509 29.45947371725772
2988 12.50567027287614 -5.835084491770616 14.39710605840334
2989 8.893374264235202 -10.55215116439482 25.67645885974198
2990 10.57204323263391 -8.869718252984111 25.60547754464364
2991 13.74790493808437 -1.197960689419985 19.15211141130206
2992 4.054073237602469 -13.19107615716608 29.90481534854955
2993 13.19105866049775 -4.054130167533772 29.90485284341402
2994 10.34922992911226 -9.128715127243648 168.4575015906604
2995 8.691023808798057 -10.71942653106524 146.3319824469794
2996 10.71942802938069 -8.691021960789628 146.3320223110353
2997 10.74548365593427 -8.658786346829988 58.77980112543415
2998 8.588627700049805 -10.80164220060715 58.54477209391587
2999 10.77153808422862 -8.626353070678968 159.829218155715
3000 10.72310807301492 -8.686481062803415 125.9084606610418
3001 8.686481062803363 -10.72310807301496 125.9084606610417
3002 7.636003658186128 -11.49484441530933 147.4608839782196
3003 11.49484955786432 -7.635995916844548 147.4560050273209
3004 13.03497502618224 -4.53094096924749 151.4800995660252
3005 13.68683462423041 -1.763677399347074 149.0009255224625
3006 1.5707439927117 -13.71031594491389 149.4454941210399
3007 4.274427801491416 -13.12132870443529 62.56612488656942
3008 13.12145775495433 -4.274031631252746 62.56622151417879
3009 13.20075585945419 -4.022442633411429 50.09428263591445
3010 4.022442633411428 -13.20075585945419 50.09428263591445
3011 4.385326658570871 -13.0846822696475 151.9618744027545
3012 8.714904681300185 -10.70002039231011 80.75938971791314
3013 10.69797620647226 -8.717413898958412 80.75920295781336
3014 12.04413056062813 -6.736387684697453 70.60188579222488
3015 6.787707629831806 -12.01528298176631 70.72211156102378
3016 8.748923281323481 -10.67222289017222 114.6737465548309
3017 10.67222289017223 -8.748923281323483 114.6737465548309
3018 13.15091077923788 -4.182528622319881 126.1405827722936
3019 4.182528622319845 -13.15091077923789 126.1405827722936
3020 1.304477859735643 -13.73820721613485 62.33528548748358
3021 13.73820721613485 -1.304477859735644 62.33528548748359
3022 6.542690901540575 -12.15044014704398 103.8925778737028
3023 12.15044014704398 -6.542690901540574 103.8925778737028
3024 8.770019495849223 -10.65489361947948 133.2939493834664
3025 10.65489361945619 -8.770019495877523 133.2939493834664
3026 13.73853405015563 -1.301031188217397 90.99196135039901
3027 1.301031188217397 -13.73853405015563 90.99196135039898
3028 13.29158785997792 -3.711292518852086 52.31535928941675
3029 3.672588382218007 -13.30233417768466 52.28468851524697
3030 13.55853880370787 -2.57021896116812 162.0813820517987
3031 13.19403883164004 -4.044420763122289 59.68198862013308
3032 1.255551715673229 -13.74276500160248 89.27920968226434
3033 13.74276500160248 -1.255551715673229 89.27920968226432
3034 7.545755962423927 -11.55428781689048 86.11154545290346
3035 11.55428781689048 -7.545755962423928 86.11154545290343
3036 3.982767992443318 -13.21278014342058 133.112235262921
3037 13.21278014340976 -3.982767992479217 133.112235262921
3038 8.524286278491536 -10.8524901954492 1.514668574281772
3039 10.98114179965154 -8.357901936248465 109.5886906859823
3040 8.356322332044897 -10.98234387928951 109.5885116764189
3041 7.39138470362368 -11.65364458712543 125.1216122128099
3042 11.65364458712542 -7.391384703623693 125.1216122128099
3043 8.710199179006176 -10.70385118833591 137.788298403287
3044 10.70385118593835 -8.710199181952515 137.788298403287
3045 10.81067288909456 -8.57725781849863 43.4407160481779
3046 8.577257818290455 -10.81067288925973 43.44071604808655
3047 13.72431294430431 -1.443341334127558 145.6506350548104
3048 1.4432776138564 -13.72431964540833 145.6503215233549
3049 1.324251482018748 -13.7363152996854 66.37235945230232
3050 13.7363152996854 -1.324251482018747 66.37235945230235
3051 1.14227937874352 -13.75264330304896 117.6023306471326
3052 13.75264330304896 -1.142279378743523 117.6023306471326
3053 4.129243019497237 -13.16773906507618 149.7056680589879
3054 13.16440299396232 -4.139866400326936 149.7002196510849
3055 13.45765292367825 -3.054763130885003 11.6951236795855
3056 12.18857140929522 -6.471377519547993 99.10871974479377
3057 6.471377519547994 -12.18857140929522 99.10871974479377
3058 13.73444822419703 -1.343477568421277 23.40425071193102
3059 4.384762865687861 -13.08487121112335 10.76466926104341
3060 13.56608546611267 -2.530084015626099 73.44134133887029
3061 2.533531885575469 -13.56544198265476 73.44203275586301
3062 13.74665815304428 -1.212183824071704 167.3177438576531
3063 5.540350219086532 -12.63900785069255 155.2830007929701
3064 9.19473277788185 -10.2906214167729 106.4304050669417
3065 12.04054843044775 -6.742788258134937 19.44847268150611
3066 13.21286619798603 -3.982482496398227 121.5859400913843
3067 3.982482496398227 -13.21286619798603 121.5859400913843
3068 12.04705625635722 -6.731154102838858 50.20133838420182
3069 6.562550946735026 -12.13972508220459 50.17038261554909
3070 1.35580745290326 -13.73323655045132 23.40234776791338
3071 8.917150302691521 -10.53206677149402 154.2423575653366
3072 6.534969410339103 -12.1545948022109 18.45015770425438
3073 10.87123084136992 -8.500372932621692 150.4278891775411
3074 8.502856008047257 -10.86928883167683 150.4766157477511
3075 1.0808560671191 -13.75760699257585 133.9979317144739
3076 13.75760699257387 -1.080856067144214 133.9979317144739
3077 6.545497633928169 -12.14892837760766 15.19877284508593
3078 10.40848706573722 -9.061092483932663 127.8129042290728
3079 9.12083962764603 -10.35617132374517 128.0524332969337
3080 1.115471082215957 -13.75484366558704 114.867138599326
3081 13.75484366558704 -1.115471082215954 114.867138599326
3082 13.75319734167521 -1.135589221918674 142.6232057121112
3083 1.135586685849897 -13.75319755107591 142.6231949405162
3084 13.73887069754264 -1.29747137009041 21.37255002935433
3085 13.55678305891163 -2.579463722095493 44.00453801161804
3086 2.579463722084373 -13.55678305891374 44.00453801161092
3087 1.354222545974398 -13.73339292731314 119.7136566339693
3088 13.73339292731315 -1.354222545974396 119.7136566339694
3089 1.306199088384402 -13.73804367228114 68.15217280183177
3090 13.74281130568973 -1.255044786534083 67.88936924666524
3091 13.74200709974678 -1.263819951776747 147.4503569171964
3092 1.263688043296782 -13.74201923041984 147.4497095446985
3093 1.312973731538575 -13.73739786059535 153.5769611761056
3094 13.74352315600783 -1.247225424803552 28.92408417842425
3095 1.247192649199718 -13.74352613035614 28.92406345966979
3096 2.550767938960323 -13.56221157929532 8.022490358081066
3097 10.07873857231052 -9.426506711980855 16.39831179389976
3098 1.854390572608126 -13.67483950926745 160.7515040218352
3099 2.487089568319816 -13.5740335007379 18.29427902589912
3100 1.398272182907104 -13.72897792636102 158.7502117875036
3101 1.451635351898453 -13.7234381554011 21.82890616208507
3102 1.320713397353803 -13.73665592937562 122.0142542006073
3103 13.73665592937562 -1.320713397353806 122.0142542006073
3104 12.98340093213909 -4.676676195261955 15.22442054454241
3105 13.53096929397158 -2.711617592065341 3.970234823429127
3106 13.18406225233258 -4.076825054698724 43.60216526063406
3107 4.076825054672867 -13.18406225234057 43.60216526061701
3108 1.076375256479515 -13.75795828992219 18.28775829888186
3109 12.15643371201507 -6.531548009881243 29.60926007634298
3110 6.531520272534559 -12.15644861501377 29.60924040660279
3111 1.362251877056866 -13.73259880078986 129.5576993166104
3112 13.73259880078984 -1.362251877057052 129.5576993166104
3113 11.91989618407652 -6.953853245563796 15.63695310348028
3114 1.210079878289089 -13.7468435172646 155.4184517517826
3115 1.295564558343189 -13.73905063951528 111.3356130583932
3116 13.73905063951527 -1.295564558343185 111.3356130583932
3117 3.384444594463679 -13.37854755894696 13.68131422582188
3118 6.326442422389714 -12.26442523219852 101.1680491313975
3119 12.26442523219852 -6.326442422389714 101.1680491313975
3120 1.335334991338746 -13.73524227893001 33.55064697322143
3121 13.73524213572188 -1.335336464375259 33.55064790494752
3122 11.736345867867 -7.259351601196987 160.3871890011766
3123 12.16604845506304 -6.513621495685667 133.4363334910167
3124 6.51362149341769 -12.16604845627729 133.4363335005463
3125 12.45205036468704 -5.948650411252729 142.5420252738782
3126 5.948636819688024 -12.45205685770234 142.5422807606744
3127 11.58196584977232 -7.503203786030855 153.4661630268455
3128 12.3229746726055 -6.211625811196574 114.6064308619889
3129 6.211625811196573 -12.3229746726055 114.6064308619889
3130 8.760539549217837 -10.6626894734204 160.8131073901143
3131 5.963969710014775 -12.44472037845874 42.07238230270216
3132 12.44472037834772 -5.963969710246452 42.07238230285773
3133 12.19056454411657 -6.46762213612763 39.08480626996041
3134 6.467622126672127 -12.19056454913312 39.08480626362892
3135 13.65186057041542 -2.016606795073538 163.1909863102726
3136 7.574458478425072 -11.53549213335151 30.43678304404575
3137 4.769803874458182 -12.94947763422153 161.327001115503
3138 11.53548459419787 -7.574469960137379 30.43679122097415
3139 9.758073580374356 -9.758073580374356 99.55265210761002
3140 9.834807971218783 -9.680730972878624 156.8630700975021
3141 12.69085925289678 -5.420525013609322 10.79797686678708
3142 3.335821030234544 -13.39075420035201 165.8244106716569
3143 10.71368884943294 -8.698095839753442 154.8603388231718
3144 11.93061422987412 -6.935448370359718 121.825042868837
3145 6.935448370359715 -11.93061422987412 121.825042868837
3146 13.2248522914259 -3.94249690804789 54.48206804806606
3147 3.792185138489483 -13.26873512718599 54.30469437626577
3148 9.785560712701182 -9.730508801601237 59.55437303199166
3149 6.567605305196256 -12.13699141283201 16.84816938900677
3150 7.094095063130666 -11.83696816060874 156.0408308852868
3151 13.2548976312313 -3.84027196765786 23.39656583945958
3152 4.192387197609967 -13.14777127825534 90.58686135497231
3153 13.14777127825534 -4.192387197609968 90.58686135497231
3154 11.60428549904118 -7.468638300034534 48.71314958058855
3155 7.42454312893352 -11.63254741346907 48.94343070243771
3156 12.20834872658436 -6.433989537612417 90.8407599080445
3157 6.433989537612416 -12.20834872658436 90.8407599080445
3158 5.29171122300319 -12.74510856494923 28.81614204470731
3159 12.74505305218272 -5.29184492375277 28.81623308112191
3160 11.18380616257094 -8.084706532586093 8.184885930579913
3161 9.405179476648927 -10.09864342434279 8.836627240619791
3162 4.028411927275924 -13.19893546253564 39.75238796447341
3163 13.19893546054988 -4.028411933782211 39.75238796872433
3164 8.137705171986369 -11.14530190411306 12.72277829216312
3165 5.183606614407414 -12.78945747352372 87.67112949708077
3166 12.78945747352372 -5.18360661440741 87.67112949708081
3167 5.311242705841533 -12.73698162515928 23.36800500297576
3168 12.82292023385503 -5.100266333848801 23.33862880722236
3169 1.340120862770317 -13.73477615664587 131.9112176850871
3170 13.73477615664577 -1.340120862771285 131.9112176850871
3171 13.21954738339857 -3.960248348030712 73.24148489118542
3172 3.9602828458424 -13.21953704866122 73.242031538888
3173 3.293000536116618 -13.40134871828711 93.77576436020036
3174 13.40134871828711 -3.293000536116618 93.77576436020036
3175 1.3400060510748 -13.73478735849532 31.15039293071528
3176 13.73478670267085 -1.340012773124243 31.15039718269161
3177 1.330661953162572 -13.73569578748763 112.8322943571427
3178 13.73569578748763 -1.330661953162567 112.8322943571427
3179 13.71251097944256 -1.551464675288269 140.8469482228096
3180 1.551463284012518 -13.71251113685459 140.8469453649495
3181 12.97767686104141 -4.692536978052513 160.7644378964729
3182 12.11527349074512 -6.607582632434386 80.81671359613017
3183 6.612769662621092 -12.11244308094441 80.81319593983218
3184 12.73784137681691 -5.309180450790027 38.35252800513175
3185 5.309180440401096 -12.73784138114706 38.35252799829939
3186 11.77309283066754 -7.199603127984531 58.96664231879879
3187 7.227537284728382 -11.75596464769527 59.4414516909348
3188 13.2060577759018 -4.005001625410851 78.33741405969712
3189 4.005001625410852 -13.2060577759018 78.33741405969711
3190 7.749578796020686 -11.41858259523775 33.09482019602031
3191 11.41858152196536 -7.749580377428919 33.09482128754823
3192 8.692724126182643 -10.71804773576244 55.31169053877826
3193 10.09496308547658 -9.409129625149468 55.95687638059987
3194 3.606690017762434 -13.32035236455 19.61783161032643
3195 11.82403964326824 -7.115622707424918 155.133069183064
3196 6.460136544624391 -12.19453303020696 22.20607047118572
3197 12.04331510193828 -6.73784545351296 22.4614802951049
3198 12.31633140614164 -6.224787602327416 159.495609956253
3199 9.659635144378347 -9.855528848189259 10.76068211054501
3200 5.827807146065425 -12.50906326901694 156.8643907763047
3201 6.030894163481388 -12.41242585431575 62.23668623218129
3202 12.4138717399803 -6.027917420081209 62.23741816134493
3203 13.63964740634346 -2.09762213723733 13.91865336616865
3204 6.281656784796963 -12.28742397893123 48.40683092177055
3205 12.28742397893124 -6.281656784796963 48.40683092177056
3206 5.321462121155047 -12.73271537784113 9.293773423242721
3207 12.10411499392387 -6.628001223134116 74.27404792060361
3208 6.39918734581998 -12.22662673483972 74.21253984056609
3209 12.03477939576863 -6.75307966006495 95.25578709870598
3210 6.753079660064953 -12.03477939576863 95.25578709870604
3211 13.40590785506289 -3.274390719135863 47.08022991624244
3212 3.274390719133112 -13.40590785506357 47.08022991624068
3213 11.8947206959235 -6.996829250879941 150.4131097590142
3214 7.000667717991436 -11.89246196135487 150.4825514507879
3215 3.867615784240371 -13.24694486081583 60.65687345247411
3216 13.27168561984725 -3.781846216854921 61.0137394688952
3217 11.41519161841518 -7.754572864759472 10.10307823370752
3218 12.32830282136088 -6.201044230194246 146.5661955073189
3219 6.200904267434267 -12.32837322058817 146.5697798620888
3220 9.758073580374356 -9.758073580374356 95.8452575666952
3221 9.758073580374356 -9.758073580374356 93.83324270623839
3222 9.756210638655801 -9.759936166501262 78.24419655909142
3223 4.693020115686918 -12.97750215541334 101.8162206504804
3224 12.97750215541334 -4.693020115686918 101.8162206504804
3225 10.33657205827451 -9.14304533971579 110.7442851869607
3226 9.134121115391762 -10.34445897325493 110.7432111295805
3227 12.89717802000807 -4.909460165865569 12.34900467882661
3228 13.32823166012873 -3.577462901826129 83.33424943352085
3229 3.577462901826133 -13.32823166012873 83.33424943352085
3230 12.30666608337592 -6.243874591332282 117.5453067595178
3231 6.243874591332282 -12.30666608337592 117.5453067595178
3232 13.53002679195254 -2.716316441257629 16.39095000888613
3233 7.766447812658206 -11.40711569035997 16.1941951232515
3234 12.85438749416518 -5.020430474555919 98.65688940197217
3235 5.020430474555917 -12.85438749416518 98.65688940197218
3236 13.73642539567065 -1.323108971012824 2.64625367980783
3237 11.81484798477306 -7.130874216861777 66.01819400607705
3238 7.100013534328854 -11.83341910913102 65.83378647420369
3239 1.329309183223278 -13.73582677145422 10.42343752995622
3240 6.259777735310995 -12.29858458134532 120.5016456483124
3241 12.29858458134531 -6.259777735310996 120.5016456483124
3242 7.739033984936485 -11.42573205444615 55.87593522296487
3243 12.20023313060834 -6.449365205879317 57.08139843357955
3244 8.445653793737074 -10.91379548994458 107.9396888137064
3245 10.89630748714662 -8.468204245620937 107.7667798211963
3246 5.079948372952742 -12.83098299149893 34.4697109443427
3247 12.83098206195139 -5.079950720812327 34.46971252081313
3248 13.72970656397861 -1.391099445418102 43.0298554029298
3249 1.391099445210922 -13.72970656399961 43.02985540279872
3250 9.033918852682634 -10.4320808165555 15.44774416933697
3251 8.858895266894134 -10.58111405524961 17.14399739833661
3252 12.58718665586788 -5.657095729289154 19.93426228512017
3253 2.036644403011813 -13.64888565325685 39.80641273114537
3254 13.64888565187343 -2.036644412283041 39.80641273704145
3255 11.10235030626295 -8.196207517933097 22.4723518089779
3256 12.86451865283677 -4.99441286146979 132.5823680417009
3257 4.994412859123589 -12.86451865374764 132.5823680512306
3258 4.571801608379754 -13.02070006004348 114.1555207315482
3259 13.02070006004348 -4.571801608379749 114.1555207315482
3260 9.415382521657223 -10.0891313784127 104.9375159973787
3261 10.25665796186146 -9.232603503529424 106.1261542007747
3262 13.14014179083183 -4.216239286002988 92.32017116912704
3263 4.216239286002989 -13.14014179083183 92.32017116912704
3264 9.75657723535927 -9.759569695968633 79.7401967725057
3265 13.07171343575019 -4.423834067144462 141.4455243237548
3266 4.423826507367702 -13.07171599418802 141.4455920427045
3267 10.35861629371012 -9.118062759143697 7.535194968722745
3268 8.61231333289785 -10.78276676257026 169.0088482779645
3269 11.37734790326916 -7.809990697048034 3.138289589036816
3270 1.523878755453039 -13.7156040165455 14.74836478989267
3271 6.212042103037021 -12.32276482410078 105.4362926081339
3272 12.32276482410078 -6.212042103037019 105.4362926081339
3273 5.183131654000835 -12.78964996617556 106.4803772376406
3274 12.78964996617556 -5.183131654000832 106.4803772376406
3275 12.17925495463962 -6.488894262498518 107.6151432849906
3276 6.488862979382704 -12.17927162168562 107.6151400883913
3277 8.702162011250625 -10.71038637631466 20.13290701485036
3278 13.13056798622934 -4.245960946477177 24.54452989476735
3279 13.64213688709484 -2.081370018465344 81.00596753714373
3280 2.081371149141619 -13.6421367145884 81.00596775459086
3281 11.54744580953651 -7.556222288671615 11.60936625136159
3282 12.84517283831928 -5.043960225230252 103.870260036688
3283 5.04396022523025 -12.84517283831928 103.870260036688
3284 12.26297069035773 -6.329261398253937 76.12622879490132
3285 6.310942784568832 -12.27240812432094 76.13012456132493
3286 5.799050394312724 -12.52242047386293 125.7045463328473
3287 12.52242047386291 -5.799050394312761 125.7045463328472
3288 1.369500758048394 -13.73187779124563 37.20275757599522
3289 13.7318777848432 -1.369500822245027 37.20275761661087
3290 10.83329610308867 -8.548666301991437 142.4968849110136
3291 8.548665862496716 -10.8332964498985 142.4968812959582
3292 9.722056308029011 -9.793958400131856 166.67691279631
3293 5.944552262993827 -12.45400732264659 58.94035489071835
3294 12.75209003550777 -5.274864901237146 58.79252420697541
3295 10.95227094817448 -8.395698963027037 134.5177462492329
3296 8.39569896278593 -10.95227094835931 134.5177462492329
3297 1.308133328682689 -13.73785962930141 164.8840612066791
3298 12.21456920316548 -6.422172465846858 20.79020683099567
3299 13.70706859076157 -1.598834152799362 46.12562866739154
3300 1.598834152797375 -13.7070685907618 46.12562866739027
3301 10.89904421524757 -8.464681635719 113.4649795209829
3302 8.464681635719 -10.89904421524757 113.4649795209829
3303 4.368706961192089 -13.09024061991344 24.34179692682344
3304 11.50289086350822 -7.623877083362455 71.57678229768317
3305 7.658097748297079 -11.48013670987969 71.94836703003556
3306 3.76970070000168 -13.27514055038239 127.79405546022
3307 13.27514055038235 -3.769700700001815 127.79405546022
3308 13.69328062041549 -1.712911512762345 5.12541046215035
3309 13.20837610763648 -3.997349196557351 147.9834205006151
3310 11.68750503881943 -7.337726212361053 53.50038051684201
3311 7.670451048363776 -11.47188653686285 54.50197094252594
3312 11.68365072907639 -7.343861766193088 145.4865666697914
3313 7.34383580266591 -11.68366704864027 145.4880990427546
3314 11.52905986548156 -7.584245421803172 67.52091076897202
3315 3.997003394768791 -13.20848075526503 147.9823468792751
3316 9.811983293754089 -9.70386437678777 74.52231553568463
3317 1.210652889280704 -13.74679306535442 8.318537523003235
3318 1.999888173354517 -13.65431973018344 9.176224016873068
3319 9.631184538496683 -9.883333667615521 73.11039984424542
3320 3.990340551555268 -13.21049515660233 12.1867082065281
3321 3.727089608238572 -13.28716685573565 7.285987789824402
3322 8.611182783988655 -10.78366964723686 72.42800943151926
3323 10.49694394328994 -8.958469057346164 73.53315323248941
3324 9.769298032408528 -9.746836202275016 126.4996010670274
3325 11.3732429987721 -7.81596722683005 75.82969320660169
3326 13.54557135163942 -2.637706723205869 110.2175965649163
3327 2.637706723205872 -13.54557135163942 110.2175965649163
3328 13.72291350339586 -1.456586756192602 157.1471484394763
3329 13.12842561357768 -4.25258049997381 18.18599334202583
3330 7.596350590414003 -11.52108752277826 75.17107912540894
3331 13.73941233592639 -1.291723137283563 6.229416319036658
3332 10.85913876712837 -8.515815007164596 17.76222789469534
3333 5.444793086649225 -12.68046640481244 1.080817052770557
3334 13.15247112320528 -4.177619340396062 46.12480681685911
3335 4.17761934038881 -13.15247112320758 46.12480681685432
3336 10.9722188708427 -8.369612479101011 74.48812171727432
3337 13.52807124278234 -2.726038967110608 99.88274850891572
3338 2.726038967110605 -13.52807124278234 99.88274850891572
3339 8.736942368666826 -10.68203342283643 74.09015187689695
3340 9.051209848595775 -10.41708213832851 135.3859639949275
3341 10.41708213785624 -9.051209849139308 135.3859639949275
3342 13.01564798143263 -4.586164805524197 166.8168752226617
3343 13.08124435012772 -4.395571208870539 14.03249961247968
3344 1.202044603966546 -13.74754846400168 168.7245873977343
3345 13.749740281266 -1.17670820415736 1.223694816275249
3346 1.716844012674439 -13.69278812500011 19.93150442560297
3347 13.68214639550102 -1.799686087093642 70.63751023598337
3348 1.987763596489554 -13.65609006577179 70.80964825095262
3349 13.75174641537046 -1.153026681107453 4.083073670624648
3350 8.469701880019763 -10.89514341638465 78.95653512420995
3351 10.92356446716878 -8.433014842368518 78.85619716102585
3352 13.75539273815352 -1.108679673825373 150.414096176587
3353 13.76571673826681 -0.9721330576629277 153.5516542763475
3354 7.273553449186847 -11.72754962563886 57.41674815247607
3355 9.758707173516513 -9.75743994609023 76.81845405448368
3356 13.74766855689177 -1.200670333542719 158.7723062641039
3357 4.308200695953623 -13.1102786684107 33.25283079921256
3358 13.11027688727317 -4.30820611612663 33.2528343840303
3359 10.83893562095283 -8.541514772266099 68.32682231110917
3360 8.675612374095444 -10.73190336960048 68.42591149633
3361 13.65250325050074 -2.012251225634323 137.412577185482
3362 2.012250881574577 -13.65250330121192 137.4125780769883
3363 11.75019098424554 -7.236920051634861 68.93309907587677
3364 1.333869792858658 -13.73538464607742 125.731247992193
3365 13.73538464607741 -1.333869792858676 125.731247992193
3366 11.55566361150471 -7.543648884839881 108.7131196584371
3367 7.543166556082384 -11.55597846602356 108.7130677136978
3368 13.72320425171304 -1.453844924937056 74.64276445570167
3369 1.454762986074908 -13.72310696068301 74.64294422119616
3370 6.210020489372694 -12.32378373396626 35.71851868947113
3371 12.32378323084444 -6.210021487817696 35.71851937243444
3372 10.28192084427178 -9.204461078853527 130.8476183120844
3373 13.52761570597836 -2.728298611106871 155.6531893639033
3374 13.72449191298067 -1.44163855751993 86.34903965553868
3375 1.441638557519931 -13.72449191298067 86.34903965553868
3376 6.476121384911344 -12.18605152655666 55.65703495833925
3377 7.633139328030721 -11.49674667020504 69.28821602301549
3378 3.891239453253247 -13.24002475516739 22.89820789385956
3379 7.411952056902674 -11.640574157067 67.71049459683147
3380 3.052796486015538 -13.45809918283303 72.15682075012685
3381 13.44260684007531 -3.120307892365858 71.91600446312236
3382 8.980630413926622 -10.47799013973845 77.34983072914
3383 10.67472498369126 -8.74587025530094 77.12815011108313
3384 8.991595124940893 -10.46858238297522 75.87457798225213
3385 10.30410513068326 -9.179619679258334 75.77688543456333
3386 13.73264399318407 -1.361796224280818 107.2571912587811
3387 1.36179622428082 -13.73264399318407 107.2571912587812
3388 1.023090599991872 -13.76202331142511 87.73963771507691
3389 13.76202331142511 -1.023090599991872 87.73963771507691
3390 13.14060733595614 -4.214788113561063 1.233025394621993
3391 5.547974644921704 -12.63566291649575 57.4250519955548
3392 13.74129322028191 -1.271558348733681 155.0296657371976
3393 4.406418043896673 -13.0775945809014 58.94565888925216
3394 11.46987910304879 -7.673452505974392 80.22257200992604
3395 7.688348810677059 -11.45989932614422 80.23766228133996
3396 13.71363643263727 -1.541484931306136 56.64924027482163
3397 1.289381979598935 -13.73963224073649 72.74986794671737
3398 13.74076781201577 -1.277223526353699 72.74414986637053
3399 1.518357183392745 -13.71621636835901 56.51589105700004
3400 1.431799902147614 -13.72552181303902 49.76197868878205
3401 13.7254939260691 -1.432067207026334 49.76239299572639
3402 13.73087044389606 -1.379564008280024 123.9910525471199
3403 1.379564008280019 -13.73087044389606 123.9910525471199
3404 4.403672716737523 -13.07851928177886 57.57697504102504
3405 5.216750047143445 -12.77597428557325 70.30314964426987
3406 13.66578138004879 -1.920005018928777 103.9921076443372
3407 1.920005018928775 -13.6657813800488 103.9921076443372
3408 2.776855650133868 -13.51773178822245 53.46259913410726
3409 13.50707003572854 -2.828260781809949 53.52353962324795
3410 2.808142165891534 -13.51126706035159 136.379712408951
3411 13.51126702119579 -2.808142354288153 136.3797117359575
3412 13.7494339813838 -1.180281827178708 51.14989837694023
3413 1.179727596321363 -13.74948154653396 51.14865850344869
3414 1.07367010788391 -13.7581696638556 77.34724875832849
3415 13.75817278474596 -1.073630115577799 77.34724100825439
3416 1.567233671132036 -13.7107176551802 94.11534056005652
3417 13.7107176551802 -1.567233671132033 94.11534056005654
3418 3.664657853390721 -13.3045211419871 70.56986169477275
3419 13.38515187151704 -3.358230095812957 152.6555757865713
3420 13.73814764312288 -1.305105105252972 97.49597853849409
3421 1.305105105252971 -13.73814764312288 97.49597853849409
3422 1.146137891975652 -13.75232227416801 78.43274967574877
3423 13.75232366497341 -1.146121203805339 78.43274645299513
3424 1.138793972852935 -13.7529323523165 109.3036941698655
3425 13.7529323523165 -1.138793972852935 109.3036941698655
3426 13.75438040793578 -1.121168851597468 92.48963402563989
3427 1.121168851597472 -13.75438040793578 92.4896340256399
3428 1.19119790824578 -13.74849255530914 69.69626103271159
3429 3.018364505906423 -13.46586334809188 167.1486407292673
3430 13.75601287760551 -1.100958541976701 96.00717370289786
3431 1.100958541976701 -13.75601287760551 96.00717370289786
3432 4.223700852035414 -13.13774528267752 168.8587543200046
3433 4.663904694599472 -12.98799418692867 165.8744193470521
3434 13.7615340458739 -1.029650768102294 138.947021064605
3435 1.029650313921347 -13.76153407985613 138.9470210746487
3436 -9.7580653343588 -9.758081826382941 28.62788663256058
3437 -9.758065711155268 -9.758081449587099 26.66264881523924
3438 -9.757807107187276 -9.758340046284793 24.81237724760351
3439 -9.944379961564344 -9.568140215320716 22.61116855438847
3440 -9.753084612031447 -9.76305999933194 153.5559471835048
3441 -9.758073667866265 -9.758073492882444 141.6109570159403
3442 -9.758072623767621 -9.758074536981002 32.61817939345126
3443 -9.758073580374356 -9.758073580374356 51.32683375451187
3444 -9.758073580374356 -9.758073580374356 52.95699787562042
3445 -9.758073580374356 -9.758073580374356 39.18309215269747
3446 -10.73060185411672 -8.677222127410761 11.11627409836103
3447 -9.10278367182314 -10.37204557568034 13.59879391661397
3448 -9.694782084118613 -9.820957200876748 18.58523502809165
3449 -9.974050960419181 -9.537206479832612 155.2824630582676
3450 -9.756004946636002 -9.760141775671798 151.4620715726335
3451 -9.757245833932258 -9.758901256607304 149.3414777876797
3452 -9.758073810458564 -9.75807335029014 143.6541686934954
3453 -9.758073581900343 -9.758073578848366 140.0293409058118
3454 -9.758073580448929 -9.758073580299785 134.4084848463054
3455 -9.642569647579748 -9.872226222670033 132.4352692295635
3456 -9.758073580374356 -9.758073580374356 69.85418165488662
3457 -9.758073580374356 -9.758073580374356 61.285175773197
3458 -9.758073580374356 -9.758073580374356 50.16206120109567
3459 -9.758073580374356 -9.758073580374356 48.66342536375353
3460 -9.758073580374356 -9.758073580374356 40.9042047462896
3461 -9.983769621233586 -9.527032284511973 57.78007239844971
3462 -9.758073580374356 -9.758073580374356 54.57664838181444
3463 -9.758073580374356 -9.758073580374356 80.32711297425615
3464 -9.758073580374356 -9.758073580374356 73.37397376204558
3465 -9.758073580374356 -9.758073580374356 71.67572489276507
3466 -9.758073580374356 -9.758073580374356 66.69640503701373
3467 -9.758073580374356 -9.758073580374356 63.08083933255796
3468 -9.758073580374356 -9.758073580374356 44.60833895959291
3469 -9.758073580374356 -9.758073580374356 78.4262165106643
3470 -9.758073580374356 -9.758073580374356 74.78124180291954
3471 -9.758073580374356 -9.758073580374356 82.06997906876407
3472 -9.758073580374356 -9.758073580374356 83.77374422140483
3473 -9.758073580374356 -9.758073580374356 90.51624706057522
3474 -9.758073580374356 -9.758073580374356 122.8528688228442
3475 -9.758073580374356 -9.758073580374356 121.0401179874917
3476 -9.758073580374356 -9.758073580374356 119.0691243619697
3477 -9.758073580374356 -9.758073580374356 115.5417748482115
3478 -9.758073580374356 -9.758073580374356 101.2648054542861
3479 -9.758073580374356 -9.758073580374356 97.82685515435236
3480 -9.758073580374356 -9.758073580374356 91.81929055750899
3481 -9.758073580374356 -9.758073580374358 89.25492157634815
3482 -9.758073580374356 -9.758073580374358 87.62121657021072
3483 -9.758073580374356 -9.758073580374356 113.5472781259501
3484 -9.758073580374356 -9.758073580374356 111.8685585842792
3485 -9.758073580374356 -9.758073580374356 109.3231584349883
3486 -9.758073580374356 -9.758073580374354 124.8157464870472
3487 -13.00313779659845 -4.621515708365893 6.41556568736528
3488 -5.425948780797769 -12.68854128054755 165.1863168806307
3489 -5.714466095175588 -12.56124505162958 5.073529472951121
3490 -4.56326606550946 -13.02369390055563 4.025870899456571
3491 -12.47206895524658 -5.906563804410681 4.203192105895513
3492 -3.810273203491088 -13.26355224345114 165.5389154638196
3493 -12.55200177667185 -5.734740743784923 165.9328494158202
3494 -3.251294050867258 -13.41152813794145 2.689021550527241
3495 -2.69982015222983 -13.53332816219328 166.9667029915763
3496 -13.53625968313052 -2.685083572415423 1.778389047540682
3497 -13.51657860144994 -2.782463460824905 168.4421850583209
3498 -1.839201020093019 -13.6768907141824 1.209112212488394
3499 -1.836913544362729 -13.67719812792579 168.7247145670838
3500 -6.836007716497115 -11.98786880558809 162.0853333329314
3501 -12.54959945380663 -5.739995953745634 7.922018671619496
3502 -12.3701236186831 -6.11719230190604 162.003613829778
3503 -6.350352595274466 -12.25206194547231 10.62730436747999
3504 -4.992536932787743 -12.86524679027769 159.4763776546077
3505 -4.551254700477656 -13.02789624810468 123.5709323245434
3506 -13.02789624810469 -4.551254700477652 123.5709323245434
3507 -4.972171462961922 -12.87313135732356 124.7471954535955
3508 -12.87313135732356 -4.972171462961922 124.7471954535955
3509 -4.802718751427999 -12.93730623409224 145.7195327741185
3510 -12.93732715212674 -4.802662403172248 145.7198742535677
3511 -5.203321733795349 -12.78144917192934 19.01523766710494
3512 -4.953833547528566 -12.88019926799972 36.69444086614787
3513 -12.88019926799972 -4.953833547528566 36.69444086614786
3514 -5.162009799796374 -12.79818951363068 147.3988437130174
3515 -12.79827948890951 -5.161786718158561 147.4009627775572
3516 -5.298062833561678 -12.74246954917423 127.7461374580434
3517 -12.74246954917428 -5.298062833561554 127.7461374580434
3518 -5.320475462286567 -12.73312769335196 109.1214705191064
3519 -12.73312769335196 -5.320475462286571 109.1214705191064
3520 -4.918780112822377 -12.89362641779663 21.19115181524009
3521 -12.76221513769014 -5.250320445393092 21.27309341860701
3522 -5.047668214328194 -12.84371619112088 34.50427567941576
3523 -12.84371619112088 -5.047668214328194 34.50427567941578
3524 -5.087008548297237 -12.82818553145965 148.5651096106769
3525 -12.82825271801462 -5.086839117050047 148.5636204695226
3526 -5.033022007189202 -12.84946261425548 136.727926503716
3527 -12.849462614269 -5.033022007154679 136.727926503716
3528 -5.516353081053809 -12.64949993814571 76.65306510120416
3529 -12.6494999381457 -5.516353081053811 76.65306510120416
3530 -5.067577042540599 -12.83587406131408 118.0164495264728
3531 -12.83587406131407 -5.067577042540604 118.0164495264728
3532 -5.638608623467945 -12.59547906160591 130.0416964865706
3533 -12.59547906160591 -5.638608623467949 130.0416964865706
3534 -5.310173797071958 -12.73742730086772 110.8718375882805
3535 -12.73742730086773 -5.31017379707196 110.8718375882806
3536 -5.590980830181901 -12.61669264730415 32.53573445819723
3537 -12.61669075916347 -5.590985090987013 32.53573738123028
3538 -5.529717137589216 -12.64366356631859 150.2386132719133
3539 -12.64195054958454 -5.53363228827677 150.2816709301646
3540 -5.454466875911647 -12.67630825988318 138.3136318703339
3541 -12.67630827993486 -5.454466829311087 138.3136316841733
3542 -12.74565627795778 -5.290391861115346 65.70099412112199
3543 -5.290391861115345 -12.74565627795778 65.70099412112202
3544 -5.197840779111983 -12.78367909621485 77.9917716196922
3545 -12.78367909621485 -5.197840779111983 77.9917716196922
3546 -4.900279921873612 -12.90066884650879 120.000344305099
3547 -12.90066884650879 -4.900279921873611 120.000344305099
3548 -6.32033469335174 -12.26757389886095 156.6393275041495
3549 -4.373402027337526 -13.0886727633966 131.3512536066431
3550 -13.08867276339796 -4.373402027333472 131.3512536066431
3551 -4.314196543448269 -13.10830683896662 112.0560574815269
3552 -13.10830683896662 -4.314196543448272 112.0560574815269
3553 -4.888464386291175 -12.90515075246945 93.64721620863479
3554 -12.90515075246945 -4.888464386291175 93.64721620863479
3555 -12.96410004360631 -4.729916496024721 31.3247958015459
3556 -4.729902466888133 -12.96410516208988 31.32478641094153
3557 -5.027993337106636 -12.8514311655166 53.04425535997891
3558 -12.85924612820755 -5.007972545270107 53.15200377900632
3559 -5.018803990189922 -12.85502261795185 60.61405586991622
3560 -4.796349733715718 -12.93966882234183 67.79261627341135
3561 -12.87733253123749 -4.96128077011699 60.78028359806892
3562 -12.93966882234183 -4.79634973371572 67.79261627341135
3563 -4.886035079644016 -12.90607071112227 73.66122454969738
3564 -12.90607071112227 -4.886035079644017 73.66122454969735
3565 -5.486175908141318 -12.66261718227831 121.8402919495059
3566 -12.66261718227831 -5.486175908141315 121.8402919495059
3567 -13.12552061845403 -4.261538277962323 10.80895817026972
3568 -6.039402890778316 -12.40828806575905 144.5129927850014
3569 -12.40830793979069 -6.039362058307763 144.5139240220025
3570 -5.426428579933942 -12.68833609528358 17.45781860804799
3571 -12.66814758726285 -5.473393527540873 18.20688907782542
3572 -5.925443750219891 -12.46311022028531 38.13584758412058
3573 -12.46311020216172 -5.925443788339615 38.13584760991053
3574 -5.602917002443792 -12.61139647555838 135.5825819786265
3575 -12.61139647557384 -5.602917002408985 135.5825819786265
3576 -5.573969586062022 -12.62421732439899 116.0461786174658
3577 -12.62421732439899 -5.573969586062026 116.0461786174658
3578 -12.7548554232941 -5.26817455394799 63.88017955018157
3579 -5.268174553947986 -12.7548554232941 63.88017955018158
3580 -5.268258153053759 -12.75482089379473 86.12713011196158
3581 -12.75482089379473 -5.268258153053763 86.12713011196158
3582 -5.390235448739169 -12.70375384707826 54.64619135674359
3583 -5.012753730809261 -12.85738309432591 71.41497347519029
3584 -12.55335589416646 -5.73177597210466 55.11440416542033
3585 -12.85738309432592 -5.012753730809257 71.41497347519029
3586 -6.120282471051778 -12.36859500810566 102.6431328400931
3587 -12.36859500810566 -6.120282471051778 102.6431328400931
3588 -5.517737129689184 -12.64889627468141 97.54477500155447
3589 -12.64889627468141 -5.517737129689186 97.54477500155447
3590 -3.363896380609395 -13.38372896992924 44.68030707459424
3591 -13.38372896992845 -3.363896380612482 44.68030707459623
3592 -5.447774116392981 -12.67918598241853 133.8391967967415
3593 -12.6791859863722 -5.447774107191199 133.8391968348601
3594 -5.48159216337185 -12.66460213960393 95.62658581912342
3595 -12.66460213960393 -5.48159216337185 95.62658581912342
3596 -5.383359931631858 -12.70666895163719 25.38262441680837
3597 -12.70689343516681 -5.382830038865674 25.39085519639371
3598 -5.314688331651128 -12.73554427330891 27.04034394713983
3599 -12.73539585041004 -5.315043982260038 27.04058656325541
3600 -12.68331299421528 -5.438158832800848 30.15187430687855
3601 -5.438112217083944 -12.68333298129487 30.15184244208625
3602 -5.046136219812965 -12.84431816995717 153.3613735064189
3603 -12.73120588640121 -5.325072457541149 153.6519767408201
3604 -12.74201355765002 -5.299159414158351 39.69673857707
3605 -5.29915940511199 -12.74201356141223 39.6967385710585
3606 -5.208795144439698 -12.77921958271558 50.83027948456325
3607 -5.570145214278668 -12.62590520682967 69.30850346837934
3608 -12.62590520682967 -5.570145214278669 69.30850346837934
3609 -12.77921958271558 -5.208795144439701 50.83027948456325
3610 -5.425650719871181 -12.68866873497615 81.73085652300442
3611 -12.68866873497615 -5.425650719871182 81.73085652300442
3612 -5.134946342506775 -12.80907202179675 100.115840317283
3613 -12.80907202179675 -5.134946342506777 100.115840317283
3614 -4.823340642478104 -12.92963205379871 105.2793140156633
3615 -5.419363766055141 -12.69135518261027 90.30478307163946
3616 -12.92963205379871 -4.823340642478105 105.2793140156633
3617 -12.69135518261027 -5.419363766055141 90.30478307163946
3618 -5.204193095726799 -12.78109440628578 89.05243936093237
3619 -12.78109440628577 -5.204193095726801 89.05243936093237
3620 -12.77052975307104 -5.230064036503505 158.321789464202
3621 -10.60097164807598 -8.835123095729301 166.0698604858236
3622 -10.49119359948026 -8.965202555337182 3.464495495907196
3623 -3.514726801104669 -13.3449127203439 162.9337213167732
3624 -7.608654357476985 -11.51296568519365 167.0747414089334
3625 -7.854521953570667 -11.34665082219756 2.801149694575942
3626 -12.07644858918513 -6.67827743304877 5.7620572646409
3627 -12.13501527955571 -6.571255904691997 164.4416747338644
3628 -12.00857558630648 -6.799567073569024 168.694498825161
3629 -12.00858053901234 -6.799558326689615 1.304267246660849
3630 -6.998614973074361 -11.8936701004635 168.3973161194255
3631 -6.844318811743417 -11.98312563579366 1.742546829989036
3632 -8.584169673637666 -10.80518537620708 5.509024603752112
3633 -8.657796292506777 -10.74628137345454 164.1131856149496
3634 -13.67991652215947 -1.816558269571462 7.806453255935052
3635 -13.71355950326983 -1.542169170447226 162.692039694143
3636 -2.529568376228378 -13.56618162306496 165.640296480953
3637 -9.658290136927565 -9.856846941640505 161.1009908040373
3638 -12.62909838270743 -5.562901584595626 168.6753093292725
3639 -12.63082087771981 -5.558989472463259 1.448321895576352
3640 -1.574142488653507 -13.70992616411247 2.900774498739097
3641 -13.70107931898073 -1.649371242321902 167.1373140664665
3642 -13.08988034228782 -4.36978633626255 156.4193015106434
3643 -4.369163346365116 -13.0900882981277 156.3656780758901
3644 -13.40810111719385 -3.265398050943412 14.92603500513916
3645 -13.45423156436731 -3.069796900836022 9.524310664977072
3646 -11.15061903920045 -8.130417888560249 12.82181386938504
3647 -2.897004316501817 -13.49249294942079 9.940430656449431
3648 -8.97088407847064 -10.48633581622494 11.83909486264049
3649 -4.067897564529675 -13.18681953332545 15.10409710449899
3650 -6.391552121804043 -12.23061983197345 13.8365349828516
3651 -11.39608051203787 -7.782631236487472 159.7606863851175
3652 -7.370593932659907 -11.66680526450309 158.5249192448432
3653 -13.59494033336521 -2.370147111940485 157.8731201533099
3654 -13.45981755943851 -3.045211202302863 58.22803416001722
3655 -2.95951106048446 -13.47892036785106 57.72009302259121
3656 -6.852756190392514 -11.97830257570066 45.22388798704811
3657 -11.97830257570066 -6.852756190392517 45.22388798704812
3658 -7.560940537420931 -11.54435698467372 119.9082312560332
3659 -11.54435698467372 -7.560940537420931 119.9082312560332
3660 -7.545377325587832 -11.55453508430802 43.83985735795964
3661 -11.55453508430802 -7.545377325587834 43.83985735795964
3662 -1.489054987615922 -13.7194283861922 54.58735889959122
3663 -13.71880919587455 -1.494748891014139 54.5938477320035
3664 -13.53183332796566 -2.707302492178872 155.1108905394383
3665 -8.588628737939315 -10.80164137535787 10.12875910833138
3666 -11.52412393386819 -7.591743380597524 67.66045330102817
3667 -7.591743380597523 -11.5241239338682 67.66045330102817
3668 -11.51982313368119 -7.598267892664992 93.95850511256577
3669 -7.598267892664991 -11.51982313368119 93.95850511256577
3670 -7.670242863397831 -11.47202573290762 83.34327040248283
3671 -11.47202573290762 -7.670242863397834 83.3432704024828
3672 -7.403496444668509 -11.64595382069587 41.90282881113781
3673 -11.64595382069588 -7.403496444668508 41.90282881113781
3674 -7.641018186134814 -11.49151169686378 51.46827925083711
3675 -11.487463888696 -7.647102288181155 51.69646366876188
3676 -8.203586016020081 -11.09689940829238 136.1714711769539
3677 -11.09689940881695 -8.203586015310497 136.1714711769538
3678 -8.394657897609683 -10.9530689207226 116.4685286938724
3679 -10.9530689207226 -8.394657897609683 116.4685286938724
3680 -7.114705731607225 -11.82459142434254 46.99859000952462
3681 -11.82459142434254 -7.114705731607228 46.99859000952462
3682 -10.91763194189336 -8.440693856629908 144.5112312476535
3683 -8.44069434964881 -10.91763156072812 144.5112386841482
3684 -11.08049199957603 -8.225733830323694 64.2004268248394
3685 -8.225733830323694 -11.08049199957603 64.20042682483941
3686 -11.47897784794517 -7.659834695761001 97.87238339329031
3687 -7.659834695761003 -11.47897784794517 97.87238339329032
3688 -11.55887386892586 -7.538728996473011 102.8352854511877
3689 -7.538728996473012 -11.55887386892586 102.8352854511877
3690 -3.079743535157221 -13.45195821275316 41.83625764777317
3691 -13.45195821273826 -3.079743535222312 41.83625764781521
3692 -7.605264013508069 -11.51520556850112 71.67952627546356
3693 -11.51520556850112 -7.605264013508069 71.67952627546356
3694 -2.883585881761511 -13.49536707401861 16.93599162795997
3695 -11.43345422524467 -7.727620880920256 87.61677145527122
3696 -7.727620880920254 -11.43345422524468 87.61677145527122
3697 -13.56886812563658 -2.515117847951406 60.29473623236351
3698 -2.75898985473621 -13.52138953589692 59.71323767231519
3699 -13.54083633728421 -2.661907452726995 63.64882615065063
3700 -2.661907452726993 -13.54083633728421 63.64882615065063
3701 -8.26528913129841 -11.05101785248944 27.44791363083036
3702 -11.05099340190585 -8.265321822593076 27.44793703231989
3703 -2.58771047055747 -13.55521134178908 86.09706086206961
3704 -13.55521134178908 -2.587710470557467 86.0970608620696
3705 -2.402869771398054 -13.58919485700685 70.92266018498542
3706 -13.58919485700686 -2.402869771398053 70.92266018498542
3707 -7.777891962310613 -11.3993156208004 25.4957660690858
3708 -11.39865001609093 -7.778867386109006 25.49650911289514
3709 -2.558906624811912 -13.5606783342683 88.02952693597406
3710 -13.5606783342683 -2.558906624811915 88.02952693597406
3711 -8.128763714865261 -11.15182498373651 129.5944631332313
3712 -11.32152106288426 -7.890700908199991 129.4731731548144
3713 -11.42633328501319 -7.738146267666417 149.0615995375013
3714 -7.73761091037784 -11.4266958216101 149.0441540078632
3715 -7.709351470198516 -11.44578087807677 127.2350200271095
3716 -11.44578087807681 -7.709351470198456 127.2350200271095
3717 -7.616463306543271 -11.50780112358916 21.13434755006847
3718 -11.48961331694315 -7.643872436607155 20.8339638604588
3719 -11.45327795395176 -7.698209149505006 33.94551949625042
3720 -7.698208008599629 -11.4532787208001 33.94551870513652
3721 -2.397032889574739 -13.59022565398739 28.10180949574851
3722 -13.59021982283315 -2.397065949671139 28.10183063008457
3723 -7.951166614560803 -11.27913779805414 78.04799727066005
3724 -11.27913779805414 -7.951166614560806 78.04799727066005
3725 -11.54254907152904 -7.563700214269746 23.682726269276
3726 -7.715619331052824 -11.44155663964847 23.12564592468244
3727 -7.522591357554624 -11.5693828386498 131.4969183377947
3728 -11.5693828386498 -7.522591357554627 131.4969183377947
3729 -11.45357230094866 -7.697771206455905 151.9573480165425
3730 -7.691384739392197 -11.45786196419929 151.7872735371132
3731 -7.704902185101327 -11.44877645506369 79.34344131747784
3732 -11.44877645506369 -7.704902185101325 79.34344131747784
3733 -11.53325014933768 -7.577871798387879 31.42867401858947
3734 -7.577865572045157 -11.53325424032666 31.42866956088208
3735 -7.550369197662026 -11.55127373838039 112.5441969776246
3736 -11.55127373838039 -7.550369197662031 112.5441969776246
3737 -7.476126883843953 -11.59946235032752 140.2454614521172
3738 -11.59946235350526 -7.476126878913584 140.2454614521172
3739 -13.5200345235525 -2.76562225944694 83.04666514109118
3740 -2.765622259446941 -13.5200345235525 83.04666514109118
3741 -13.54998939880585 -2.614916306930089 67.2418286130586
3742 -2.61491630693009 -13.54998939880586 67.2418286130586
3743 -2.618659745588497 -13.5492664427575 26.63462112042209
3744 -13.54923249181965 -2.618835405789913 26.63473375434366
3745 -13.44153340911901 -3.124928737033447 112.8027661268226
3746 -3.124928737033446 -13.44153340911901 112.8027661268226
3747 -3.116441466139413 -13.44350373184486 140.3950850444932
3748 -13.44350418352486 -3.116439517710822 140.3950896502623
3749 -2.589680938719482 -13.55483502797555 79.65541183418608
3750 -13.55483502797555 -2.589680938719481 79.65541183418608
3751 -2.309595022815702 -13.6053581662 153.8385198635568
3752 -13.55532089328729 -2.587136540658258 152.9583049212976
3753 -13.4994636505714 -2.864346547975897 31.44719319122178
3754 -2.864331034359624 -13.49946694227607 31.44718320890369
3755 -13.49948012376792 -2.864268909860767 131.975886117335
3756 -2.864268909860765 -13.49948012376792 131.975886117335
3757 -13.50147452044674 -2.854853021387891 24.53981877596922
3758 -2.917403234006239 -13.4880969143245 24.45115337659817
3759 -13.49284473797674 -2.895365413355173 123.1082530615774
3760 -2.895365413355174 -13.49284473797674 123.1082530615775
3761 -2.82245006689178 -13.50828544338261 111.5668598819853
3762 -13.50828544338261 -2.822450066891783 111.5668598819854
3763 -2.593925866316724 -13.55402333626636 139.09607036691
3764 -13.55402352136991 -2.593924899096179 139.0960723935259
3765 -8.442951621190796 -10.91588603468503 121.7969055219915
3766 -10.91588603468503 -8.442951621190796 121.7969055219915
3767 -2.408364039767761 -13.58822220350968 35.1551979019079
3768 -13.58822210731909 -2.408364582484298 35.15519824889544
3769 -13.54601464401113 -2.635429237190029 20.38194163811245
3770 -2.644871240681545 -13.54417425021606 147.3026732756816
3771 -13.55080515989648 -2.610685641459534 147.3789675937278
3772 -1.722932793495372 -13.692023319769 74.2140428544806
3773 -13.692023319769 -1.722932793495373 74.2140428544806
3774 -13.55172302864922 -2.605916912485572 121.2527811910279
3775 -2.605916912485572 -13.55172302864922 121.2527811910279
3776 -2.788940323990658 -13.51524368515858 75.98945504689493
3777 -13.51524368515858 -2.788940323990656 75.98945504689493
3778 -13.48841270586598 -2.915942845158869 61.97178716520354
3779 -2.927454425067958 -13.4859189745879 61.81742250546234
3780 -2.562516211158608 -13.55999670603018 33.350562312286
3781 -13.55999567358681 -2.562521674504842 33.35056581219372
3782 -13.56351588102322 -2.543823292846964 22.35940246889703
3783 -2.657041591598361 -13.54179197818799 22.74408562926267
3784 -2.596027917201325 -13.55362088348023 77.95638025649437
3785 -13.55362088348023 -2.596027917201321 77.95638025649438
3786 -2.698009722775806 -13.53368920641402 125.0313355384348
3787 -13.53368920641402 -2.69800972277579 125.0313355384348
3788 -2.722263669043059 -13.52883145420211 150.6686214628427
3789 -13.51856120792177 -2.772814971770132 150.6797346533427
3790 -13.51922794200293 -2.769562393622351 130.6188484297748
3791 -2.769562393622348 -13.51922794200293 130.6188484297748
3792 -3.060378226531196 -13.45637711683846 148.9311720825373
3793 -13.46471350042947 -3.02348976372544 149.0384422612747
3794 -7.542476051665272 -11.55642916345944 123.2539402345276
3795 -11.55642916345944 -7.542476051665274 123.2539402345276
3796 -2.726069218456161 -13.52806514680447 128.633168558188
3797 -13.5280651468045 -2.726069218456022 128.633168558188
3798 -13.54562871485443 -2.637412125419742 126.9109377535024
3799 -2.637412125419796 -13.54562871485442 126.9109377535024
3800 -2.960060158756472 -13.47879979288003 145.4735718675691
3801 -13.47880928383762 -2.960016940818539 145.4733685976013
3802 -13.47726349924626 -2.967047113189213 18.12690498293723
3803 -2.486788656450439 -13.57408863158589 36.91303961818852
3804 -13.57408862506114 -2.486788692065657 36.91303964095479
3805 -2.648568351308072 -13.54345176417184 108.4583154499418
3806 -13.54345176417184 -2.648568351308075 108.4583154499418
3807 -13.57076759067446 -2.504848698005465 118.0246942054927
3808 -2.504848698005465 -13.57076759067446 118.0246942054927
3809 -2.602855806767589 -13.55231130284337 50.96642839982459
3810 -13.55229811616941 -2.60292446499532 50.96661612704209
3811 -13.54029818550539 -2.664643512291932 65.21636398975092
3812 -2.664643512291933 -13.54029818550539 65.21636398975093
3813 -2.351176461680963 -13.59823404880345 84.47848086280595
3814 -13.59823404880345 -2.351176461680962 84.47848086280599
3815 -7.666823448184972 -11.47431123049924 19.47406608916177
3816 -11.38874558901452 -7.79336088659459 18.9000727314795
3817 -13.56089055779387 -2.557781710689377 90.02172164654817
3818 -2.557781710689375 -13.56089055779387 90.02172164654817
3819 -11.3608361197794 -7.833990213136323 137.2385417519549
3820 -7.833990213502378 -11.36083611952699 137.2385417519549
3821 -2.662624161263182 -13.54069542438118 91.97965735515557
3822 -13.54069542438118 -2.662624161263181 91.97965735515557
3823 -11.69543826630426 -7.325075000234874 118.0605116041753
3824 -7.325075000234872 -11.69543826630427 118.0605116041753
3825 -7.266895259091326 -11.73167649116681 91.93444288056671
3826 -11.73167649116681 -7.266895259091324 91.93444288056671
3827 -11.52587003055201 -7.589092174879886 100.8041298729874
3828 -7.589092174879884 -11.52587003055201 100.8041298729874
3829 -7.250815108865329 -11.74162170473271 84.83895650367042
3830 -11.74162170473271 -7.250815108865329 84.83895650367037
3831 -7.631712280426487 -11.49769401527052 52.99808811123616
3832 -11.27964957939516 -7.950440576851747 106.0529832860446
3833 -7.812794004292385 -11.37542306230819 105.9055094463967
3834 -7.41104569022553 -11.64115122216826 75.19326681680074
3835 -11.64115122216826 -7.411045690225528 75.19326681680076
3836 -2.738053296237854 -13.52564468507735 142.1316991775043
3837 -13.52564543995703 -2.738049567222896 142.1316823509541
3838 -8.061752614462588 -11.20036360049109 69.60434414094061
3839 -11.20036360049109 -8.06175261446259 69.60434414094063
3840 -7.647420821854839 -11.48725183729603 29.71031447931623
3841 -11.48724260555167 -7.647434688913572 29.71032463856839
3842 -7.462913849661919 -11.60796781837908 104.506831035914
3843 -11.60796781837908 -7.462913849661916 104.506831035914
3844 -11.34475114285315 -7.85726552349684 99.40574767960621
3845 -7.85726552349684 -11.34475114285316 99.40574767960621
3846 -13.58861043646191 -2.406172563653405 133.6132957199368
3847 -2.406172563679235 -13.58861043645734 133.6132957199368
3848 -13.53522592497459 -2.690289791062585 114.4237002031981
3849 -2.690289791062584 -13.53522592497459 114.4237002031981
3850 -11.65540089030617 -7.388614896328685 141.6226854251321
3851 -7.388615215169642 -11.65540068818587 141.6226880319161
3852 -7.812381988071683 -11.37570602962529 40.42329530133967
3853 -11.37570602962529 -7.812381988071682 40.42329530133966
3854 -2.511300766911881 -13.5695751023423 69.09718034688021
3855 -13.56957510234229 -2.511300766911879 69.09718034688021
3856 -13.65760520704334 -1.977326480008447 39.99834524675266
3857 -1.977326476952073 -13.65760520748584 39.99834524482324
3858 -13.57018069292007 -2.508026307975953 29.71629134502319
3859 -2.508011667938677 -13.57018339866796 29.71628197226147
3860 -1.847076039068391 -13.67582941199177 52.89978595949275
3861 -13.6757472511422 -1.847684259519599 52.90077249615653
3862 -2.807233304505576 -13.51145592355149 106.6262328744008
3863 -13.51145592355149 -2.80723330450558 106.6262328744008
3864 -13.54955631856792 -2.617159446796503 95.87303981392986
3865 -2.617159446796505 -13.54955631856792 95.87303981392986
3866 -7.536640473713081 -11.56023574024292 133.0658181681761
3867 -11.56023574025469 -7.536640473695035 133.065818168176
3868 -7.490004323991341 -11.59050625411121 114.4126480800272
3869 -11.59050625411121 -7.490004323991341 114.4126480800272
3870 -2.974463762218406 -13.47562856891097 101.3721027619446
3871 -13.47562856891097 -2.974463762218403 101.3721027619446
3872 -13.41973767131112 -3.217241183559813 103.0626979701979
3873 -3.217241183559816 -13.41973767131111 103.0626979701979
3874 -2.622004206366181 -13.54861963233887 98.12773669122485
3875 -13.54861963233887 -2.622004206366179 98.12773669122484
3876 -7.695358297702581 -11.45519361119575 95.97436099713948
3877 -11.45519361119575 -7.695358297702587 95.97436099713948
3878 -7.411713742616106 -11.640725896503 90.3821582893558
3879 -11.640725896503 -7.411713742616108 90.3821582893558
3880 -2.698542312594467 -13.53358302103096 81.33794754577133
3881 -13.53358302103096 -2.698542312594466 81.33794754577133
3882 -8.310807993236796 -11.01682669826259 81.21930597224849
3883 -11.01682669826259 -8.310807993236793 81.21930597224846
3884 -11.62853685456191 -7.430823011086678 62.87819629267405
3885 -7.430823011086679 -11.62853685456191 62.87819629267406
3886 -13.30339322510298 -3.668750291077885 160.8296793888398
3887 -13.67070487563545 -1.884629460471516 12.42122658396569
3888 -7.678186744973762 -11.46671043976036 17.91800465091039
3889 -11.85487812066955 -7.064125193119848 17.32427438518574
3890 -11.63550938722488 -7.419900356460431 55.21201488797926
3891 -11.4253773609569 -7.739557620415638 153.9305533239954
3892 -13.7127623294974 -1.549241522396322 10.83929662940017
3893 -11.20334145877609 -8.057613800503777 15.83105711384745
3894 -2.540759734106158 -13.56409009014408 158.5639349202721
3895 -11.02241148215687 -8.303399612087595 157.765463437453
3896 -12.14913596172231 -6.545112327805064 9.147848904147075
3897 -6.98602235598956 -11.90107102918112 12.62054180010782
3898 -11.55744002417184 -7.540927004531397 161.4189820529871
3899 -2.141990409944876 -13.63275016582143 43.27251016255768
3900 -13.63275016581913 -2.141990409959536 43.27251016256704
3901 -3.590015007809146 -13.32485618097641 161.3984691442705
3902 -10.4503583333324 -9.012769313865192 14.38256796841443
3903 -8.17951272633821 -11.11465571035249 8.398655558951388
3904 -12.16897494072284 -6.508152494530192 11.12116870849557
3905 -7.741522913080281 -11.42404582388626 14.23133698840824
3906 -8.326110602298192 -11.00526611392463 161.5078717892045
3907 -3.967648156883006 -13.21732832697981 8.880128708715743
3908 -10.75007678557895 -8.653083213754304 155.7945594230523
3909 -8.626434360644575 -10.77147298290678 56.93521964054573
3910 -7.961880470350093 -11.27157750165689 156.8124021752801
3911 -1.390494253248769 -13.72976786882001 12.83627724264794
3912 -11.71799776798527 -7.288931904572325 165.9104898648013
3913 -5.09736140264967 -12.82407527780375 162.2094209132781
3914 -11.73606712762263 -7.259802227053808 162.8671580152404
3915 -11.90287110074869 -6.982954930325827 7.231340929924633
3916 -4.449722826317028 -13.06292336228584 164.0151885994787
3917 -13.4171809001099 -3.22788734216765 162.065220958016
3918 -13.28026026905421 -3.751624606244641 7.697813669446472
3919 -9.758073580374358 -9.758073580374358 42.64757099621919
3920 -10.05351035434112 -9.453408356521777 168.1559482951714
3921 -9.758073580374358 -9.758073580374358 46.43469997220578
3922 -9.866275532183021 -9.648658306886331 1.650712648005707
3923 -5.004502120787118 -12.86059712933413 7.662649591241532
3924 -7.066424660200616 -11.85350760415282 164.6536003561928
3925 -1.507095703387406 -13.71745831197716 45.25198982426556
3926 -13.71745831197688 -1.507095703389963 45.25198982426719
3927 -4.350123363304817 -13.0964280139292 5.799724923919519
3928 -9.491003047531134 -10.01802680929507 165.3544016062538
3929 -8.951101457720453 -10.50322725135445 167.1274407979914
3930 -9.213534136918987 -10.27379135021869 3.035618144340551
3931 -11.5519998456224 -7.54925821301273 4.422045073210646
3932 -6.015211297966692 -12.42003353621937 160.8801815281123
3933 -7.13118929566923 -11.81465781262126 5.264598435237643
3934 -9.107475481420888 -10.36792603924803 162.6036637945208
3935 -9.501433411209202 -10.00813484783041 4.692034466312262
3936 -10.36291491448014 -9.113176969380392 164.2158866693782
3937 -13.11098207283384 -4.306059577598736 4.873646913519302
3938 -10.45300738690874 -9.00969680784161 5.522841756535525
3939 -7.708807157915272 -11.4461474829776 163.1217273989719
3940 -8.045559260442531 -11.2120014353686 165.7265265412727
3941 -12.3823458214854 -6.092414296249313 160.0546451262175
3942 -8.040841103451086 -11.2153856085759 4.187342704224829
3943 -7.716373927061234 -11.44104774125909 6.738085737272784
3944 -12.12708290090535 -6.58588341185669 2.777124113524721
3945 -12.20052839194573 -6.44880663048025 167.3076336023642
3946 -5.697037392141199 -12.56915927787317 46.67567768402473
3947 -12.56915927787317 -5.697037392141199 46.67567768402472
3948 -6.650305200297183 -12.09187498872281 8.317839309198135
3949 -11.29500783439216 -7.928606310129152 167.8794448166865
3950 -11.13355596757364 -8.153767933716619 1.762127013305035
3951 -9.619886109495351 -9.894331267970486 163.6881755779191
3952 -5.26127611105152 -12.75770252370224 12.59719933612031
3953 -1.308113943937702 -13.73786147512326 6.551444147497238
3954 -9.176349945806432 -10.30701710836352 6.773448254366405
3955 -6.305553161824197 -12.2751781788864 3.725988294442588
3956 -6.379193157688325 -12.23707050959921 166.5630027524794
3957 -5.578115950310543 -12.62238576675943 158.1262616936403
3958 -6.122598150990593 -12.36744888331812 163.5228093360391
3959 -8.253817327264851 -11.05958857861098 168.5305167023819
3960 -12.43460520703652 -5.985030772280156 163.4499248421264
3961 -10.47134033471411 -8.988383146850683 9.29375742286577
3962 -3.042009352982815 -13.46054156029263 164.4385948234141
3963 -11.18626630230952 -8.081302259773143 164.3086907344279
3964 -11.21658810128546 -8.039163598665068 6.390389715774437
3965 -1.397320640250327 -13.72907480598494 162.0494041087839
3966 -13.02230145234723 -4.567238211895155 2.938416029992925
3967 -12.97588429199997 -4.697491547691008 167.105867629697
3968 -10.04547030161089 -9.461951512212144 12.5287571750193
3969 -12.48199348354353 -5.885561882843212 6.529966876998142
3970 -2.715140511036599 -13.53026282099974 6.064945367161855
3971 -6.156655851911262 -12.35052989636991 6.459282137506919
3972 -12.87173996185042 -4.975772337487215 9.210391481513525
3973 -9.758073580374356 -9.758073580374356 85.70153173995016
3974 -12.49895455169182 -5.849455967416326 16.24717812156326
3975 -10.04045263029862 -9.467275795007218 159.1752225512162
3976 -12.92038789279579 -4.848048751786235 164.6345496710346
3977 -12.69252576234578 -5.416621619809579 5.437732776077346
3978 -9.75807354882515 -9.758073611923566 37.16193630166009
3979 -9.758073580898682 -9.758073579850029 136.4461537072176
3980 -9.758073580374356 -9.758073580374356 117.1361187188816
3981 -9.758074061750968 -9.758073098997723 145.2783734828769
3982 -2.977626704738322 -13.47493002606059 4.277409961307631
3983 -9.743893983821902 -9.772232602227568 107.5017383737366
3984 -13.45725258884514 -3.056526257047503 163.8813419671567
3985 -1.399367003042758 -13.72886637675504 166.0082389430358
3986 -12.98277235032211 -4.678420898092821 162.9181707271242
3987 -5.422655305972324 -12.68994915011917 15.82081835390828
3988 -9.758069974630672 -9.758077186116704 147.3653975342156
3989 -5.322191478262887 -12.73241052859614 48.65613334709428
3990 -12.73241052859614 -5.322191478262887 48.65613334709428
3991 -4.990791393696257 -12.8659240346198 2.423082788211079
3992 -9.758073580374356 -9.758073580374356 64.90963356830784
3993 -9.758145144938762 -9.758002015285101 20.74659012819172
3994 -3.987029170735408 -13.21149493402261 1.238455645652699
3995 -13.49035182870812 -2.906958468515046 6.072360734267772
3996 -9.758073524778091 -9.758073635970621 35.16444397563505
3997 -9.758073580374356 -9.758073580374356 76.36956259124959
3998 -3.724345065985479 -13.28793640222099 168.4306773947062
3999 -1.392578585793493 -13.72955661638021 4.634642798708166
4000 -10.52728858194061 -8.922790769290906 162.669836327291
4001 -5.160781205893922 -12.79868498498545 14.41564574560539
4002 -5.522460470426443 -12.64683479581264 168.3679785815455
4003 -9.75807358088182 -9.758073579866892 138.534762807264
4004 -1.9326758646671 -13.66399516986644 160.4696413665813
4005 -13.70047812660381 -1.65435761020726 15.23281753811124
4006 -10.65663707454218 -8.767900903950334 100.4458468937843
4007 -8.767900903950331 -10.65663707454218 100.4458468937843
4008 -2.767690795864882 -13.51961122438381 15.73508125198363
4009 -8.379145089855507 -10.96494083719334 45.41567209668371
4010 -10.96494083719335 -8.379145089855509 45.41567209668371
4011 -6.417237461140839 -12.21716265617065 86.95454134385871
4012 -12.21716265617065 -6.417237461140832 86.95454134385869
4013 -12.99805382196773 -4.6357951681702 56.96990341058061
4014 -4.378040777311854 -13.08712187427758 56.21351021529038
4015 -8.551543444778641 -10.83102509977996 47.78619401816778
4016 -10.83102509977996 -8.551543444778645 47.78619401816778
4017 -8.664599296403871 -10.74079694588617 72.60366390241505
4018 -10.74079694588617 -8.664599296403869 72.60366390241504
4019 -6.485173341567324 -12.18123666668637 20.1651004468795
4020 -13.26976282611149 -3.788587406771767 158.1172631500124
4021 -12.19473954756987 -6.459746695260989 88.31248551675148
4022 -6.459746695260989 -12.19473954756988 88.31248551675148
4023 -10.8586453073768 -8.516444216255028 60.28846005179867
4024 -8.545861063036401 -10.83550915699297 60.28304497271985
4025 -8.75918358207832 -10.66380340101268 41.53434557024759
4026 -10.66380340101268 -8.759183582078322 41.53434557024759
4027 -6.684656223808568 -12.07291891671179 28.15742457328861
4028 -12.07287213939904 -6.684740705945321 28.15748492991531
4029 -8.562239910112414 -10.82257121582844 84.78876346723598
4030 -10.82257121582844 -8.562239910112414 84.788763467236
4031 -10.63058060604191 -8.799474755827513 71.00518668925099
4032 -8.799474755827509 -10.63058060604191 71.00518668925099
4033 -4.014881040459761 -13.20305760916602 16.32565797826187
4034 -6.886395433288889 -11.95899485476844 134.8135324986508
4035 -11.95899485488984 -6.886395433078064 134.8135324986508
4036 -7.402638751043808 -11.64649902423662 143.4701162349368
4037 -11.64650597490449 -7.402627815614809 143.4705245602085
4038 -5.395649112800085 -12.70145545406272 79.50422380224148
4039 -12.70145545406272 -5.395649112800085 79.50422380224144
4040 -10.75424174248648 -8.647906367680065 123.9682941101406
4041 -8.647906367680061 -10.75424174248648 123.9682941101406
4042 -12.0834784956329 -6.665549298113196 26.51614598205484
4043 -6.664992985350741 -12.08378535497985 26.51574652729133
4044 -10.81103705060568 -8.576798813685169 62.10505859836553
4045 -8.576798813685171 -10.81103705060567 62.10505859836553
4046 -6.403402480331986 -12.22441968663045 153.9414782754066
4047 -7.780695349190487 -11.39740233049117 11.32412342840196
4048 -13.72839511041321 -1.403982796327182 58.68626956249442
4049 -1.403982796327182 -13.72839511041321 58.68626956249441
4050 -8.888728222122054 -10.55606510936963 158.2112062321546
4051 -10.73462077847978 -8.672249808569289 118.4480883930646
4052 -8.672249808569289 -10.73462077847979 118.4480883930647
4053 -12.17512107184182 -6.496647357367734 154.1695327633062
4054 -8.47900525639152 -10.88790475078126 66.24395329285139
4055 -10.88790475078125 -8.479005256391522 66.24395329285139
4056 -13.15898250174652 -4.157063809797595 95.12464773552466
4057 -4.157063809797595 -13.15898250174652 95.12464773552466
4058 -6.518478730056829 -12.16344667624259 53.79051281076561
4059 -12.16326112529624 -6.518824955301173 53.97384715939769
4060 -2.891699557242021 -13.49363085572769 11.70365000302278
4061 -6.521750382843082 -12.16169280749543 89.66546445045756
4062 -12.16169280749543 -6.521750382843082 89.66546445045756
4063 -6.191475989055903 -12.33311092453742 152.2798380703189
4064 -12.32434430709886 -6.208907907199134 152.4311954883654
4065 -6.206141903311028 -12.32573740901399 119.0605988504586
4066 -12.32573740901399 -6.206141903311024 119.0605988504586
4067 -6.332844071743101 -12.26112090972878 72.59565731791866
4068 -12.26112090972877 -6.332844071743101 72.59565731791866
4069 -10.7691031985449 -8.629392579961237 92.78070320530034
4070 -8.629392579961241 -10.7691031985449 92.78070320530031
4071 -12.37265038424099 -6.112080044415431 67.52509926001551
4072 -6.112080044415431 -12.37265038424099 67.52509926001549
4073 -13.34338732505266 -3.520513413356617 68.08432191272036
4074 -3.520513413356618 -13.34338732505266 68.08432191272036
4075 -3.838225483282316 -13.25549037717889 82.04898713255641
4076 -13.25549037717889 -3.838225483282318 82.04898713255639
4077 -12.47221572412093 -5.906253883045554 83.95118908898556
4078 -5.906253883045553 -12.47221572412093 83.95118908898556
4079 -6.738711169153427 -12.04283072116879 139.1434187275134
4080 -12.04283072252575 -6.738711166728391 139.1434187275134
4081 -6.234571422472711 -12.31138169248629 60.3183945148422
4082 -12.31445105306056 -6.2285066638622 60.32011849920198
4083 -13.43968262336593 -3.132879024666606 156.8506584048076
4084 -6.060596744763576 -12.39795011674758 74.83077822125986
4085 -12.39795011674758 -6.060596744763573 74.83077822125986
4086 -12.04283072184727 -6.738711167940906 111.3696020753248
4087 -6.738711167940906 -12.04283072184727 111.3696020753248
4088 -11.95992817452708 -6.884774365231834 130.3855645257342
4089 -6.884774365231838 -11.95992817452708 130.3855645257342
4090 -3.20438062813879 -13.42281433940025 119.8386646724142
4091 -13.42281433940025 -3.20438062813879 119.8386646724142
4092 -11.62921162590021 -7.429766951932438 14.2067501058363
4093 -2.857551927738489 -13.50090356162424 157.2770862626157
4094 -3.937561615337889 -13.22632256242897 154.4882329228121
4095 -13.17979799811494 -4.090589777634213 154.2892690234729
4096 -13.74207796254522 -1.263049195925908 9.434689000412215
4097 -12.00332121472891 -6.808838360251984 158.2570312284213
4098 -13.33724257129409 -3.543721291871107 34.29821774835784
4099 -3.543721196290455 -13.33724259668998 34.298217686097
4100 -13.7233890689684 -1.452099329150255 16.9384924879571
4101 -13.10824696445173 -4.314378462645806 139.5608398480099
4102 -4.31437985021897 -13.10824650775322 139.5608324561184
4103 -13.25458890436651 -3.841337394221487 110.801950801705
4104 -3.841337394221482 -13.25458890436651 110.8019508017051
4105 -7.550604634595143 -11.55111984406838 73.5571464356201
4106 -11.55111984406838 -7.550604634595143 73.55714643562011
4107 -12.16153234601664 -6.522049600914647 85.65204339438772
4108 -6.522049600914647 -12.16153234601664 85.65204339438772
4109 -13.19671810398474 -4.035669868059262 21.72814145075623
4110 -3.708642849049818 -13.29232741916147 159.8577402420956
4111 -5.507475403259173 -12.65336772098619 91.91247474886555
4112 -12.65336772098619 -5.507475403259169 91.91247474886555
4113 -12.34514025189623 -6.167455890479593 123.6492426026513
4114 -6.167455890479598 -12.34514025189623 123.6492426026513
4115 -13.46703695664635 -3.013123895282324 159.4586115370909
4116 -6.617854692148834 -12.10966553103775 24.43630498034434
4117 -12.12434799030558 -6.590916917240968 24.51603436202214
4118 -3.102729331419901 -13.44667507958554 21.29298128761248
4119 -1.269380199785731 -13.74149460242197 41.60532747952735
4120 -13.74149460240853 -1.269380199931121 41.60532747961929
4121 -13.20671011652507 -4.002849971966778 26.05752316328627
4122 -3.999723310978446 -13.20765737879416 26.06399373628035
4123 -6.950396867289651 -11.9219119015018 116.2852190537959
4124 -11.9219119015018 -6.950396867289653 116.2852190537959
4125 -13.07479538162448 -4.414716947738698 159.6562487987089
4126 -6.123823253551912 -12.36684231157076 112.7710795765231
4127 -12.36684231157076 -6.123823253551916 112.7710795765231
4128 -12.39438713226143 -6.067879993509447 140.3827506250104
4129 -6.067881029683585 -12.39438662498496 140.3827442095185
4130 -6.50752835165704 -12.16930872122077 64.12607009765225
4131 -12.16930872122077 -6.507528351657038 64.12607009765225
4132 -13.22255887364747 -3.950181873398566 106.0759261287311
4133 -3.950181873398565 -13.22255887364747 106.0759261287311
4134 -13.21381069346102 -3.979347554232374 100.3661182231942
4135 -3.979347554232376 -13.21381069346102 100.3661182231943
4136 -8.708183408072458 -10.70549119524049 74.89411218365879
4137 -10.70549119524049 -8.708183408072458 74.89411218365876
4138 -8.79155540380153 -10.63713089051217 21.98917327206011
4139 -1.533833157818441 -13.71449437070054 164.5815910710563
4140 -11.1131880889005 -8.181506615576382 57.03790202861584
4141 -6.314810166271373 -12.27041859774783 30.99080827623271
4142 -12.27040990471215 -6.314827057833183 30.99082011851107
4143 -13.27020818051462 -3.787027177853763 124.7083860647069
4144 -3.787027177853763 -13.27020818051461 124.7083860647069
4145 -4.09610794216813 -13.17808406886628 129.3733631366663
4146 -13.17808406886649 -4.096107942167455 129.3733631366663
4147 -13.23698368674532 -3.901571846940441 77.11617309833385
4148 -3.901571846940442 -13.23698368674532 77.11617309833382
4149 -12.36415537992644 -6.129246425217051 132.0267865004982
4150 -6.129246425226261 -12.36415537992188 132.0267865004982
4151 -10.60854180987718 -8.826031988843443 21.14140215063691
4152 -10.33999361539913 -9.139175675820292 34.03686324670615
4153 -9.111840736837085 -10.36408984843899 34.046573570617
4154 -13.63970751442904 -2.097231251156643 156.3435992925566
4155 -13.26701669522969 -3.798192729245958 88.66470379038707
4156 -3.798192729245955 -13.26701669522968 88.66470379038704
4157 -3.309984607750545 -13.39716394974901 72.55172022584951
4158 -13.39716394974901 -3.309984607750543 72.55172022584951
4159 -13.41774095642225 -3.225558498360997 13.26593169118052
4160 -1.539445564214189 -13.71386551468335 16.84540557670543
4161 -13.75421112912463 -1.123243613587036 156.9690554209045
4162 -12.83095051611457 -5.080030398828279 44.80585738693192
4163 -5.080030398823982 -12.83095051611626 44.80585738692902
4164 -13.25126998911673 -3.852770908779062 86.9160222492842
4165 -3.852770908779058 -13.25126998911674 86.9160222492842
4166 -13.14444201921184 -4.202813819761491 16.73051453288911
4167 -3.833225511669804 -13.25693713406998 84.84331840446332
4168 -13.25693713406999 -3.833225511669804 84.84331840446332
4169 -6.77410631270385 -12.02295652758446 80.27714815254396
4170 -12.02295652758446 -6.77410631270385 80.27714815254394
4171 -6.393058878419939 -12.22983230371766 148.6228228430055
4172 -12.23010639835448 -6.392534511829303 148.6350631843111
4173 -10.64003566695438 -8.78803965659797 77.17619800268412
4174 -8.78803965659797 -10.64003566695438 77.17619800268412
4175 -8.572737566095542 -10.81425774719903 50.07060903822513
4176 -10.81363142473201 -8.573527594289793 50.09907055417645
4177 -8.732518065409684 -10.68565057623042 94.88666106040674
4178 -10.68565057623042 -8.732518065409687 94.88666106040677
4179 -12.09048330791278 -6.65283498826497 126.8225074976899
4180 -6.65283498826502 -12.09048330791275 126.8225074976899
4181 -10.6764639175459 -8.74374737840364 86.72319920041141
4182 -8.743747378403642 -10.6764639175459 86.72319920041141
4183 -9.435077945136795 -10.07071517664924 129.1316280680057
4184 -10.21757040984277 -9.275842545014735 129.7249311810127
4185 -3.990178443010556 -13.21054412175872 17.84995095980552
4186 -8.721501326720665 -10.6946442020298 102.0742890449359
4187 -10.6946442020298 -8.721501326720665 102.0742890449359
4188 -8.779020043533935 -10.64747890701031 88.4317042689585
4189 -10.64747890701031 -8.779020043533933 88.4317042689585
4190 -10.7513530417097 -8.65149742949275 140.1703019751215
4191 -8.651497543375164 -10.75135295006975 140.1703027584744
4192 -10.75688536621307 -8.644617817934535 112.1470278664817
4193 -8.644617817934535 -10.75688536621307 112.1470278664817
4194 -8.778635761094264 -10.64779574250168 104.2149764989982
4195 -10.93712799090329 -8.415416288609848 103.9783436054251
4196 -10.64303593827615 -8.784405843115533 98.66627912472646
4197 -8.784405843115534 -10.64303593827615 98.66627912472647
4198 -7.530859958178927 -11.56400226090852 9.759336354472564
4199 -10.68366282099524 -8.734949841142992 19.53441941702536
4200 -3.813627844579085 -13.26258808314015 35.95861573803673
4201 -13.26258807858512 -3.813627860420029 35.95861574841354
4202 -13.21734225628095 -3.967601754250285 146.6280162843152
4203 -3.967713134060078 -13.21730882160991 146.6286309845807
4204 -3.909834520785908 -13.2345454784088 118.4128826167856
4205 -13.2345454784088 -3.909834520785909 118.4128826167856
4206 -6.280286626987058 -12.28812434356389 93.77111841969003
4207 -12.28812434356389 -6.280286626987061 93.77111841968998
4208 -13.26668368098589 -3.799355749158376 66.37884498052897
4209 -3.799355749158378 -13.26668368098588 66.37884498052892
4210 -6.67916288662571 -12.0759588908675 137.0718718670478
4211 -12.07595889123446 -6.679162885962241 137.0718718670478
4212 -12.01225336630602 -6.793067721116119 109.7089302762744
4213 -6.793067721116119 -12.01225336630602 109.7089302762744
4214 -8.524425915880185 -10.85238051326391 132.1377269424208
4215 -10.62544799308553 -8.805671748721657 131.4123912925616
4216 -3.996025726391483 -13.20877656688981 158.276603836842
4217 -7.632797188105684 -11.49697382293471 89.13725295861556
4218 -11.49697382293471 -7.63279718810568 89.13725295861559
4219 -8.774713224766343 -10.65102848663502 53.75141379545005
4220 -10.65562247508335 -8.769133917810734 54.28772233925308
4221 -6.44616685153227 -12.201923328812 52.07819824533553
4222 -12.19232998160891 -6.464293435446785 52.29172670717595
4223 -1.402573261440607 -13.72853918835838 100.9869903479793
4224 -13.72853918835839 -1.402573261440607 100.9869903479793
4225 -11.67857097489524 -7.351937158622506 61.11244382553011
4226 -7.362964821726063 -11.67162152547899 61.10981732799051
4227 -12.11493070333812 -6.608211108410152 12.88449633527355
4228 -12.08710038087218 -6.658979229785871 128.6190531643465
4229 -6.658979229785933 -12.08710038087215 128.6190531643465
4230 -13.10365660092065 -4.328300322892191 19.67976083607333
4231 -13.75498713840367 -1.11370050837268 60.2427761684138
4232 -1.113700508372679 -13.75498713840368 60.2427761684138
4233 -9.946322372685032 -9.566121014216014 103.1579873637234
4234 -10.73717990684641 -8.66908113054745 90.57556353131565
4235 -8.669081130547449 -10.73717990684641 90.57556353131567
4236 -13.21769428924278 -3.966428831596351 109.4345974665161
4237 -3.96642883159635 -13.21769428924278 109.4345974665161
4238 -13.29663462927232 -3.693170390820888 137.4856897852449
4239 -3.693170769760976 -13.29663452402085 137.4856882876809
4240 -6.189695687196294 -12.33400451191354 36.08872161223367
4241 -12.33388411268249 -6.189935596992793 36.08865053551427
4242 -8.544682179694668 -10.83643882684752 18.69669757735707
4243 -8.786946021964164 -10.64093884988952 152.5483999268478
4244 -8.728682708396581 -10.68878375570104 52.15006535280781
4245 -10.68403028443656 -8.734500379600568 52.40809581765489
4246 -10.63687983407328 -8.791859154666053 152.6482648378633
4247 -8.686479701769027 -10.72310917554953 31.18973511692117
4248 -10.72246651305843 -8.687272982722515 31.18946936998205
4249 -11.43259331742238 -7.728894490056719 138.5243057562623
4250 -7.728894493672046 -11.43259331497828 138.5243057562623
4251 -5.631952105597763 -12.59845686900793 155.0787052935306
4252 -8.889833897756748 -10.55513397689935 119.9917670399634
4253 -10.55513397689935 -8.889833897756748 119.9917670399634
4254 -1.51437506337694 -13.71665659581161 152.0966073977723
4255 -6.67455203507537 -12.07850798447686 40.04655717157763
4256 -12.07850797690642 -6.674552048775097 40.04655718111245
4257 -8.785519845328503 -10.64211638008808 23.95062576152276
4258 -10.63670776828918 -8.792067325266375 148.272329865323
4259 -8.792059490314813 -10.63671424448195 148.272374380388
4260 -13.737680304292 -1.310015212532883 127.7135734713529
4261 -1.310015212532911 -13.73768030429201 127.7135734713529
4262 -13.73489921380581 -1.338859061513401 25.31579530121381
4263 -1.337918047878355 -13.73499090997738 25.32010697455001
4264 -13.23020243112121 -3.924505527012875 99.03249078751166
4265 -3.924505527012877 -13.2302024311212 99.03249078751165
4266 -13.39359094618508 -3.324412965663146 104.8220232727892
4267 -3.324412965663145 -13.39359094618508 104.8220232727892
4268 -13.73445881513704 -1.343369292229187 151.5529887581938
4269 -8.783834876577899 -10.64350716920949 96.90397076686409
4270 -10.64350716920949 -8.783834876577899 96.90397076686411
4271 -13.73535381782147 -1.334187205476488 64.55998930971691
4272 -1.334187205476489 -13.73535381782147 64.55998930971691
4273 -13.29559357506214 -3.69691648360718 28.06430136925535
4274 -3.696646282794636 -13.29566870299876 28.06412481070249
4275 -13.74119536312172 -1.272615414224613 27.26983491988275
4276 -1.272467275037817 -13.74120908195337 27.2697412594213
4277 -10.74459574465553 -8.659888121906096 24.1026170584104
4278 -13.21956845374632 -3.960178013260902 69.75342315399291
4279 -3.960178013260903 -13.21956845374633 69.75342315399291
4280 -13.23495669117808 -3.908442321774837 64.52998454853638
4281 -3.908442321774833 -13.23495669117808 64.5299845485364
4282 -4.230055499663337 -13.13570060825718 143.6607597810159
4283 -13.13570808859982 -4.230032270691704 143.660909021316
4284 -1.946836670903374 -13.66198473783462 143.9943449342877
4285 -13.66198630058831 -1.946825704200948 143.9942966869596
4286 -4.314322819873011 -13.10826527828618 107.6703942115786
4287 -13.10826527828618 -4.314322819873011 107.6703942115786
4288 -1.69926501375792 -13.69498077446691 135.5457011780286
4289 -13.69498078054202 -1.699264964796482 135.5457013691532
4290 -13.25212481337444 -3.849829597624491 135.2731021516444
4291 -3.84982966459326 -13.25212479391957 135.2731018848136
4292 -1.861599168920719 -13.67386004514723 116.2360916216339
4293 -13.67386004514723 -1.861599168920716 116.2360916216339
4294 -13.26774156850429 -3.795659846638433 116.3824322533117
4295 -3.795659846638432 -13.26774156850429 116.3824322533117
4296 -4.129826413489516 -13.16755610561217 38.04693047376034
4297 -13.16755610145898 -4.129826426731555 38.0469304823594
4298 -12.10290668520619 -6.630207369999166 96.94836514501127
4299 -6.630207369999163 -12.10290668520619 96.94836514501129
4300 -4.23527247042588 -13.13401945716743 97.17113258217415
4301 -13.13401945716744 -4.235272470425877 97.17113258217417
4302 -11.29496952621044 -7.928660883275144 111.0666504872738
4303 -7.928660883275144 -11.29496952621044 111.0666504872738
4304 -1.485938555992056 -13.71976627380424 105.3830095587235
4305 -13.71976627380424 -1.485938555992056 105.3830095587235
4306 -1.333780476210617 -13.73539331949688 99.35054833358383
4307 -13.73539331949687 -1.333780476210614 99.35054833358384
4308 -1.53470536326623 -13.71439679489995 102.6111747669863
4309 -13.71439679489995 -1.53470536326623 102.6111747669863
4310 -8.838914667434301 -10.59781050509089 83.03901262642722
4311 -10.59781050509089 -8.838914667434301 83.03901262642722
4312 -9.074574936466627 -10.3967345701644 68.0169299903749
4313 -10.41721620583089 -9.051055547336693 68.01271123618258
4314 -8.758519641340174 -10.66434872330507 39.92580027128157
4315 -10.66434872330506 -8.758519641340179 39.92580027128157
4316 -12.5056702488981 -5.835084543160013 14.39710607780094
4317 -8.894037665854569 -10.55159201250504 25.67386630485633
4318 -10.57148770956467 -8.870380352979412 25.60289555708876
4319 -13.74790480616389 -1.197962203350275 19.15211059057308
4320 -9.128715127243648 -10.34922992911226 168.4575015906604
4321 -10.71942653106524 -8.691023808798057 146.3319824469794
4322 -8.691021960789628 -10.71942802938069 146.3320223110353
4323 -4.00835244706701 -13.20504110785316 30.23937380956976
4324 -13.20502633209408 -4.008401123727777 30.23940583480521
4325 -8.519372342150616 -10.85634813810791 35.89586948299353
4326 -10.85290681785652 -8.523755839002163 35.89438471730003
4327 -10.75402398306453 -8.64817715889729 58.76761780548367
4328 -8.587758959711959 -10.80233289849405 58.54459033329167
4329 -8.850393429325505 -10.58822629840107 29.6550469623764
4330 -10.58808412948149 -8.850563511269895 29.65500052513693
4331 -12.08805333018034 -6.657249183162374 70.62113921699725
4332 -6.657249183162378 -12.08805333018034 70.62113921699728
4333 -8.626353070678968 -10.77153808422862 159.829218155715
4334 -8.686481062803415 -10.72310807301492 125.9084606610418
4335 -10.72310807301496 -8.686481062803363 125.9084606610417
4336 -11.49484441530933 -7.636003658186128 147.4608839782196
4337 -7.635995916844548 -11.49484955786432 147.4560050273209
4338 -4.53094096924749 -13.03497502618224 151.4800995660252
4339 -1.763677399347074 -13.68683462423041 149.0009255224625
4340 -13.71031594491389 -1.5707439927117 149.4454941210399
4341 -13.12153430021633 -4.273796626916905 62.56632475006803
4342 -4.274192742080875 -13.12140527548567 62.56622811813371
4343 -13.0846822696475 -4.385326658570871 151.9618744027545
4344 -8.742288268009641 -10.67765872459974 79.09610065058553
4345 -10.67765872459974 -8.742288268009643 79.09610065058553
4346 -10.67222289017222 -8.748923281323481 114.6737465548309
4347 -8.748923281323483 -10.67222289017223 114.6737465548309
4348 -4.182528622319881 -13.15091077923788 126.1405827722936
4349 -13.15091077923789 -4.182528622319845 126.1405827722936
4350 -13.73820797049437 -1.304469915116921 62.33529211535415
4351 -1.304469915116921 -13.73820797049437 62.33529211535414
4352 -12.15044014704398 -6.542690901540575 103.8925778737028
4353 -6.542690901540574 -12.15044014704398 103.8925778737028
4354 -10.65489361947948 -8.770019495849223 133.2939493834664
4355 -8.770019495877523 -10.65489361945619 133.2939493834664
4356 -1.305786620892046 -13.73808288301899 90.97515423847531
4357 -13.73808288301899 -1.305786620892048 90.9751542384753
4358 -4.224214273671299 -13.13758020984502 51.34686675905729
4359 -13.13758020984502 -4.224214273671301 51.34686675905729
4360 -8.633855912477591 -10.76552516520099 43.3247689653068
4361 -10.76552516520098 -8.633855912477596 43.3247689653068
4362 -2.57021896116812 -13.55853880370787 162.0813820517987
4363 -13.21353379822959 -3.980266895956134 59.58523787748005
4364 -1.280720149592835 -13.74044234726186 89.19025547898687
4365 -13.74044234726186 -1.280720149592835 89.19025547898687
4366 -13.21278014342058 -3.982767992443318 133.112235262921
4367 -3.982767992479217 -13.21278014340976 133.112235262921
4368 -8.524286278462199 -10.85249019547224 1.514668574281773
4369 -8.357901936248465 -10.98114179965154 109.5886906859823
4370 -10.98234387928951 -8.356322332044897 109.5885116764189
4371 -11.65364458712543 -7.39138470362368 125.1216122128099
4372 -7.391384703623693 -11.65364458712542 125.1216122128099
4373 -10.70385118833591 -8.710199179006176 137.788298403287
4374 -8.710199181952515 -10.70385118593835 137.788298403287
4375 -11.5444540767537 -7.560792291137549 86.09571256080592
4376 -7.560792291137548 -11.5444540767537 86.09571256080591
4377 -1.443341334127558 -13.72431294430431 145.6506350548104
4378 -13.72431964540833 -1.4432776138564 145.6503215233549
4379 -13.73635919780913 -1.323796052556675 66.37256002154679
4380 -1.323796052556675 -13.73635919780913 66.37256002154678
4381 -1.142279378743523 -13.75264330304896 117.6023306471326
4382 -13.75264330304896 -1.14227937874352 117.6023306471326
4383 -13.16773906507618 -4.129243019497237 149.7056680589879
4384 -4.139866400326936 -13.16440299396232 149.7002196510849
4385 -13.45765292367779 -3.054763130887002 11.69512367929133
4386 -6.471377519547993 -12.18857140929522 99.10871974479377
4387 -12.18857140929522 -6.471377519547994 99.10871974479377
4388 -13.7344354642543 -1.343608007654696 23.40404805096591
4389 -4.384762865683607 -13.08487121112478 10.76466926102223
4390 -3.898644230700208 -13.23784624334442 40.20695606834802
4391 -13.23784624202906 -3.898644235166518 40.2069560712237
4392 -1.212183824071704 -13.74665815304428 167.3177438576531
4393 -1.243809605081198 -13.74383271385052 69.76554117065372
4394 -13.74383271385052 -1.243809605081197 69.76554117065372
4395 -12.63900785069255 -5.540350219086532 155.2830007929701
4396 -10.2906214167729 -9.19473277788185 106.4304050669417
4397 -12.04054086011194 -6.742801776411261 19.44851775550926
4398 -3.982482496398227 -13.21286619798603 121.5859400913843
4399 -13.21286619798603 -3.982482496398227 121.5859400913843
4400 -6.745239984376386 -12.03917511929991 50.05528357978552
4401 -12.0371618730101 -6.748832050284858 50.12245135060218
4402 -1.355947518260009 -13.73322272184226 23.4021274461922
4403 -13.74406764943555 -1.241210879640984 28.92990657159365
4404 -1.241178140961597 -13.74407060598857 28.92988587700044
4405 -10.53206677149402 -8.917150302691521 154.2423575653366
4406 -12.98703656713175 -4.666570604199903 42.06157476596339
4407 -4.666570603612942 -12.98703656734266 42.06157476557595
4408 -6.534969410339018 -12.15459480221095 18.45015751836516
4409 -13.74025685569863 -1.282708672858716 87.34048645983084
4410 -1.282708672858714 -13.74025685569863 87.34048645983081
4411 -11.91258186954967 -6.966375901519848 32.5927368127733
4412 -6.966370684465017 -11.91258492043714 32.59273312361645
4413 -8.500372932621692 -10.87123084136992 150.4278891775411
4414 -10.86928883167683 -8.502856008047257 150.4766157477511
4415 -13.75760699257585 -1.0808560671191 133.9979317144739
4416 -1.080856067144214 -13.75760699257387 133.9979317144739
4417 -6.545497638191149 -12.14892837531089 15.19877281045685
4418 -9.061092483932663 -10.40848706573722 127.8129042290728
4419 -10.35617132374517 -9.12083962764603 128.0524332969337
4420 -13.75484366558704 -1.115471082215957 114.867138599326
4421 -1.115471082215954 -13.75484366558704 114.867138599326
4422 -1.135589221918674 -13.75319734167521 142.6232057121112
4423 -13.75319755107591 -1.135586685849897 142.6231949405162
4424 -13.73886997769418 -1.29747899251337 21.37253706594841
4425 -1.259488900732983 -13.74240472802815 83.72780408202904
4426 -13.74240472802815 -1.259488900732983 83.72780408202904
4427 -1.354222545974396 -13.73339292731315 119.7136566339694
4428 -13.73339292731314 -1.354222545974398 119.7136566339693
4429 -13.74003508002728 -1.285082098396751 68.29766124010183
4430 -1.285082098396749 -13.74003508002728 68.29766124010182
4431 -1.263819951776747 -13.74200709974678 147.4503569171964
4432 -13.74201923041984 -1.263688043296782 147.4497095446985
4433 -13.73739786059535 -1.312973731538575 153.5769611761056
4434 -1.270711763405716 -13.74137153323286 82.09586548904858
4435 -13.74137153323286 -1.270711763405713 82.09586548904859
4436 -3.975835908376768 -13.21486771896192 32.5319028610074
4437 -13.21486520756806 -3.975844255728225 32.53190834879112
4438 -2.550767938955079 -13.56221157929631 8.022490358080328
4439 -10.07873880906919 -9.426506458840548 16.39830836010595
4440 -13.67483950926745 -1.854390572608126 160.7515040218352
4441 -2.487094963848987 -13.57403251214601 18.29428042986823
4442 -13.72897792636102 -1.398272182907104 158.7502117875036
4443 -1.451690105256485 -13.72343236359988 21.82885625207449
4444 -13.73665592937562 -1.320713397353803 122.0142542006073
4445 -1.320713397353806 -13.73665592937562 122.0142542006073
4446 -3.984984115686728 -13.21211192798958 78.72194940946706
4447 -13.21211192798958 -3.984984115686726 78.72194940946706
4448 -12.98340074795789 -4.676676706586255 15.22442192520019
4449 -13.74361716425073 -1.246189087784337 85.52199384965684
4450 -1.246189087784338 -13.74361716425073 85.52199384965684
4451 -13.53096929396976 -2.711617592074427 3.97023482342912
4452 -12.47089875668549 -5.909034117391801 43.18915246656853
4453 -5.909034117378075 -12.47089875669199 43.18915246655899
4454 -12.22329929687229 -6.405540906050119 29.51989101189513
4455 -6.40550992247034 -12.22331553356674 29.51986915425293
4456 -1.076379806645178 -13.75795793393215 18.28775436273765
4457 -13.73259880078986 -1.362251877056866 129.5576993166104
4458 -1.362251877057052 -13.73259880078984 129.5576993166104
4459 -11.91989608871337 -6.953853409029831 15.63695329278178
4460 -13.7468435172646 -1.210079878289089 155.4184517517826
4461 -13.73905063951528 -1.295564558343189 111.3356130583932
4462 -1.295564558343185 -13.73905063951527 111.3356130583932
4463 -3.384444597223637 -13.37854755824875 13.68131422078601
4464 -12.26442523219852 -6.326442422389714 101.1680491313975
4465 -6.326442422389714 -12.26442523219852 101.1680491313975
4466 -7.259351601196987 -11.736345867867 160.3871890011766
4467 -6.513621495685667 -12.16604845506304 133.4363334910167
4468 -12.16604845627729 -6.51362149341769 133.4363335005463
4469 -5.948650411252729 -12.45205036468704 142.5420252738782
4470 -12.45205685770234 -5.948636819688024 142.5422807606744
4471 -11.94390759783341 -6.912530021230815 68.88522491905034
4472 -6.912530021230815 -11.94390759783341 68.88522491905036
4473 -7.503203786030855 -11.58196584977232 153.4661630268455
4474 -6.908653847437925 -11.94615009181959 82.11935073428052
4475 -11.94615009181959 -6.908653847437924 82.11935073428052
4476 -6.211625811196574 -12.3229746726055 114.6064308619889
4477 -12.3229746726055 -6.211625811196573 114.6064308619889
4478 -1.652658302130695 -13.70068321421959 47.33006429460778
4479 -13.70068371897047 -1.652654117695955 47.33006552236579
4480 -10.6626894734204 -8.760539549217837 160.8131073901143
4481 -2.016606795073538 -13.65186057041542 163.1909863102726
4482 -12.94947763422153 -4.769803874458182 161.327001115503
4483 -9.758073580374356 -9.758073580374356 99.55265210761002
4484 -9.680730972878624 -9.834807971218783 156.8630700975021
4485 -12.69085925289483 -5.420525013613876 10.79797686671697
4486 -13.39075420035201 -3.335821030234544 165.8244106716569
4487 -8.698095839753442 -10.71368884943294 154.8603388231718
4488 -6.935448370359718 -11.93061422987412 121.825042868837
4489 -11.93061422987412 -6.935448370359715 121.825042868837
4490 -3.369716996741846 -13.38226465744379 54.27331902954107
4491 -13.4396582961167 -3.132983383872558 54.3879928881323
4492 -9.785560714492018 -9.730508799800269 59.55437295248232
4493 -6.56760556205912 -12.1369912738376 16.84816894784476
4494 -11.83696816060874 -7.094095063130669 156.0408308852869
4495 -3.496243646092435 -13.34976705291738 74.29953089457582
4496 -13.34976705291738 -3.496243646092433 74.29953089457582
4497 -13.25485520258264 -3.840418409310085 23.39645767383939
4498 -13.14777111634357 -4.192387705382425 90.58686799408575
4499 -4.192387705382425 -13.14777111634357 90.58686799408575
4500 -11.58615038752089 -7.496740571591729 48.6689673195164
4501 -7.495879824683135 -11.58670728265405 48.6498414621628
4502 -5.720428143699209 -12.55853103881079 41.22563260700112
4503 -12.55853103682363 -5.720428148061794 41.22563260993461
4504 -6.43401264068765 -12.20833655087668 90.84075631642328
4505 -12.20833655087668 -6.434012640687648 90.84075631642327
4506 -1.307238087451441 -13.73794484567165 80.58716485285757
4507 -13.73794484567165 -1.307238087451438 80.58716485285757
4508 -11.18380616256377 -8.084706532596014 8.184885930555833
4509 -9.405179476640793 -10.09864342435036 8.83662724059155
4510 -13.73555541612589 -1.332110134536436 30.50946728702917
4511 -1.33209839548187 -13.73555655460508 30.50945986242577
4512 -8.137705199630485 -11.1453018839288 12.72277819923449
4513 -5.184730294773274 -12.78900198492675 87.67122039552922
4514 -12.78900198492675 -5.184730294773273 87.67122039552922
4515 -5.311653132939956 -12.73681047183043 23.36910802569897
4516 -5.287640158918929 -12.74679809010042 28.88937622507273
4517 -12.7467430811179 -5.287772765916936 28.88946650576112
4518 -12.82280013348602 -5.100568275856233 23.33935458671213
4519 -13.73477615664587 -1.340120862770317 131.9112176850871
4520 -1.340120862771285 -13.73477615664577 131.9112176850871
4521 -4.297031303796955 -13.113943799414 47.52172390283042
4522 -13.11394495571537 -4.297027774923894 47.52172498456544
4523 -13.40128375184864 -3.293264915313942 93.77480875299585
4524 -3.293264915313942 -13.40128375184864 93.77480875299585
4525 -13.73569578748763 -1.330661953162572 112.8322943571427
4526 -1.330661953162567 -13.73569578748763 112.8322943571427
4527 -1.551464675288269 -13.71251097944256 140.8469482228096
4528 -13.71251113685459 -1.551463284012518 140.8469453649495
4529 -4.692536978052513 -12.97767686104141 160.7644378964729
4530 -7.225689011436437 -11.75710076124241 59.4426797841387
4531 -11.77736389047851 -7.192614252916171 58.96214781668584
4532 -8.690347291543617 -10.71997499774886 55.31227738795896
4533 -10.00763593149931 -9.501958906592051 55.93149092594031
4534 -7.716705049240711 -11.44082441011237 76.58359861127769
4535 -11.44082441011237 -7.716705049240709 76.58359861127768
4536 -3.60671527486569 -13.32034552577562 19.61786621627217
4537 -7.115622707424918 -11.82403964326824 155.133069183064
4538 -6.460287655735417 -12.19445297687242 22.20661478952816
4539 -12.04322325082837 -6.738009626789432 22.46203089999204
4540 -6.224787602327416 -12.31633140614164 159.495609956253
4541 -6.493109089922251 -12.17700843172776 34.15763314100165
4542 -12.17700745039308 -6.493110930291531 34.1576344203513
4543 -9.659635144373976 -9.855528848193547 10.76068211044869
4544 -12.50906326901694 -5.827807146065425 156.8643907763047
4545 -12.09512684962576 -6.644389098439524 78.07665454135123
4546 -6.644389098439524 -12.09512684962576 78.0766545413512
4547 -12.41405672414898 -6.027536449463526 62.23765951619668
4548 -6.030513175568727 -12.41261095979778 62.23692758228613
4549 -13.63964740634336 -2.097622137237988 13.91865336616414
4550 -12.23975921157688 -6.374032824093318 48.33853066511092
4551 -6.37403282409332 -12.23975921157688 48.33853066511092
4552 -5.321462121148244 -12.73271537784398 9.293773423242147
4553 -6.75307966006495 -12.03477939576863 95.25578709870598
4554 -12.03477939576863 -6.753079660064953 95.25578709870604
4555 -6.996829250879941 -11.8947206959235 150.4131097590142
4556 -11.89246196135487 -7.000667717991436 150.4825514507879
4557 -13.27169317197909 -3.781819713953011 61.01375657758145
4558 -3.867084240058516 -13.24710004039718 60.65768189499004
4559 -11.41519161830369 -7.754572864923593 10.10307823280198
4560 -6.201044230194246 -12.32830282136088 146.5661955073189
4561 -12.32837322058817 -6.200904267434267 146.5697798620888
4562 -9.758073580374356 -9.758073580374356 95.84524838430812
4563 -9.758073580374356 -9.758073580374356 93.83321124553852
4564 -12.97750215541334 -4.693020115686918 101.8162206504804
4565 -4.693020115686918 -12.97750215541334 101.8162206504804
4566 -9.14304533971579 -10.33657205827451 110.7442851869607
4567 -10.34445897325493 -9.134121115391762 110.7432111295805
4568 -12.89717801694337 -4.909460173916552 12.34900467720463
4569 -3.718919613401124 -13.2894558545134 52.63951668441781
4570 -13.28951450575848 -3.718710018438492 52.63958008462175
4571 -13.46037159121255 -3.042761348919434 46.48379518230501
4572 -3.04276401385104 -13.4603709887957 46.48379438642468
4573 -6.243874591332282 -12.30666608337592 117.5453067595178
4574 -12.30666608337592 -6.243874591332282 117.5453067595178
4575 -13.53002657567562 -2.716317518537076 16.39095290940676
4576 -7.766448298044214 -11.40711535988859 16.19419401584521
4577 -5.020430474555919 -12.85438749416518 98.65688940197217
4578 -12.85438749416518 -5.020430474555917 98.65688940197218
4579 -13.73642539567016 -1.32310897101782 2.646253679807823
4580 -8.355983718007025 -10.9826015180558 32.62714825518852
4581 -10.97892051129328 -8.360819601373041 32.62553191274447
4582 -11.85279722819983 -7.067616137509052 65.90949948291809
4583 -7.067616137509053 -11.85279722819983 65.90949948291811
4584 -1.329309183221574 -13.73582677145438 10.42343752995271
4585 -12.29858458134532 -6.259777735310995 120.5016456483124
4586 -6.259777735310996 -12.29858458134531 120.5016456483124
4587 -7.728526054579257 -11.43284238602499 55.88104646157139
4588 -12.24600526195125 -6.362024451718359 57.04477914224992
4589 -10.91379548994458 -8.445653793737074 107.9396888137064
4590 -8.468204245620937 -10.89630748714662 107.7667798211963
4591 -13.18713359676871 -4.066879331990798 43.26855060185639
4592 -4.066879331962369 -13.18713359677748 43.26855060183767
4593 -9.033919093070168 -10.43208060838596 15.44774319374775
4594 -8.858896193728224 -10.58111327927017 17.14399425324093
4595 -12.58717593392853 -5.657119585825502 19.93435320967322
4596 -11.10226945729469 -8.196317032522693 22.47231813219377
4597 -4.99441286146979 -12.86451865283677 132.5823680417009
4598 -12.86451865374764 -4.994412859123589 132.5823680512306
4599 -13.02070006004348 -4.571801608379754 114.1555207315482
4600 -4.571801608379749 -13.02070006004348 114.1555207315482
4601 -10.0891313784127 -9.415382521657223 104.9375159973787
4602 -9.232603503529424 -10.25665796186146 106.1261542007747
4603 -9.757925602387569 -9.758221556117146 30.48921966673807
4604 -4.216240097967473 -13.1401415302991 92.32017411420082
4605 -13.14014153029911 -4.216240097967471 92.32017411420081
4606 -3.767522150225041 -13.27575899327657 71.290185577641
4607 -13.27575899327657 -3.76752215022504 71.29018557764103
4608 -6.697084767456155 -12.0660289912426 76.21199045571228
4609 -12.0660289912426 -6.697084767456155 76.21199045571225
4610 -4.423834067144462 -13.07171343575019 141.4455243237548
4611 -13.07171599418802 -4.423826507367702 141.4455920427045
4612 -10.35861629370035 -9.11806275915481 7.535194968702574
4613 -10.78276676257026 -8.61231333289785 169.0088482779645
4614 -11.37734790325322 -7.809990697071263 3.138289589036817
4615 -1.523878778099941 -13.7156040140293 14.74836475028391
4616 -12.32276482410078 -6.212042103037021 105.4362926081339
4617 -6.212042103037019 -12.32276482410078 105.4362926081339
4618 -4.064396659551814 -13.18789899088646 80.49462737742954
4619 -13.18789899088646 -4.064396659551814 80.49462737742954
4620 -12.78964996617556 -5.183131654000835 106.4803772376406
4621 -5.183131654000832 -12.78964996617556 106.4803772376406
4622 -6.488894262498518 -12.17925495463962 107.6151432849906
4623 -12.17927162168562 -6.488862979382704 107.6151400883913
4624 -8.702175850211423 -10.71037513217894 20.13286504625162
4625 -11.54744580944785 -7.556222288807106 11.60936624886343
4626 -13.13039299896994 -4.246502053761567 24.54480187924014
4627 -7.234993733771979 -11.75137718194256 35.53248249105032
4628 -11.75070487100236 -7.236085615483102 35.53214157577979
4629 -4.319322539361828 -13.10661866390263 45.89718561988153
4630 -13.10661866390206 -4.319322539363559 45.89718561988264
4631 -5.043960225230252 -12.84517283831928 103.870260036688
4632 -12.84517283831928 -5.04396022523025 103.870260036688
4633 -1.192278697082096 -13.74839887072252 57.00881587137949
4634 -13.66483720716022 -1.926713289986235 57.37554089218959
4635 -12.52242047386293 -5.799050394312724 125.7045463328473
4636 -5.799050394312761 -12.52242047386291 125.7045463328472
4637 -8.548666301991437 -10.83329610308867 142.4968849110136
4638 -10.8332964498985 -8.548665862496716 142.4968812959582
4639 -9.793958400131856 -9.722056308029011 166.67691279631
4640 -5.942222902491575 -12.45511890658233 58.94490022256005
4641 -12.70751945991745 -5.381351984011022 58.87544933135172
4642 -8.395698963027037 -10.95227094817448 134.5177462492329
4643 -10.95227094835931 -8.39569896278593 134.5177462492329
4644 -13.73785962930141 -1.308133328682689 164.8840612066791
4645 -12.21454042542496 -6.422227199006546 20.79039182884807
4646 -4.370955083453977 -13.0894901221716 83.12420325802017
4647 -13.0894901221716 -4.370955083453975 83.12420325802017
4648 -8.464681635719 -10.89904421524757 113.4649795209829
4649 -10.89904421524757 -8.464681635719 113.4649795209829
4650 -3.84426708865456 -13.25373949310486 49.50984756512287
4651 -13.25373786502087 -3.844272701735922 49.50987559019404
4652 -4.369317823142561 -13.09003673640257 24.34225881687023
4653 -4.450139788740543 -13.06278132178091 75.37548484510211
4654 -13.06278132178091 -4.450139788740545 75.37548484510211
4655 -7.47051724699194 -11.6030759741715 39.01386641303326
4656 -11.60300886144036 -7.470621484276693 39.01383340083869
4657 -13.27514055038239 -3.76970070000168 127.79405546022
4658 -3.769700700001815 -13.27514055038235 127.79405546022
4659 -13.69328062041486 -1.712911512767357 5.125410462150333
4660 -8.610933126422289 -10.78386900385401 38.12587235592537
4661 -10.7832175881921 -8.611748861044696 38.12559425887679
4662 -3.997349196557351 -13.20837610763648 147.9834205006151
4663 -7.655626838518093 -11.48178460472768 54.50612574567434
4664 -11.47949000163416 -7.65906713003492 53.36161726223996
4665 -1.258172948070464 -13.74252527131545 78.85701825566062
4666 -13.74252527131545 -1.258172948070461 78.85701825566062
4667 -7.343861766193088 -11.68365072907639 145.4865666697914
4668 -11.68366704864027 -7.34383580266591 145.4880990427546
4669 -13.20848075526503 -3.997003394768791 147.9823468792751
4670 -1.210652889278366 -13.74679306535463 8.318537523002398
4671 -1.999888173351216 -13.65431973018392 9.176224016871217
4672 -3.990340552234265 -13.21049515639723 12.18670820523783
4673 -3.727089608230259 -13.28716685573799 7.285987789823797
4674 -1.534899666686275 -13.7143750500417 72.24420940930126
4675 -13.7143750500417 -1.534899666686277 72.24420940930126
4676 -9.746836202275016 -9.769298032408528 126.4996010670274
4677 -11.67668653224489 -7.354929750017389 37.13174201637
4678 -7.353760412350115 -11.67742299472586 37.13210998989279
4679 -2.637706723205869 -13.54557135163942 110.2175965649163
4680 -13.54557135163942 -2.637706723205872 110.2175965649163
4681 -1.456586756192602 -13.72291350339586 157.1471484394763
4682 -13.12842305382129 -4.252588402360819 18.18601735743128
4683 -13.73941233592609 -1.291723137286766 6.229416319036641
4684 -10.85913634644587 -8.515818093953062 17.76222783928927
4685 -5.4447930866263 -12.68046640482228 1.080817052770561
4686 -2.726038967110608 -13.52807124278234 99.88274850891572
4687 -13.52807124278234 -2.726038967110605 99.88274850891572
4688 -13.64793475720528 -2.043006819143832 49.04425838065463
4689 -2.042997808530626 -13.64793610603227 49.0442213979527
4690 -10.41708213832851 -9.051209848595775 135.3859639949275
4691 -9.051209849139308 -10.41708213785624 135.3859639949275
4692 -4.586164805524197 -13.01564798143263 166.8168752226617
4693 -13.08124430895138 -4.395571331411557 14.03249987530509
4694 -13.74974028126558 -1.176708204162292 1.223694816275254
4695 -13.74754846400168 -1.202044603966546 168.7245873977343
4696 -1.716870513379217 -13.69278480223395 19.93151328386011
4697 -13.75174641537014 -1.153026681111305 4.083073670624641
4698 -1.108679673825373 -13.75539273815352 150.414096176587
4699 -0.9721330576629277 -13.76571673826681 153.5516542763475
4700 -7.266082307319348 -11.73218001495292 57.4224658198882
4701 -1.200670333542719 -13.74766855689177 158.7723062641039
4702 -13.75191967737376 -1.150958377640327 37.9874330727257
4703 -1.15095836261527 -13.75191967863127 37.98743306324451
4704 -2.012251225634323 -13.65250325050074 137.412577185482
4705 -13.65250330121192 -2.012250881574577 137.4125780769883
4706 -13.73538464607742 -1.333869792858658 125.731247992193
4707 -1.333869792858676 -13.73538464607741 125.731247992193
4708 -7.543648884839881 -11.55566361150471 108.7131196584371
4709 -11.55597846602356 -7.543166556082384 108.7130677136978
4710 -9.204461078853527 -10.28192084427178 130.8476183120844
4711 -6.45324534281869 -12.19818119825201 55.67157544410556
4712 -2.728298611106871 -13.52761570597836 155.6531893639033
4713 -3.89155377455819 -13.23993237217327 22.89845649188044
4714 -2.738393836901428 -13.52557574353197 38.63054089367292
4715 -13.52557574063849 -2.73839385119303 38.63054090280324
4716 -1.361796224280818 -13.73264399318407 107.2571912587811
4717 -13.73264399318407 -1.36179622428082 107.2571912587812
4718 -13.74776334910591 -1.199584468464117 35.87479150222342
4719 -1.199584195637429 -13.74776337291187 35.87479132981965
4720 -13.14060733595062 -4.214788113578278 1.233025394621992
4721 -5.515987995543386 -12.64965914295801 57.43436147636123
4722 -10.8799557141392 -8.489202769304649 55.61728254544713
4723 -1.271558348733681 -13.74129322028191 155.0296657371976
4724 -4.381852102483332 -13.08584625280163 58.94878015410641
4725 -1.103474960994365 -13.75581124508687 51.17584341781154
4726 -13.75580044563263 -1.103609577673664 51.17607876066394
4727 -13.74260612649948 -1.257289486116432 34.04712394797178
4728 -1.257287240329243 -13.74260633196284 34.04712252843072
4729 -1.379564008280024 -13.73087044389606 123.9910525471199
4730 -13.73087044389606 -1.379564008280019 123.9910525471199
4731 -13.70363557356246 -1.627996335067627 55.92491611756275
4732 -4.319012686409947 -13.10672077274213 57.5791862170873
4733 -2.244577168369216 -13.61623565216303 55.88555018664817
4734 -1.920005018928777 -13.66578138004879 103.9921076443372
4735 -13.6657813800488 -1.920005018928775 103.9921076443372
4736 -13.73473390782579 -1.340553796466382 32.25633728460411
4737 -1.340547913034837 -13.73473448206618 32.25633356354241
4738 -13.51126706035159 -2.808142165891534 136.379712408951
4739 -2.808142354288153 -13.51126702119579 136.3797117359575
4740 -1.199517879396902 -13.7477691592857 76.5709268928189
4741 -13.7477691592857 -1.199517879396901 76.57092689281893
4742 -13.09670154028853 -4.349299801646704 55.21226347913037
4743 -13.47343974632516 -2.984362813423559 47.97794393201698
4744 -2.984361974748627 -13.47343993209138 47.97793030938768
4745 -1.567623667023327 -13.71067307022483 94.1139607708992
4746 -13.71067307022483 -1.567623667023329 94.1139607708992
4747 -1.153398950095947 -13.75171519709151 50.01280884714934
4748 -13.75171161859216 -1.153441614940876 50.0129008577037
4749 -3.358230095812957 -13.38515187151704 152.6555757865713
4750 -13.44022322377118 -3.130559006823189 56.34977515793546
4751 -13.12285877749123 -4.269728036540652 58.4146561948574
4752 -1.305136872880331 -13.73814462520497 97.495866419002
4753 -13.73814462520497 -1.305136872880329 97.495866419002
4754 -1.138793972852935 -13.7529323523165 109.3036941698655
4755 -13.7529323523165 -1.138793972852935 109.3036941698655
4756 -13.75427611778652 -1.122447538055806 92.48512130918833
4757 -1.122447538055803 -13.75427611778651 92.48512130918833
4758 -13.46586334809188 -3.018364505906423 167.1486407292673
4759 -1.10107091634928 -13.75600388329291 96.00677748234996
4760 -13.75600388329292 -1.101070916349278 96.00677748234997
4761 -13.13774528267752 -4.223700852035414 168.8587543200046
4762 -12.98799418692867 -4.663904694599472 165.8744193470521
4763 -1.029650768102294 -13.7615340458739 138.947021064605
4764 -13.76153407985613 -1.029650313921347 138.9470210746487
4765 -9.758073527374641 9.758073633374071 28.19855994469996
4766 -9.758073411966217 9.758073748782495 26.66347950078121
4767 -9.758070255636964 9.758076905110618 24.79946725561853
4768 -9.758073549362599 9.758073611386109 30.16622699141415
4769 -9.75789042676916 9.75825673054192 22.89317574155507
4770 -9.758073568215828 9.758073592532886 31.70129852376072
4771 -9.76305999933194 9.753084612031447 153.5559471835048
4772 -9.758073492882444 9.758073667866265 141.6109570159403
4773 -9.758073578316116 9.758073582432598 34.84034200814881
4774 -9.758073580374356 9.758073580374356 51.32684000522845
4775 -9.758073579962653 9.758073580786057 36.71860770586126
4776 -9.758073580374356 9.758073580374356 52.95700340267857
4777 -9.758073580294706 9.758073580454008 38.81904763621788
4778 -10.74890335937504 8.654540806467779 12.24527096172319
4779 -9.537206479832612 9.974050960419181 155.2824630582676
4780 -9.760141775671798 9.756004946636002 151.4620715726335
4781 -9.758901256607304 9.757245833932258 149.3414777876797
4782 -9.75807335029014 9.758073810458564 143.6541686934954
4783 -9.758073578848366 9.758073581900343 140.0293409058118
4784 -9.758073580299785 9.758073580448929 134.4084848463054
4785 -9.872226222670033 9.642569647579748 132.4352692295635
4786 -9.758073580374356 9.758073580374356 69.85418165489588
4787 -9.758073580374356 9.758073580374356 61.285175773197
4788 -9.758073580374356 9.758073580374356 50.16213229323568
4789 -9.758073580374356 9.758073580374356 48.66250305687077
4790 -9.758073580359854 9.758073580388857 40.87830398837482
4791 -9.978736715525288 9.532303686005161 57.78504228140763
4792 -9.758073580374356 9.758073580374356 54.57665086156979
4793 -9.758073580374356 9.758073580374356 80.32711297425618
4794 -9.758073580374356 9.758073580374356 73.37397376204558
4795 -9.758073580374356 9.758073580374356 71.67572489276554
4796 -9.758073580374356 9.758073580374356 66.69640503706836
4797 -9.758073580374356 9.758073580374356 63.08083933255796
4798 -9.758073580374356 9.758073580374356 44.6174618184727
4799 -9.758073580374356 9.758073580374356 78.4262165106643
4800 -9.758073580374356 9.758073580374356 74.78124180291954
4801 -9.758073580374356 9.758073580374356 82.0699790687641
4802 -9.758073580374356 9.758073580374356 83.77374422140481
4803 -9.758073580374356 9.758073580374356 90.51624706057524
4804 -9.758073580374356 9.758073580374356 122.8528688228442
4805 -9.758073580374356 9.758073580374356 121.0401179874917
4806 -9.758073580374356 9.758073580374356 119.0691243619697
4807 -9.758073580374356 9.758073580374356 115.5417748482115
4808 -9.758073580374356 9.758073580374356 101.2648054542861
4809 -9.758073580374356 9.758073580374356 97.82685515435236
4810 -9.758073580374356 9.758073580374356 91.81929055750899
4811 -9.758073580374358 9.758073580374356 89.2549215763482
4812 -9.758073580374356 9.758073580374356 87.62121657021076
4813 -9.758073580374356 9.758073580374356 113.5472781259501
4814 -9.758073580374356 9.758073580374356 111.8685585842792
4815 -9.758073580374356 9.758073580374356 109.3231584349883
4816 -9.758073580374354 9.758073580374356 124.8157464870472
4817 -5.71411714990376 12.56140379086573 5.072258955914766
4818 -12.68854128054755 5.425948780797769 165.1863168806307
4819 -13.00074860390609 4.628232463698627 6.418544148444623
4820 -12.47206895525545 5.906563804391944 4.203192105895513
4821 -4.562854025078076 13.02383826472937 4.024423921720725
4822 -13.26355224345114 3.810273203491088 165.5389154638196
4823 -5.734740743784923 12.55200177667185 165.9328494158202
4824 -13.53621992956983 2.685283973496388 1.777909572707989
4825 -13.53332816219328 2.69982015222983 166.9667029915763
4826 -3.250524640023754 13.41171463924723 2.686266242774862
4827 -2.782463460824905 13.51657860144994 168.4421850583209
4828 -13.67719812792579 1.836913544362729 168.7247145670838
4829 -1.839170958833346 13.67689475663917 1.209011686480578
4830 -6.915362532914825 11.94226783481085 7.649787369766702
4831 -11.98786880558809 6.836007716497115 162.0853333329314
4832 -6.11719230190604 12.3701236186831 162.003613829778
4833 -12.54485269738339 5.750362666906559 7.92412257541284
4834 -5.896458748734354 12.47684953121076 10.52654262046754
4835 -12.86524679027769 4.992536932787743 159.4763776546077
4836 -5.499728843341903 12.65673665087937 14.33831795059988
4837 -4.551254700477652 13.02789624810469 123.5709323245434
4838 -13.02789624810468 4.551254700477656 123.5709323245434
4839 -12.40129708727502 6.053745167509467 12.31656833051492
4840 -4.972171462961922 12.87313135732356 124.7471954535955
4841 -12.87313135732356 4.972171462961922 124.7471954535955
4842 -4.802662403172248 12.93732715212674 145.7198742535677
4843 -12.93730623409224 4.802718751427999 145.7195327741185
4844 -5.768839562824697 12.53636670245365 19.4653358714463
4845 -12.52760665774695 5.787838234502965 19.49937547829121
4846 -12.79818951363068 5.162009799796374 147.3988437130174
4847 -5.161786718158561 12.79827948890951 147.4009627775572
4848 -12.74246954917423 5.298062833561678 127.7461374580434
4849 -5.298062833561554 12.74246954917428 127.7461374580434
4850 -12.73312769335196 5.320475462286567 109.1214705191064
4851 -5.320475462286571 12.73312769335196 109.1214705191064
4852 -12.76927352664854 5.233130382632654 20.50021991240069
4853 -5.228549793879889 12.77114979369197 20.48491296258842
4854 -5.086839117050047 12.82825271801462 148.5636204695226
4855 -12.82818553145965 5.087008548297237 148.5651096106769
4856 -5.033022007154679 12.849462614269 136.727926503716
4857 -12.84946261425548 5.033022007189202 136.727926503716
4858 -12.64949993814571 5.516353081053809 76.65306510120416
4859 -5.516353081053811 12.6494999381457 76.65306510120416
4860 -5.067577042540604 12.83587406131407 118.0164495264728
4861 -12.83587406131408 5.067577042540599 118.0164495264728
4862 -5.638608623467949 12.59547906160591 130.0416964865706
4863 -12.59547906160591 5.638608623467945 130.0416964865706
4864 -5.31017379707196 12.73742730086773 110.8718375882806
4865 -12.73742730086772 5.310173797071958 110.8718375882805
4866 -5.39224588696257 12.70290062523262 22.43335472805424
4867 -12.70248930745108 5.393214755050177 22.43700304189612
4868 -5.53363228827677 12.64195054958454 150.2816709301646
4869 -5.454466829311087 12.67630827993486 138.3136316841733
4870 -12.64366356631859 5.529717137589216 150.2386132719133
4871 -12.67630825988318 5.454466875911647 138.3136318703339
4872 -5.290391861115346 12.74565627795778 65.70099412112199
4873 -12.74565627795778 5.290391861115345 65.70099412112202
4874 -12.78367909621485 5.197840779111983 77.9917716196922
4875 -5.197840779111983 12.78367909621485 77.9917716196922
4876 -12.90066884650879 4.900279921873612 120.000344305099
4877 -4.900279921873611 12.90066884650879 120.000344305099
4878 -12.26757389886095 6.32033469335174 156.6393275041495
4879 -13.0886727633966 4.373402027337526 131.3512536066431
4880 -4.373402027333472 13.08867276339796 131.3512536066431
4881 -4.314196543448272 13.10830683896662 112.0560574815269
4882 -13.10830683896662 4.314196543448269 112.0560574815269
4883 -4.888464386291175 12.90515075246945 93.64721620863479
4884 -12.90515075246945 4.888464386291175 93.64721620863479
4885 -4.967792265716483 12.87482194069834 23.94774446343724
4886 -12.87473483068137 4.96801801925475 23.94873592906547
4887 -4.607194688005442 13.00821882914084 31.64945297916139
4888 -13.0082187549396 4.607194897509507 31.64945413610222
4889 -12.6535028895493 5.507164844470108 53.22742854483496
4890 -5.251416421739112 12.7617642027068 53.01996780895853
4891 -12.87726614930985 4.961453065366909 60.78046275434684
4892 -5.019384534172187 12.85479594929896 60.61304785508469
4893 -12.93966882234183 4.796349733715718 67.79261627341135
4894 -4.79634973371572 12.93966882234183 67.79261627341135
4895 -12.90607071112227 4.886035079644016 73.66122454969738
4896 -4.886035079644017 12.90607071112227 73.66122454969735
4897 -12.66261718227831 5.486175908141318 121.8402919495059
4898 -5.486175908141315 12.66261718227831 121.8402919495059
4899 -12.64819688889237 5.519340129020266 10.65906513502352
4900 -5.114434923483884 12.81727566269246 16.33428652943564
4901 -6.039362058307763 12.40830793979069 144.5139240220025
4902 -12.40828806575905 6.039402890778316 144.5129927850014
4903 -12.75823282299577 5.259990041267523 36.89638044516416
4904 -5.259990033886547 12.75823282603881 36.89638042741628
4905 -5.602917002408985 12.61139647557384 135.5825819786265
4906 -12.61139647555838 5.602917002443792 135.5825819786265
4907 -12.62421732439899 5.573969586062022 116.0461786174658
4908 -5.573969586062026 12.62421732439899 116.0461786174658
4909 -5.26817455394799 12.7548554232941 63.8801795526286
4910 -12.7548554232941 5.268174553947986 63.8801795526286
4911 -5.268258153053763 12.75482089379473 86.12713011196158
4912 -12.75482089379473 5.268258153053759 86.12713011196158
4913 -12.88882732517275 4.931341620885764 42.57752967158061
4914 -12.42822492043569 5.998268527422008 55.08165551309393
4915 -4.931341620884473 12.88882732517325 42.57752967157769
4916 -12.85738309432591 5.012753730809261 71.41497347519029
4917 -5.447340654472155 12.6793722160892 54.60815983537051
4918 -5.012753730809257 12.85738309432592 71.41497347519029
4919 -12.36859500810566 6.120282471051778 102.6431328400931
4920 -6.120282471051778 12.36859500810566 102.6431328400931
4921 -12.64889627468141 5.517737129689184 97.54477500155447
4922 -5.517737129689186 12.64889627468141 97.54477500155447
4923 -13.42066508156705 3.213370312990236 45.22651746200764
4924 -3.21337031299005 13.42066508156709 45.22651746200724
4925 -12.67918598241853 5.447774116392981 133.8391967967415
4926 -5.447774107191199 12.6791859863722 133.8391968348601
4927 -12.66460213960393 5.48159216337185 95.62658581912342
4928 -5.48159216337185 12.66460213960393 95.62658581912342
4929 -12.79416676553909 5.171972232676344 25.54296805234489
4930 -5.171927457148146 12.79418486571134 25.54276275486253
4931 -12.74381375169668 5.294828709417009 27.04646320710842
4932 -5.294819524011196 12.74381756806609 27.04642499324713
4933 -5.356738672426513 12.71791456156749 30.23755063457683
4934 -12.71791444037588 5.356738960158386 30.23755129320678
4935 -12.84431816995717 5.046136219812965 153.3613735064189
4936 -5.325072457541148 12.73120588640121 153.6519767408201
4937 -5.453458170789839 12.67674224631256 39.92870973140319
4938 -12.67674224631051 5.453458170794617 39.92870973141419
4939 -12.77620156596634 5.216193396127024 51.13518501067336
4940 -12.62590520682967 5.570145214278668 69.30850346837934
4941 -5.570145214278669 12.62590520682967 69.30850346837934
4942 -5.216193396127024 12.77620156596634 51.13518501067335
4943 -12.68866873497615 5.425650719871181 81.73085652300443
4944 -5.425650719871181 12.68866873497615 81.73085652300443
4945 -12.80907202179675 5.134946342506775 100.115840317283
4946 -5.134946342506777 12.80907202179675 100.115840317283
4947 -12.92963205379871 4.823340642478104 105.2793140156633
4948 -12.69135518261027 5.419363766055141 90.30478307163946
4949 -4.823340642478105 12.92963205379871 105.2793140156633
4950 -5.419363766055141 12.69135518261027 90.30478307163946
4951 -12.78109440628578 5.204193095726799 89.05243936093237
4952 -5.204193095726801 12.78109440628577 89.05243936093237
4953 -12.77030028210306 5.230624313112021 16.31582523316229
4954 -5.230064036503505 12.77052975307104 158.321789464202
4955 -10.49271891927368 8.963417299284696 3.464168332199482
4956 -8.835123095729301 10.60097164807598 166.0698604858236
4957 -3.658320285604614 13.30626516675261 7.335001782523001
4958 -13.3449127203439 3.514726801104669 162.9337213167732
4959 -11.51296568519365 7.608654357476985 167.0747414089334
4960 -12.07644858919387 6.678277433032971 5.7620572646409
4961 -6.571255904691997 12.13501527955571 164.4416747338644
4962 -12.00858053902781 6.799558326662305 1.304267246660848
4963 -6.799567073569024 12.00857558630648 168.694498825161
4964 -11.8936701004635 6.998614973074361 168.3973161194255
4965 -6.695731780828738 12.06677984879148 1.679073841633576
4966 -10.74628137345454 8.657796292506777 164.1131856149496
4967 -1.542169170447226 13.71355950326983 162.692039694143
4968 -13.68102635229591 1.8081808393479 7.768646170137078
4969 -13.56618162306496 2.529568376228378 165.640296480953
4970 -9.856846941640505 9.658290136927565 161.1009908040373
4971 -12.63084891143037 5.55892577541904 1.448273258880644
4972 -5.562901584595626 12.62909838270743 168.6753093292725
4973 -1.57401163087886 13.70994118827131 2.900337960005734
4974 -1.649371242321902 13.70107931898073 167.1373140664665
4975 -9.923266958223934 9.590035082095429 15.72046784665255
4976 -4.36978633626255 13.08988034228782 156.4193015106434
4977 -13.0900882981277 4.369163346365116 156.3656780758901
4978 -13.48681456351447 2.923325662558653 9.104157744189534
4979 -3.285983851939104 13.40307092142675 9.946081921646435
4980 -9.159432118087645 10.32205421774873 11.33165641969498
4981 -7.782631236487472 11.39608051203787 159.7606863851175
4982 -11.66680526450309 7.370593932659907 158.5249192448432
4983 -13.59214015403677 2.3861529777073 15.55258366093788
4984 -2.370147111940485 13.59494033336521 157.8731201533099
4985 -3.058162661623352 13.45688081001882 57.60859486068104
4986 -13.43747070507961 3.142352788934963 58.03914097959842
4987 -3.143244305639991 13.43726219268873 18.40687718891311
4988 -13.48254434310942 2.942957362261328 18.58775818627646
4989 -12.0785591920396 6.67445936719939 45.46390867406252
4990 -6.674459367199393 12.0785591920396 45.46390867406252
4991 -11.54435698467372 7.560940537420931 119.9082312560332
4992 -7.560940537420931 11.54435698467372 119.9082312560332
4993 -11.64013518560488 7.412641422653822 44.07256907503987
4994 -7.412641422653822 11.64013518560488 44.07256907503987
4995 -13.68360675352606 1.788548633628966 54.63396814778595
4996 -1.777376268886479 13.68506242582763 54.603207451279
4997 -2.707302492178872 13.53183332796566 155.1108905394383
4998 -2.223725286355168 13.61965659812408 15.66083516206527
4999 -7.591743380597523 11.52412393386819 67.66045330104789
5000 -11.5241239338682 7.591743380597521 67.66045330104789
5001 -7.598267892664992 11.51982313368119 93.95850511256577
5002 -11.51982313368119 7.598267892664991 93.95850511256577
5003 -11.47202573290762 7.670242863397831 83.34327040248283
5004 -7.670242863397835 11.47202573290762 83.34327040248283
5005 -11.7198142307059 7.286010869998989 42.20456998493088
5006 -7.286010869994782 11.71981423070852 42.20456998492039
5007 -11.48472581718483 7.651213819002077 51.72421500952055
5008 -7.626296197262936 11.50128715890586 51.38118071783441
5009 -11.09689940829238 8.203586016020081 136.1714711769539
5010 -8.203586015310497 11.09689940881695 136.1714711769538
5011 -10.9530689207226 8.394657897609683 116.4685286938724
5012 -8.394657897609683 10.9530689207226 116.4685286938724
5013 -7.093535407512622 11.83730355369688 47.03483804009875
5014 -11.83730355369688 7.093535407512616 47.03483804009876
5015 -8.440693856629908 10.91763194189336 144.5112312476535
5016 -10.91763156072812 8.44069434964881 144.5112386841482
5017 -8.225733830323694 11.08049199957603 64.20042682535173
5018 -11.08049199957603 8.225733830323694 64.20042682535174
5019 -7.659834695761001 11.47897784794517 97.87238339329031
5020 -11.47897784794517 7.659834695761003 97.87238339329032
5021 -7.538728996473011 11.55887386892586 102.8352854511877
5022 -11.55887386892586 7.538728996473012 102.8352854511877
5023 -11.51520556850112 7.605264013508069 71.67952627546356
5024 -7.605264013508069 11.51520556850112 71.67952627546356
5025 -13.50447587866178 2.840621629616018 42.75732642914356
5026 -2.840621629615642 13.50447587866185 42.75732642914272
5027 -11.43345422524467 7.727620880920255 87.61677145527123
5028 -7.727620880920253 11.43345422524467 87.61677145527122
5029 -2.759499391058799 13.52128555688201 59.71243776990799
5030 -13.56575461926605 2.531857343900298 60.25196962560888
5031 -2.722658884166834 13.52875192323621 21.91737201430017
5032 -13.52833934604411 2.724708156532536 21.91784673075015
5033 -2.661907452726995 13.54083633728421 63.64882615065063
5034 -13.54083633728421 2.661907452726993 63.64882615065063
5035 -11.0537663310123 8.261613032536612 27.45679528838414
5036 -8.261612317976709 11.05376686507616 27.45679356062859
5037 -2.587710470557467 13.55521134178908 86.0970608620696
5038 -13.55521134178908 2.58771047055747 86.09706086206961
5039 -13.58919485700685 2.402869771398054 70.92266018498542
5040 -2.402869771398053 13.58919485700686 70.92266018498542
5041 -11.36181973654871 7.832563582517046 25.126835470316
5042 -7.761955235278417 11.41017313302186 25.49598330742208
5043 -2.558906624811915 13.5606783342683 88.02952693597406
5044 -13.5606783342683 2.558906624811912 88.02952693597406
5045 -11.15182498373651 8.128763714865261 129.5944631332313
5046 -7.890700908199991 11.32152106288426 129.4731731548144
5047 -7.738146267666417 11.42633328501319 149.0615995375013
5048 -11.4266958216101 7.73761091037784 149.0441540078632
5049 -11.44578087807677 7.709351470198516 127.2350200271095
5050 -7.709351470198456 11.44578087807681 127.2350200271095
5051 -2.392020736989607 13.59110874041598 28.10699321241342
5052 -13.59110861268972 2.392021462711249 28.10699477278276
5053 -11.27913779805414 7.951166614560803 78.04799727066005
5054 -7.951166614560806 11.27913779805414 78.04799727066005
5055 -11.5693828386498 7.522591357554624 131.4969183377947
5056 -7.522591357554627 11.5693828386498 131.4969183377947
5057 -7.697771206455905 11.45357230094866 151.9573480165425
5058 -11.45786196419929 7.691384739392197 151.7872735371132
5059 -11.44877645506369 7.704902185101327 79.34344131747784
5060 -7.704902185101325 11.44877645506369 79.34344131747784
5061 -7.451903741256883 11.61503898534317 23.79859030528597
5062 -11.55127373838039 7.550369197662026 112.5441969776246
5063 -7.550369197662031 11.55127373838039 112.5441969776246
5064 -11.59946235032752 7.476126883843953 140.2454614521172
5065 -7.476126878913584 11.59946235350526 140.2454614521172
5066 -7.452250962713366 11.61481620985617 31.71724086265981
5067 -11.61481616578711 7.452251031397856 31.71724103511833
5068 -2.76562225944694 13.5200345235525 83.04666514109118
5069 -13.5200345235525 2.765622259446941 83.04666514109118
5070 -7.788770150457124 11.39188568865348 22.06869609772855
5071 -2.614916306930089 13.54998939880585 67.2418286130586
5072 -13.54998939880586 2.61491630693009 67.2418286130586
5073 -2.611291319385143 13.5506884565067 26.64797071768983
5074 -13.55068841114229 2.611291554793161 26.64801795353587
5075 -3.124928737033447 13.44153340911901 112.8027661268226
5076 -13.44153340911901 3.124928737033446 112.8027661268226
5077 -2.848733586414766 13.50276701101047 31.09327922964663
5078 -13.50276699126864 2.848733679989422 31.0932794317687
5079 -3.116439517710822 13.44350418352486 140.3950896502623
5080 -13.44350373184486 3.116441466139413 140.3950850444932
5081 -13.55483502797555 2.589680938719482 79.6554118341861
5082 -2.589680938719481 13.55483502797555 79.65541183418608
5083 -13.6053581662 2.309595022815702 153.8385198635568
5084 -2.587136540658258 13.55532089328729 152.9583049212976
5085 -2.881360285568717 13.49584243034674 23.57712395036075
5086 -13.49575278384002 2.881780143847579 23.57820879096808
5087 -2.864268909860767 13.49948012376792 131.975886117335
5088 -13.49948012376792 2.864268909860765 131.975886117335
5089 -2.568950082253428 13.55877927672289 25.04357454794136
5090 -13.55878570766331 2.568916139866224 25.04395850904409
5091 -2.895365413355173 13.49284473797674 123.1082530615774
5092 -13.49284473797674 2.895365413355174 123.1082530615775
5093 -2.822450066891783 13.50828544338261 111.5668598819854
5094 -13.50828544338261 2.82245006689178 111.5668598819853
5095 -2.82232973525144 13.50831058517369 32.63396591295227
5096 -13.50831056751607 2.822329819764794 32.63396626638546
5097 -2.593924899096179 13.55402352136991 139.0960723935259
5098 -13.55402333626636 2.593925866316724 139.09607036691
5099 -10.91588603468503 8.442951621190796 121.7969055219915
5100 -8.442951621190796 10.91588603468503 121.7969055219915
5101 -13.54417425021606 2.644871240681545 147.3026732756816
5102 -2.610685641459534 13.55080515989648 147.3789675937278
5103 -13.692023319769 1.722932793495372 74.2140428544806
5104 -1.722932793495373 13.692023319769 74.2140428544806
5105 -2.605916912485572 13.55172302864922 121.2527811910279
5106 -13.55172302864922 2.605916912485572 121.2527811910279
5107 -13.51524368515858 2.788940323990658 75.98945504689493
5108 -2.788940323990656 13.51524368515858 75.98945504689493
5109 -2.927454425067958 13.4859189745879 61.81742251892306
5110 -13.48769163493937 2.919276341970154 61.96323897413962
5111 -13.55362088348023 2.596027917201325 77.95638025649437
5112 -2.596027917201321 13.55362088348023 77.95638025649438
5113 -2.69800972277579 13.53368920641402 125.0313355384348
5114 -13.53368920641402 2.698009722775806 125.0313355384348
5115 -13.52883145420211 2.722263669043059 150.6686214628427
5116 -2.772814971770132 13.51856120792177 150.6797346533427
5117 -2.769562393622351 13.51922794200293 130.6188484297748
5118 -13.51922794200293 2.769562393622348 130.6188484297748
5119 -13.45637711683846 3.060378226531196 148.9311720825373
5120 -3.02348976372544 13.46471350042947 149.0384422612747
5121 -11.55642916345944 7.542476051665272 123.2539402345276
5122 -7.542476051665274 11.55642916345944 123.2539402345276
5123 -13.52806514680447 2.726069218456161 128.633168558188
5124 -2.726069218456022 13.5280651468045 128.633168558188
5125 -2.637412125419742 13.54562871485443 126.9109377535024
5126 -13.54562871485442 2.637412125419796 126.9109377535024
5127 -13.47879979288003 2.960060158756472 145.4735718675691
5128 -2.960016940818539 13.47880928383762 145.4733685976013
5129 -13.54345176417184 2.648568351308072 108.4583154499418
5130 -2.648568351308075 13.54345176417184 108.4583154499418
5131 -13.47437011971403 2.980159371066869 34.61424706353858
5132 -2.980159336281322 13.47437012740764 34.61424692718206
5133 -2.504848698005465 13.57076759067446 118.0246942054927
5134 -13.57076759067446 2.504848698005465 118.0246942054927
5135 -13.55023142350535 2.613661869762093 50.97739699017738
5136 -2.613133686658352 13.55033329241947 50.97656849485152
5137 -2.664643512291932 13.54029818550539 65.21636398975092
5138 -13.54029818550539 2.664643512291933 65.21636398975093
5139 -2.351176461680962 13.59823404880345 84.47848086280599
5140 -13.59823404880345 2.351176461680963 84.47848086280595
5141 -2.557781710689377 13.56089055779387 90.02172164654817
5142 -13.56089055779387 2.557781710689375 90.02172164654817
5143 -11.36083611952699 7.833990213502378 137.2385417519549
5144 -7.833990213136323 11.3608361197794 137.2385417519549
5145 -11.42452278347225 7.740819024491119 34.72616077623049
5146 -7.740819009383248 11.42452279370876 34.72616074164475
5147 -7.555599858435391 11.5478530809502 50.2120433871847
5148 -2.662624161263181 13.54069542438118 91.97965735515557
5149 -13.54069542438118 2.662624161263182 91.97965735515557
5150 -11.69543826630427 7.325075000234872 118.0605116041753
5151 -7.325075000234874 11.69543826630426 118.0605116041753
5152 -11.73167649116681 7.266895259091326 91.93444288056671
5153 -7.266895259091324 11.73167649116681 91.93444288056671
5154 -7.589092174879886 11.52587003055201 100.8041298729874
5155 -11.52587003055201 7.589092174879884 100.8041298729874
5156 -11.74162170473271 7.250815108865329 84.8389565036704
5157 -7.250815108865329 11.74162170473271 84.8389565036704
5158 -7.625645008741492 11.50171892373727 52.99206355657822
5159 -7.950440576851747 11.27964957939516 106.0529832860446
5160 -11.37542306230819 7.812794004292385 105.9055094463967
5161 -2.665144146427121 13.54019965431696 41.3377589507017
5162 -13.54019965431353 2.665144146444571 41.33775895073943
5163 -11.64115122216826 7.41104569022553 75.19326681680074
5164 -7.411045690225528 11.64115122216826 75.19326681680076
5165 -13.52564468507735 2.738053296237854 142.1316991775043
5166 -2.738049567222896 13.52564543995703 142.1316823509541
5167 -11.20036360049109 8.061752614462586 69.60434414094372
5168 -8.061752614462588 11.20036360049109 69.60434414094372
5169 -11.47491856697847 7.66591441911614 36.38979620982302
5170 -7.66591441196277 11.47491857175734 36.38979619346331
5171 -11.49791582383526 7.631378100186018 28.90734206424645
5172 -7.631377690368232 11.49791609583885 28.9073410567589
5173 -13.60368198043479 2.319447471962651 10.34905883396953
5174 -11.60796781837908 7.462913849661919 104.506831035914
5175 -7.462913849661916 11.60796781837908 104.506831035914
5176 -11.43896620632576 7.719459315945459 38.24367411435005
5177 -7.719459315598241 11.43896620656008 38.24367411354577
5178 -7.85726552349684 11.34475114285315 99.40574767960621
5179 -11.34475114285316 7.85726552349684 99.40574767960621
5180 -2.406172563653405 13.58861043646191 133.6132957199368
5181 -13.58861043645734 2.406172563679235 133.6132957199368
5182 -2.690289791062585 13.53522592497459 114.4237002031981
5183 -13.53522592497459 2.690289791062584 114.4237002031981
5184 -7.388614896328685 11.65540089030617 141.6226854251321
5185 -11.65540068818587 7.388615215169642 141.6226880319161
5186 -13.5695751023423 2.511300766911881 69.09718034688021
5187 -2.511300766911879 13.56957510234229 69.09718034688021
5188 -2.558866184668354 13.5606859652807 29.65650921697737
5189 -13.56068590366962 2.558866511175641 29.65650991968091
5190 -13.67692501901029 1.838945900338127 52.6627631504664
5191 -1.836988760823354 13.67718802578252 52.65780662289316
5192 -13.51145592355149 2.807233304505576 106.6262328744008
5193 -2.80723330450558 13.51145592355149 106.6262328744008
5194 -2.617159446796503 13.54955631856792 95.87303981392986
5195 -13.54955631856792 2.617159446796505 95.87303981392986
5196 -11.56023574024292 7.536640473713081 133.0658181681761
5197 -7.536640473695035 11.56023574025469 133.065818168176
5198 -11.52213028906547 7.59476883136018 40.33494949588838
5199 -7.594768831296619 11.52213028910737 40.33494949574096
5200 -11.59050625411121 7.490004323991341 114.4126480800272
5201 -7.490004323991341 11.59050625411121 114.4126480800272
5202 -13.52488060728551 2.741825041586781 36.52158369336141
5203 -2.741825037996855 13.52488060801328 36.52158368561911
5204 -13.47562856891097 2.974463762218406 101.3721027619446
5205 -2.974463762218403 13.47562856891097 101.3721027619446
5206 -3.217241183559813 13.41973767131112 103.0626979701979
5207 -13.41973767131111 3.217241183559816 103.0626979701979
5208 -2.622004206366179 13.54861963233887 98.12773669122484
5209 -13.54861963233887 2.622004206366181 98.12773669122485
5210 -11.45519361119575 7.695358297702581 95.97436099713948
5211 -7.695358297702587 11.45519361119575 95.97436099713948
5212 -11.640725896503 7.411713742616108 90.38215828935584
5213 -7.41171374261611 11.640725896503 90.38215828935584
5214 -13.52148245237069 2.758534446083948 38.13011681788484
5215 -2.758534445327887 13.52148245252493 38.13011681625297
5216 -13.53358302103096 2.698542312594467 81.33794754577133
5217 -2.698542312594466 13.53358302103096 81.33794754577133
5218 -11.01682669826259 8.310807993236796 81.21930597224848
5219 -8.310807993236793 11.01682669826259 81.21930597224849
5220 -7.430823011086678 11.62853685456191 62.87819629267405
5221 -11.62853685456191 7.430823011086679 62.87819629267406
5222 -3.668750291077885 13.30339322510298 160.8296793888398
5223 -11.78511760672552 7.179902714915318 19.08652476580289
5224 -7.174612066342747 11.78833922558598 19.28707331349842
5225 -11.47643615805649 7.663642287454025 55.53575912402334
5226 -7.739557620415638 11.4253773609569 153.9305533239954
5227 -13.56409009014408 2.540759734106158 158.5639349202721
5228 -8.303399612087595 11.02241148215687 157.765463437453
5229 -12.15549285505119 6.533298818422389 9.243493176921724
5230 -12.07024800698861 6.689477786029909 15.72473317462375
5231 -7.540927004531397 11.55744002417184 161.4189820529871
5232 -13.32485618097641 3.590015007809146 161.3984691442705
5233 -6.869780821811527 11.96854675640575 12.91481965625268
5234 -8.488350475630819 10.88062067176584 7.80464622087318
5235 -7.830742163988019 11.36307516305072 11.38374364757638
5236 -11.00526611392463 8.326110602298192 161.5078717892045
5237 -8.653083213754304 10.75007678557895 155.7945594230523
5238 -8.628964867475162 10.76944591498928 56.93428925257273
5239 -11.27157750165689 7.961880470350093 156.8124021752801
5240 -12.05578770194993 6.71550317441016 10.97243798341495
5241 -8.633112449030477 10.76612137412518 17.96914543879682
5242 -4.330054023053783 13.10307720184216 8.81528963435137
5243 -7.288931904572325 11.71799776798527 165.9104898648013
5244 -12.82407527780375 5.09736140264967 162.2094209132781
5245 -7.259802227053808 11.73606712762263 162.8671580152404
5246 -11.88865504448796 7.007130741835138 7.418036515297193
5247 -13.06292336228584 4.449722826317028 164.0151885994787
5248 -3.22788734216765 13.4171809001099 162.065220958016
5249 -13.27166467308804 3.781919724836449 7.705673433563805
5250 -9.453408356521777 10.05351035434112 168.1559482951714
5251 -9.866667002842153 9.648257990695829 1.650620061916472
5252 -9.758073580374356 9.758073580374356 46.43474722644359
5253 -9.758073580371939 9.758073580376774 42.66604631063129
5254 -5.323476801612735 12.73187318279172 7.499517149615133
5255 -11.85350760415282 7.066424660200616 164.6536003561928
5256 -13.70004580146459 1.657933966650221 44.84756199540566
5257 -1.657933966650172 13.7000458014646 44.84756199540555
5258 -4.490086865676073 13.04910418146331 5.757029944264804
5259 -10.01802680929507 9.491003047531134 165.3544016062538
5260 -10.50322725135445 8.951101457720453 167.1274407979914
5261 -9.220537646255426 10.26750629481114 3.022023031549678
5262 -11.55398372061093 7.546221583273158 4.421226535007662
5263 -12.42003353621937 6.015211297966692 160.8801815281123
5264 -7.093545501044469 11.83729750511542 5.27217642571499
5265 -10.36792603924803 9.107475481420888 162.6036637945208
5266 -9.452132994257122 10.05470943681994 4.514323943086545
5267 -9.113176969380392 10.36291491448014 164.2158866693782
5268 -13.1103283804367 4.308049414423649 4.87459693770245
5269 -10.42626117702794 9.040634815564664 5.298244846294227
5270 -11.4461474829776 7.708807157915272 163.1217273989719
5271 -11.2120014353686 8.045559260442531 165.7265265412727
5272 -6.092414296249313 12.3823458214854 160.0546451262175
5273 -1.851634744459337 13.67521293337369 7.250899679445761
5274 -7.670450747305255 11.47188673815969 6.662238607593555
5275 -12.12732990030655 6.585428572927563 2.777012436310842
5276 -6.44880663048025 12.20052839194573 167.3076336023642
5277 -12.44869170060131 5.955675859495735 43.62101118443572
5278 -5.955675859494691 12.44869170060181 43.62101118443329
5279 -12.75549578658704 5.266623893763444 47.03419533116047
5280 -5.266623893763392 12.75549578658707 47.03419533116033
5281 -7.928606310129152 11.29500783439216 167.8794448166865
5282 -11.13399176243499 8.153172844606559 1.76200370246815
5283 -9.894331267970486 9.619886109495351 163.6881755779191
5284 -1.172667371363723 13.75008549923014 5.962413404989854
5285 -8.654564798842522 10.74888404173363 5.85586035888859
5286 -6.381176859190148 12.23603620016451 3.556780633476481
5287 -5.686868327595267 12.57376350280989 9.124960301371726
5288 -12.23707050959921 6.379193157688325 166.5630027524794
5289 -12.62238576675943 5.578115950310543 158.1262616936403
5290 -12.36744888331812 6.122598150990593 163.5228093360391
5291 -11.05958857861098 8.253817327264851 168.5305167023819
5292 -5.985030772280156 12.43460520703652 163.4499248421264
5293 -10.28532320110672 9.200659033394071 9.051899342086806
5294 -5.41559913226571 12.69296206716946 12.12183448703581
5295 -13.46054156029263 3.042009352982815 164.4385948234141
5296 -8.081302259773143 11.18626630230952 164.3086907344279
5297 -11.20434127152703 8.056223474504421 6.343459819423173
5298 -13.72907480598494 1.397320640250327 162.0494041087839
5299 -13.02216830832649 4.567617820003907 2.938128600225459
5300 -4.697491547691008 12.97588429199997 167.105867629697
5301 -12.48428204069447 5.880705903919504 6.535062176587076
5302 -2.550819691546553 13.56220184561557 5.844264192223808
5303 -6.276383553433424 12.29011836762325 6.329441098993891
5304 -12.92098940308363 4.846445382484019 9.075502452695639
5305 -9.758073580374356 9.758073580374356 85.7015317399502
5306 -9.467275795007218 10.04045263029862 159.1752225512162
5307 -4.848048751786235 12.92038789279579 164.6345496710346
5308 -12.69294714042045 5.415634117117993 5.438751835995131
5309 -12.77775986988259 5.212374958463569 14.1623176505545
5310 -9.758073579850029 9.758073580898682 136.4461537072176
5311 -9.758073580374356 9.758073580374356 117.1361187188816
5312 -9.758073098997723 9.758074061750968 145.2783734828769
5313 -2.973745023561954 13.47578719536787 4.263457197980955
5314 -9.772232602227568 9.743893983821902 107.5017383737366
5315 -3.056526257047503 13.45725258884514 163.8813419671567
5316 -13.72886637675504 1.399367003042758 166.0082389430358
5317 -4.678420898092821 12.98277235032211 162.9181707271242
5318 -5.154217381654163 12.8013297427515 41.17725137808057
5319 -12.80132974275011 5.15421738165759 41.1772513780884
5320 -9.758077186116704 9.758069974630672 147.3653975342156
5321 -5.20442738582827 12.78099900577575 49.00260908189657
5322 -12.78099900577575 5.204427385828266 49.00260908189658
5323 -5.007762081021309 12.85932809052966 2.408113084581804
5324 -9.758073580374356 9.758073580374356 64.90963356830784
5325 -3.989796009020861 13.21065962798229 1.235457725779917
5326 -13.48945571675331 2.911113956160369 6.064968176336673
5327 -9.758073580374356 9.758073580374356 76.36956259124959
5328 -13.28793640222099 3.724345065985479 168.4306773947062
5329 -1.383398285301572 13.7304846667634 4.607323690489375
5330 -8.922790769290906 10.52728858194061 162.669836327291
5331 -12.64683479581264 5.522460470426443 168.3679785815455
5332 -9.758073579866892 9.75807358088182 138.534762807264
5333 -9.758073574714722 9.758073586033991 32.89760855059333
5334 -13.66399516986644 1.9326758646671 160.4696413665813
5335 -8.767900903950334 10.65663707454218 100.4458468937843
5336 -10.65663707454218 8.767900903950331 100.4458468937843
5337 -10.99811977621934 8.335548055642963 45.49187818137896
5338 -8.335548055642967 10.99811977621933 45.49187818137896
5339 -6.417237461140832 12.21716265617065 86.95454134385869
5340 -12.21716265617065 6.417237461140839 86.95454134385871
5341 -4.530620611495301 13.03508637772278 56.20579660644408
5342 -12.99724510569959 4.638062058917273 56.53372395692784
5343 -10.83903070965849 8.541394106062555 47.80472054619946
5344 -8.541394106062555 10.83903070965849 47.80472054619946
5345 -10.74079694588617 8.664599296403871 72.60366390241505
5346 -8.664599296403869 10.74079694588617 72.60366390241504
5347 -1.8417590034733 13.6765464856127 10.33901018965299
5348 -3.788587406771767 13.26976282611149 158.1172631500124
5349 -6.459746695260987 12.19473954756987 88.31248551675151
5350 -12.19473954756988 6.459746695260991 88.31248551675149
5351 -10.71622355107139 8.694972846620214 41.5917708883525
5352 -8.69497284660218 10.71622355108602 41.59177088832251
5353 -8.54586109954135 10.83550912820186 60.28304503757222
5354 -10.85864527602895 8.516444256224201 60.28846011835793
5355 -6.6741992331947 12.07870293515091 28.03209182696635
5356 -12.0787017799797 6.674201323777648 28.03209970960505
5357 -13.72982167438433 1.389962873463324 12.96715933629381
5358 -10.82257121582844 8.562239910112414 84.78876346723601
5359 -8.562239910112414 10.82257121582844 84.78876346723601
5360 -8.799474755827511 10.63058060604191 71.00518668925197
5361 -10.63058060604191 8.799474755827509 71.00518668925197
5362 -11.95899485476844 6.886395433288889 134.8135324986508
5363 -6.886395433078064 11.95899485488984 134.8135324986508
5364 -11.64649902423662 7.402638751043808 143.4701162349368
5365 -7.402627815614809 11.64650597490449 143.4705245602085
5366 -12.70145545406272 5.395649112800085 79.50422380224148
5367 -5.395649112800085 12.70145545406272 79.50422380224144
5368 -8.647906367680065 10.75424174248648 123.9682941101406
5369 -10.75424174248648 8.647906367680061 123.9682941101406
5370 -6.640736504741072 12.09713266334628 26.49937136590305
5371 -12.09712594873663 6.640748736430466 26.49942130970691
5372 -8.576798813685171 10.81103705060568 62.10505860136072
5373 -10.81103705060568 8.576798813685171 62.10505860136072
5374 -12.22441968663045 6.403402480331986 153.9414782754066
5375 -1.357882057739105 13.73303157781523 58.31865538095773
5376 -13.73348471943413 1.353291343750237 58.48758991095797
5377 -10.55606510936963 8.888728222122054 158.2112062321546
5378 -8.672249808569289 10.73462077847978 118.4480883930646
5379 -10.73462077847979 8.672249808569289 118.4480883930647
5380 -1.663890810178714 13.69932361001093 18.28986413759792
5381 -6.496647357367736 12.17512107184182 154.1695327633061
5382 -10.88790475078125 8.479005256391519 66.24395329295977
5383 -8.479005256391524 10.88790475078125 66.24395329295974
5384 -4.157063809797595 13.15898250174652 95.12464773552466
5385 -13.15898250174652 4.157063809797595 95.12464773552466
5386 -6.574298687475156 12.1333670828778 53.78392477433102
5387 -13.72096074865904 1.47486817504412 18.11000559048951
5388 -12.16169280749543 6.521750382843082 89.66546445045756
5389 -6.521750382843082 12.16169280749543 89.66546445045756
5390 -5.958207744209824 12.44748008541641 32.89773017308109
5391 -12.44748004534492 5.958207827924436 32.89773049793426
5392 -12.33311092453742 6.191475989055903 152.2798380703189
5393 -6.208907907199134 12.32434430709886 152.4311954883654
5394 -12.32573740901399 6.206141903311028 119.0605988504586
5395 -6.206141903311024 12.32573740901399 119.0605988504586
5396 -12.21584519195454 6.419745029687784 40.78154927065766
5397 -6.419745029672717 12.21584519196247 40.7815492706239
5398 -12.26112090972878 6.332844071743101 72.59565731791866
5399 -6.332844071743101 12.26112090972877 72.59565731791866
5400 -8.629392579961237 10.7691031985449 92.78070320530034
5401 -10.7691031985449 8.629392579961241 92.78070320530031
5402 -6.112080044415434 12.37265038424099 67.52509926003844
5403 -12.37265038424099 6.11208004441543 67.52509926003844
5404 -3.520513413356617 13.34338732505266 68.08432191272036
5405 -13.34338732505266 3.520513413356618 68.08432191272036
5406 -8.484389757001789 10.88370940678237 20.31480176197412
5407 -4.042856088501825 13.19451835603194 13.22294228641519
5408 -3.838225483282318 13.25549037717889 82.04898713255639
5409 -13.25549037717889 3.838225483282316 82.04898713255642
5410 -12.47221572412093 5.906253883045553 83.95118908898556
5411 -5.906253883045552 12.47221572412093 83.95118908898556
5412 -12.04283072116879 6.738711169153427 139.1434187275134
5413 -6.738711166728391 12.04283072252575 139.1434187275134
5414 -12.31445104090963 6.228506687885933 60.32011856769476
5415 -6.2345714455086 12.31138168082076 60.31839458279154
5416 -3.132879024666606 13.43968262336593 156.8506584048076
5417 -12.39795011674758 6.060596744763576 74.83077822125986
5418 -6.060596744763573 12.39795011674758 74.83077822125986
5419 -6.738711167940906 12.04283072184727 111.3696020753248
5420 -12.04283072184727 6.738711167940906 111.3696020753248
5421 -6.884774365231834 11.95992817452708 130.3855645257342
5422 -11.95992817452708 6.884774365231838 130.3855645257342
5423 -13.42281433940025 3.20438062813879 119.8386646724142
5424 -3.20438062813879 13.42281433940025 119.8386646724142
5425 -2.658494213043836 13.54150687771536 17.05087706970869
5426 -13.50090356162424 2.857551927738489 157.2770862626157
5427 -8.973461240318059 10.48413054900164 14.81370379010494
5428 -13.22632256242897 3.937561615337889 154.4882329228121
5429 -4.090589777634213 13.17979799811494 154.2892690234729
5430 -13.5262344750127 2.735138191568771 17.0506885025872
5431 -13.16695102243032 4.131755168559861 17.40780600400591
5432 -4.050470108350122 13.19218298468309 17.38101844700714
5433 -5.862237972963385 12.49296465809242 17.90275450252079
5434 -2.881081039346471 13.49590204635163 55.80979854263646
5435 -13.48609904893706 2.926624752553525 55.97964452500002
5436 -4.913876726618739 12.89549593910969 45.15828455750584
5437 -12.89549593910958 4.91387672661907 45.15828455750662
5438 -6.808838360251984 12.00332121472891 158.2570312284213
5439 -4.314378462645806 13.10824696445173 139.5608398480099
5440 -13.10824650775322 4.31437985021897 139.5608324561184
5441 -3.841337394221487 13.25458890436651 110.801950801705
5442 -13.25458890436651 3.841337394221482 110.8019508017051
5443 -10.90419868652362 8.458040612625153 16.2578091569764
5444 -11.55111984406838 7.550604634595143 73.5571464356201
5445 -7.550604634595143 11.55111984406838 73.55714643562011
5446 -13.71864987869855 1.496210381491958 48.03759709130517
5447 -1.496210737161921 13.71864983990777 48.03759698708442
5448 -6.740837344540682 12.04164074760768 22.90492708276829
5449 -12.09658075820701 6.641741786623138 22.6449643096086
5450 -2.487871520367386 13.57389020502762 13.78715103055116
5451 -13.14161379989584 4.211648932946254 37.7973997322859
5452 -4.21164893287331 13.14161379991921 37.79739973212328
5453 -12.16153234601664 6.52204960091465 85.65204339438776
5454 -6.522049600914647 12.16153234601665 85.65204339438776
5455 -13.29232741916147 3.708642849049818 159.8577402420956
5456 -12.65336772098619 5.507475403259173 91.91247474886555
5457 -5.507475403259169 12.65336772098619 91.91247474886555
5458 -6.327049244862031 12.26411219180136 24.37467628681906
5459 -12.22166926643131 6.408650430626435 24.15318936377868
5460 -6.167455890479593 12.34514025189623 123.6492426026513
5461 -12.34514025189623 6.167455890479598 123.6492426026513
5462 -3.013123895282324 13.46703695664635 159.4586115370909
5463 -13.54726315395122 2.629003810875054 13.99257775620696
5464 -6.270066243339695 12.29334247892461 31.09123779482048
5465 -12.29334234634764 6.270066503275389 31.09123863261074
5466 -8.963669543592262 10.49250343403692 21.9753694980269
5467 -3.902703443571972 13.23665009855331 25.99787053121651
5468 -13.23664747941078 3.902712326806587 25.99801736538981
5469 -10.50272433203702 8.951691549938342 22.26135297632587
5470 -11.9219119015018 6.950396867289651 116.2852190537959
5471 -6.950396867289653 11.9219119015018 116.2852190537959
5472 -10.64662086157783 8.780060605133418 33.77404455192602
5473 -8.780060596347418 10.64662086882348 33.77404453600461
5474 -4.414716947738698 13.07479538162448 159.6562487987089
5475 -1.283526044108601 13.74018052625564 16.4794077126479
5476 -12.36684231157076 6.123823253551912 112.7710795765231
5477 -6.123823253551916 12.36684231157076 112.7710795765231
5478 -6.067879993509447 12.39438713226143 140.3827506250104
5479 -12.39438662498496 6.067881029683585 140.3827442095185
5480 -13.22962796957547 3.926441618899533 15.51121322162197
5481 -1.208211391025446 13.74700786478994 14.56329144885068
5482 -13.22240534925949 3.950695733649198 22.66227253683449
5483 -3.950634581482404 13.22242362063761 22.65895554171269
5484 -12.16930872122077 6.507528351657038 64.12607009871688
5485 -6.507528351657038 12.16930872122077 64.12607009871688
5486 -3.950181873398566 13.22255887364747 106.0759261287311
5487 -13.22255887364747 3.950181873398565 106.0759261287311
5488 -13.27358084302212 3.775188949411154 13.50485921982141
5489 -3.979347554232374 13.21381069346102 100.3661182231942
5490 -13.21381069346102 3.979347554232376 100.3661182231943
5491 -10.70549119524049 8.708183408072458 74.89411218365879
5492 -8.708183408072458 10.70549119524049 74.89411218365876
5493 -13.71449437070054 1.533833157818441 164.5815910710563
5494 -11.13196160010887 8.155944515119113 57.30449604188539
5495 -6.437849291779104 12.20631379640632 16.20103726860626
5496 -3.787027177853763 13.27020818051462 124.7083860647069
5497 -13.27020818051461 3.787027177853763 124.7083860647069
5498 -7.412172243842901 11.64043395357771 14.78800239996981
5499 -13.17808406886628 4.09610794216813 129.3733631366663
5500 -4.096107942167455 13.17808406886649 129.3733631366663
5501 -3.901571846940441 13.23698368674532 77.11617309833385
5502 -13.23698368674532 3.901571846940442 77.11617309833383
5503 -8.391736995572817 10.95530694216892 12.91855645602311
5504 -6.129246425217051 12.36415537992644 132.0267865004982
5505 -12.36415537992188 6.129246425226261 132.0267865004982
5506 -8.810063696875915 10.62180670399293 35.56921408646707
5507 -10.62180670107363 8.810063700395542 35.56921409174191
5508 -9.783580856238856 9.732499454376388 19.35003118984849
5509 -2.097231251156643 13.63970751442904 156.3435992925566
5510 -3.798192729245958 13.26701669522969 88.66470379038707
5511 -13.26701669522968 3.798192729245955 88.66470379038704
5512 -12.49074555743242 5.866964753557176 17.80087501226916
5513 -13.39716394974901 3.309984607750545 72.55172022584951
5514 -3.309984607750543 13.39716394974901 72.55172022584951
5515 -10.89632727927424 8.468178778399995 18.29123205399181
5516 -2.843327983978167 13.50390632282106 49.20247784841126
5517 -13.50390658602285 2.843326733945382 49.20247822052886
5518 -1.123243613587036 13.75421112912463 156.9690554209045
5519 -3.852770908779062 13.25126998911673 86.91602224928423
5520 -13.25126998911674 3.852770908779058 86.91602224928424
5521 -3.712076925211442 13.29136881217705 15.41750362141454
5522 -13.25693713406998 3.833225511669804 84.84331840446332
5523 -3.833225511669804 13.25693713406999 84.84331840446332
5524 -12.02295652758446 6.77410631270385 80.27714815254396
5525 -6.774106312703852 12.02295652758446 80.27714815254396
5526 -1.424731857870954 13.72625728788324 21.47340554016811
5527 -13.72584337841019 1.428713950149962 21.46240630340901
5528 -12.22983230371766 6.393058878419939 148.6228228430055
5529 -6.392534511829303 12.23010639835448 148.6350631843111
5530 -13.15072489723564 4.183113036630335 48.35964763171741
5531 -4.183113036630335 13.15072489723564 48.35964763171739
5532 -8.78803965659797 10.64003566695438 77.17619800268412
5533 -10.64003566695438 8.78803965659797 77.17619800268412
5534 -9.085229269928822 10.38742552862973 9.038491974701607
5535 -12.16867124888654 6.508720307135813 37.41873568358977
5536 -6.508720301750538 12.16867125176699 37.41873567102212
5537 -10.81698629115655 8.569294462027266 50.11802001093247
5538 -8.672689788876077 10.73426531374759 50.0541343126586
5539 -10.68565057623042 8.732518065409684 94.88666106040674
5540 -8.732518065409687 10.68565057623042 94.88666106040677
5541 -12.13368296694117 6.573715666026463 34.15111343193728
5542 -6.573715626086223 12.13368298857976 34.15111329229278
5543 -6.65283498826497 12.09048330791278 126.8225074976899
5544 -12.09048330791275 6.65283498826502 126.8225074976899
5545 -6.527649712707468 12.15852742844256 21.04217967453909
5546 -13.06786482714985 4.435189833517807 35.97775037743317
5547 -4.43518981435475 13.06786483365373 35.97775030739911
5548 -12.06248575488053 6.703464582833587 21.06711022517742
5549 -10.6764639175459 8.743747378403638 86.72319920041147
5550 -8.74374737840364 10.6764639175459 86.72319920041144
5551 -10.07071517664924 9.435077945136795 129.1316280680057
5552 -9.275842545014735 10.21757040984277 129.7249311810127
5553 -13.15743931901559 4.161945526604436 20.98189356160155
5554 -13.04418624354508 4.504354031790725 12.15027664619082
5555 -4.161808843916443 13.15748255353959 20.96748510337448
5556 -10.6946442020298 8.721501326720665 102.0742890449359
5557 -8.721501326720665 10.6946442020298 102.0742890449359
5558 -8.631492286872914 10.76742034573061 23.8547670075903
5559 -10.55913948086957 8.885075881698567 23.93281980486287
5560 -10.64747890701031 8.779020043533935 88.43170426895853
5561 -8.779020043533933 10.64747890701031 88.43170426895853
5562 -8.739090454670736 10.68027612120037 31.55866522066682
5563 -10.68027607281657 8.739090513801873 31.55866534486796
5564 -8.65149742949275 10.7513530417097 140.1703019751215
5565 -10.75135295006975 8.651497543375164 140.1703027584744
5566 -8.644617817934535 10.75688536621307 112.1470278664817
5567 -10.75688536621307 8.644617817934535 112.1470278664817
5568 -10.64779574250168 8.778635761094264 104.2149764989982
5569 -8.415416288609848 10.93712799090329 103.9783436054251
5570 -8.784405843115533 10.64303593827615 98.66627912472646
5571 -10.64303593827615 8.784405843115534 98.66627912472647
5572 -3.967601754250285 13.21734225628095 146.6280162843152
5573 -13.21730882160991 3.967713134060078 146.6286309845807
5574 -13.2345454784088 3.909834520785908 118.4128826167856
5575 -3.909834520785909 13.2345454784088 118.4128826167856
5576 -12.28812434356389 6.280286626987058 93.77111841969003
5577 -6.280286626987061 12.28812434356389 93.77111841968998
5578 -3.799355749158376 13.26668368098589 66.37884498052897
5579 -13.26668368098588 3.799355749158378 66.37884498052892
5580 -12.0759588908675 6.67916288662571 137.0718718670478
5581 -6.679162885962241 12.07595889123446 137.0718718670478
5582 -6.793067721116119 12.01225336630602 109.7089302762744
5583 -12.01225336630602 6.793067721116119 109.7089302762744
5584 -3.787011339356702 13.27021270046505 41.87960348328953
5585 -13.27021270046478 3.78701133935761 41.87960348329155
5586 -10.85238051326391 8.524425915880185 132.1377269424208
5587 -8.805671748721657 10.62544799308553 131.4123912925616
5588 -13.20877656688981 3.996025726391483 158.276603836842
5589 -1.345843620464863 13.73421657573719 41.18961698979208
5590 -13.73421657573543 1.345843620482797 41.18961698983033
5591 -7.632797188105681 11.49697382293471 89.13725295861558
5592 -11.49697382293471 7.632797188105684 89.13725295861558
5593 -9.73903402936784 9.777076054466143 12.66638461994653
5594 -10.57181078735134 8.869995303067627 54.25021078630603
5595 -8.773753451424831 10.65181911100686 53.75047252188016
5596 -12.14975216424234 6.543968394444505 52.07907795858208
5597 -6.485161028535377 12.18124322201827 52.11139848939679
5598 -1.402573261440607 13.72853918835839 100.9869903479793
5599 -13.72853918835838 1.402573261440607 100.9869903479793
5600 -7.362964850118525 11.67162150756779 61.10981737514735
5601 -11.67857095604242 7.351937188570261 61.11244387351483
5602 -13.73668166098381 1.320445737162676 9.605864894564448
5603 -1.321574881949692 13.73657307451169 35.44236540057617
5604 -13.73657307414821 1.321574885727765 35.44236540860393
5605 -9.792455591677491 9.7235699969211 21.18769819331323
5606 -6.658979229785871 12.08710038087218 128.6190531643465
5607 -12.08710038087215 6.658979229785933 128.6190531643465
5608 -8.748648211725444 10.67244838204773 39.57175076259113
5609 -10.67244838195604 8.748648211837292 39.57175076278411
5610 -8.781303370577607 10.6455958552766 37.49428944703518
5611 -10.64559585438414 8.781303371659538 37.4942894486647
5612 -1.11370050837268 13.75498713840367 60.2427761684138
5613 -13.75498713840368 1.113700508372679 60.2427761684138
5614 -9.566121014216014 9.946322372685032 103.1579873637234
5615 -8.66908113054745 10.7371799068464 90.57556353131568
5616 -10.73717990684641 8.669081130547449 90.57556353131568
5617 -1.367256105459387 13.73210146853292 38.53063556012874
5618 -13.73210146850529 1.367256105736868 38.53063556071896
5619 -3.966428831596351 13.21769428924278 109.4345974665161
5620 -13.21769428924278 3.96642883159635 109.4345974665161
5621 -3.693170390820888 13.29663462927232 137.4856897852449
5622 -13.29663452402085 3.693170769760976 137.4856882876809
5623 -10.64093884988952 8.786946021964164 152.5483999268478
5624 -10.6791618888643 8.740452010704491 52.41916005001092
5625 -8.728532899239372 10.68890609121888 52.15042833148493
5626 -8.791859154666053 10.63687983407328 152.6482648378633
5627 -7.728894490056719 11.43259331742238 138.5243057562623
5628 -11.43259331497828 7.728894493672046 138.5243057562623
5629 -12.59845686900793 5.631952105597763 155.0787052935306
5630 -10.55513397689935 8.889833897756748 119.9917670399634
5631 -8.889833897756748 10.55513397689935 119.9917670399634
5632 -13.71665659581161 1.51437506337694 152.0966073977723
5633 -8.792067325266375 10.63670776828918 148.272329865323
5634 -10.63671424448195 8.792059490314813 148.272374380388
5635 -1.310015212532883 13.737680304292 127.7135734713529
5636 -13.73768030429201 1.310015212532911 127.7135734713529
5637 -3.924505527012875 13.23020243112121 99.03249078751166
5638 -13.2302024311212 3.924505527012877 99.03249078751165
5639 -3.324412965663146 13.39359094618508 104.8220232727892
5640 -13.39359094618508 3.324412965663145 104.8220232727892
5641 -1.343369292229187 13.73445881513704 151.5529887581938
5642 -10.64350716920949 8.783834876577899 96.90397076686409
5643 -8.783834876577899 10.64350716920949 96.90397076686411
5644 -1.334187205476488 13.73535381782147 64.55998930971691
5645 -13.73535381782147 1.334187205476489 64.55998930971691
5646 -3.960178013260902 13.21956845374632 69.75342315399291
5647 -13.21956845374633 3.960178013260903 69.75342315399291
5648 -3.908442321774837 13.23495669117808 64.52998454853638
5649 -13.23495669117808 3.908442321774833 64.5299845485364
5650 -13.13570060825718 4.230055499663337 143.6607597810159
5651 -4.230032270691704 13.13570808859982 143.660909021316
5652 -13.66198473783462 1.946836670903374 143.9943449342877
5653 -1.946825704200948 13.66198630058831 143.9942966869596
5654 -13.10826527828618 4.314322819873011 107.6703942115786
5655 -4.314322819873011 13.10826527828618 107.6703942115786
5656 -13.74062852510262 1.278721132669836 27.36766418365103
5657 -1.278720765196227 13.74062855930019 27.3676556139901
5658 -1.699264964796482 13.69498078054202 135.5457013691532
5659 -13.69498077446691 1.69926501375792 135.5457011780286
5660 -3.849829597624491 13.25212481337444 135.2731021516444
5661 -13.25212479391957 3.84982966459326 135.2731018848136
5662 -13.67386004514723 1.861599168920719 116.2360916216339
5663 -1.861599168920716 13.67386004514723 116.2360916216339
5664 -3.795659846638433 13.26774156850429 116.3824322533117
5665 -13.26774156850429 3.795659846638432 116.3824322533117
5666 -13.7390193287952 1.29589655566794 25.64539772300104
5667 -1.295902882999901 13.73901873198492 25.64530253633801
5668 -6.630207369999166 12.10290668520619 96.94836514501127
5669 -12.10290668520619 6.630207369999163 96.94836514501129
5670 -13.13401945716743 4.23527247042588 97.17113258217415
5671 -4.235272470425877 13.13401945716744 97.17113258217417
5672 -7.928660883275144 11.29496952621044 111.0666504872738
5673 -11.29496952621044 7.928660883275144 111.0666504872738
5674 -13.71976627380424 1.485938555992056 105.3830095587235
5675 -1.485938555992056 13.71976627380424 105.3830095587235
5676 -1.333780476210614 13.73539331949687 99.35054833358384
5677 -13.73539331949688 1.333780476210617 99.35054833358383
5678 -1.53470536326623 13.71439679489995 102.6111747669863
5679 -13.71439679489995 1.53470536326623 102.6111747669863
5680 -13.2973302201193 3.690665118525669 28.08055584052522
5681 -3.690662157092178 13.29733104206283 28.08052203355494
5682 -10.59781050509089 8.838914667434299 83.03901262642724
5683 -8.838914667434302 10.59781050509089 83.03901262642722
5684 -8.669996147834139 10.73644106752984 29.45921283175861
5685 -10.73644086995918 8.669996392494646 29.45921337490671
5686 -8.860035104585036 10.58015963705278 25.65409812640813
5687 -10.5736980900094 8.867745412523499 25.64368995184904
5688 -10.39673457016441 9.074574936466627 68.01692999041214
5689 -9.051055547336691 10.41721620583089 68.01271123622132
5690 -11.39783028454269 7.780068431881669 10.58342545722225
5691 -4.052970663150129 13.19141496594071 29.90676020272619
5692 -13.19141473261882 4.052971422554945 29.90676643266738
5693 -10.34922992911226 9.128715127243648 168.4575015906604
5694 -8.691023808798057 10.71942653106524 146.3319824469794
5695 -10.71942802938069 8.691021960789628 146.3320223110353
5696 -10.74548578657619 8.658783702719989 58.77980397121678
5697 -8.588624766089428 10.80164453346412 58.54477502470294
5698 -13.05028322301103 4.486658868155324 19.21974266989477
5699 -6.657249183162374 12.08805333018034 70.62113921699725
5700 -12.08805333018034 6.657249183162378 70.62113921699728
5701 -10.77153808422862 8.626353070678968 159.829218155715
5702 -10.72310807301492 8.686481062803415 125.9084606610418
5703 -8.686481062803363 10.72310807301496 125.9084606610417
5704 -7.636003658186128 11.49484441530933 147.4608839782196
5705 -11.49484955786432 7.635995916844548 147.4560050273209
5706 -13.03497502618224 4.53094096924749 151.4800995660252
5707 -13.68683462423041 1.763677399347074 149.0009255224625
5708 -1.5707439927117 13.71031594491389 149.4454941210399
5709 -4.27421787964879 13.12139708709749 62.56625372582516
5710 -13.12152613127834 4.273821707345741 62.56635035343439
5711 -13.20075585945419 4.022442633411429 50.09428263591445
5712 -4.022442633411428 13.20075585945419 50.09428263591445
5713 -4.385326658570871 13.0846822696475 151.9618744027545
5714 -10.67765872459974 8.742288268009641 79.09610065058553
5715 -8.742288268009643 10.67765872459974 79.09610065058553
5716 -8.748923281323481 10.67222289017222 114.6737465548309
5717 -10.67222289017223 8.748923281323483 114.6737465548309
5718 -13.15091077923788 4.182528622319881 126.1405827722936
5719 -4.182528622319845 13.15091077923789 126.1405827722936
5720 -4.468321079410034 13.05657331505093 19.21172030929429
5721 -1.304469915116921 13.73820797049437 62.33529211535415
5722 -13.73820797049437 1.304469915116921 62.33529211535414
5723 -6.542690901540575 12.15044014704398 103.8925778737028
5724 -12.15044014704398 6.542690901540574 103.8925778737028
5725 -8.770019495849223 10.65489361947948 133.2939493834664
5726 -10.65489361945619 8.770019495877523 133.2939493834664
5727 -13.73808288301899 1.305786620892046 90.97515423847531
5728 -1.305786620892048 13.73808288301899 90.9751542384753
5729 -13.29158786319688 3.711292507323738 52.31535929660194
5730 -3.672588364136693 13.30233418267665 52.28468852612438
5731 -7.274033941712913 11.72725160533399 17.55528543019059
5732 -13.55853880370787 2.57021896116812 162.0813820517987
5733 -2.741518422534878 13.52494276286972 20.00089061721007
5734 -13.19404110837745 4.044413335756614 59.68199260514804
5735 -1.280720149592835 13.74044234726186 89.19025547898687
5736 -13.74044234726186 1.280720149592835 89.19025547898687
5737 -3.982767992443318 13.21278014342058 133.112235262921
5738 -13.21278014340976 3.982767992479217 133.112235262921
5739 -8.347263469084954 10.98923075459242 1.827590734267035
5740 -10.98114179965154 8.357901936248465 109.5886906859823
5741 -8.356322332044897 10.98234387928951 109.5885116764189
5742 -7.39138470362368 11.65364458712543 125.1216122128099
5743 -11.65364458712542 7.391384703623693 125.1216122128099
5744 -8.710199179006176 10.70385118833591 137.788298403287
5745 -10.70385118593835 8.710199181952515 137.788298403287
5746 -10.81067289159856 8.577257815342616 43.44071604313437
5747 -8.577257815338047 10.81067289160219 43.44071604312762
5748 -7.560792291137549 11.5444540767537 86.09571256080594
5749 -11.54445407675369 7.560792291137548 86.09571256080594
5750 -13.72431294430431 1.443341334127558 145.6506350548104
5751 -1.4432776138564 13.72431964540833 145.6503215233549
5752 -1.323796052556675 13.73635919780913 66.37256002154679
5753 -13.73635919780913 1.323796052556675 66.37256002154678
5754 -1.14227937874352 13.75264330304896 117.6023306471326
5755 -13.75264330304896 1.142279378743523 117.6023306471326
5756 -4.129243019497237 13.16773906507618 149.7056680589879
5757 -8.020205690355215 11.2301514096825 16.29445083710394
5758 -13.16440299396232 4.139866400326936 149.7002196510849
5759 -12.18857140929522 6.471377519547993 99.10871974479377
5760 -6.471377519547994 12.18857140929522 99.10871974479377
5761 -13.74665815304428 1.212183824071704 167.3177438576531
5762 -13.74383271385052 1.243809605081198 69.76554117065372
5763 -1.243809605081197 13.74383271385052 69.76554117065372
5764 -5.540350219086532 12.63900785069255 155.2830007929701
5765 -9.19473277788185 10.2906214167729 106.4304050669417
5766 -13.21286619798603 3.982482496398227 121.5859400913843
5767 -3.982482496398227 13.21286619798603 121.5859400913843
5768 -12.04705625703946 6.731154101617813 50.20133838511619
5769 -6.562550946283175 12.13972508244885 50.17038261588485
5770 -13.71129111929764 1.562208642233689 23.49779325013419
5771 -1.56128854039428 13.71139592067976 23.49907332612505
5772 -13.49353398702278 2.89215154185618 20.30834528798346
5773 -8.917150302691521 10.53206677149402 154.2423575653366
5774 -1.282708672858716 13.74025685569863 87.34048645983084
5775 -13.74025685569863 1.282708672858714 87.34048645983081
5776 -10.87123084136992 8.500372932621692 150.4278891775411
5777 -8.502856008047257 10.86928883167683 150.4766157477511
5778 -1.0808560671191 13.75760699257585 133.9979317144739
5779 -13.75760699257387 1.080856067144214 133.9979317144739
5780 -10.40848706573722 9.061092483932663 127.8129042290728
5781 -9.12083962764603 10.35617132374517 128.0524332969337
5782 -1.115471082215957 13.75484366558704 114.867138599326
5783 -13.75484366558704 1.115471082215954 114.867138599326
5784 -13.75319734167521 1.135589221918674 142.6232057121112
5785 -1.135586685849897 13.75319755107591 142.6231949405162
5786 -13.55678305896768 2.579463721800929 44.00453801142773
5787 -2.579463721800691 13.55678305896772 44.00453801142719
5788 -1.259488900732984 13.74240472802815 83.72780408202907
5789 -13.74240472802815 1.259488900732983 83.72780408202907
5790 -1.354222545974398 13.73339292731314 119.7136566339693
5791 -13.73339292731315 1.354222545974396 119.7136566339694
5792 -1.285082098396751 13.74003508002728 68.29766124010183
5793 -13.74003508002728 1.285082098396749 68.29766124010182
5794 -13.74200709974678 1.263819951776747 147.4503569171964
5795 -1.263688043296782 13.74201923041984 147.4497095446985
5796 -1.312973731538575 13.73739786059535 153.5769611761056
5797 -13.7434204207388 1.248356975716381 28.93977341291809
5798 -1.248356737010127 13.74342044242121 28.93977160746245
5799 -13.74137153323286 1.270711763405716 82.09586548904858
5800 -1.270711763405713 13.74137153323286 82.09586548904859
5801 -1.854390572608126 13.67483950926745 160.7515040218352
5802 -9.160264813593033 10.32131525266279 16.25889788586688
5803 -1.398272182907104 13.72897792636102 158.7502117875036
5804 -1.320713397353803 13.73665592937562 122.0142542006073
5805 -13.73665592937562 1.320713397353806 122.0142542006073
5806 -13.21211192798958 3.984984115686728 78.72194940946706
5807 -3.984984115686726 13.21211192798958 78.72194940946706
5808 -4.542853552980695 13.03082812395938 10.56259235286875
5809 -1.246189087784337 13.74361716425073 85.52199384965684
5810 -13.74361716425073 1.246189087784338 85.52199384965684
5811 -13.5307710850237 2.712606466977237 3.968129520282254
5812 -13.18406225254999 4.076825053995622 43.60216526012735
5813 -4.076825053995058 13.18406225255017 43.60216526012609
5814 -12.15695584075755 6.530576137361148 29.60888597777528
5815 -6.53057549124755 12.15695618784229 29.60888396161441
5816 -1.362251877056866 13.73259880078986 129.5576993166104
5817 -13.73259880078984 1.362251877057052 129.5576993166104
5818 -1.210079878289089 13.7468435172646 155.4184517517826
5819 -1.295564558343189 13.73905063951528 111.3356130583932
5820 -13.73905063951527 1.295564558343185 111.3356130583932
5821 -6.326442422389714 12.26442523219852 101.1680491313975
5822 -12.26442523219852 6.326442422389714 101.1680491313975
5823 -1.335338404904903 13.73524194706398 33.55095930521057
5824 -13.73524194489094 1.33533842725676 33.55095937974602
5825 -13.27317892100879 3.776601823185494 10.50798552292849
5826 -11.736345867867 7.259351601196987 160.3871890011766
5827 -6.716946261669381 12.05498373776778 11.26488550162201
5828 -12.16604845506304 6.513621495685667 133.4363334910167
5829 -6.51362149341769 12.16604845627729 133.4363335005463
5830 -12.45205036468704 5.948650411252729 142.5420252738782
5831 -5.948636819688024 12.45205685770234 142.5422807606744
5832 -6.912530021230815 11.94390759783341 68.88522491905034
5833 -11.94390759783341 6.912530021230815 68.88522491905036
5834 -11.58196584977232 7.503203786030855 153.4661630268455
5835 -11.94615009181959 6.908653847437924 82.11935073428054
5836 -6.908653847437924 11.94615009181959 82.11935073428052
5837 -12.3229746726055 6.211625811196574 114.6064308619889
5838 -6.211625811196573 12.3229746726055 114.6064308619889
5839 -8.760539549217837 10.6626894734204 160.8131073901143
5840 -5.96396970414143 12.44472038127346 42.07238229792716
5841 -12.44472038127103 5.963969704146519 42.07238229793865
5842 -12.19056467319248 6.467621892837559 39.08480606522394
5843 -6.467621892629885 12.19056467330265 39.08480606475648
5844 -13.65186057041542 2.016606795073538 163.1909863102726
5845 -7.574137454025157 11.53570291865794 30.4365681578293
5846 -11.53570274937355 7.574137711851789 30.43656885552753
5847 -4.769803874458182 12.94947763422153 161.327001115503
5848 -11.02045591699401 8.305994906186239 7.710599672244523
5849 -9.758073580374356 9.758073580374356 99.55265210761002
5850 -9.834807971218783 9.680730972878624 156.8630700975021
5851 -3.335821030234544 13.39075420035201 165.8244106716569
5852 -13.50748881796577 2.826260043331068 12.09859199840902
5853 -2.70947021143957 13.53139945361609 8.730959010963508
5854 -10.71368884943294 8.698095839753442 154.8603388231718
5855 -11.93061422987412 6.935448370359718 121.825042868837
5856 -6.935448370359715 11.93061422987412 121.825042868837
5857 -13.2248524759077 3.942496289215497 54.48206837496036
5858 -3.792183432347148 13.26873561479886 54.30469539667482
5859 -9.785560712701182 9.730508801601237 59.55437303199166
5860 -13.25167843085617 3.85136583112813 24.37447700171887
5861 -3.851351948288315 13.25168246565001 24.37331892324409
5862 -7.094095063130666 11.83696816060874 156.0408308852868
5863 -13.34976705291738 3.496243646092435 74.29953089457582
5864 -3.496243646092433 13.34976705291738 74.29953089457582
5865 -4.192387705382425 13.14777111634357 90.58686799408575
5866 -13.14777111634357 4.192387705382425 90.58686799408575
5867 -11.60428549923567 7.468638299732334 48.71314958082348
5868 -7.42454312893352 11.63254741346907 48.94343070243771
5869 -10.46368892215416 8.997289266239495 14.31972053555413
5870 -2.848047366380784 13.50291176742452 11.84615738191485
5871 -12.20833655087668 6.43401264068765 90.84075631642328
5872 -6.434012640687648 12.20833655087668 90.84075631642327
5873 -5.287009506860699 12.74705967956394 28.81870560878096
5874 -12.7470585781893 5.287012162290785 28.81872041014802
5875 -13.73794484567165 1.307238087451441 80.58716485285757
5876 -1.307238087451438 13.73794484567165 80.58716485285757
5877 -11.25505999054643 7.985212871877683 13.43158536896573
5878 -4.028411757507646 13.19893551435017 39.75238783817363
5879 -13.19893551430656 4.028411757650545 39.75238783848751
5880 -5.184730294773272 12.78900198492675 87.67122039552925
5881 -12.78900198492675 5.184730294773274 87.67122039552925
5882 -1.340120862770317 13.73477615664587 131.9112176850871
5883 -13.73477615664577 1.340120862771285 131.9112176850871
5884 -3.293264915313942 13.40128375184864 93.77480875299585
5885 -13.40128375184864 3.293264915313942 93.77480875299585
5886 -1.340082300605579 13.73477991915428 31.15230695494067
5887 -13.73477991060926 1.340082388185242 31.15230730333951
5888 -1.330661953162572 13.73569578748763 112.8322943571427
5889 -13.73569578748763 1.330661953162567 112.8322943571427
5890 -13.71251097944256 1.551464675288269 140.8469482228096
5891 -1.551463284012518 13.71251113685459 140.8469453649495
5892 -12.97767686104141 4.692536978052513 160.7644378964729
5893 -9.921046590140989 9.592332070787158 17.30793059535551
5894 -12.73784149095154 5.309180176957037 38.35252779063736
5895 -5.309180176728942 12.7378414910466 38.35252779013292
5896 -11.77309874643147 7.199593454270441 58.96664838244132
5897 -7.22752438512599 11.7559725783284 59.44145968491117
5898 -11.67337904039499 7.360178107849496 17.4322348327328
5899 -7.749540915330205 11.41860830406329 33.0947844746841
5900 -11.41860828048031 7.74954095007869 33.09478455527271
5901 -8.692724073502916 10.71804777848759 55.31169060302422
5902 -10.09496334942098 9.409129341966086 55.95687699296987
5903 -11.44082441011237 7.716705049240711 76.58359861127769
5904 -7.716705049240709 11.44082441011237 76.58359861127768
5905 -11.82403964326824 7.115622707424918 155.133069183064
5906 -12.31633140614164 6.224787602327416 159.495609956253
5907 -7.418163294929209 11.63661691943861 9.639407354536385
5908 -5.827807146065425 12.50906326901694 156.8643907763047
5909 -13.73701131016236 1.317011869525623 11.2182266734521
5910 -6.644389098439524 12.09512684962576 78.07665454135123
5911 -12.09512684962576 6.644389098439524 78.0766545413512
5912 -6.030540359974186 12.41259775255456 62.23695685555225
5913 -12.41404355336998 6.027563575362202 62.23768878471576
5914 -6.281656784796963 12.28742397893123 48.40683092177055
5915 -12.28742397893124 6.281656784796963 48.40683092177056
5916 -12.03477939576863 6.75307966006495 95.25578709870598
5917 -6.753079660064953 12.03477939576863 95.25578709870604
5918 -13.4059078550812 3.274390719060913 47.08022991618931
5919 -3.274390719060853 13.40590785508121 47.08022991618917
5920 -11.8947206959235 6.996829250879941 150.4131097590142
5921 -7.000667717991436 11.89246196135487 150.4825514507879
5922 -3.867544479608571 13.24696567891112 60.65691858414067
5923 -13.27169317197909 3.78181971395301 61.01375662565007
5924 -12.32830282136088 6.201044230194246 146.5661955073189
5925 -6.200904267434267 12.32837322058817 146.5697798620888
5926 -9.758073580374356 9.758073580374356 95.84524838430812
5927 -9.758073580374356 9.758073580374356 93.83321124553852
5928 -4.693020115686918 12.97750215541334 101.8162206504804
5929 -12.97750215541334 4.693020115686918 101.8162206504804
5930 -10.33657205827451 9.14304533971579 110.7442851869607
5931 -9.134121115391762 10.34445897325493 110.7432111295805
5932 -13.73693907171061 1.317765130859978 16.38402535165116
5933 -13.72233849911023 1.461993883652424 19.72774575862392
5934 -12.30666608337592 6.243874591332282 117.5453067595178
5935 -6.243874591332282 12.30666608337592 117.5453067595178
5936 -12.85438749416518 5.020430474555919 98.65688940197217
5937 -5.020430474555917 12.85438749416518 98.65688940197218
5938 -13.73640276268839 1.323343924007208 2.645433595261935
5939 -11.70643651935535 7.307485478487341 12.20576560395365
5940 -7.067616137509054 11.85279722819983 65.90949948320613
5941 -11.85279722819983 7.067616137509053 65.90949948320613
5942 -6.259777735310995 12.29858458134532 120.5016456483124
5943 -12.29858458134531 6.259777735310996 120.5016456483124
5944 -7.739032175079808 11.42573328032295 55.87593641140527
5945 -12.20023533066905 6.44936104403334 57.08140077259232
5946 -8.445653793737074 10.91379548994458 107.9396888137064
5947 -10.89630748714662 8.468204245620937 107.7667798211963
5948 -5.079901732590386 12.83100145690994 34.4697878074525
5949 -12.8310014398022 5.079901775801759 34.46978796916687
5950 -13.72970656454594 1.391099439818786 43.02985539906667
5951 -1.391099439814248 13.7297065645464 43.02985539905698
5952 -7.508692647465259 11.57840812572701 20.67818771193506
5953 -13.7395093884747 1.290690421447276 14.73102367056492
5954 -2.036644159449747 13.64888568960043 39.806412556436
5955 -13.64888568957003 2.036644159653441 39.80641255687134
5956 -12.86451865283677 4.99441286146979 132.5823680417009
5957 -4.994412859123589 12.86451865374764 132.5823680512306
5958 -4.571801608379754 13.02070006004348 114.1555207315482
5959 -13.02070006004348 4.571801608379749 114.1555207315482
5960 -9.415382521657223 10.0891313784127 104.9375159973787
5961 -10.25665796186146 9.232603503529424 106.1261542007747
5962 -1.169615799271247 13.75034540955591 19.93242389571224
5963 -13.1401415302991 4.216240097967473 92.32017411420082
5964 -4.216240097967471 13.14014153029911 92.32017411420081
5965 -13.27575899327657 3.767522150225041 71.290185577641
5966 -3.76752215022504 13.27575899327657 71.29018557764103
5967 -12.0660289912426 6.697084767456155 76.21199045571228
5968 -6.697084767456155 12.0660289912426 76.21199045571225
5969 -13.07171343575019 4.423834067144462 141.4455243237548
5970 -4.423826507367702 13.07171599418802 141.4455920427045
5971 -8.61231333289785 10.78276676257026 169.0088482779645
5972 -11.37833116290251 7.808558122170928 3.137957840189401
5973 -6.212042103037021 12.32276482410078 105.4362926081339
5974 -12.32276482410078 6.212042103037019 105.4362926081339
5975 -13.18789899088646 4.064396659551814 80.49462737742954
5976 -4.064396659551814 13.18789899088646 80.49462737742954
5977 -5.183131654000835 12.78964996617556 106.4803772376406
5978 -12.78964996617556 5.183131654000832 106.4803772376406
5979 -9.899463470059249 9.614604672318173 7.092417172141795
5980 -12.17925495463962 6.488894262498518 107.6151432849906
5981 -6.488862979382704 12.17927162168562 107.6151400883913
5982 -12.84517283831928 5.043960225230252 103.870260036688
5983 -5.04396022523025 12.84517283831928 103.870260036688
5984 -10.92053459060779 8.436938085309073 20.58804954828178
5985 -5.799050394312724 12.52242047386293 125.7045463328473
5986 -12.52242047386291 5.799050394312761 125.7045463328472
5987 -1.369499067582093 13.73187795983826 37.20275636617801
5988 -13.73187795969753 1.369499068993252 37.20275636917669
5989 -10.83329610308867 8.548666301991437 142.4968849110136
5990 -8.548665862496716 10.8332964498985 142.4968812959582
5991 -11.43506367470946 7.725239074316111 22.82490309976446
5992 -10.37384011260472 9.100738503995888 10.72676617752485
5993 -11.94793101417776 6.905573436033338 13.78149368948178
5994 -9.722056308029011 9.793958400131856 166.67691279631
5995 -11.24628199453939 7.997570962442232 9.117019314042215
5996 -5.944524459163749 12.45402059394492 58.94037194601026
5997 -12.75209588997895 5.274850747915255 58.79253069304993
5998 -10.95227094817448 8.395698963027037 134.5177462492329
5999 -8.39569896278593 10.95227094835931 134.5177462492329
6000 -4.19250437924893 13.14773391235077 11.922373796857
6001 -1.308133328682689 13.73785962930141 164.8840612066791
6002 -13.70706859076784 1.598834152745566 46.12562866735473
6003 -1.598834152745524 13.70706859076785 46.12562866735466
6004 -13.0894901221716 4.370955083453977 83.12420325802019
6005 -4.370955083453975 13.0894901221716 83.1242032580202
6006 -10.89904421524757 8.464681635719 113.4649795209829
6007 -8.464681635719 10.89904421524757 113.4649795209829
6008 -13.06278132178091 4.450139788740543 75.37548484510211
6009 -4.450139788740545 13.06278132178091 75.37548484510211
6010 -3.76970070000168 13.27514055038239 127.79405546022
6011 -13.27514055038235 3.769700700001815 127.79405546022
6012 -13.69324260531396 1.713215384011717 5.118991603273779
6013 -13.20837610763648 3.997349196557351 147.9834205006151
6014 -11.68750507032532 7.337726162178575 53.50038055557676
6015 -7.670450393405428 11.47188697478782 54.50197136131432
6016 -13.74252527131545 1.258172948070464 78.85701825566062
6017 -1.258172948070461 13.74252527131545 78.85701825566062
6018 -11.68365072907639 7.343861766193088 145.4865666697914
6019 -7.34383580266591 11.68366704864027 145.4880990427546
6020 -3.997003394768791 13.20848075526503 147.9823468792751
6021 -13.7143750500417 1.534899666686275 72.24420940930126
6022 -1.534899666686277 13.7143750500417 72.24420940930126
6023 -9.769298032408528 9.746836202275016 126.4996010670274
6024 -13.54557135163942 2.637706723205869 110.2175965649163
6025 -2.637706723205872 13.54557135163942 110.2175965649163
6026 -13.72291350339586 1.456586756192602 157.1471484394763
6027 -5.448664227543796 12.67880349778656 1.077189675744624
6028 -4.177619340198478 13.15247112326804 46.12480681671566
6029 -13.15247112326799 4.177619340198639 46.12480681671601
6030 -13.73948520045067 1.290947879117162 6.219092618515512
6031 -13.52807124278234 2.726038967110608 99.88274850891572
6032 -2.726038967110605 13.52807124278234 99.88274850891572
6033 -9.051209848595775 10.41708213832851 135.3859639949275
6034 -10.41708213785624 9.051209849139308 135.3859639949275
6035 -13.01564798143263 4.586164805524197 166.8168752226617
6036 -11.3628973500335 7.831000179581261 14.70306838512036
6037 -1.202044603966546 13.74754846400168 168.7245873977343
6038 -13.74973298727171 1.17679343078217 1.223444023099562
6039 -13.75172049680029 1.153335761122 4.08120482131078
6040 -13.75539273815352 1.108679673825373 150.414096176587
6041 -13.76571673826681 0.9721330576629277 153.5516542763475
6042 -7.2735460786073 11.72755419694901 57.41675299780099
6043 -13.74766855689177 1.200670333542719 158.7723062641039
6044 -4.30809655015203 13.11031289155862 33.25303675996587
6045 -13.11031286137034 4.308096642020396 33.25303718662548
6046 -13.65250325050074 2.012251225634323 137.412577185482
6047 -2.012250881574577 13.65250330121192 137.4125780769883
6048 -1.333869792858658 13.73538464607742 125.731247992193
6049 -13.73538464607741 1.333869792858676 125.731247992193
6050 -11.55566361150471 7.543648884839881 108.7131196584371
6051 -7.543166556082384 11.55597846602356 108.7130677136978
6052 -1.194432708022917 13.74821190213495 12.40871538232597
6053 -6.209998864956063 12.32379463060158 35.71853206295584
6054 -12.32379462076076 6.209998884485264 35.71853212762068
6055 -10.28192084427178 9.204461078853527 130.8476183120844
6056 -13.52761570597836 2.728298611106871 155.6531893639033
6057 -6.476118616582538 12.18605299774924 55.65703661333013
6058 -9.491725364192487 10.01734244252162 10.09420302278402
6059 -8.11325568374339 11.16311256819556 3.828403780692787
6060 -8.621005340279037 10.77581861961681 10.29750048385868
6061 -13.73264399318407 1.361796224280818 107.2571912587811
6062 -1.36179622428082 13.73264399318407 107.2571912587812
6063 -13.14057453390967 4.214890380397182 1.232862286362818
6064 -5.547958801811479 12.63566987276111 57.42506204956535
6065 -13.74129322028191 1.271558348733681 155.0296657371976
6066 -4.406380473306712 13.07760724002909 58.94568304913241
6067 -13.7136365692596 1.541483715861386 56.64924093398021
6068 -1.518353952193382 13.71621672604581 56.51589304601554
6069 -1.431799895773185 13.72552181370399 49.76197869232759
6070 -13.72549392659918 1.432067201945885 49.76239299870705
6071 -9.628557726473137 9.885892782544957 5.690211580102785
6072 -13.73087044389606 1.379564008280024 123.9910525471199
6073 -1.379564008280019 13.73087044389606 123.9910525471199
6074 -4.403655305681268 13.07852514424869 57.57698605414868
6075 -7.40441834258326 11.64536770600296 2.722962247517475
6076 -13.66578138004879 1.920005018928777 103.9921076443372
6077 -1.920005018928775 13.6657813800488 103.9921076443372
6078 -2.776855033881057 13.51773191481506 53.46259949924285
6079 -13.50707008195649 2.828260561036737 53.52353974245366
6080 -2.808142165891534 13.51126706035159 136.379712408951
6081 -13.51126702119579 2.808142354288153 136.3797117359575
6082 -13.7477691592857 1.199517879396902 76.5709268928189
6083 -1.199517879396901 13.7477691592857 76.57092689281893
6084 -13.74943398226084 1.180281816961854 51.1498983829208
6085 -1.179727573094005 13.7494815485269 51.14865851706508
6086 -13.71067307022483 1.567623667023327 94.1139607708992
6087 -1.567623667023329 13.71067307022483 94.1139607708992
6088 -13.38515187151704 3.358230095812957 152.6555757865713
6089 -13.73814462520497 1.305136872880331 97.495866419002
6090 -1.305136872880329 13.73814462520497 97.495866419002
6091 -1.138793972852935 13.7529323523165 109.3036941698655
6092 -13.7529323523165 1.138793972852935 109.3036941698655
6093 -1.122447538055806 13.75427611778652 92.48512130918833
6094 -13.75427611778651 1.122447538055803 92.48512130918833
6095 -1.070871350220933 13.75838778895536 8.723546173877841
6096 -3.018364505906423 13.46586334809188 167.1486407292673
6097 -13.75600388329291 1.10107091634928 96.00677748234996
6098 -1.101070916349278 13.75600388329292 96.00677748234997
6099 -4.223700852035414 13.13774528267752 168.8587543200046
6100 -4.663904694599472 12.98799418692867 165.8744193470521
6101 -13.7615340458739 1.029650768102294 138.947021064605
6102 -1.029650313921347 13.76153407985613 138.9470210746487
6103 0.4100815753656405 0.08340940676000989 170
6104 -7.262307652429865 0.4606580884442187 170
6105 0.5024577055802801 6.733057076460643 170
6106 -0.3060763246733008 -6.908799160277585 170
6107 6.775310712690036 -0.5390392197548211 170
6108 5.366152574034178 -5.927238490862631 170
6109 5.889419789898302 5.520920242204339 170
6110 -5.390642732744993 6.090967933089936 170
6111 -5.927238490862635 -5.366152574034182 170
6112 -8.859180730196467 4.198155383312286 170
6113 4.198155383312303 8.859180730196467 170
6114 -4.050846283966052 -8.94036055741311 170
6115 8.940360557413111 -4.050846283966071 170
6116 -9.297984565363993 -3.125221423212971 170
6117 3.125221423212984 -9.297984565363997 170
6118 -2.94291758004873 9.363779979228855 170
6119 9.294784903246601 2.984740977689865 170
6120 -3.548569068681172 2.738540512925742 170
6121 -3.751410668860955 -2.172102219918241 170
6122 2.730144056558802 3.396459636944257 170
6123 2.070018494899617 -3.834540105841707 170
6124 -10.37533913518641 0.6275923955225281 170
6125 0.7152902481712613 10.19344817943728 170
6126 -0.518609426984469 -10.20534517731987 170
6127 10.20534517731989 -0.5186094269844721 170
6128 3.562714394383811 9.402874820724043e-05 170
6129 4.963255260575899 -2.892123759106279 170
6130 -2.950291097771578 -4.729159453080986 170
6131 -2.358742973060093 5.050296850809294 170
6132 5.469269659715643 2.197354706753228 170
6133 -8.321361199297147 7.075632038535704 170
6134 -7.124967096110471 -8.36709865250606 170
6135 7.075632038535714 8.321361199297137 170
6136 8.367098652506057 -7.124967096110484 170
6137 -8.976248681986016 -5.861328656990291 170
6138 -6.057752590227928 9.17104597570901 170
6139 5.861328656990288 -8.97624868198602 170
6140 9.093389144093448 6.039669766306865 170
6141 -0.517465633902077 2.930837134035752 170
6142 -0.846820918882172 -2.963346298325479 170
6143 3.206041901248365 6.110620660390417 170
6144 -6.110620660390414 3.20604190124837 170
6145 2.443283483172313 -6.45791667152155 170
6146 -6.452513003350314 -2.446112317398907 170
6147 -4.567973008181042 0.2982476526884578 170
6148 2.958546352856481 10.92840900105366 170
6149 -10.92840900105365 2.958546352856476 170
6150 11.0354931502447 -2.92776909598822 170
6151 -2.927769095988212 -11.0354931502447 170
6152 1.618391935129398 -11.20603756540608 170
6153 -11.20603756540608 -1.61839193512939 170
6154 -1.576240653591748 11.30793554767951 170
6155 11.45211860078453 1.619855836431429 170
6156 -2.219172158157872 0.4314394543397412 170
6157 1.627556888301465 -1.434956995567941 170
6158 5.797520144772546 9.992306011963498 170
6159 -9.992306011963503 5.79752014477253 170
6160 9.67531675897523 -5.622983331475505 170
6161 -5.622983331475496 -9.675316758975232 170
6162 7.277272543228586 -2.525231000976647 170
6163 -2.597468754666126 -7.202959383535887 170
6164 -1.71030947084694 7.463531960557088 170
6165 -10.61856144664366 -4.539116339663953 170
6166 -4.413983803744892 10.28507980755414 170
6167 4.539116339663952 -10.61856144664366 170
6168 10.47613752752302 4.495345325649835 170
6169 -8.429883496941009 1.823501639779349 170
6170 1.808556702718046 8.645799988939283 170
6171 -8.496885992445053 -0.8292220410113239 170
6172 0.7976745686434716 -8.717524373687944 170
6173 8.775857652976633 0.7034208223285475 170
6174 0.2355693190892916 -4.360783343602268 170
6175 0.7941166243003708 4.67698948025097 170
6176 7.405042277878907 3.281836044839317 170
6177 1.722132954795212 1.491955372108627 170
6178 -4.828564044110886 -6.658107527115768 170
6179 6.658107527115764 -4.828564044110886 170
6180 -4.014171737431401 7.200349516613679 170
6181 4.357183828927877 4.027800390448096 170
6182 -4.443136642912698 -3.889002972750232 170
6183 -4.019900226520586 4.373441837047704 170
6184 3.978577810072853 -4.528261233591608 170
6185 -7.843260753143792 -4.015955298691975 170
6186 4.015666642138247 -7.843812147855146 170
6187 -7.122895284676845 4.933508863041285 170
6188 4.989418810405922 7.148977050879616 170
6189 9.093248720192468 -2.148841795382455 170
6190 -2.295991725501052 -9.124725115050179 170
6191 -1.179429646044818 9.33504075642333 170
6192 -8.767399597279448 -7.757958814155082 170
6193 -7.783073227493203 8.791643303304152 170
6194 7.757958814155078 -8.767399597279454 170
6195 8.843899618237987 7.831581567718903 170
6196 5.001204407353993 -0.7780588314832168 170
6197 3.607013125495419 1.802533423449008 170
6198 -1.921173412371642 -1.472188834448697 170
6199 3.280829681174569 -1.548748420743487 170
6200 -12.16501338384468 0.7358477435440021 170
6201 0.7358477435440027 12.16501338384469 170
6202 -0.7358477435440027 -12.1650133838447 170
6203 12.16501338384471 -0.7358477435440035 170
6204 6.882793301060016 1.743127901602523 170
6205 6.612786697903457 -7.336703210636074 170
6206 7.349736720344717 6.516594271777008 170
6207 -7.33670321063607 -6.61278669790346 170
6208 -6.645676448999532 7.533880221231627 170
6209 -5.010027516421316 1.931063266172587 170
6210 -5.16253078546903 -1.306788092415782 170
6211 -2.561647653740266 -3.230643235642483 170
6212 -2.224253630441368 3.609789213157702 170
6213 4.811489834080878 11.30917441738395 170
6214 11.30831590428962 -4.863914305766655 170
6215 -11.30917441738396 4.811489834080872 170
6216 -4.86391430576665 -11.30831590428962 170
6217 -3.464237528290022 11.81256249344262 170
6218 -11.80844802221994 -3.409300704096663 170
6219 11.81902527898095 3.404983651779113 170
6220 3.409300704096668 -11.80844802221995 170
6221 5.881176084443657 0.6648362941953222 170
6222 -0.8589620566400923 1.281692737062972 170
6223 -0.9870303854195761 6.058068267483412 170
6224 -1.392142692627201 -5.876918489641577 170
6225 7.543790302164549 10.0236501618566 170
6226 9.851400030143104 -7.56772885767856 170
6227 -10.0236501618566 7.543790302164545 170
6228 -7.567728857678558 -9.851400030143108 170
6229 -10.83764123309086 -6.251765068301754 170
6230 -6.3263059522616 10.69620741567778 170
6231 6.251765068301754 -10.83764123309086 170
6232 10.75900742137246 6.307731220423538 170
6233 -0.2189234328417533 -1.51816387158086 170
6234 8.732340023467726 4.369030701491963 170
6235 5.434388328334014 -4.321281081084698 170
6236 -4.315889630681983 -5.369654199370515 170
6237 -3.688126604873758 5.857824812089089 170
6238 -5.372583602213489 -8.217644885072989 170
6239 8.217644885072989 -5.372583602213505 170
6240 -4.340711694671256 8.80517833447813 170
6241 1.032180076065705 2.795044542209547 170
6242 2.900542893071077 7.645553085126804 170
6243 -7.71879467870774 3.134111357286792 170
6244 0.9064017424807821 -7.396588739667466 170
6245 -6.836573343131338 -1.105345007120233 170
6246 2.361054636756847 4.920829727434583 170
6247 1.727570646842999 -5.118303405772066 170
6248 -0.4772891310360463 -8.306381621568699 170
6249 8.401205988110286 -0.6960540416150801 170
6250 0.3216744559817213 8.423851780977406 170
6251 -9.223548639980791 -4.431513772237655 170
6252 4.431487473353386 -9.223598876379429 170
6253 -8.470160201209442 5.573223672511409 170
6254 5.578928769181285 8.472821605924006 170
6255 1.881340277346672 6.246229810990316 170
6256 -6.73272473182743 1.940533362214543 170
6257 -8.061909110034057 -2.208248033843002 170
6258 2.169313329211735 -8.193010583477662 170
6259 12.30311071744593 -2.24713755717438 170
6260 2.287134583318366 12.27323322858162 170
6261 -2.247137557174374 -12.30311071744593 170
6262 -12.27323322858162 2.287134583318366 170
6263 0.7900696487467845 -12.45954525278329 170
6264 12.48423321248261 0.8249958554872387 170
6265 -12.45954525278329 -0.7900696487467835 170
6266 -0.7473392569809303 12.48428565457626 170
6267 0.875439302019859 -2.755519087782158 170
6268 5.821840605572719 3.816185241466409 170
6269 4.462062268597291 5.510598401708386 170
6270 -5.521998051065068 4.544451784310894 170
6271 3.955183278068875 -6.157915632324884 170
6272 -6.098539168995962 -3.893201879669128 170
6273 -3.281325178911175 -0.5653230694637172 170
6274 7.388561702745089 5.000003807347251 170
6275 -9.849630360361035 1.73652489338747 170
6276 1.989214615778336 10.00963457447388 170
6277 -9.972024180787587 -0.5422580614820314 170
6278 0.7751374894390562 -10.17555316252618 170
6279 10.00520542517643 1.383355707149821 170
6280 -6.048681650668525 -7.032966440732486 170
6281 7.032966440732486 -6.048681650668541 170
6282 3.335935349518395 -3.10860991342012 170
6283 -5.248919122450476 7.747460574497256 170
6284 2.089025986877539 -0.04723349457895772 170
6285 -9.064345136358492 0.5461328191067018 170
6286 -2.127723410232534 2.010334189188592 170
6287 6.282712832135818 -1.843770155772419 170
6288 -1.489919915316719 -4.210995727279331 170
6289 -1.026262547990296 4.418960435817453 170
6290 -3.459131723430851 1.140717000975234 170
6291 -4.793160585038506 3.225571231532574 170
6292 -5.147012695918681 -2.624301520728368 170
6293 3.650654875717954 12.16260757531288 170
6294 12.18982820030508 -3.64698491345266 170
6295 -12.16260757531288 3.650654875717953 170
6296 -3.646984913452656 -12.18982820030508 170
6297 -2.150755958712376 12.5406326477459 170
6298 12.57075132705584 2.163159539679392 170
6299 -12.51448207668808 -2.156744928534404 170
6300 2.156744928534406 -12.51448207668809 170
6301 0.3575933831368776 1.716587838435382 170
6302 -5.938819835057103 -0.1130806876094788 170
6303 -3.430217877752113 -6.205848469871407 170
6304 6.38634711742465 -3.355055730934721 170
6305 -2.657175354611716 6.574067922884834 170
6306 -1.646092458059757 -11.16390962530827 170
6307 11.16390962530828 -1.64609245805977 170
6308 -0.2884299858016756 11.28092667495972 170
6309 2.695090083923368 -10.54578376793077 170
6310 -10.54578376793076 -2.695090083923354 170
6311 -2.651209757704839 10.53168183029671 170
6312 10.6094543471423 2.777656299740013 170
6313 -10.14357044686705 3.945128460684527 170
6314 3.945128460684534 10.14357044686705 170
6315 -3.900479372776643 -10.1346161821627 170
6316 10.17606250992457 -3.882242613288028 170
6317 -11.19199199169754 1.611392681823567 170
6318 1.73720670873369 11.11394767347823 170
6319 -11.30462169344709 -0.2505982547842687 170
6320 0.3858283805573533 -11.24229890837602 170
6321 11.27445131235748 0.4392781054440748 170
6322 9.12550466973928 -8.739736768444788 170
6323 8.588772593477353 9.131426787478457 170
6324 -8.739736768444786 -9.125504669739284 170
6325 -9.125504669739287 8.739736768444789 170
6326 0.8155299965804799 -5.964431308024047 170
6327 -7.574933813841314 10.11680372268231 170
6328 -10.10034685955297 -7.522183379589302 170
6329 10.11680372268231 7.574933813841308 170
6330 7.522183379589302 -10.10034685955297 170
6331 8.373225182348136 1.896889011924742 170
6332 -0.9616298969291441 -0.2387622215733668 170
6333 4.606208463448871 0.8058116176136867 170
6334 -11.67743360100344 -5.101381865495107 170
6335 5.101381865495108 -11.67743360100344 170
6336 -5.102250899941935 11.58327340394745 170
6337 11.63533750618783 5.102957482653129 170
6338 -10.9803202189144 6.481054712015489 170
6339 -6.46141995479604 -10.88230063935518 170
6340 6.481054712015492 10.98032021891439 170
6341 10.88230063935518 -6.461419954796042 170
6342 7.702346213157822 -3.719364344557398 170
6343 -3.762612048034953 -7.724940989676556 170
6344 -2.807452580609143 8.123658078364318 170
6345 2.346897394505141 -2.451298660029688 170
6346 -5.878437477440535 1.020644771677418 170
6347 1.482914406939559 7.53889834849889 170
6348 4.417781812418944 2.825638671579539 170
6349 7.522879181404928 0.6173704893413303 170
6350 6.292277707118922 7.182377830639991 170
6351 -7.178565407910027 6.32809633799361 170
6352 -7.175683746909333 -5.291215049002667 170
6353 5.291215049002659 -7.175683746909322 170
6354 7.485307163409202 -1.447133620181727 170
6355 -1.413793725700745 -7.483956754014786 170
6356 -0.5343283105942709 7.605163528928543 170
6357 3.487387658997211 4.840761485676731 170
6358 2.834926742611332 -5.219387409810364 170
6359 2.934325584300586 9.313484696073445 170
6360 -9.321578119021158 2.965994681217817 170
6361 1.863471471593336 -9.689315669732105 170
6362 -9.596770863661256 -1.836405263100345 170
6363 0 -7.105427357601002e-15 90.44920267496543
6364 -8.185985223008174e-11 2.108517804799703e-10 132.8240931149477
6365 9.103317211156536e-08 -9.103316855885168e-08 50.18708708749491
6366 2.251035446931837e-07 7.334248347667938e-05 20.74606536863316
6367 -3.276142579444752e-07 6.086815460548678e-07 146.6240943494246
6368 -3.552713678800501e-15 -4.440892098500626e-16 110.7731179943355
6369 0.0009927658209818446 -0.0009919311541577436 73.45098208670684
6370 -0.4597606799191638 0.307859455568865 36.94051000723936
6371 -0.4109661915995486 1.975715137305871 158.239012355996
6372 -1.995968258688395 -0.7241066174600461 61.69571096585918
6373 2.191830634471333 2.430200017777989 10.51667228135592
6374 2.964105087268027 -1.118325936662651 100.6111603346505
6375 1.126802739017711 -2.231635250394024 121.7986055546671
6376 4.009280217360667 -2.137950166925713 28.8464494090432
6377 3.2286183342921 -2.983480946205555 82.10907295868637
6378 -4.809954789295181 -0.4994924258921483 28.31943705473803
6379 -4.588497138184937 -2.337956066843613 8.493755737962793
6380 -2.788246038380879 4.392333703645834 103.9016376180382
6381 5.146241083798175 -0.896363809129896 43.3527951635707
6382 -0.6698598578127738 -5.171442110535036 153.4628284359214
6383 5.53599989539522 0.2471069272045827 152.7607047069322
6384 4.859312802187972 1.80552704402522 57.09362525741543
6385 -4.813165266071293 0.9116250936954444 82.11474075690924
6386 -2.559362465394605 4.470642256987202 117.7357459227529
6387 -0.8098219991116886 -5.502917994467916 161.7091091454563
6388 2.641012537520432 -4.466272622366086 139.7240939917958
6389 -5.144505456170007 -0.7261018810357439 139.7240936421006
6390 2.64101307252135 4.466272529797922 139.7240935979413
6391 -4.367671392580367 2.88777287967234 125.9970401112773
6392 2.608566252054442 -4.853089196959417 14.51389456165369
6393 -4.528935724375802 -4.006546080783901 55.09971119413409
6394 3.835468617707889 3.951082726960404 126.6201781682316
6395 -5.684159913786186 1.004987961231921 152.2347897382279
6396 -6.327121844684044 0.4760710408009975 162.5570544081982
6397 0.9726513778806756 5.445159591910873 27.36929273628665
6398 -1.281465869744953 5.239743890947305 43.71849468047338
6399 -4.795416102181308 2.925309738699365 14.77531975544318
6400 -5.14971031827934 -2.11309473285986 99.38045559861548
6401 -1.809724264118124 -5.651315612451847 105.5831634373405
6402 -4.808039491269108 -3.159193681001047 116.4212285081978
6403 5.987816079264561 -0.189941437562946 162.2109731852829
6404 0.3917951639482662 6.00544407352119 151.5991878632457
6405 0.5457190298474617 5.565618485605105 96.47733098232507
6406 3.049316888724086 -5.325592055916767 54.83260920212243
6407 5.18151840123479 1.529670897608659 65.52405360697061
6408 -3.518145212949569 4.565295674829589 55.81434332693021
6409 -2.470208324485546 -4.692175295105202 43.52892880433518
6410 5.182385766426732 2.398375577960282 116.5250995537379
6411 6.015865128063665 1.961694859160246 106.7371697197014
6412 0.7842398767020169 5.79518229713985 85.02328786467923
6413 2.869599879045789 -6.294246655701511 133.0524705430274
6414 -2.85678910369297 -5.289887833428802 127.8066673143677
6415 6.284791275310014 2.891679472315365 133.0054571536939
6416 4.610207579947166 -3.630626713151973 7.244912954990893
6417 3.737922509975991 -4.958765738188493 115.1835869295992
6418 0.5223645455810275 -5.851121844824606 67.26188238556198
6419 3.347537610073852 -6.04762743343416 90.26300230308065
6420 -3.044883030327579 -5.511239376691908 86.31292674122827
6421 -6.047625434641907 3.347540717658524 90.26299879995886
6422 6.04762543464191 3.347540717658521 90.26299879995885
6423 6.8794125712838 2.951219900836056 6.296673082454342
6424 6.522215700020922 1.004531169027854 16.12323912783807
6425 5.824242015131279 -3.005057823933575 127.2871213844436
6426 0.9015431763334432 6.27988700510581 61.61718103154433
6427 -5.993761463005853 -1.076268705916949 68.32464129169546
6428 -3.750272288523563 -5.635901104442145 18.69589279991566
6429 6.403360087424225 1.954648014952474 23.49030742692808
6430 -2.360304674827501 -6.495557989887468 146.8884599675702
6431 4.267791975496413 -5.154327523478575 148.5519243009854
6432 -6.242087192823463 2.991399284761084 132.7931268595814
6433 0.005670613609526646 -6.524601730247683 96.72158880842328
6434 -4.886609606303032 4.891187585159344 111.145142363819
6435 1.74144089857282 6.680407480189329 110.2493659539962
6436 6.820981143687676 -0.9228850134713262 51.02796750714964
6437 3.018504926092203 -5.898295522086212 47.82013612547993
6438 4.472804594471922 4.594236922749056 47.53906109287877
6439 -1.918413392405521 -6.18360878357386 77.9151865002964
6440 1.445091850741523 6.292926373724076 16.73256432567666
6441 -3.917124571001291 5.685657529104843 21.04996502634384
6442 -6.836321017310182 0.9198599116542072 50.81261324736143
6443 -3.510833766615193 4.410497737065405 6.969017746151767
6444 -3.616634675418505 5.416032093700248 143.3446187729306
6445 -6.583151754481745 -1.521438027168806 108.737987796776
6446 -0.6058751390607447 -6.258023558808044 33.19354575140354
6447 -1.925898724018305 6.204899758941701 77.91512744818033
6448 4.526292676887504 -4.656752297819679 108.2781801752561
6449 5.954885954178841 -3.055098878728235 36.57517045827547
6450 5.178459868499547 3.274657840334924 78.09361490215697
6451 -0.2033391236870803 -6.579214691409165 24.95339281970289
6452 -3.897215650935864 -5.512503877682362 134.7443389373302
6453 -6.758623781480919 0.8548974863753545 43.79677349876265
6454 -2.707894509349612 6.350708396838844 163.0837095023791
6455 5.415420684213272 4.298916199343264 147.1359587213547
6456 -0.4506341294862197 6.288926299279707 69.02800128891384
6457 6.610710449723719 -1.899857930151543 94.76334953660474
6458 5.593726387039757 3.746802436603465 32.47505562392139
6459 5.238971895489793 -4.477756037806337 21.24979391246294
6460 4.412673225763846 5.015889027581412 39.40722222917613
6461 -6.752454443712973 -3.015984158240172 90.94852795461215
6462 4.938269792817704 -4.840973725150369 73.79934044846551
6463 -6.11879369796503 -3.613167268867574 157.1657887721609
6464 0.6330391863412672 6.86034279697017 133.5421000455906
6465 -6.41502232618166 -1.370443981130039 146.1451977315484
6466 -2.975243074538378 6.490167464153265 37.37020503110529
6467 2.956916516296968 6.90974317063646 160.3223652568068
6468 7.28486275598015 -3.670417356715916e-07 138.7574467518183
6469 4.870028521926239 -4.535194409488666 61.71881071679223
6470 -6.62883335058029 -0.4250248204435821 21.83855633596427
6471 -6.964185344404454 -0.6098172403218038 34.93797378762337
6472 -3.843532050555489 6.417672305715469 49.75015613900661
6473 -0.9718142064903277 -6.980856875324228 59.81494711421685
6474 3.406865261668812 6.303584548374785 102.4322211492784
6475 3.230719238746498 -6.687593539310471 41.38192346169396
6476 4.726976700743945 -5.178041573674163 157.6851526649978
6477 7.496921188450527 -2.787728916259491 132.8463625373814
6478 7.158082934586146 1.776071552995265 84.07714983397345
6479 -0.5370487054811917 7.327916768384823 123.2060606793239
6480 -4.139559167125785 6.4891266049289 137.3471863108734
6481 -1.517434551140911 -6.018887786696967 111.8688353843127
6482 -0.6120599813878168 -7.324542870814307 6.394874314915869
6483 -5.942474607025387 4.039443152352335 96.90522552616692
6484 -6.744270217589712 -1.649136758473163 75.17432909401204
6485 6.93189257244494 3.134104100644116 98.40398187462748
6486 5.510072817528558 4.508709380649917 71.51647051317354
6487 -0.464166327198103 0.08880062641969921 163.9831014261036
6488 -7.218356257987422 -2.70010450761718 14.58420950828605
6489 -3.095511583964116 -6.434158076686796 140.777373296395
6490 -6.609675668953399 -2.643569672125864 122.8857844933634
6491 6.65944533734574 0.5464425220701443 122.2638201261922
6492 -5.961777329430691 4.729701512481838 158.0625887298384
6493 -4.919428098227661 5.37191716576102 31.21760576466878
6494 2.140806792475209 7.089468237333576 6.289598791000031
6495 7.035807350980964 -4.000765800179661 86.35771797845455
6496 1.82273685396204 5.071381138415383 52.97760153323397
6497 3.438277235556443 -6.864475181397681 102.6718006783183
6498 2.464565240776797 -7.357146025262226 124.7403331128165
6499 -0.1303671335628812 -7.658688345891176 119.1547477776483
6500 5.462369927696082 -1.022499392154696 144.376114298597
6501 -7.470100385370198 0.3425708546510082 58.66595363693843
6502 -2.729361812846216 -5.321080996178861 49.50893887822455
6503 7.040052026126094 3.476473809509187 157.5841863096564
6504 -0.08417326446503159 0.3101876552773151 152.257905777029
6505 -5.171888130717516 4.721176675103037 64.33969945592762
6506 -0.3540345753364079 -0.1889553312382005 55.88431004873853
6507 0.1866951047070796 -0.3806749762156998 116.4731590608316
6508 -0.0915020094674277 7.929844059543339 91.07142857127297
6509 6.428578312465444 -4.117037709099781 67.67328179744547
6510 0.1144403964921668 -0.2492250345477474 5.801267344778003
6511 0.6466566546281626 -0.6960073379453022 127.2348854916087
6512 7.644042602601708 -1.254868431731734 112.2872194259313
6513 4.914858773896396 -5.987777823079297 163.7125926399866
6514 -8.076340044406729 1.107595805645751 5.638959698344364
6515 0.9663716480673954 7.742320821686348 32.96105621411728
6516 -7.860669642199138 -2.39206537418566 132.1914064369233
6517 -7.356634601314036 3.02297885338439 120.8884973514574
6518 -6.185020847257339 -4.857115270358982 151.1797599446253
6519 -0.9111180620222634 7.433733069968842 11.38757265118358
6520 -1.392663164531389 7.945585148058241 156.7084039725162
6521 6.008113717347196 -5.238521676125903 120.5800194113623
6522 3.411180353050022 -7.593322382901636 29.51614980536067
6523 -0.7050061278132844 -0.105062417431838 96.21809070421816
6524 -6.040939945187975 4.47339783475218 71.33970718912754
6525 -0.1231173863027855 -0.3409052137146499 105.1999135687335
6526 0.0330804231556827 0.09184910825928136 15.13678570193515
6527 7.210470285442142 4.285078627440534 11.57474677741648
6528 -2.617721844408318 -7.197373337127654 12.22620560165481
6529 7.182555904377714 -4.926340313359661 137.4603827687187
6530 8.355302209691787 1.066283559650463 28.460676826077
6531 -6.968693586218823 1.911369259572326 115.4098309483927
6532 -7.780475924298815 1.177983339906708 103.5766339021665
6533 7.221513749375083 4.232001010993307 52.80244092482987
6534 7.546976455003549 -2.737125552686715 103.7394598168131
6535 3.928971985320347 7.014976326950729 21.96401461982532
6536 -6.984439525616385 -3.702259998020067 63.01236601499205
6537 2.548005348792708 7.464737225998763 118.1389047367148
6538 -5.042115400882598 6.059982755592157 149.1124305487935
6539 1.388775430309837 -8.046058737624408 19.06014664441831
6540 -4.514505884090978 7.211845449439324 86.88738158058077
6541 -0.00453545184486126 1.781884426677038e-07 141.2214496105368
6542 -2.729212139923173 -7.571094476869523 91.72055381672844
6543 7.208846152992445 4.932040971532684 137.56033692772
6544 -0.08468606906957366 1.22825950942083 31.21915876700808
6545 -4.835758097540428 -5.773641261891882 37.81161363897277
6546 -7.119638815882701 -4.313593095358848 104.0250853985288
6547 6.942547508795437 4.471507357633056 111.6432999120627
6548 -0.04094956019293284 0.03289191315478532 44.73844287189304
6549 -4.120265515468283 -6.198555329824285 71.59143439030056
6550 0.9221936924230221 7.906336638799421 146.0843163777108
6551 -2.626688755362838 7.718252445377564 128.5151578638616
6552 8.248446777676829 -1.158768778405127 76.86010977613972
6553 -4.183645016306485 -7.077558541420284 28.91454585712166
6554 8.354081860519139 -0.7791284097568256 9.964863078143797
6555 -6.09263213406747 -5.131285936528455 164.1681449694387
6556 -7.45913191892017 3.43911588071288 38.85276168572221
6557 5.88405090373306 5.828346988338496 152.6427650730712
6558 -0.2612075252296071 0.02056691295292778 67.31079538828352
6559 0.3979554953266375 -8.502941271445923 157.4780261792392
6560 1.854715420298999 4.641711410221347 164.8499222303303
6561 -7.511975392534502 -3.406607880222892 47.33654029128564
6562 -2.949429330666216 -8.000374972776662 100.9214061768849
6563 6.821862606294093 -5.116566171450854 98.97755260821175
6564 -8.222558687999264 -0.08251017069499555 86.42716091399623
6565 8.304756205012383 -2.585389386594307 24.88000246326316
6566 3.467888333692815 -7.807974674201001 85.22331489446397
6567 -8.339638401541343 1.321929307832473 11.02897005891262
6568 -2.740934878632057 8.011133667920818 99.94133406376342
6569 1.649829116412978 2.796219480389802 120.3864309965883
6570 3.468082839199992 -2.12641611195858 135.5211755121682
6571 8.331263266335329 1.598907374096722 128.2556741790149
6572 0.2295325334897489 -2.411160661285958 10.55560122773257
6573 0.0258243838112393 -7.931215838542221 136.9937056294908
6574 2.89300939920458 7.651521396466771 75.38690085777091
6575 8.330326750445593 -1.776130954883662 148.7537863118563
6576 7.792675726579121 -2.792538821754117 56.14688770732324
6577 4.692925291332163 -7.400409654308248 94.97073887828762
6578 -1.392022476722476 -8.345837901114127 54.63351180065455
6579 0.3145527773236243 0.3741225005842005 26.01364805598677
6580 6.813595754723172 3.480748477242278 142.3670405489873
6581 8.426256620045461 -1.540308297280544 156.7834425063263
6582 8.225742255820201 -0.1029226206753201 61.12839979199556
6583 -8.560709033426123 -0.003943394464100491 127.5000000000759
6584 -6.018411064739958 -3.835922944849183 4.471588980082811
6585 -1.103801994008337 2.51096467495507 137.0221763656814
6586 7.818424684531959 -4.702415613297974 90.95979895269693
6587 7.116925067529921 -4.700948919007354 152.8730456852345
6588 -7.137493074829666 3.790342443041728 77.13730096165291
6589 2.281908949920405 -7.913646491774134 144.1121947952944
6590 -1.433558448131556 -8.597073939903623 131.4644075582248
6591 0.09787930840113236 0.8061979497471362 79.13726959974413
6592 -3.163647469116049 0.09479675130295995 120.2972290732902
6593 3.171523390061681 -7.899985396417391 10.14362403332678
6594 -6.029974236528406 -5.636953457013849 23.81927365240421
6595 4.833060898911251 7.204269688428162 130.5275506986947
6596 3.962403905052775 -0.1866247887165511 87.39429036876425
6597 6.94393331990203 4.949856605453091 163.2772045062451
6598 -1.793269211769238 8.2502215758582 113.9867872518673
6599 -2.030540822221572 -8.74486087618109 165.1365784718411
6600 -0.8726579542550121 -0.7734587877622773 85.26166978596575
6601 0.3325944954706856 3.744446393822826 113.8780853798288
6602 -0.1599266483964713 8.754188226221151 139.6428571429166
6603 -3.819344656545681 8.328778786079386 133.0269421009737
6604 -7.102112657741962 3.967738873379151 25.51796303724315
6605 6.30085530398275 5.494894485984057 60.911624456165
6606 8.503925180892526 1.385269887442516 46.64837297582153
6607 4.362484039727065 7.791247351024066 88.97935563840122
6608 5.121391551810777 6.841413594032326 94.13447672918043
6609 8.605278057687263 -1.583456475885475 4.98305580449572
6610 -1.329706443898032 -2.790462107778954 157.6783276089322
6611 8.447554276506438 0.4438639256314174 69.63048177478304
6612 -6.350552520024791 -4.736324519398075 81.50612252874511
6613 5.730961508165315 5.756330478412748 122.014145215939
6614 6.27162743599788 5.781456492095112 27.17386781818094
6615 -5.909158381341001 6.659240251858399 10.65993742376152
6616 8.275992101495163 1.109763347703171 39.30639819258754
6617 -1.614248814757332 8.651367154741884 53.63658559768733
6618 6.429903140550012 6.021402386771805 16.21828496178748
6619 -4.253332924646061 -7.806755828254516 159.0081712144436
6620 0.6754832219205769 8.412077093827115 47.60521329581221
6621 -3.978468240088811 -0.3245032970696449 129.8106890813414
6622 3.480464180143822 2.034216498366268 94.39749906852293
6623 -6.267697369002942 -6.262677280063705 110.3106890181507
6624 -8.637094531471984 1.717252372937078 137.0383462020719
6625 7.477859591355188 -4.211769551117284 16.46867425076571
6626 3.458340719007916 -7.822749459619883 36.21146359124081
6627 -0.0803402283188462 8.540399327013908 105.6765173614023
6628 -3.558950470278831 7.804929175922003 16.26155844773768
6629 -7.900584867585516 -3.9724832485202 30.16584679996888
6630 -5.363908763028654 -6.526509791176037 96.30060113948844
6631 8.948668219244457 -0.3729539854945054 89.00660471037222
6632 2.275583113108129 -8.632989651455848 110.1214592688097
6633 7.724831355383459 -3.862720196295956 46.80023883243322
6634 -7.979826756472991 3.487647726818603 18.77963171387502
6635 -6.274583106037343 5.888271966337895 45.1459127826413
6636 -3.470012987507122 2.113615922903183 47.50135026895894
6637 -3.321151258910539 1.798349348884483 107.9380943862712
6638 -1.105498846203024 -2.336992056649793 137.1180097978753
6639 8.64884875107014 -1.004458852540943 20.16240482160796
6640 -8.786881747460356 2.104270788508004 110.9753245606098
6641 -3.497996962821346 7.802922336068428 25.86227806236262
6642 4.092976525914712 -0.4840700177659265 130.7449841585217
6643 2.891167075904447 -7.9100700969656 79.80616576828817
6644 5.383545516690237 6.543158666265475 82.35126825270048
6645 3.831824635691358 -0.123237501840698 157.2673302685545
6646 -8.833328819946447 0.4499134940776405 158.2295627853595
6647 -0.1373732909663676 3.597882002503951 129.4848179732389
6648 4.203919831925386 -7.904137696839252 4.882976572848329
6649 -2.829123553393872 8.615435030155005 58.26147943999239
6650 -6.878675215158085 4.970037846588226 106.6197659420234
6651 6.572758720743006 -5.90586152343208 51.33482743546942
6652 -8.430242648364095 -0.5057792188324004 95.41527982956153
6653 6.549816931315039 -6.503534408065201 130.24108406128
6654 4.521709215085835 6.950698990951464 66.61095582840805
6655 8.111941952940633 -4.090732801818346 30.32268679277079
6656 -8.558590925371478 2.81836845949591 147.3008043418044
6657 -8.045826147134143 2.926415343287246 142.0946871933045
6658 3.437810171272203 -8.072486413618329 153.4950571894834
6659 -8.422547027411705 -2.239201093545364 113.2311881742731
6660 -0.379733154002639 8.964542405168901 20.37325655461296
6661 6.703010734215228 -6.188581850426521 82.18017831158788
6662 8.217743900012131 -3.91886303418861 41.35358943847501
6663 0.757382523962818 8.607938268106656 40.31469658988161
6664 -5.206780520399873 -6.845466484274269 120.1080195441202
6665 -2.558853661967476 -2.862031974041973 143.9249182743845
6666 5.032760394518652 7.239222517296797 56.22914224832493
6667 -2.706918909984688 3.91318887338599 154.546021169294
6668 1.680366307189372 3.983587809089244 106.2712913808886
6669 -6.354450654358594 -5.814026961861875 144.2757544180492
6670 -2.187904412948404 3.34049581386999 93.17113884199395
6671 9.001583378509022 -2.091474508247945 165.1399942417187
6672 1.831102254878519 -4.966959927375725 128.6994550383668
6673 -2.550378564248613 1.53551141657024 10.73021372438231
6674 2.093236915777176 -3.24339215737702 93.93258257576346
6675 7.840691715375587 4.427153163949631 102.985218134082
6676 3.651880754551421 -1.328593297449834 47.69772247476975
6677 -7.525143237242348 -4.093061758570386 42.09206917664235
6678 -1.452061875061344 -3.033420140883663 149.5954876766701
6679 2.397144008936272 5.094548173306467 155.8800778498919
6680 8.386286560156076 -1.680471760569963 117.4937776894786
6681 -4.407130745898953 -7.95081895437654 154.2836167548759
6682 5.648253497101496 6.903426624418977 106.8114606442509
6683 -3.642812764079622 -7.650211964885487 64.41146905187063
6684 7.134696747626886 -5.299431772007306 11.59143514958268
6685 -4.710761980071711 -0.7630686007873182 39.46389627798764
6686 -3.974521262490736 -0.8486389415379216 17.76244719461581
6687 6.760965086961886 -5.534596260820449 142.4725059055688
6688 -3.565585628906471 7.943414457718514 94.74436570459606
6689 3.755693696850802 8.200959774543566 136.9276762812004
6690 -1.051484909784833 -8.726392508927949 82.91354110429066
6691 1.550479136789626 8.888090017110557 80.50862740772047
6692 0.7126725146318408 3.74827789100685 143.9221715412483
6693 -5.900729330970937 -6.628629474472989 59.11802330491627
6694 2.119255653625653 9.118629394005517 165.1415515740538
6695 -0.1714680913095625 2.572785966185946 100.2357429591265
6696 2.919798857286653 0.03943146486423998 61.33584760463118
6697 -5.433662462048908 3.7324429234054 165.5573701159979
6698 -7.151423390450557 5.884501169941959 4.559759949445225
6699 -7.242927159329308 -5.042485519263066 138.4009242192112
6700 0.8434278857267355 -8.409041020271861 73.6961286546755
6701 -0.2823630569862069 -8.980916605169577 150.4925872588827
6702 -7.003006201692964 5.717757637869916 128.8843648956572
6703 -0.7911149105093989 -3.221423188442341 29.20695718452762
6704 3.193421910489655 -8.567431824896317 58.26069982029794
6705 -4.267764049582543 8.117654861175154 41.55887686893114
6706 0.6467262192524293 -9.286386040677769 88.52793624738131
6707 -5.719969569440701 6.206124492006588 81.73640722165528
6708 -6.938747795465369 5.34408372926886 59.51788497750726
6709 0.1864736796767954 -8.775372438208532 44.80851911918701
6710 3.720121850273685 2.830969439313824 19.58823994152051
6711 1.322097237820499 -2.265939909794252 40.66911484922598
6712 3.189238813755697 0.3187980914174879 53.25858996219565
6713 -2.381038820960601 -8.491187363711397 123.9431489656589
6714 3.976304013205389 7.964644453652216 11.02777094667375
6715 8.817467897240274 0.3340487677650065 34.23747478295441
6716 -4.684299045711983 7.699561296528326 120.6899520680844
6717 9.446749389032544 0.5403912956455114 134.9634427961632
6718 4.096521037917219 0.2081925931933433 148.4904967972916
6719 -1.74898275132302 3.877761502787317 88.57448351041637
6720 -4.213317042217714 0.5868176980465325 112.1479333402537
6721 -7.156716195139461 5.461209762100758 153.4273402687434
6722 0.6164573542548231 -9.10373117346921 50.41008021784538
6723 -4.27183671437159 -7.914567853935803 115.4323507728012
6724 -1.140664705543081 -3.214160363662827 101.6033685102717
6725 7.292846239060535 5.008208002893114 43.46259984784554
6726 5.914563641811927 -6.748364344922134 25.46576503295919
6727 -6.148395339838624 6.623039432933692 115.4208214639148
6728 0.2075772730122335 4.230425837615429 22.85901463232631
6729 -8.543428508769706 1.856358437959116 30.80429148356858
6730 3.562835687594669 8.420409738268681 125.2128483770737
6731 4.519428786419529 7.767913468560017 142.7886416468795
6732 8.581220923761272 -3.619823462445157 160.7999588545941
6733 0.8104291032033695 4.038576511974712 57.37871417026074
6734 -4.188613148760916 -0.7167340457601059 134.2808473356587
6735 -9.269464332419659 1.575745097908198 165.6400555488135
6736 -8.680461863668373 1.085359870602743 63.5748741667529
6737 9.102094562862868 -1.023937673586481 98.64716121757402
6738 -8.33748806841314 -3.511370667479512 52.12354334870546
6739 -9.169792748606904 -0.1497685765373518 80.66326530593642
6740 4.077238872527129 8.482006686406194 29.90471610881668
6741 -2.520832727258499 -3.039790479640995 93.0142550891762
6742 -4.268225808051684 0.3912792891520089 156.7374082377898
6743 3.147836660277806 2.220269241816185 135.9934295620452
6744 -7.864394877988419 -4.902203609979126 86.89247922987467
6745 1.043033074039127 -8.842621413247372 114.7053791604253
6746 3.28674913585105 -1.798683051729597 17.97086552297919
6747 -4.573158180578266 0.4148645802734894 54.60925036161166
6748 -8.152876261934246 3.718682041878169 54.57611774491443
6749 -0.5125471492633193 -3.486888470328037 52.90233481988933
6750 2.082363520036618 -2.102434874707299 160.9459899436489
6751 5.073330041441793 7.497314914879833 35.3826400628535
6752 2.328773960165422 -2.38523481623459 33.403819489112
6753 2.262464477490777 -8.524610267687356 63.35926420509142
6754 4.476650771914155 -1.094080404050165 12.51264800718962
6755 -8.12969622632502 4.478440286209308 86.36416455982577
6756 -0.7746022281179364 -4.186206688388065 132.0618958545348
6757 3.753084849822734 8.396541374019389 98.29598192861948
6758 -8.813277868445889 -1.322368611161023 118.6623768758299
6759 2.803791527477976 3.063333789982061 4.451896406725314
6760 -2.430973209663999 -2.650868775550406 23.7359364774373
6761 -1.633364617787979 3.221363545266051 18.0084316239457
6762 -5.317597974211876 -7.621207951462531 52.45620191921733
6763 3.394425084763799 -0.8939565908675502 113.4680264519944
6764 -2.339599998945135 8.655907856931254 4.833020639641419
6765 -0.06722573571325174 2.900439213048643 124.5761533460323
6766 5.223921219477269 -0.02575056940586951 73.23278733476705
6767 6.875788192673392 -6.397405886756975 77.53216438520589
6768 -3.989303821673065 1.325267832054725 4.138297861485576
6769 8.740006942867957 2.313228357979685 94.06475094540006
6770 3.282541527977765 -2.078827291238258 165.3118968724469
6771 -1.225405034037252 -8.638937506863511 39.93570482194217
6772 8.427506251669261 3.607821089979862 19.64901327823191
6773 3.029062549947826 3.190552311677314 43.39987956925803
6774 -3.868623978148414 1.789410722730766 148.1589446530897
6775 3.989664307982843 -1.81337839719723 118.3712235411389
6776 3.084529893841901 -8.901848727746016 98.78457179356654
6777 3.951169935742339 -1.638868442611407 24.42513320895559
6778 8.575122065187315 3.087136131891389 74.81698414213103
6779 7.471250826763386 5.54672080719584 86.56766972831835
6780 3.323838190655934 2.664109805094672 110.0441823772417
6781 6.862320987756211 -6.149782404611557 111.9838896028307
6782 -6.837011135228263 5.729573452986111 101.4413902238042
6783 8.667536137388506 2.724407927357703 150.2050729312892
6784 1.487998675698503 -3.332756068215937 58.6233898371135
6785 -5.258868942572829 -7.181735674350206 7.991838054626219
6786 -9.367854603799813 1.128916416569683 15.31689483313306
6787 2.825053935272922 2.613399325736213 161.1040694696658
6788 3.133043974610378 -3.127310160814716 154.1654734070474
6789 -5.807960620903904 7.465323376872856 53.49931721709425
6790 -4.070971412460492 -0.3236239636254238 88.45745461749148
6791 1.789353817044125 -3.519667803625725 144.5799352515062
6792 -2.055043736532276 -9.091678469126826 16.32075644402521
6793 1.192249744709331 -9.313165683629688 92.96115893459427
6794 2.652010050954172 1.409745122002383 83.297873592861
6795 -9.618529419328866 -0.04721846909399012 153.5204081632976
6796 8.693935426069739 1.591166598009812 145.902113827056
6797 -9.027631559102431 -0.6166255796954382 26.00568971250094
6798 2.607608860431378 -2.676670800355603 70.20103410172882
6799 -2.346787987478355 -8.914179770249888 21.61126332643474
6800 -2.404861348441013 8.282072898141127 109.5250995953189
6801 9.082474799290324 1.999323049314018 79.98948451847281
6802 4.393158220610007 -8.523794575893197 16.02627562021717
6803 2.139668971139832 -8.994783013570384 161.6754394082772
6804 -2.506011231404785 -1.719927117910199 124.2894341935349
6805 6.334629392715822 7.107640320644288 5.172259792892331
6806 8.903144512351586 3.151809545045285 58.22956349651491
6807 1.984442291104685 4.021130669290363 35.56378021271072
6808 4.945610591632661 7.796108223415324 50.87439299409684
6809 3.249351539301434 -2.957518727579789 104.5134047669568
6810 1.045125513708402 -9.199621801729958 105.7694208947133
6811 -7.690154060948271 -4.7432098291195 127.9633725437766
6812 -8.7008788985219 -3.268587070936106 18.89084955467318
6813 -0.4368751294340115 -9.432446323132051 28.32999050620959
6814 1.322315937704419 3.746398848874844 148.1252409698357
6815 -2.402865246372069 -2.339304645711807 108.1709031523739
6816 -8.500676389365827 -3.117156421965568 160.9480153357864
6817 4.152839561222345 -7.882880961767718 69.96171341476142
6818 -2.749942852520742 -2.046675864478761 33.34687850180102
6819 3.568006314724582 -2.022454894665024 77.425735112379
6820 -2.450857152916022 3.027793518815148 51.96368950635443
6821 0.2569359567927701 4.119034900974168 48.68050412502468
6822 0.8406555084918175 -4.28758800093014 21.2863883993894
6823 4.133640350753369 -8.392284069859986 118.0221020531115
6824 -2.759133110673304 3.569098088832957 60.23814462099547
6825 0.04064776828789718 4.036249904391964 39.60544131688961
6826 4.548351384217369 -0.7678942097072967 4.143664780545845
6827 -1.724203990235392 8.609485961588607 73.40493643147693
6828 3.5719219100271 7.808168532329835 43.97317753367381
6829 9.651493642262405 -0.5173413068017312 152.9109030052277
6830 -8.712403336898699 -3.176500053129985 10.28697172721628
6831 -2.046000676647858 -3.742920719794952 165.6074515668038
6832 -4.155102695247543 -2.885593750095207 160.9402973642406
6833 2.539860576680318 -9.129708732670913 129.763832272567
6834 -6.934720805609706 -5.738752537479463 67.40734296299328
6835 -3.41760695019964 7.899920523654725 152.7839083857263
6836 4.339187202655966 -8.327554464147321 138.1814729523367
6837 2.054159333184886 9.189952792999279 154.2051233367773
6838 -6.744442035219864 6.787197839863278 140.7451578229069
6839 -3.627619180409267 9.048957732298868 165.9954264583953
6840 -2.066497453677912 8.592004292937432 64.90158722341491
6841 9.122411608749919 -1.308127048391245 107.8767177837705
6842 4.247965519615248 1.922254249658989 27.2788283947335
6843 -8.818478513063399 -2.359639640965425 142.2017955562945
6844 -8.630121410913993 3.716606865220696 125.0824298097797
6845 1.816435063829373 -3.978396688567279 86.67494010673197
6846 -8.807301857231774 3.687173266410916 161.1195502371924
6847 -2.135843219141501 3.554836820790304 133.13137502146
6848 -2.930302537299178 1.317479726074054 143.9252297454556
6849 -8.04089021998684 4.558724412271624 34.45806111380225
6850 -3.830516066851954 2.752103037337342 34.83477128095789
6851 -0.5831593036405309 -4.679074810901819 115.9520349007357
6852 -3.139267000452187 8.98015901315879 45.64530193878117
6853 3.831892078247705 2.159925359777814 103.1280548443416
6854 1.847398025531844 3.828238525343747 90.88055008392534
6855 -2.939081053790761 -8.860287183394075 108.6084053012454
6856 -9.406403083079546 0.5027912157055446 90.64313340876318
6857 -7.989677228655431 4.890715796481864 49.14054381048384
6858 3.837997922762709 6.373400671236582 114.0905356125457
6859 -9.116264859409217 1.80246729709128 99.27391551536421
6860 9.387891130589658 -1.004201271186064 142.454793888894
6861 2.844259317010129 -0.8126189940721911 107.9616039286029
6862 -2.835753468717748 2.48961202624612 161.5675816360189
6863 -4.261075156898995 -8.152998627064374 46.11604163453914
6864 -7.597010405229939 -5.722679295495503 99.94150299943306
6865 8.655717398011694 -3.278661170764121 123.7279117672334
6866 6.52749800265253 -7.014720529543709 126.0033781647499
6867 -3.095280967593625 -3.189331526649574 65.43108878794715
6868 -3.279575234879607 1.685352201837913 23.80225562282752
6869 -2.111216611859362 -3.787110945993383 15.01420313322293
6870 -4.115836846445661 8.537541271795082 104.039730379514
6871 -8.743490554379417 2.688782888096545 67.96687615720181
6872 -7.999969995991403 5.474056091601089 14.05275592922805
6873 -8.029092494186013 5.652434370779307 137.1493774029474
6874 -9.176406913218091 -2.005126988384931 149.5616792070289
6875 7.494291477471109 -1.858659351087574 81.53400409393259
6876 -8.980374937893753 3.968388381508126 42.54196675229267
6877 3.251046553669241 -3.276462370218898 51.28512168050511
6878 -1.540184018102905 -4.151423979303061 82.10455314117441
6879 -4.953175108071823 8.334446995278643 90.85568828898816
6880 -6.623374279989816 -6.33756959654731 75.57540219708457
6881 4.589934051948587 -2.212396164607211 90.87747597108257
6882 -4.284356326552027 -1.129028897641612 104.5089832968207
6883 -3.215836316370287 -1.971628184079189 153.5686317753594
6884 3.086133169283905 2.994637177236267 14.62635400076511
6885 2.969630150929418 -2.427825260577237 65.26412714041905
6886 9.445369196818309 0.7077599481777113 54.11850362799634
6887 6.817390742038839 -5.239749713578537 3.814401352457696
6888 3.011204893738761 -9.115159181445023 165.7940152714447
6889 -5.655011736949676 6.929390668475662 124.8939201125944
6890 8.615188699552348 3.591861430652551 119.250962337117
6891 3.87118638451722 0.6445360123918401 38.2815968861221
6892 0.7313776156221475 9.256901241322026 24.81949348353356
6893 -3.62438165906861 -1.533878438570912 51.17804760448807
6894 -2.362870019427513 8.970888998520369 30.11182780892092
6895 2.982550040522874 8.742562592941702 70.90151000538897
6896 -1.73762291787283 -3.789303916672256 4.247106525386311
6897 -9.411543408002828 1.186352237819103 47.27297541116738
6898 9.201171195821157 -1.242077392718293 65.44773002011316
6899 -0.05436708400975315 -3.026346858868462 47.44465117583051
6900 4.287923525860874 8.229931879368685 149.1258611504634
6901 -6.861800689264387 6.803746280376469 163.1102491298784
6902 8.708194121124397 3.710377531532291 124.4580359340554
6903 -0.2282543186088617 9.51476327369336 161.5633256709172
6904 6.51303863460164 -6.234341446714748 133.9951589977563
6905 6.069984579135096 7.449235362744513 78.23428767666934
6906 -5.75161110304799 -7.110392090502978 33.37241393648128
6907 -0.8814023935067676 3.90739388610293 13.72587901633289
6908 6.94423636370022 6.712994492489708 126.9622724698569
6909 -9.37317306451143 -2.287135357361521 136.0877908266158
6910 -4.020622059689805 3.004802646650121 41.33556525954565
6911 -9.186827137840641 -1.359357750516952 38.84576794366775
6912 3.067104352652093 -4.064764689236512 97.80110386110609
6913 -8.593709656873408 -3.694375913075554 57.014567663436
6914 3.993434688724886 0.8368536364449015 141.0345495681731
6915 -2.23348616012754 8.905141780899978 83.20822384777782
6916 1.403814729521811 9.369061401204997 128.8942212343307
6917 2.972773668446799 -8.947540313073432 23.05669526556296
6918 1.70445109279335 -3.681886180928632 111.038369251152
6919 9.291618742305644 2.219098598222024 160.985596237272
6920 -3.997187997863803 3.231056081237553 139.8693359346841
6921 -2.896481576138484 9.200136558657423 147.3024981228062
6922 -5.084984190450178 0.2952801804273566 92.99338922369343
6923 9.43736013325697 -2.290094278122192 129.2075552830038
6924 -2.1996723802123 -9.100982205138575 68.75010829420661
6925 7.632528362599911 1.77620387025647 165.8961255450687
6926 -6.568560940065355 -7.103540397921973 90.17996375630776
6927 -4.072433896130041 -0.1276590000499292 165.9412177237845
6928 -2.150184403993129 -3.963347687695375 119.7963421701705
6929 7.013437709672615 6.786957984543337 133.9409056670849
6930 -4.701018034607856 -8.499222233701552 104.6630446856566
6931 8.712926424564259 -2.74167287403494 72.72682232432031
6932 -8.766220280959807 3.578010966808445 93.64001094891881
6933 -4.532354149461499 2.076066280652364 100.5878717176191
6934 4.431458059364397 0.2893941632645376 7.994490513543818
6935 -3.527565703283118 -1.432745946853826 58.03542872838135
6936 -0.1408236737252611 -9.537545653132542 140.9672666962858
6937 -4.728125141193184 7.911188630273728 68.58616480937641
6938 -0.07038590115266909 9.630359943417913 97.17758072253481
6939 9.583472021393357 1.347591014820004 13.3245345142453
6940 -4.016369512317375 -8.531353756603895 4.162466423910649
6941 -2.026739929139314 9.646042109476857 136.2843987317874
6942 8.309038087009698 4.568675624530581 68.13564192769113
6943 -5.760651271296295 -7.374884690801913 131.0804552565083
6944 -3.635339165209107 -1.909372141469493 78.61659169693338
6945 6.225082458039426 -7.142051909838928 32.86354673352116
6946 -3.100846920761725 3.990321633486023 121.8771630985504
6947 -2.911697287519283 3.434796633305914 27.81925721743401
6948 5.865841660041539 7.789035970983791 166.0008462297783
6949 8.893800399041549 4.497432705094185 30.24776834874452
6950 -8.8082979658227 -2.959827615766699 71.34864292221499
6951 2.83023246161126 2.904547561201888 151.672692553812
6952 -7.346374812195167 6.688020875342392 133.4394394685564
6953 8.100579715108962 4.858490290285758 37.08406566408178
6954 1.256080092247296 9.365385648881169 56.86826489502458
6955 1.157580280231856 4.343234155451876 72.80381268494945
6956 -0.7073266347892466 -4.161199036786249 37.15229026254625
6957 -9.319079225036202 -2.01525482219614 101.1763286880701
6958 0.957477007915716 9.394901349544742 101.1792860793733
6959 2.45176026138037 -3.861813024525476 44.28975966524121
6960 -4.240996069472295 8.592460301821234 33.90298100308588
6961 -0.4253568593273294 9.520970028476178 87.07589330147498
6962 -0.8073840115109958 3.750488500564158 110.1647987275783
6963 -9.342612305542827 -3.783031378108278 166.285315984434
6964 3.695508031321424 -0.87914806984482 124.5996668225415
6965 1.289618474409344 3.918998778542027 65.50712494979803
6966 2.490416901151701 2.905111521921869 132.2410142664237
6967 2.2781431977707 -4.424943401863512 4.001242022233746
6968 -4.445505849614099 8.411394791897008 159.7179393527259
6969 3.202260377935535 -9.149187830594117 148.2537844180675
6970 8.806085085515027 3.334489257498495 63.80877775097269
6971 5.737609798626814 7.570325818798244 157.0747726497544
6972 -0.7089103530825269 5.584064965143765 159.7815041355161
6973 1.790576697489674 4.565197686293741 80.4609079997614
6974 -8.252631200443783 4.322079742367139 8.208221830139021
6975 -9.633288355377811 0.2347333525020763 123.006007758388
6976 8.313260690679137 5.202961414680887 130.422564368355
6977 7.088340769101693 6.789069312190641 74.41257231936785
6978 -0.1026026840494918 9.686631190941071 14.82558359096779
6979 -7.85050985018905 -6.03253931348702 154.5650817425895
6980 7.743062411705703 5.686616550274475 115.6463571577619
6981 6.656221050969658 -7.188422519289244 55.20334259661654
6982 -4.461668989395484 -8.529888181482503 149.9551561674988
6983 -6.379610488142173 -6.766637107020892 124.3176717999341
6984 6.837914645347837 -6.677040763877127 105.2816834477506
6985 -4.095042813489925 -1.620262897210403 45.79906968476349
6986 -4.376570023141769 -9.016258985210493 87.64539014435789
6987 -7.836026457115 -5.782396903016851 115.3201922655408
6988 0.5022383842488053 -3.986278172986748 125.1953241165208
6989 -0.4678953014650138 -4.712649133560359 89.94363955145455
6990 -1.067461681960745 -9.932581828954596 154.1763665156247
6991 3.22526873593013 1.523427102997111 69.38012281341133
6992 -5.473880119842529 7.64425926350164 75.62324792270665
6993 5.339347283071937 -8.246627623741038 19.90560695117077
6994 -0.347524902372931 -9.920513730551189 146.6242098831745
6995 -1.729850451585332 -1.934736302073986 113.5663552814641
6996 -7.484305102565165 6.068090422291444 144.7992173753282
6997 6.626702882503736 -6.901958703014743 43.98626992709115
6998 7.394888821737066 6.81974668228589 91.07486804831845
6999 -9.616492335274406 -0.2964291179728717 54.63248043592884
7000 7.060431708210745 6.834810115730384 99.89720283582822
7001 -8.366256313614366 -4.599834350447056 35.67119141239775
7002 9.700469035761255 -1.546969977792575 44.20924253730279
7003 8.475859818798142 4.814327252648596 48.92538863346483
7004 0.4839788237098432 9.716988386083495 149.776820781388
7005 4.615671722550183 4.888768278372041 8.766974547309957
7006 -9.141756057746885 1.873648554749085 73.48966139536155
7007 9.61654358513581 0.8672016615783993 104.3218313001153
7008 -9.613267236068143 -1.652884901918857 105.9467012955795
7009 -6.087861822701425 -7.03509948343687 15.10198057844834
7010 2.140666324666536 -2.285374651688688 150.5923365667989
7011 0.1965192104540079 3.322411720565349 7.312169087765196
7012 -3.765563829785594 -9.011625204326402 143.932165814595
7013 0.2964733322806696 -4.097763646493151 62.54079252195022
7014 -0.3913007389152994 9.638396685716048 36.4300160738164
7015 -9.443946231972525 2.798740214159736 130.3027920172987
7016 -1.429880493930465 9.319396245369736 118.2289877385142
7017 8.004147459364264 -5.389238496982106 146.5360716111733
7018 5.980149675734264 2.6107818432403 3.185392314307877
7019 3.801003793850868 3.843203296978672 86.91618563812841
7020 8.233911503200284 -5.545986452205745 94.98381468706349
7021 3.296372736630775 1.797050636927512 49.78587864605468
7022 1.031390412230668 -8.569585944476312 13.61830162378438
7023 -9.621054665602664 2.130490658462029 22.73530565291809
7024 -9.361147053078632 -3.891598261785478 6.117426052240441
7025 3.181799014232496 2.02774696443873 98.29741466281649
7026 6.486189252047577 -7.069267922649609 8.061839251507468
7027 -3.224639525524396 3.070835779579229 74.74987004869874
7028 -3.962892148303836 3.548632727784445 129.7588442041358
7029 -5.135976236586122 -8.342528525611403 137.363801247801
7030 -9.390705195278688 -2.191590851534422 66.11190447692803
7031 -5.113960478074332 -7.7683030920208 41.81206691356542
7032 -1.865690201296732 9.113689931531557 143.3441554931225
7033 5.096465110663118 -9.050960111374515 90.27435977671821
7034 -9.050953171704595 5.096474297604244 90.27436706992977
7035 -4.810099410903442 2.452368906211869 136.2553458443481
7036 -3.026497590611031 -9.315349478396175 127.8339103815963
7037 9.098581204489198 1.698330685329167 114.994847919065
7038 -3.713216479810592 2.709250951514577 68.00791332630656
7039 -1.723096823914626 -9.769417106271359 161.3291232645235
7040 9.924559033430775 1.783262016588851 155.8702339009884
7041 6.616726442457848 -6.936339279990606 38.87074843276548
7042 9.856990655827305 -1.177177862743096 92.71780680868994
7043 -3.216913568322882 1.237987325908623 115.7888248739034
7044 -3.386655381343357 -9.326381195469358 57.84113541813766
7045 5.225049215780703 8.405820588855587 110.9908912652776
7046 -1.574957456848017 3.19392954163555 166.1371938047452
7047 -7.952204214413911 -5.703490050453533 134.4882192535747
7048 -5.004207250330907 -2.164971446529522 84.87298953315303
7049 -2.317817523363887 -2.311480998267452 70.4661588435406
7050 0.6992502400349817 -4.140892100203757 74.82086120179162
7051 -5.119869681417223 8.220349331692354 61.99782160318816
7052 0.6073850478815315 -9.526785900336524 101.8311642363502
7053 2.56415956613373 -9.341897194422618 54.03635156217786
7054 -7.843496397665517 5.901056368327416 22.03335626878606
7055 -3.049285378930302 3.981381513508715 84.50609943148288
7056 6.556522587178703 0.105490852150691 101.3215356581346
7057 -9.401149924397117 -3.049613912845885 77.90626240876739
7058 -2.168602834037741 -9.734203835368342 9.073859234247607
7059 9.389959768866284 2.626602379952446 108.9422679444901
7060 9.727786480623074 3.538827935626995 133.1664120595682
7061 7.431516340949347 -6.150178273396339 116.7509721558914
7062 9.869186177953587 1.401421989796194 50.30289013782325
7063 -0.6635640140593542 6.970982731853255 166.0059838161275
7064 -3.400958767648784 9.164700932155345 8.706081348643467
7065 8.690735484888016 -4.127686971636342 60.02535641974994
7066 0.6277497116072044 6.063813999140029 126.641001209286
7067 6.17066344173943 -7.315040550495278 64.76948237595819
7068 3.060843256249195 9.485064006995598 60.33853790381394
7069 -2.038244822819251 -9.361226175928454 35.78600675807384
7070 1.459926381992519 -5.495884011653569 166.0791910961837
7071 -10.10160279652372 0.2722319386608529 162.1691596729278
7072 -8.732867839382219 4.640663450702865 117.5969826745286
7073 -7.699586249476855 -6.797456191596408 55.0845360238912
[truncated: 3,637,005 more chars]
