# Supplementary material for: How to precisely measure the volume velocity transfer function of physical vocal tract models by external excitation
Source: PLoS One. 2018 Mar 15;13(3):e0193708. doi: 10.1371/journal.pone.0193708 (PMC5854283; doi:10.1371/journal.pone.0193708)
Supplement: S2 File — Files containing the volume meshes as used for finite element modeling of the vowels /a/, /u/, /i/, and /Ə/. (ZIP) [file pone.0193708.s002.zip › u.msh]

$MeshFormat
2.2 0 8
$EndMeshFormat
$Nodes
39284
1 179.7301788330078 114.9000015258789 137.9800415039062
2 180.5580291748047 114.9000015258789 134.3708648681641
3 180.1201019287109 114.9000015258789 138.0842437744141
4 183.8350524902344 114.9000015258789 134.3697357177734
5 183.7328033447266 114.9000015258789 137.9010925292969
6 183.4046783447266 114.9000015258789 137.8744812011719
7 183.4689788818359 114.9000015258789 134.3268127441406
8 185.3360290527344 114.9000015258789 134.6598205566406
9 185.7871856689453 114.9000015258789 134.8463592529297
10 185.3747253417969 114.9000015258789 137.8343353271484
11 186.3011474609375 114.9000015258789 135.3014984130859
12 186.465087890625 114.9000015258789 135.4057769775391
13 186.2842712402344 114.9000015258789 137.2858734130859
14 185.7560729980469 114.9000015258789 137.6939086914062
15 186.7453918457031 114.9000015258789 136.9173278808594
16 186.5903778076172 114.9000015258789 137.0687561035156
17 186.8656921386719 114.9000015258789 135.9715270996094
18 184.2460174560547 114.9000015258789 134.3802947998047
19 182.1498107910156 114.9000015258789 134.2906646728516
20 182.6746520996094 114.9000015258789 134.2666625976562
21 183.0089721679688 114.9000015258789 137.9115905761719
22 179.341796875 114.9000015258789 134.3416442871094
23 180.3680267333984 114.9000015258789 134.3184509277344
24 181.7752532958984 114.9000015258789 134.3716583251953
25 181.7022399902344 114.9000015258789 134.3829956054688
26 182.0646667480469 114.9000015258789 138.1081237792969
27 180.8549041748047 114.9000015258789 134.4056091308594
28 181.1222381591797 114.9000015258789 138.0833587646484
29 185.1974945068359 114.9000015258789 134.6162567138672
30 184.8358001708984 114.9000015258789 137.9750366210938
31 181.2219390869141 114.9000015258789 138.0960693359375
32 179.4659118652344 114.9000015258789 137.9717407226562
33 164.2937316894531 158.6022033691406 152.1092529296875
34 164.8390960693359 158.8266448974609 153.2251281738281
35 164.7262115478516 159.5691680908203 152.6522216796875
36 165.67822265625 157.4643707275391 154.8267669677734
37 164.6659393310547 157.3009490966797 153.6544647216797
38 165.2543792724609 156.04443359375 154.8445739746094
39 164.7422332763672 155.151123046875 154.3738250732422
40 165.1349945068359 154.457763671875 155.0673217773438
41 165.9463806152344 155.0823364257812 155.9344787597656
42 165.7841186523438 154.5655364990234 155.8376922607422
43 166.1334991455078 156.1524963378906 155.7581939697266
44 166.7182464599609 157.2020263671875 156.0111083984375
45 172.4136962890625 161.6100311279297 156.3305969238281
46 171.3849945068359 161.9127960205078 156.8160247802734
47 171.2422027587891 161.5030059814453 156.9388275146484
48 170.4386138916016 161.428955078125 157.2757873535156
49 170.1722869873047 158.9500274658203 157.2748870849609
50 169.9239959716797 157.5269927978516 157.5451965332031
51 170.8094482421875 156.8311614990234 157.294677734375
52 171.3040008544922 153.4124908447266 157.1979522705078
53 170.0951538085938 152.8982849121094 157.7567749023438
54 171.8175201416016 152.6690216064453 157.0337066650391
55 174.3932800292969 151.4432373046875 155.2079467773438
56 173.5855255126953 151.3167114257812 155.9994354248047
57 173.8680572509766 150.9227142333984 155.8698272705078
58 173.6314544677734 153.3550262451172 155.9179077148438
59 174.1946411132812 153.1814117431641 155.1015014648438
60 174.3173065185547 154.5727386474609 154.8262023925781
61 173.8674926757812 154.4504089355469 155.4883728027344
62 174.7082824707031 155.6008911132812 153.2955017089844
63 174.68359375 155.2067108154297 153.514404296875
64 174.7720794677734 155.0975341796875 152.7762451171875
65 174.6026611328125 155.7164306640625 152.5841674804688
66 174.6774597167969 155.2391815185547 152.3220520019531
67 174.3916320800781 155.7578430175781 152.0992431640625
68 174.4956817626953 155.2768707275391 151.7173461914062
69 174.3284149169922 158.0881805419922 152.0215606689453
70 173.8149566650391 157.9236450195312 151.2163848876953
71 173.9502410888672 158.8938751220703 151.03076171875
72 173.3269805908203 159.8860778808594 150.4996185302734
73 172.7912750244141 159.3340759277344 150.118896484375
74 173.0749206542969 160.2929840087891 150.5205688476562
75 171.9907379150391 161.5505218505859 150.4264221191406
76 171.3887329101562 161.4923248291016 149.9823913574219
77 171.3287658691406 161.7837677001953 149.7065124511719
78 170.7490997314453 161.3066558837891 149.2392883300781
79 170.9738006591797 161.6940460205078 149.2201843261719
80 171.0727844238281 162.1272277832031 148.1016082763672
81 171.0820007324219 162.1266021728516 148.1288757324219
82 171.0583953857422 162.1093292236328 148.1492309570312
83 160.8611755371094 160.1370849609375 134.1654052734375
84 160.8552551269531 157.6119995117188 133.2424468994141
85 160.6739959716797 158.2469940185547 133.9541931152344
86 160.6211242675781 156.5540008544922 133.5466918945312
87 160.4332427978516 157.6169891357422 134.5765686035156
88 160.2627563476562 156.7757415771484 135.0482025146484
89 160.07568359375 158.7172546386719 136.3227233886719
90 159.8342437744141 154.1932373046875 137.6311950683594
91 159.8350067138672 154.0429992675781 135.7091979980469
92 159.8280029296875 151.9109954833984 135.3047027587891
93 159.6095581054688 151.0556793212891 136.2155609130859
94 159.6176147460938 149.7740020751953 134.8469696044922
95 159.6067504882812 148.5887451171875 134.7347717285156
96 159.5959930419922 149.718994140625 136.4902038574219
97 159.5950012207031 147.3769989013672 135.8901977539062
98 159.5147705078125 145.4685211181641 135.9490051269531
99 159.5919799804688 145.8882904052734 135.6655578613281
100 159.5713500976562 144.8114013671875 135.0557556152344
101 159.334228515625 143.9075622558594 135.4606781005859
102 159.3958892822266 142.7476043701172 135.0982360839844
103 159.3119659423828 142.5589294433594 135.8269653320312
104 159.3915710449219 141.2232971191406 135.5159759521484
105 159.3979339599609 140.4656524658203 135.7972106933594
106 159.3626251220703 140.6947479248047 136.1601867675781
107 159.413330078125 140.5816192626953 136.7348175048828
108 159.5765686035156 140.1555023193359 137.5176239013672
109 159.5503234863281 141.0679016113281 138.46630859375
110 159.6238098144531 140.3117370605469 138.9221954345703
111 160.7059936523438 139.9889984130859 142.1361999511719
112 160.7032623291016 138.6466979980469 142.1268005371094
113 160.9742431640625 139.6589965820312 142.9761962890625
114 160.973876953125 138.4427490234375 142.9761962890625
115 161.0884704589844 137.6954803466797 143.7025451660156
116 162.7580261230469 138.6788635253906 149.2458190917969
117 162.6644897460938 138.6277770996094 148.5153503417969
118 162.6742553710938 137.4969940185547 148.7422027587891
119 163.6261749267578 137.4373016357422 153.6864929199219
120 163.2458648681641 137.0619354248047 152.1398010253906
121 163.3922271728516 136.2601318359375 153.4690246582031
122 163.4250183105469 135.6674346923828 153.6182861328125
123 163.686279296875 136.5021209716797 154.6104583740234
124 163.7290649414062 135.9139404296875 154.6442260742188
125 165.2366485595703 134.0267639160156 156.0746154785156
126 165.6539001464844 134.41796875 156.9690856933594
127 164.6675262451172 135.2264404296875 156.1352844238281
128 161.746826171875 140.2203521728516 145.8781127929688
129 162.3834228515625 141.0805206298828 147.3318176269531
130 161.9877471923828 141.760986328125 146.2201995849609
131 173.1430053710938 160.9524993896484 135.1681976318359
132 173.4475555419922 160.5418090820312 136.1836395263672
133 173.5695190429688 159.8731079101562 134.98193359375
134 173.7825317382812 157.2971954345703 132.7936401367188
135 174.0353393554688 157.3162689208984 133.5731506347656
136 174.2794799804688 156.1496429443359 132.8354339599609
137 174.4241485595703 156.517333984375 133.6857299804688
138 174.6755065917969 156.0100708007812 133.4109802246094
139 175.1616821289062 155.9170227050781 136.3027496337891
140 174.8933258056641 156.1663055419922 134.7992553710938
141 174.7835235595703 156.3470001220703 136.8528747558594
142 174.275146484375 156.7382354736328 137.8206176757812
143 174.3493957519531 157.2060546875 136.6736145019531
144 174.4342193603516 157.0010833740234 135.1944580078125
145 174.1522369384766 157.5328369140625 134.9175109863281
146 173.7850952148438 158.5549621582031 134.9384460449219
147 173.3196105957031 158.6201477050781 133.4963226318359
148 173.6215209960938 159.3095703125 134.570068359375
149 163.4002075195312 162.6551666259766 149.3710327148438
150 163.0030059814453 162.2109985351562 148.6221923828125
151 163.5240020751953 161.8509979248047 149.8222045898438
152 163.5143737792969 162.6473083496094 149.6175537109375
153 164.7319946289062 150.2883758544922 155.4102020263672
154 164.3077087402344 149.9027404785156 154.5529022216797
155 164.5263366699219 148.9003143310547 155.5725708007812
156 164.8793640136719 147.9820251464844 156.6000518798828
157 164.6017608642578 148.0971221923828 156.1418151855469
158 164.5071716308594 146.64794921875 156.6769256591797
159 164.8734283447266 146.9476165771484 157.0070190429688
160 165.0592803955078 146.0679931640625 157.5508728027344
161 165.5748596191406 146.4661102294922 157.71435546875
162 165.4089660644531 147.9443359375 157.1149597167969
163 166.7052764892578 148.7319183349609 157.5503082275391
164 167.8292388916016 149.1796417236328 157.8698577880859
165 166.8109283447266 149.4931030273438 157.6412963867188
166 167.5615081787109 150.3246002197266 158.1297454833984
167 168.2491149902344 150.41064453125 158.2514343261719
168 161.6015014648438 159.3209381103516 144.8178253173828
169 161.3891143798828 160.7564849853516 144.4852905273438
170 160.977783203125 160.5705261230469 143.5242767333984
171 161.6739349365234 154.9146881103516 145.0927124023438
172 161.2964935302734 154.9434967041016 143.6064453125
173 161.0241546630859 153.369384765625 143.9882659912109
174 162.1482391357422 152.6174468994141 148.0947113037109
175 161.828125 151.0025024414062 147.0301971435547
176 162.5641326904297 152.5260009765625 149.1387023925781
177 162.1413879394531 148.1612396240234 147.4469299316406
178 162.4016876220703 147.1767120361328 147.5375213623047
179 162.4003448486328 148.3863677978516 148.3794097900391
180 162.5399627685547 147.1948394775391 148.6799468994141
181 162.5228424072266 146.1766052246094 148.0353393554688
182 162.6733551025391 146.0593719482422 148.6523742675781
183 162.420166015625 144.9444427490234 147.4525909423828
184 162.6771240234375 143.3267974853516 148.2736358642578
185 162.7452239990234 144.20361328125 149.0953521728516
186 162.7146301269531 145.6647491455078 149.1622009277344
187 162.9316558837891 143.9268188476562 149.8308868408203
188 162.9190063476562 142.7519989013672 150.0641937255859
189 162.9681854248047 143.0087127685547 150.9642028808594
190 163.0047149658203 143.4470062255859 151.0510101318359
191 162.966064453125 142.2630157470703 151.7992248535156
192 163.1419982910156 140.2289886474609 151.9841918945312
193 162.9980010986328 140.2589874267578 151.3842010498047
194 162.9742431640625 138.5475006103516 150.7241973876953
195 166.3853454589844 159.8599395751953 118.9058837890625
196 166.6375579833984 160.0657653808594 118.5542144775391
197 166.6408843994141 158.8528137207031 118.3076782226562
198 166.2108764648438 158.6522521972656 118.9522018432617
199 166.0126342773438 159.3347473144531 120.2537002563477
200 165.8106079101562 158.212890625 120.2168197631836
201 165.5469970703125 156.9259948730469 120.3941955566406
202 165.4639434814453 155.7924957275391 120.0491943359375
203 165.3194274902344 157.2985076904297 121.4652709960938
204 164.4815368652344 155.5415649414062 123.7071685791016
205 164.2117462158203 154.3130035400391 123.9981994628906
206 164.1618194580078 155.4097900390625 124.7674331665039
207 164.0060424804688 155.5351257324219 125.2514572143555
208 164.0833587646484 154.4374542236328 124.9931869506836
209 163.7654724121094 154.0375366210938 125.9373245239258
210 163.6334686279297 154.9771881103516 126.2022094726562
211 163.4312133789062 153.9531707763672 126.530403137207
212 161.0579986572266 152.2409973144531 131.0841979980469
213 159.9806518554688 151.8767852783203 132.8514862060547
214 160.1209716796875 152.4155883789062 132.7718048095703
215 159.843994140625 152.0009918212891 133.6071929931641
216 159.9008941650391 152.1667022705078 133.1536254882812
217 159.8696441650391 149.7458343505859 133.3423156738281
218 159.8329925537109 150.2890014648438 133.7881927490234
219 159.7892608642578 150.0994415283203 134.1900024414062
220 164.9556274414062 161.0544891357422 152.5971984863281
221 164.9349975585938 162.0309906005859 152.2251892089844
222 164.5423736572266 161.0699920654297 151.8824462890625
223 165.4949951171875 158.9203491210938 154.1861724853516
224 161.7039489746094 160.8516540527344 145.3333740234375
225 162.9205017089844 157.7669982910156 149.0307006835938
226 162.6725616455078 155.6378479003906 148.7469787597656
227 163.1258850097656 157.3286743164062 149.8268585205078
228 163.0033721923828 156.1974945068359 149.8381958007812
229 163.1238098144531 153.8779907226562 150.7635040283203
230 162.7694091796875 153.7128143310547 149.7251892089844
231 163.3025054931641 152.6009979248047 151.3242034912109
232 163.3585968017578 151.5453643798828 151.3184509277344
233 162.9850006103516 151.7610015869141 150.1831970214844
234 163.1300048828125 150.5589904785156 150.6641998291016
235 162.7519989013672 149.6889953613281 149.4621887207031
236 162.9360961914062 148.7312927246094 150.3992462158203
237 162.9952850341797 148.3824615478516 151.1852264404297
238 162.9210662841797 147.6422882080078 151.1038055419922
239 163.0083465576172 147.7865600585938 151.792724609375
240 162.9899597167969 146.7617950439453 151.9070739746094
241 162.9366302490234 146.1450042724609 150.8441925048828
242 162.9761199951172 144.4933776855469 150.9642028808594
243 163.0814971923828 145.1549987792969 151.8047027587891
244 163.1635437011719 144.0422973632812 151.6914367675781
245 163.2906036376953 144.4833068847656 152.7703094482422
246 163.2162017822266 144.365966796875 152.4004058837891
247 163.2237701416016 143.6892700195312 153.2350463867188
248 172.4057769775391 162.0355072021484 139.0248718261719
249 172.2239837646484 162.0480194091797 140.7159729003906
250 172.7079162597656 161.0563812255859 140.037841796875
251 173.7182464599609 159.7028198242188 137.0794982910156
252 173.9515075683594 159.0882568359375 136.8170471191406
253 173.7959289550781 159.2338256835938 135.4814453125
254 174.0245361328125 158.1897583007812 135.4800872802734
255 164.0110931396484 160.5928802490234 125.8384628295898
256 163.5918121337891 161.4349822998047 126.433235168457
257 164.1452484130859 161.4923706054688 125.1428909301758
258 172.6162109375 161.3495178222656 124.5326309204102
259 171.7138214111328 161.4062194824219 125.0038604736328
260 172.2799530029297 160.6085968017578 124.3186798095703
261 171.4301452636719 159.2346496582031 123.9683609008789
262 171.527587890625 160.5585174560547 124.748291015625
263 171.1155700683594 160.0053863525391 124.8215026855469
264 171.5565338134766 158.9707641601562 123.7956848144531
265 172.0463714599609 159.1991119384766 123.5919876098633
266 172.1190490722656 159.7174682617188 123.7598648071289
267 173.3189544677734 160.8381500244141 124.0976791381836
268 173.8291931152344 160.9574432373047 123.8082580566406
269 173.5438079833984 161.2759704589844 124.1633148193359
270 172.8568267822266 161.7222747802734 124.5008010864258
271 174.0626678466797 161.9215087890625 155.1454772949219
272 173.8768005371094 161.9342956542969 155.4159698486328
273 174.1044311523438 161.0399475097656 155.2811889648438
274 174.3017272949219 161.3411102294922 154.3525543212891
275 174.4783782958984 160.0919952392578 154.3282775878906
276 174.4599761962891 161.175048828125 153.7749633789062
277 174.4544219970703 160.1587524414062 152.2134857177734
278 174.4880065917969 160.1689910888672 152.7062072753906
279 174.4669494628906 158.0330963134766 152.5502471923828
280 174.4116973876953 158.7900085449219 152.0119476318359
281 162.6355895996094 157.2965393066406 147.9463653564453
282 162.6943817138672 159.9140014648438 148.02294921875
283 162.4714965820312 157.9619903564453 147.3302001953125
284 166.8155059814453 162.3043975830078 119.3350067138672
285 167.2112274169922 162.0537872314453 118.8552780151367
286 166.9301910400391 161.1188659667969 118.7353591918945
287 166.5950012207031 162.0910034179688 119.674201965332
288 166.6293487548828 160.9513092041016 119.0190048217773
289 166.4793853759766 161.038818359375 119.5603561401367
290 173.2760467529297 160.63623046875 120.5637741088867
291 173.9412231445312 160.4061126708984 121.2933349609375
292 173.8423156738281 160.1296691894531 121.0705261230469
293 173.906494140625 155.9801788330078 121.7567749023438
294 173.2362670898438 156.6897277832031 122.2923278808594
295 173.0583190917969 156.0813140869141 122.5913391113281
296 174.1557006835938 156.4310913085938 120.4065856933594
297 174.1915893554688 155.3743438720703 120.6192779541016
298 173.968017578125 155.205810546875 120.2212905883789
299 173.6995391845703 156.7947540283203 119.5639495849609
300 173.3962554931641 155.875 119.4978256225586
301 173.1553497314453 156.8508453369141 119.1767272949219
302 172.8406219482422 156.1859130859375 119.0835037231445
303 172.4072875976562 157.2360076904297 118.7272033691406
304 171.6832733154297 156.5947570800781 118.4781494140625
305 171.1443176269531 157.4137420654297 118.3594360351562
306 171.1014862060547 156.293701171875 118.1109008789062
307 169.9393768310547 157.3326263427734 117.6789703369141
308 170.9007720947266 158.2759552001953 118.6340179443359
309 168.9240112304688 159.8576354980469 117.9706649780273
310 168.3684844970703 159.0032958984375 117.9385223388672
311 167.6697692871094 159.8948822021484 118.0072479248047
312 161.7001953125 162.7721405029297 131.1747894287109
313 162.0286102294922 162.7495422363281 130.5315704345703
314 161.7084350585938 162.5021820068359 131.1086730957031
315 163.0061798095703 162.6822662353516 128.8739776611328
316 163.1596832275391 162.0519714355469 128.2184906005859
317 162.8115386962891 161.3921508789062 129.1195678710938
318 162.9691314697266 162.6848297119141 128.9902496337891
319 162.6635894775391 162.141357421875 129.5961608886719
320 162.9332733154297 162.6872863769531 129.0733642578125
321 162.0673522949219 156.3334197998047 129.937255859375
322 161.85302734375 155.3414306640625 129.3817443847656
323 161.3932647705078 154.8264770507812 130.1728210449219
324 161.4753723144531 154.2507781982422 129.8022918701172
325 161.0596160888672 154.2951202392578 131.1963500976562
326 160.6131744384766 162.846923828125 134.5282440185547
327 160.8087158203125 162.8334808349609 133.9071197509766
328 160.8138732910156 162.4838409423828 133.8769378662109
329 160.1419982910156 162.6909942626953 136.1301879882812
330 160.1362457275391 160.6194915771484 136.1902008056641
331 159.8967437744141 162.0009918212891 136.9701995849609
332 159.8937530517578 159.0579986572266 136.9701995849609
333 162.6086578369141 162.7096252441406 147.4516296386719
334 162.7120056152344 162.0610046386719 147.9164428710938
335 162.8433685302734 162.6934814453125 148.1390991210938
336 162.7118530273438 160.7752532958984 148.0916442871094
337 163.0929718017578 160.3428039550781 149.2260131835938
338 162.7997436523438 158.3896789550781 148.5433197021484
339 163.0621337890625 158.5786437988281 149.2003173828125
340 162.9427490234375 154.8834991455078 149.9729461669922
341 163.5006561279297 151.82373046875 151.9248046875
342 163.3838806152344 150.1389923095703 151.8952026367188
343 163.7068786621094 147.8345031738281 153.6965637207031
344 163.6945037841797 146.6446990966797 153.9840850830078
345 164.1047515869141 147.9019927978516 154.7481994628906
346 163.9865570068359 146.7910003662109 154.9842529296875
347 164.1435241699219 145.5070037841797 156.6973419189453
348 163.8967742919922 145.3072052001953 156.1099700927734
349 163.8152008056641 144.6779937744141 156.7444610595703
350 164.2794036865234 142.6319885253906 158.6433868408203
351 163.6483306884766 142.7151489257812 158.0195465087891
352 163.8020782470703 142.2722320556641 158.1051635742188
353 165.4318389892578 140.5208587646484 158.6248168945312
354 166.2688903808594 139.8557891845703 158.6573638916016
355 166.7119903564453 140.4515533447266 159.2628784179688
356 167.8961181640625 141.3255767822266 159.5313720703125
357 168.8019104003906 141.2512664794922 159.3383483886719
358 168.1170349121094 142.1125030517578 159.3394470214844
359 172.9178771972656 144.4988403320312 157.2453765869141
360 173.2194671630859 143.7696533203125 157.3904876708984
361 174.5311431884766 144.1750030517578 157.1467590332031
362 174.4136505126953 144.9287567138672 156.7424774169922
363 176.1192932128906 144.9332427978516 156.0723419189453
364 175.1900939941406 145.452392578125 156.2374877929688
365 176.196533203125 145.5278778076172 155.7414093017578
366 176.6248168945312 145.2908325195312 155.5377655029297
367 176.5601806640625 146.9066314697266 153.7562103271484
368 177.1607208251953 146.1582794189453 154.1099090576172
369 177.3149871826172 145.9004821777344 153.0766296386719
370 176.5638427734375 146.8568420410156 152.9989776611328
371 176.5746612548828 146.4015197753906 152.1878356933594
372 175.7893218994141 145.671630859375 150.8083190917969
373 175.8326416015625 146.6386108398438 151.5495147705078
374 175.4687652587891 147.4812622070312 151.8076019287109
375 175.8425598144531 147.8047332763672 152.4231719970703
376 174.9803009033203 150.4137420654297 154.9886322021484
377 175.1047973632812 150.9716186523438 154.3575134277344
378 165.5032806396484 162.3999481201172 122.8396301269531
379 164.8289337158203 161.7573394775391 123.6131134033203
380 164.5430755615234 162.0435028076172 124.4583511352539
381 161.3856658935547 162.7937774658203 131.9835968017578
382 164.3996887207031 162.5863952636719 125.9753036499023
383 164.5650787353516 162.5750122070312 125.1899490356445
384 164.155517578125 161.9347229003906 125.3878631591797
385 164.6393280029297 159.9214172363281 124.520622253418
386 164.5596466064453 161.5689697265625 124.2388687133789
387 165.0008087158203 160.1963043212891 123.4918212890625
388 172.1198577880859 162.0551910400391 141.4059295654297
389 172.5237121582031 161.0803680419922 141.0056610107422
390 172.1498870849609 162.0531158447266 141.1143951416016
391 173.0706329345703 160.2616271972656 139.4993743896484
392 173.1793212890625 159.5654907226562 139.3476409912109
393 173.3890686035156 159.7466888427734 138.6599426269531
394 173.5545654296875 159.8507232666016 137.9515838623047
395 166.8008728027344 162.4211730957031 155.2682495117188
396 166.0482482910156 161.6709899902344 154.3809509277344
397 166.3517150878906 160.9122924804688 155.0411224365234
398 166.8565826416016 162.4173431396484 155.350830078125
399 167.0398712158203 160.7746734619141 156.1379241943359
400 166.8946075439453 162.4147186279297 155.409912109375
401 167.3221130371094 158.0905303955078 156.3543548583984
402 166.6937713623047 158.740234375 155.8708648681641
403 166.5303649902344 157.6543273925781 155.7297210693359
404 167.7721710205078 157.1679992675781 156.9094543457031
405 167.6952209472656 156.8129425048828 156.911865234375
406 169.9839935302734 156.5054931640625 157.5774536132812
407 169.2284393310547 155.5315551757812 157.6082611083984
408 170.2299041748047 155.5560760498047 157.6020812988281
409 171.3725891113281 155.3727569580078 157.1171875
410 167.5208587646484 161.7835998535156 156.69384765625
411 167.4976654052734 160.5755615234375 156.7549438476562
412 167.248291015625 159.3150787353516 156.4000701904297
413 167.7666473388672 159.2440032958984 156.9188385009766
414 170.3121490478516 161.1104736328125 127.5259399414062
415 170.1701965332031 162.0406799316406 127.7729797363281
416 170.6877593994141 160.8406524658203 128.0947570800781
417 170.1399078369141 160.3577880859375 125.9169998168945
418 170.4034729003906 159.9127502441406 125.4968643188477
419 170.3659973144531 160.8645629882812 125.5017242431641
420 166.2813720703125 161.5618591308594 120.75146484375
421 160.0670013427734 162.8845062255859 136.4620971679688
422 160.0299377441406 162.8870544433594 136.6088714599609
423 170.9922485351562 157.8960571289062 127.5964889526367
424 170.7239379882812 156.375244140625 126.9767684936523
425 170.4919128417969 158.0215301513672 126.5457000732422
426 170.4565887451172 156.7497711181641 126.3859252929688
427 170.6894836425781 155.6938629150391 126.4462661743164
428 170.4109344482422 156.0393829345703 125.7306289672852
429 170.4689636230469 156.8184509277344 124.1816864013672
430 170.6686096191406 156.2364196777344 123.7205352783203
431 170.7855834960938 157.1277923583984 123.9348678588867
432 171.2378234863281 157.9105072021484 123.8904876708984
433 170.5213165283203 159.7848510742188 127.2245254516602
434 170.9672546386719 159.0579986572266 128.0434417724609
435 170.3795013427734 159.3195037841797 126.4850082397461
436 160.1415710449219 162.8793792724609 136.1472930908203
437 163.9572448730469 162.6168365478516 126.9071426391602
438 164.3659973144531 162.5887145996094 126.0565185546875
439 163.6439971923828 161.978271484375 126.6359558105469
440 165.7859344482422 162.14892578125 122.1413955688477
441 165.5529479980469 160.6944885253906 122.1586151123047
442 172.8919982910156 161.1750793457031 138.6940460205078
443 159.8567047119141 162.8989868164062 137.5119323730469
444 172.6442260742188 162.0191040039062 137.5665435791016
445 172.5418243408203 162.0261535644531 138.2543182373047
446 172.8902435302734 161.5247650146484 137.6381530761719
447 172.8529815673828 161.8476867675781 136.1442413330078
448 173.1207427978516 161.2013397216797 136.0968780517578
449 170.8932952880859 162.1395874023438 129.8336944580078
450 171.1053161621094 162.125 130.1808624267578
451 171.1193695068359 161.6643371582031 129.8073883056641
452 171.3185729980469 160.1746368408203 129.2730560302734
453 171.9925689697266 162.0639495849609 141.9111328125
454 171.8363800048828 162.0746917724609 142.5726623535156
455 172.2463989257812 161.1935424804688 141.9869232177734
456 160.1501312255859 162.8787841796875 141.3152770996094
457 159.9525451660156 162.2927703857422 141.1925048828125
458 160.3239898681641 162.8668212890625 141.7280883789062
459 169.9174957275391 161.0908660888672 126.7002182006836
460 169.9840698242188 162.1475830078125 126.9282150268555
461 169.8309478759766 161.2609558105469 126.1349487304688
462 170.0224304199219 161.0278167724609 125.7984237670898
463 170.0062561035156 162.0853729248047 126.266845703125
464 170.3680419921875 161.4283752441406 125.5625991821289
465 170.0557403564453 161.4657287597656 125.8144454956055
466 171.4478912353516 162.1014251708984 119.3842391967773
467 171.5748596191406 162.0926818847656 119.5012969970703
468 171.3587341308594 161.699951171875 119.306510925293
469 173.5481719970703 159.7137756347656 120.4714813232422
470 172.9421691894531 159.0678863525391 119.5773162841797
471 172.3000030517578 160.2261199951172 119.6614837646484
472 171.9938659667969 161.8075408935547 119.8850326538086
473 172.5973052978516 161.044189453125 120.1250457763672
474 171.505615234375 161.0068206787109 119.3337478637695
475 160.6421508789062 160.9461669921875 142.6752166748047
476 160.4253692626953 162.8598480224609 141.9074096679688
477 173.4443664550781 161.2763366699219 151.4119110107422
478 173.8758544921875 161.5446929931641 151.9740295410156
479 174.1622009277344 160.8109588623047 151.9457702636719
480 172.4886474609375 161.1059722900391 150.6831512451172
481 173.8407440185547 160.290283203125 151.075927734375
482 172.4753723144531 161.8845062255859 150.6605529785156
483 171.6617126464844 160.9857177734375 150.2650909423828
484 171.673095703125 160.2384185791016 150.0901336669922
485 170.3880767822266 159.0527191162109 126.0680084228516
486 170.3956604003906 157.5782623291016 125.7376327514648
487 170.4216613769531 157.7683410644531 125.1039352416992
488 171.7673492431641 162.0794372558594 142.7578125
489 171.85400390625 161.2029418945312 143.050048828125
490 172.2948913574219 160.5591125488281 141.9788360595703
491 172.7507019042969 160.2144622802734 140.6488494873047
492 172.7392730712891 159.4443511962891 140.5128784179688
493 172.8412170410156 158.9611206054688 140.2472991943359
494 173.2162933349609 158.8131866455078 139.4735260009766
495 171.3383331298828 162.1089630126953 130.7311401367188
496 171.8533020019531 162.0735321044922 132.1094818115234
497 172.0622863769531 162.0591430664062 132.8459930419922
498 171.9726409912109 161.7174530029297 132.0723876953125
499 171.7048797607422 157.3434143066406 128.7867126464844
500 171.2007751464844 156.1594848632812 127.7347717285156
501 170.8910675048828 155.7627563476562 126.9959030151367
502 172.9288024902344 149.9306793212891 123.547233581543
503 172.5400085449219 150.0403442382812 123.5909729003906
504 173.1498718261719 149.0345306396484 123.748649597168
505 173.8496856689453 149.8753814697266 123.5361251831055
506 174.1376495361328 149.0667114257812 123.7134094238281
507 173.2599945068359 161.9767303466797 124.2731399536133
508 173.0455780029297 161.9914855957031 124.4411163330078
509 162.5856170654297 162.7112121582031 129.7541046142578
510 162.1063232421875 162.7441864013672 130.4039306640625
511 173.6192474365234 158.1217498779297 134.018310546875
512 174.1179504394531 161.9176940917969 121.5240249633789
513 174.1797790527344 161.9134521484375 121.6281814575195
514 174.2128753662109 161.8481750488281 121.6276245117188
515 160.3736572265625 157.0753326416016 139.9967956542969
516 160.2339172363281 156.6092376708984 138.9491882324219
517 160.2839965820312 155.1694946289062 139.5516967773438
518 160.6110076904297 154.6734924316406 141.294189453125
519 160.5175018310547 154.5534973144531 140.7541961669922
520 160.5930023193359 153.322998046875 141.6542053222656
521 160.7483215332031 153.8866577148438 142.1681823730469
522 160.5839996337891 152.4809875488281 141.6542053222656
523 160.5938720703125 150.4195709228516 142.3512878417969
524 160.7633056640625 151.6934967041016 142.7062072753906
525 161.8072509765625 149.4639892578125 146.9252014160156
526 162.0786437988281 149.1133422851562 147.6422119140625
527 164.001220703125 155.8185729980469 152.8898620605469
528 164.4011077880859 155.2361450195312 153.7589416503906
529 164.6067504882812 153.9680023193359 154.2228240966797
530 164.2122802734375 152.9579162597656 153.6529693603516
531 165.2978515625 153.0367584228516 155.2667541503906
532 165.23779296875 150.7337493896484 156.2599182128906
533 164.7899932861328 149.3589935302734 156.0682067871094
534 165.0767517089844 149.2492370605469 156.5689239501953
535 165.7639617919922 149.1766815185547 157.1229553222656
536 165.7932739257812 147.8732147216797 157.3536682128906
537 166.8018188476562 162.4210968017578 119.4169006347656
538 166.8660583496094 162.4166870117188 119.3304977416992
539 171.2462463378906 162.1152954101562 144.3170166015625
540 171.1865844726562 162.1194000244141 144.5715179443359
541 171.2071075439453 161.6423797607422 144.6094055175781
542 171.8738708496094 160.0489959716797 142.9518280029297
543 172.4325256347656 158.3977813720703 141.3753051757812
544 171.8848724365234 158.4969482421875 142.6317138671875
545 172.5045928955078 157.8960113525391 141.6642608642578
546 172.1608123779297 155.6644897460938 145.4197998046875
547 172.4235382080078 154.4177551269531 145.9395599365234
548 172.6230010986328 154.7042388916016 145.1399536132812
549 173.01708984375 153.8339538574219 145.0619201660156
550 172.4092559814453 153.8265533447266 146.2632293701172
551 172.9375610351562 151.8165130615234 144.243896484375
552 172.3985290527344 151.9081878662109 145.3855133056641
553 172.6513671875 151.4047088623047 144.7783203125
554 173.5999603271484 150.8690643310547 143.6654205322266
555 173.2206268310547 151.465576171875 143.8955078125
556 172.8104705810547 150.6761322021484 144.7281036376953
557 173.4661254882812 148.6557312011719 150.8479614257812
558 173.6600341796875 149.0143737792969 151.0574035644531
559 174.165283203125 148.8096008300781 151.3918304443359
560 174.8069763183594 147.5369262695312 151.3154144287109
561 175.2755279541016 146.2705078125 150.7302398681641
562 165.5563507080078 161.5962829589844 153.5810699462891
563 172.1809692382812 158.1230621337891 118.7947998046875
564 172.7440338134766 158.1177215576172 118.9569396972656
565 171.8180999755859 157.3782806396484 118.5277557373047
566 168.5035858154297 160.9803314208984 118.3916320800781
567 169.0026245117188 160.3815155029297 118.1137237548828
568 171.6001129150391 162.0909423828125 131.3987426757812
569 172.2112731933594 160.536376953125 131.3351287841797
570 171.4986419677734 162.0979309082031 131.0976867675781
571 171.8113098144531 160.8020629882812 130.5557250976562
572 171.4649047851562 162.1002502441406 131.0107116699219
573 171.7528839111328 159.8425445556641 130.1240234375
574 171.7469024658203 158.4160461425781 129.6337432861328
575 171.9011077880859 159.19677734375 130.3099670410156
576 172.2505950927734 158.7402496337891 131.2384338378906
577 172.0174102783203 157.4695739746094 129.8848419189453
578 171.9631805419922 156.8733978271484 129.3558654785156
579 159.8534851074219 162.8992004394531 140.1285705566406
580 159.8350067138672 162.2109985351562 137.6911926269531
581 159.8347473144531 161.1600036621094 140.2142028808594
582 159.8539733886719 162.899169921875 140.2379455566406
583 159.8591461181641 162.8988189697266 140.2853393554688
584 161.1611633300781 162.8092346191406 132.6699676513672
585 164.9788970947266 162.5465393066406 152.1361083984375
586 164.8223266601562 162.5573120117188 151.8515930175781
587 170.1657562255859 162.1896362304688 127.7456817626953
588 170.1730651855469 162.1891326904297 127.8842849731445
589 169.9977416992188 162.2012023925781 126.9555892944336
590 170.0016326904297 162.200927734375 127.0048522949219
591 170.2084503173828 162.1867065429688 128.0194549560547
592 167.8014678955078 161.3472442626953 118.4763946533203
593 169.9163970947266 161.1430816650391 118.4280548095703
594 167.1865081787109 160.7422943115234 118.4601287841797
595 171.4049530029297 162.1043701171875 149.0791625976562
596 171.8491668701172 162.0738067626953 149.8690032958984
597 160.7816925048828 161.1670532226562 134.4331970214844
598 161.2072448730469 160.6939086914062 133.390380859375
599 161.0971984863281 156.2582550048828 132.2140197753906
600 161.1882476806641 158.1569976806641 132.6461944580078
601 161.5615081787109 156.3939514160156 131.2420196533203
602 160.6739196777344 155.2072601318359 132.7444152832031
603 164.2241821289062 161.9906158447266 150.9871520996094
604 170.0306549072266 162.1989440917969 126.4004745483398
605 171.6227111816406 162.0893859863281 143.3184204101562
606 172.1836853027344 159.0072174072266 141.8367919921875
607 174.1544036865234 155.5249328613281 139.6972961425781
608 174.646484375 156.1043853759766 137.9226989746094
609 171.5951232910156 160.1440277099609 143.8302917480469
610 172.6783752441406 162.0167541503906 124.6915283203125
611 173.8810119628906 161.9340057373047 152.0339050292969
612 174.2226257324219 161.9104919433594 152.6102752685547
613 159.8502197265625 162.8994293212891 137.5855102539062
614 165.4936218261719 162.5111236572266 122.9636535644531
615 165.5927429199219 162.5043029785156 122.6851501464844
616 172.5929565429688 159.6379699707031 131.9513397216797
617 172.3507080078125 156.9453277587891 130.2002563476562
618 172.3997497558594 154.6926727294922 128.5017852783203
619 172.2339782714844 155.5935516357422 129.3087921142578
620 173.3223266601562 154.7160339355469 129.8059539794922
621 173.5727233886719 153.7906799316406 129.634765625
622 172.7713623046875 154.2316284179688 128.6072235107422
623 174.0458831787109 154.363037109375 130.4840545654297
624 174.9798431396484 152.6002807617188 130.9268188476562
625 175.1642608642578 153.3359069824219 131.6470794677734
626 175.8943634033203 152.8279724121094 131.9231719970703
627 176.9016418457031 152.8462677001953 133.1277465820312
628 176.3778533935547 152.1517181396484 132.2559204101562
629 176.6310729980469 153.8591918945312 133.4874267578125
630 176.2334136962891 153.4167633056641 132.5818023681641
631 175.7319793701172 154.4853057861328 133.0594787597656
632 173.5910797119141 161.9539642333984 151.7080535888672
633 174.1775970458984 159.5917510986328 151.32568359375
634 173.8403472900391 159.7735290527344 150.8869018554688
635 160.9228515625 162.8256225585938 142.7431488037109
636 160.5446319580078 162.8516540527344 142.1204376220703
637 160.8840026855469 162.4810028076172 142.7962036132812
638 161.2820587158203 162.8009033203125 132.2820739746094
639 161.4077301025391 162.1176910400391 132.0576782226562
640 161.8661346435547 159.8639373779297 145.75634765625
641 162.1832427978516 161.2181396484375 146.7020721435547
642 162.4337463378906 159.0279998779297 147.1201934814453
643 161.9472503662109 158.8098602294922 145.6443786621094
644 162.1950073242188 157.7669982910156 146.3401947021484
645 161.489990234375 162.7865905761719 144.0265808105469
646 161.6206817626953 162.1584930419922 144.7346954345703
647 161.6904449462891 162.7727966308594 144.6703643798828
648 162.2066802978516 162.7372894287109 146.2310180664062
649 165.5190124511719 159.8284759521484 122.1836471557617
650 165.8311309814453 160.6215209960938 121.5236358642578
651 165.4151611328125 162.5165252685547 123.1468200683594
652 165.7237091064453 162.4952850341797 153.7609252929688
653 165.4163818359375 162.5164337158203 153.0704650878906
654 168.1048431396484 162.3314514160156 157.0238342285156
655 168.0781097412109 162.2046203613281 157.1017456054688
656 168.6010894775391 162.1832275390625 157.3820190429688
657 168.5654602050781 162.2997589111328 157.2799682617188
658 168.6147003173828 162.2963714599609 157.3079528808594
659 168.6830139160156 162.2916717529297 157.304443359375
660 169.0138549804688 162.1847686767578 157.4434051513672
661 169.0308685302734 162.2677307128906 157.3771209716797
662 170.2784576416016 162.181884765625 128.2489624023438
663 170.8953857421875 162.1394348144531 156.8863525390625
664 170.8951416015625 162.1307830810547 156.8937835693359
665 170.9393310546875 162.1364135742188 156.8719635009766
666 170.2065734863281 156.6042938232422 125.2243118286133
667 170.4409332275391 155.7558441162109 124.6542434692383
668 170.2301483154297 156.6937103271484 124.8416976928711
669 171.0837097167969 162.1264801025391 145.1008911132812
670 171.0752716064453 162.0326080322266 145.0461120605469
671 171.0847320556641 162.1264038085938 144.9838104248047
672 170.65576171875 162.1559295654297 118.7854995727539
673 170.5410308837891 161.8418121337891 118.7320785522461
674 170.3369293212891 162.1778564453125 118.6735534667969
675 172.5687713623047 160.2049407958984 132.1623840332031
676 174.4023132324219 161.8981323242188 153.0726318359375
677 174.4409942626953 161.8954772949219 153.4077453613281
678 174.4759674072266 161.7726135253906 153.3413391113281
679 174.3128051757812 161.904296875 152.7215576171875
680 160.5034942626953 162.2109985351562 135.0482025146484
681 160.5007171630859 162.8546600341797 134.9316558837891
682 161.1954956054688 162.3910064697266 143.4561920166016
683 161.3269805908203 161.3311462402344 132.8324584960938
684 163.0243072509766 162.6810302734375 148.5958862304688
685 163.3702087402344 161.9063720703125 127.4841842651367
686 163.0611114501953 161.50537109375 128.4445343017578
687 165.7807769775391 162.4913635253906 153.8550415039062
688 166.1356964111328 162.4669342041016 121.4615173339844
689 166.5097198486328 162.4412078857422 120.3348236083984
690 167.5819091796875 162.367431640625 156.4103698730469
691 166.9716796875 162.409423828125 155.5470581054688
692 168.4978942871094 161.7388000488281 157.507080078125
693 168.1142272949219 161.1171722412109 157.3076171875
694 168.6554260253906 160.8885345458984 157.5674438476562
695 168.7496032714844 162.2870788574219 118.4856643676758
696 169.5155334472656 162.2343902587891 118.461784362793
697 170.0419769287109 162.1981506347656 126.3434829711914
698 170.0840148925781 162.1952667236328 126.2561340332031
699 170.8797912597656 162.1405029296875 156.8925476074219
700 170.4927825927734 162.1671447753906 125.7799072265625
701 170.409423828125 162.1728820800781 125.8399887084961
702 170.3941650390625 162.0762939453125 125.7843399047852
703 170.5188140869141 161.4618835449219 146.8076782226562
704 170.6813659667969 161.8532257080078 147.3733215332031
705 170.5087585449219 161.5144195556641 147.3641357421875
706 170.9403686523438 162.1363525390625 145.9823150634766
707 170.9118347167969 162.1383056640625 146.4131317138672
708 170.7891693115234 161.7984619140625 146.0050506591797
709 170.9320678710938 162.1369171142578 145.7375946044922
710 170.7083740234375 161.29638671875 146.0019226074219
711 171.3857116699219 160.5272674560547 144.4734649658203
712 171.1163024902344 160.186279296875 145.4936370849609
713 170.8633880615234 160.0881652832031 146.7103729248047
714 170.7909851074219 159.8162994384766 148.4781951904297
715 170.7783813476562 160.1863555908203 149.2606658935547
716 170.9957427978516 159.2809600830078 148.9400177001953
717 172.7326202392578 162.0130310058594 135.8614501953125
718 172.7614288330078 162.0110473632812 136.1365966796875
719 172.6976318359375 162.0154266357422 150.7900543212891
720 173.1913909912109 161.9814605712891 151.3329772949219
721 174.2446441650391 161.9089813232422 154.3357696533203
722 174.3133087158203 161.9042663574219 154.0553131103516
723 174.4518890380859 160.9546051025391 152.7660217285156
724 174.4303131103516 161.8962097167969 153.4901733398438
725 163.7402648925781 162.6317596435547 127.474250793457
726 164.4708862304688 157.0917053222656 124.2102661132812
727 164.9812469482422 156.6549987792969 122.4962005615234
728 164.8406982421875 156.0023803710938 122.8066864013672
729 164.3854675292969 162.5873718261719 151.0724487304688
730 163.6409301757812 162.6385955810547 149.8361511230469
731 164.6480560302734 162.5693054199219 124.9476165771484
732 164.7663269042969 162.5611572265625 124.5440368652344
733 165.1524505615234 160.4940185546875 123.0147552490234
734 165.88427734375 162.4842376708984 122.0514144897461
735 166.6299438476562 162.4329223632812 119.7647476196289
736 167.9920806884766 161.7126770019531 157.2021179199219
737 166.9447479248047 160.0400543212891 118.2927932739258
738 169.2029724121094 162.2558898925781 157.3410491943359
739 170.7570343017578 162.1489562988281 125.6405868530273
740 171.1202850341797 162.1239624023438 148.2751617431641
741 171.3790893554688 160.2938690185547 156.6817016601562
742 170.0725555419922 160.1697540283203 157.2830505371094
743 171.1267700195312 159.4436798095703 156.8242340087891
744 174.1818237304688 159.9554443359375 155.2930908203125
745 174.5019989013672 157.3026123046875 152.4905548095703
746 174.3142852783203 157.1329345703125 152.0508880615234
747 172.4776611328125 162.0305633544922 150.4810180664062
748 173.9683990478516 161.9279937744141 121.3276138305664
749 174.1228332519531 161.4029846191406 121.3584442138672
750 173.5554351806641 161.6397399902344 120.7991409301758
751 173.8254852294922 161.9378204345703 121.1736221313477
752 173.4545593261719 161.9633483886719 120.8686981201172
753 174.1484375 161.493896484375 123.6144180297852
754 174.1446228027344 160.8697967529297 123.3062438964844
755 174.1323394775391 160.3128814697266 122.7015609741211
756 173.9497375488281 160.0241851806641 122.9836654663086
757 174.22216796875 159.5941162109375 122.5406112670898
758 173.9485321044922 158.6304931640625 123.0019454956055
759 174.1840362548828 158.6330871582031 122.4694061279297
760 174.2001495361328 160.3880157470703 122.2557373046875
761 174.3141174316406 161.4485168457031 123.113899230957
762 174.2550659179688 161.0605163574219 121.7586898803711
763 159.8472900390625 162.2811737060547 140.6851348876953
764 159.8630065917969 161.0090026855469 140.9342041015625
765 161.9232482910156 160.9747772216797 131.2410278320312
766 160.3719940185547 159.0274963378906 135.3481903076172
767 162.2350616455078 162.7353363037109 146.3141326904297
768 163.6961059570312 162.6347961425781 127.6375579833984
769 163.2840423583984 156.4998779296875 126.6231842041016
770 163.9056243896484 157.7969970703125 125.9800720214844
771 163.7170257568359 156.7008514404297 125.8251724243164
772 164.2575225830078 156.3980407714844 124.5268020629883
773 167.8975830078125 162.3457183837891 118.689697265625
774 170.1044464111328 161.9465179443359 157.2804260253906
775 169.4367370605469 161.4613647460938 157.5838775634766
776 169.522216796875 162.2339172363281 118.4616317749023
777 170.1179962158203 162.1929321289062 157.1140747070312
778 170.7738189697266 161.7017211914062 148.4617309570312
779 171.0354461669922 162.1298065185547 147.8317108154297
780 170.885986328125 162.1400909423828 146.6858825683594
781 170.6410980224609 161.3975524902344 148.2519073486328
782 170.5249633789062 161.1403350830078 146.8141937255859
783 170.6748962402344 160.5196075439453 147.6391296386719
784 170.8971862792969 162.1393127441406 146.5360717773438
785 171.1250457763672 162.1236419677734 119.1111831665039
786 170.2231292724609 162.1856994628906 118.6222534179688
787 170.3659210205078 160.8614959716797 118.549934387207
788 170.1516876220703 162.1906127929688 118.5992965698242
789 171.9262390136719 162.0685119628906 149.9465026855469
790 171.8753967285156 162.0720062255859 149.8911895751953
791 172.2698669433594 162.0448608398438 133.5757751464844
792 172.4400177001953 162.0331573486328 134.349609375
793 172.5498199462891 161.6009979248047 134.0003509521484
794 172.4852142333984 162.0300445556641 124.8085708618164
795 172.96728515625 161.6826934814453 156.1042327880859
796 172.1151275634766 160.3710784912109 156.3957366943359
797 172.7120056152344 159.326904296875 156.3781433105469
798 172.0042419433594 158.6610870361328 156.5855865478516
799 172.6342163085938 158.2888641357422 156.3508911132812
800 172.9977722167969 157.9313354492188 156.0737609863281
801 172.3372192382812 156.7075347900391 156.767822265625
802 173.2949066162109 156.8516998291016 156.0653991699219
803 172.6501007080078 156.0487823486328 156.6235656738281
804 173.1039428710938 154.7472839355469 156.2357330322266
805 173.1167297363281 161.9866027832031 120.5891265869141
806 174.1573486328125 160.2794647216797 121.7629547119141
807 174.2483520507812 159.7226409912109 121.7840423583984
808 174.2550201416016 158.7948303222656 121.0812225341797
809 174.2099456787109 161.911376953125 154.7344818115234
810 174.1484985351562 161.9156036376953 154.9353790283203
811 174.2151641845703 161.8050231933594 154.8008728027344
812 174.3430023193359 161.9022216796875 152.8011932373047
813 174.2225341796875 161.9105072021484 122.8980560302734
814 174.2605285644531 161.9078979492188 122.6642227172852
815 160.1661529541016 159.9723815917969 141.7902679443359
816 160.5228118896484 160.3957061767578 135.2744750976562
817 160.2803802490234 159.5987396240234 135.7852020263672
818 162.4010620117188 160.99072265625 130.2317199707031
819 162.2735137939453 159.8821563720703 130.7189025878906
820 162.3142547607422 157.8869934082031 130.1391906738281
821 161.7636260986328 158.8474884033203 131.6407012939453
822 161.911376953125 157.7220001220703 131.0232543945312
823 163.6038055419922 160.5464172363281 150.2780914306641
824 164.0175476074219 160.0498809814453 151.1487579345703
825 168.9418487548828 161.7131195068359 157.5967712402344
826 170.6818084716797 160.9835357666016 149.1976928710938
827 171.0114593505859 161.0240478515625 149.6985626220703
828 171.0619354248047 160.3091735839844 149.6995239257812
829 170.5962371826172 161.0033569335938 148.0218811035156
830 170.5801544189453 160.8896026611328 148.7715148925781
831 171.3473663330078 162.1083374023438 148.9552917480469
832 171.6445007324219 162.087890625 125.2027893066406
833 172.1284332275391 162.0545959472656 124.9955291748047
834 170.0367736816406 160.3381500244141 118.2830505371094
835 169.6530456542969 160.4533996582031 118.1973266601562
836 169.1732635498047 158.9667510986328 117.9754867553711
837 172.5970458984375 160.7890472412109 132.8641052246094
838 172.5962371826172 162.0224151611328 134.9471282958984
839 173.5734710693359 161.9551696777344 124.1087036132812
840 173.7807006835938 161.9409027099609 123.9242706298828
841 173.4748382568359 161.9619445800781 155.7711639404297
842 174.4702758789062 158.9080505371094 154.3385620117188
843 174.4971008300781 158.2728881835938 153.1518859863281
844 174.0795593261719 161.9203338623047 123.5473709106445
845 174.1589050292969 161.9148864746094 123.2966537475586
846 163.3722229003906 160.855224609375 127.6468276977539
847 169.2021331787109 160.6903381347656 157.6129913330078
848 170.9747772216797 160.5926208496094 125.1493759155273
849 173.5026245117188 159.1201171875 150.5267333984375
850 172.9602966308594 158.9232482910156 150.1435699462891
851 173.1440887451172 158.5596160888672 150.3063659667969
852 171.5410308837891 159.32080078125 149.6498260498047
853 171.5261077880859 158.8533477783203 149.5827178955078
854 171.2545776367188 159.1053009033203 149.3618469238281
855 173.0625610351562 161.7464904785156 151.2192993164062
856 173.6596984863281 160.2209930419922 123.3661041259766
857 173.5184631347656 161.1273956298828 155.8511657714844
858 173.4671020507812 159.9522399902344 156.0458679199219
859 173.9333038330078 160.2673034667969 155.6622467041016
860 160.8494873046875 158.4243621826172 142.7454376220703
861 161.0098114013672 157.0743865966797 142.6631774902344
862 161.3140869140625 158.0294952392578 143.7675476074219
863 166.0041809082031 160.2140045166016 154.6261901855469
864 170.1409759521484 160.2811584472656 126.5284042358398
865 171.6785583496094 158.6461486816406 143.2732849121094
866 171.6315307617188 158.0182342529297 143.9889221191406
867 170.5783996582031 159.8636932373047 118.4985504150391
868 171.3474578857422 159.0182800292969 128.8618774414062
869 173.4453887939453 158.9502410888672 156.0785522460938
870 173.7446441650391 158.1298065185547 155.4459381103516
871 173.7373962402344 157.6652679443359 155.4411926269531
872 174.1089782714844 156.6426239013672 155.2049407958984
873 174.2094421386719 157.9599456787109 154.7443237304688
874 174.5522003173828 156.9169158935547 154.3952178955078
875 173.4660949707031 161.9625549316406 155.7797698974609
876 159.8320007324219 159.2231140136719 137.4501953125
877 159.9833679199219 159.7857360839844 141.3143310546875
878 161.5028076171875 160.6391143798828 132.5039367675781
879 161.7989959716797 159.9310913085938 131.7786102294922
880 166.1712493896484 160.7089996337891 120.5141983032227
881 170.6281127929688 159.3927001953125 125.118766784668
882 173.1005401611328 160.7651214599609 156.0782928466797
883 159.8576354980469 159.8480529785156 140.7620544433594
884 160.7530059814453 159.6889953613281 142.7362060546875
885 162.3760070800781 159.6889953613281 146.9402008056641
886 163.2723693847656 160.424072265625 128.1564025878906
887 163.5267486572266 155.4700012207031 151.6701965332031
888 163.8615570068359 154.3618774414062 152.7233581542969
889 164.4144744873047 159.2890014648438 125.1872482299805
890 164.6000671386719 158.4044952392578 124.2006988525391
891 165.2518920898438 155.2635040283203 120.6728439331055
892 165.0264434814453 155.0791168212891 121.3246383666992
893 168.4840698242188 160.0410461425781 157.3758239746094
894 169.3701171875 159.9533081054688 157.5249938964844
895 170.7786102294922 158.8968963623047 124.6291198730469
896 170.9003753662109 158.1223907470703 124.2141189575195
897 173.2760772705078 160.0096893310547 133.5992736816406
898 174.0904693603516 158.8247222900391 155.3432312011719
899 174.4658508300781 158.2349853515625 154.058349609375
900 173.1463775634766 160.1077575683594 123.6190338134766
901 173.5746459960938 159.6624298095703 123.2178649902344
902 160.2320709228516 158.8426055908203 141.4356842041016
903 161.2526397705078 159.5030975341797 132.9487457275391
904 163.744873046875 158.6580657958984 150.7842102050781
905 163.8047790527344 160.0267639160156 126.9570999145508
906 163.9896850585938 159.5867309570312 126.4663238525391
907 164.2401123046875 158.9640350341797 125.7216415405273
908 166.9935607910156 159.7258148193359 156.0937194824219
909 170.8602752685547 159.7586975097656 147.6744689941406
910 171.30322265625 159.6361999511719 144.9398193359375
911 171.525390625 158.6804504394531 144.0328674316406
912 171.5639038085938 159.5362854003906 119.001823425293
913 174.0068969726562 158.6273498535156 120.4145050048828
914 165.7413177490234 158.8021697998047 121.103385925293
915 164.9661102294922 158.0801239013672 122.9873657226562
916 168.9697570800781 160.0239868164062 157.5568695068359
917 169.0820007324219 158.2322540283203 157.5908203125
918 169.4429931640625 158.8174896240234 157.5451965332031
919 169.44970703125 158.0700073242188 157.6043395996094
920 169.4429931640625 157.1669921875 157.6212005615234
921 168.9620056152344 156.1749877929688 157.5679473876953
922 170.4202270507812 159.1726226806641 125.5967330932617
923 171.1725463867188 158.5382232666016 145.3280029296875
924 171.6526489257812 158.751953125 118.9578247070312
925 171.9746704101562 159.4598693847656 119.1960296630859
926 172.5426025390625 158.9250640869141 119.2769927978516
927 173.2711639404297 159.5939788818359 133.2842712402344
928 172.8605041503906 158.5154571533203 132.4951629638672
929 173.3689727783203 158.1315612792969 133.3671264648438
930 172.8700714111328 157.8905792236328 132.0933532714844
931 173.60107421875 157.0944061279297 132.2106475830078
932 173.8203735351562 156.1465454101562 132.0861206054688
933 173.0738372802734 160.0408172607422 133.0764770507812
934 172.2245330810547 157.9555358886719 130.8334655761719
935 172.8365936279297 155.9387359619141 130.6133117675781
936 172.031494140625 155.9754486083984 129.2486724853516
937 172.8812713623047 155.5380249023438 130.3202667236328
938 173.9284820556641 155.6836242675781 131.8628387451172
939 174.6025238037109 154.7112731933594 131.7655029296875
940 174.6251983642578 153.630126953125 131.2362670898438
941 174.704345703125 157.4728088378906 153.6644592285156
942 159.8322448730469 159.2689971923828 138.3822021484375
943 162.8044586181641 158.9082336425781 129.1108093261719
944 163.5511932373047 159.5810241699219 127.5829391479492
945 165.4519958496094 157.9169921875 121.3796997070312
946 168.7220001220703 158.3970031738281 157.4911956787109
947 173.5110015869141 158.8470001220703 138.7121887207031
948 174.1923217773438 158.4273681640625 120.9350967407227
949 173.9492950439453 157.4974975585938 120.1487579345703
950 174.0248107910156 157.2918548583984 120.7236404418945
951 173.9757690429688 156.7821350097656 119.8972320556641
952 174.1919403076172 156.3332366943359 120.9695587158203
953 174.1849212646484 155.6107330322266 121.0727233886719
954 166.3429565429688 159.3428955078125 155.2157592773438
955 167.0067596435547 159.3056182861328 118.0691146850586
956 171.1026916503906 159.0520324707031 146.1577911376953
957 171.4388732910156 157.7161712646484 144.9160308837891
958 171.7323455810547 157.47607421875 144.3466644287109
959 172.4997711181641 157.8720703125 156.3980712890625
960 172.7532348632812 159.3633117675781 123.4763336181641
961 172.825927734375 158.2048797607422 123.4682693481445
962 172.1025848388672 157.8858184814453 123.5505142211914
963 172.6369781494141 157.4041442871094 123.1443481445312
964 172.5194244384766 156.5765991210938 122.8841171264648
965 172.8697204589844 155.4707946777344 123.0256652832031
966 173.5459289550781 155.7382507324219 122.3720855712891
967 173.1498870849609 155.1731109619141 123.2592468261719
968 173.8170318603516 155.3634490966797 122.6562042236328
969 173.7887115478516 154.8971099853516 123.8900909423828
970 173.8352813720703 154.6672058105469 124.136474609375
971 174.0881042480469 154.4024810791016 124.014533996582
972 174.7058868408203 154.7221984863281 123.1842498779297
973 174.4838562011719 153.5793762207031 123.1445236206055
974 174.3986206054688 152.7293701171875 122.852180480957
975 174.7144470214844 153.7270355224609 122.6337890625
976 174.6916656494141 152.3024444580078 121.7335433959961
977 174.7010650634766 152.4847259521484 121.3544082641602
978 174.7499084472656 151.1478118896484 121.2994384765625
979 174.6678771972656 151.1823272705078 120.8392181396484
980 174.6346130371094 153.6286315917969 120.819091796875
981 174.5507965087891 152.5756530761719 120.9094390869141
982 174.4102783203125 153.7695770263672 120.5123443603516
983 173.1653900146484 154.6421508789062 119.4993591308594
984 172.0720367431641 155.1559143066406 118.7481460571289
985 171.3366851806641 155.6233367919922 118.2083740234375
986 169.2396240234375 158.1340942382812 117.7596817016602
987 174.0675354003906 158.3605041503906 136.7183532714844
988 174.1341400146484 157.6356811523438 137.2396545410156
989 159.8658294677734 158.7619781494141 138.8933868408203
990 165.8896179199219 157.6470031738281 119.5688247680664
991 165.8998565673828 156.8805999755859 118.9578018188477
992 169.6876220703125 158.6067810058594 118.0890502929688
993 170.9579925537109 159.2986145019531 146.8052062988281
994 172.5605621337891 156.2882690429688 143.9237976074219
995 170.88330078125 158.8149871826172 118.694938659668
996 173.5304870605469 158.6125640869141 119.7993850708008
997 174.2627258300781 157.5284423828125 135.8363494873047
998 160.0794067382812 158.7904663085938 140.72119140625
999 159.8059997558594 158.7269897460938 137.8121948242188
1000 160.0200042724609 158.4869995117188 139.5522003173828
1001 162.2672729492188 157.0763549804688 129.9534759521484
1002 163.5715026855469 158.1991882324219 127.2141036987305
1003 163.2925415039062 157.4472351074219 127.3313369750977
1004 162.9098510742188 157.669189453125 128.4352111816406
1005 162.7929077148438 155.6197204589844 127.7312164306641
1006 162.5294647216797 156.231689453125 128.6990509033203
1007 161.8688812255859 154.3413391113281 128.6272430419922
1008 166.7693634033203 158.1159820556641 118.0956420898438
1009 166.2740020751953 158.0069885253906 118.5922012329102
1010 166.1873321533203 156.9650573730469 118.3970794677734
1011 165.6805267333984 156.7056579589844 119.6001510620117
1012 165.6264953613281 154.8235015869141 118.8321990966797
1013 165.3824615478516 154.5495147705078 119.43994140625
1014 165.1789855957031 153.8857421875 119.7767333984375
1015 165.0049133300781 153.8289947509766 120.466682434082
1016 165.0650024414062 151.5809936523438 119.55419921875
1017 164.8623962402344 151.8943481445312 120.2930603027344
1018 164.6989288330078 153.9597625732422 121.778076171875
1019 164.5959014892578 151.3809509277344 121.1305313110352
1020 164.350341796875 150.9835662841797 122.1506729125977
1021 164.4338226318359 151.1210479736328 121.624397277832
1022 164.4419097900391 150.0628509521484 121.8427124023438
1023 164.5289611816406 148.9976501464844 120.9988021850586
1024 164.2755279541016 149.2082214355469 122.1562118530273
1025 164.1803131103516 148.0950164794922 121.4835968017578
1026 164.0745849609375 148.4866333007812 122.2309341430664
1027 163.8941345214844 147.7407684326172 122.4794692993164
1028 163.87109375 146.5894470214844 122.4408187866211
1029 163.6107177734375 147.9453582763672 123.4804153442383
1030 163.0398559570312 147.1495361328125 125.2515106201172
1031 163.5912170410156 146.8307342529297 123.6924743652344
1032 162.9868469238281 146.0786743164062 125.3622970581055
1033 162.1856689453125 145.6649322509766 126.677116394043
1034 162.2557678222656 146.8216705322266 126.8255386352539
1035 161.7322540283203 146.1299896240234 128.0671997070312
1036 161.8362426757812 145.3561859130859 127.565055847168
1037 161.8215026855469 143.8930053710938 127.8422012329102
1038 161.5554962158203 144.6129913330078 128.9221954345703
1039 161.5611877441406 146.0475006103516 128.7422027587891
1040 161.4325408935547 145.3136901855469 129.5803833007812
1041 160.2901306152344 143.8307952880859 132.7028198242188
1042 160.5182952880859 143.3528137207031 131.9665832519531
1043 159.9481048583984 143.2099151611328 133.2171630859375
1044 159.5486297607422 138.1427917480469 133.3253326416016
1045 159.4576721191406 137.5367431640625 133.4325714111328
1046 159.0536956787109 137.8249969482422 134.4682922363281
1047 159.0805816650391 138.1349945068359 134.4428100585938
1048 159.0389251708984 138.1177368164062 135.4460296630859
1049 159.0373382568359 137.7186737060547 135.5673065185547
1050 159.1680297851562 137.9657897949219 136.2109832763672
1051 159.3223876953125 137.7725982666016 136.70703125
1052 159.4141845703125 137.1569213867188 136.6520080566406
1053 159.8699951171875 138.0670013427734 140.2142028808594
1054 159.8944549560547 135.6860656738281 140.3312072753906
1055 160.2205047607422 137.2644348144531 141.1441955566406
1056 160.9535064697266 137.0393676757812 142.9161987304688
1057 160.4712371826172 137.0467224121094 141.8264007568359
1058 160.70556640625 136.1900024414062 142.2534484863281
1059 161.1485595703125 135.6781158447266 143.41357421875
1060 161.217529296875 136.4774169921875 143.6828460693359
1061 162.4057464599609 135.8150024414062 147.3002014160156
1062 162.4194030761719 134.3464508056641 147.338623046875
1063 162.5379028320312 134.4041748046875 147.9966278076172
1064 162.7355346679688 134.8602600097656 149.469970703125
1065 162.6849365234375 134.6255493164062 148.5661926269531
1066 162.6884613037109 133.6114654541016 149.2167053222656
1067 163.9245758056641 132.4383544921875 153.7706604003906
1068 163.9149932861328 131.7009887695312 153.6661987304688
1069 164.2765045166016 131.4909973144531 154.5081939697266
1070 164.7277984619141 130.8646087646484 155.3523864746094
1071 164.9755554199219 130.6649932861328 155.6435394287109
1072 165.1231384277344 132.57958984375 155.3764190673828
1073 168.1219940185547 157.7219848632812 157.1893310546875
1074 170.5204772949219 157.9850006103516 124.8193588256836
1075 170.8953704833984 159.1602478027344 148.401123046875
1076 160.5185852050781 157.5043029785156 141.1782531738281
1077 160.5409240722656 156.4068908691406 140.5181427001953
1078 161.6928100585938 157.4519958496094 144.7857055664062
1079 161.1432952880859 156.5088806152344 142.9195098876953
1080 162.4058685302734 156.573974609375 146.990234375
1081 162.4021911621094 155.9670257568359 147.19580078125
1082 162.5263519287109 157.0560607910156 147.6126098632812
1083 165.5753479003906 158.1425018310547 154.5636749267578
1084 167.2357940673828 158.4824371337891 117.9400787353516
1085 168.2259521484375 155.2553863525391 116.8344497680664
1086 168.7804718017578 155.2752075195312 116.8649673461914
1087 168.4345245361328 154.3823547363281 117.0121231079102
1088 167.8873596191406 154.35498046875 117.0340118408203
1089 167.3385772705078 154.4282684326172 117.1513137817383
1090 167.4740753173828 152.4886932373047 116.5718383789062
1091 166.8035278320312 152.7891235351562 117.0031890869141
1092 167.3807220458984 153.1839599609375 116.974250793457
1093 167.9898223876953 153.3826599121094 116.9622802734375
1094 167.8674774169922 151.8633575439453 116.1939926147461
1095 168.2026824951172 152.2709503173828 116.3988037109375
1096 171.9392395019531 146.6368408203125 116.814079284668
1097 171.7103271484375 147.4342193603516 116.8919677734375
1098 172.5477752685547 146.1557769775391 116.8813323974609
1099 173.3376922607422 146.3776702880859 117.3743667602539
1100 173.2360534667969 145.5023040771484 116.9016265869141
1101 173.9757385253906 144.7356872558594 116.9855651855469
1102 174.9346618652344 144.2924499511719 116.917236328125
1103 173.7530364990234 143.8558044433594 116.5551452636719
1104 174.4816589355469 143.5745849609375 116.5967712402344
1105 175.4512939453125 143.6740875244141 116.8466644287109
1106 177.602294921875 141.1730651855469 116.3958435058594
1107 178.2310028076172 141.2027130126953 116.585205078125
1108 178.69482421875 140.8249206542969 116.8139038085938
1109 178.5242156982422 139.6570739746094 117.5263977050781
1110 179.2310180664062 140.4176025390625 117.1561431884766
1111 179.9003448486328 139.6620330810547 117.9380722045898
1112 180.6947174072266 139.0904846191406 118.7565307617188
1113 179.5210113525391 138.3798980712891 118.8340759277344
1114 180.6770477294922 138.0064849853516 120.0717086791992
1115 181.5032348632812 138.5290069580078 120.1325073242188
1116 181.4456481933594 137.9794006347656 120.9676208496094
1117 182.2815246582031 138.6256866455078 121.0035934448242
1118 182.1527252197266 139.1536712646484 120.154655456543
1119 167.1592712402344 157.4744415283203 117.6979827880859
1120 167.9356689453125 157.2467651367188 117.2307662963867
1121 168.4098815917969 157.9796142578125 117.5170059204102
1122 169.8330535888672 156.4920806884766 117.413932800293
1123 169.9179229736328 155.6158599853516 117.4732055664062
1124 170.1169738769531 154.7759857177734 117.6329956054688
1125 171.3785400390625 153.7979125976562 118.6976776123047
1126 171.4403839111328 154.9006195068359 118.3911590576172
1127 173.0476837158203 152.6598968505859 119.7610168457031
1128 174.1102294921875 152.53271484375 120.3738784790039
1129 173.1182250976562 152.0759124755859 119.7539596557617
1130 174.0503234863281 151.1122283935547 119.9573593139648
1131 174.4407348632812 151.1066589355469 120.3905029296875
1132 170.9708557128906 158.1356201171875 149.1952819824219
1133 171.4471130371094 158.0063781738281 149.6826324462891
1134 172.4839935302734 157.3160095214844 150.3372955322266
1135 172.91015625 157.2528839111328 150.6093444824219
1136 170.8651428222656 158.0249633789062 148.7979888916016
1137 170.9194946289062 158.2169952392578 147.5701904296875
1138 171.2368011474609 157.2156829833984 146.5156555175781
1139 171.2947998046875 156.3395385742188 146.8639221191406
1140 171.5264739990234 156.6730651855469 145.9398498535156
1141 171.1145629882812 157.6562957763672 146.9270629882812
1142 171.1768035888672 157.9273986816406 145.7882080078125
1143 172.0150451660156 157.7438507080078 142.9723510742188
1144 172.8871154785156 156.7889251708984 142.5004272460938
1145 172.5755615234375 156.7312164306641 143.2365570068359
1146 172.8336334228516 156.0340881347656 143.4098663330078
1147 173.4689636230469 157.3805084228516 139.7883911132812
1148 173.1571502685547 157.6125183105469 140.3993530273438
1149 173.4133453369141 156.7552490234375 140.7345581054688
1150 173.6521911621094 158.4220275878906 123.2140960693359
1151 173.7757568359375 158.1273651123047 122.900016784668
1152 173.6733703613281 157.4806060791016 122.0911636352539
1153 173.104248046875 158.1787261962891 119.2182769775391
1154 173.6521301269531 158.0288238525391 119.7405471801758
1155 173.9406890869141 158.6444702148438 137.4853210449219
1156 160.1386566162109 157.6536560058594 139.3347320556641
1157 159.8517456054688 157.1963653564453 137.1501922607422
1158 171.0039978027344 154.3430023193359 157.3036956787109
1159 172.5390625 154.7944946289062 156.5984649658203
1160 171.4309997558594 158.1419982910156 156.8621978759766
1161 171.6175994873047 155.3858947753906 128.1071624755859
1162 171.3484649658203 153.8820343017578 125.9859161376953
1163 171.4260711669922 153.4877166748047 126.4507369995117
1164 171.2623596191406 153.1903991699219 125.9155044555664
1165 171.2562255859375 152.3535919189453 124.7156524658203
1166 171.4807586669922 151.0075988769531 124.673583984375
1167 171.4451904296875 152.0772094726562 124.3268203735352
1168 172.5372009277344 152.5274353027344 123.5893402099609
1169 172.1341247558594 151.2023773193359 123.8874053955078
1170 172.7229309082031 151.1654357910156 123.5928344726562
1171 173.7740020751953 158.0069885253906 138.5321960449219
1172 160.6880798339844 156.1745300292969 141.076904296875
1173 159.8744964599609 155.6949920654297 136.4301910400391
1174 160.1033325195312 155.9003753662109 135.4394226074219
1175 159.8945007324219 153.6230010986328 134.3881988525391
1176 159.8392486572266 155.7700042724609 136.8952026367188
1177 159.8545074462891 153.3829956054688 134.5081939697266
1178 159.8294982910156 152.3309936523438 136.7976989746094
1179 159.57373046875 145.8790893554688 137.0826110839844
1180 159.1095733642578 144.4375915527344 137.6087951660156
1181 159.1571655273438 143.8772430419922 136.1524353027344
1182 158.9425354003906 143.6016540527344 137.428466796875
1183 159.1327514648438 143.0168762207031 136.4426727294922
1184 159.3243713378906 141.9302520751953 137.5933837890625
1185 159.3400726318359 142.1553344726562 136.119140625
1186 171.0263671875 158.6646881103516 146.8732452392578
1187 173.8471221923828 155.6006774902344 140.3600311279297
1188 173.767578125 156.5533752441406 139.5139465332031
1189 173.3626556396484 157.2161712646484 122.3323211669922
1190 174.6834411621094 156.5573577880859 154.0081024169922
1191 174.7086791992188 156.5142974853516 152.7118530273438
1192 174.1168670654297 158.0603179931641 121.3444213867188
1193 159.8457489013672 157.6169891357422 137.7514495849609
1194 163.6084442138672 157.3794250488281 151.2135925292969
1195 164.1668548583984 157.3069763183594 152.8582000732422
1196 166.1955718994141 149.7681121826172 157.3602294921875
1197 170.9356689453125 156.8900146484375 147.9634094238281
1198 159.9199981689453 157.3769989013672 136.7901916503906
1199 159.9002380371094 157.4005584716797 138.0943756103516
1200 160.8597564697266 156.4969329833984 141.958984375
1201 171.9997253417969 154.7487182617188 149.7699432373047
1202 173.5934753417969 154.6282348632812 149.7404174804688
1203 172.4013366699219 154.1975555419922 149.2171630859375
1204 173.4471740722656 153.5908813476562 149.1996002197266
1205 172.6741485595703 153.90673828125 149.0657196044922
1206 174.1416015625 153.6585693359375 149.4156188964844
1207 173.9355316162109 152.4947052001953 149.2979431152344
1208 173.4627380371094 151.6580200195312 149.2853698730469
1209 173.3420104980469 152.0594787597656 149.1642913818359
1210 172.7523651123047 151.9378662109375 148.7903594970703
1211 172.7827911376953 151.1431579589844 149.0384979248047
1212 170.8893127441406 156.6093292236328 148.8385620117188
1213 171.266357421875 155.7013549804688 147.8743286132812
1214 171.9568939208984 154.7208251953125 147.0373687744141
1215 173.0165710449219 157.3590545654297 122.8520584106445
1216 160.1264953613281 151.4909973144531 139.6726989746094
1217 159.94775390625 151.3257446289062 138.9221954345703
1218 160.0780029296875 150.0714874267578 139.7781982421875
1219 160.3156280517578 151.2805023193359 140.4691925048828
1220 160.5200042724609 151.0704956054688 141.4741973876953
1221 160.5364074707031 149.4879608154297 141.9233093261719
1222 161.5585021972656 150.2892456054688 146.3401947021484
1223 161.3478240966797 149.4209747314453 145.7177124023438
1224 161.8711700439453 146.9310760498047 146.1281127929688
1225 160.0279998779297 157.4069976806641 136.3701934814453
1226 159.8000335693359 152.0089721679688 136.2963256835938
1227 159.63232421875 146.7310485839844 135.4177703857422
1228 162.1313781738281 156.8517608642578 146.0269317626953
1229 163.5672454833984 156.7302398681641 151.429443359375
1230 163.1009216308594 156.3161010742188 127.1077270507812
1231 163.0612487792969 155.0665435791016 127.1245574951172
1232 162.5331420898438 154.5826568603516 127.75830078125
1233 162.1011047363281 153.7918395996094 128.1392364501953
1234 168.4662170410156 157.2275695800781 117.0896072387695
1235 168.9559173583984 157.1170196533203 117.1289901733398
1236 168.6028900146484 153.6935577392578 117.0879058837891
1237 168.92333984375 153.3316497802734 117.1527633666992
1238 168.5002288818359 153.1501922607422 116.919921875
1239 168.4221649169922 156.1593017578125 157.3651123046875
1240 171.1238555908203 157.0814361572266 149.6219635009766
1241 173.0755920410156 155.9738311767578 150.838134765625
1242 174.1058807373047 156.3305358886719 151.8411254882812
1243 174.0533142089844 155.7099456787109 151.6539611816406
1244 174.7581634521484 153.7294616699219 149.8760681152344
1245 174.5967254638672 152.5090789794922 149.7072448730469
1246 171.6448364257812 157.3914947509766 149.9518127441406
1247 173.9966735839844 157.1875610351562 138.22705078125
1248 166.5172271728516 156.5870513916016 117.9471054077148
1249 165.8963623046875 155.3770904541016 118.4234466552734
1250 165.4801330566406 154.0274353027344 118.951416015625
1251 165.8858032226562 154.4839630126953 118.2779693603516
1252 165.4485015869141 152.4212493896484 118.4724502563477
1253 164.8299102783203 149.9022979736328 120.251106262207
1254 164.9343566894531 149.6878204345703 119.1828231811523
1255 164.7779998779297 148.4570007324219 118.2921981811523
1256 164.6392974853516 148.7935333251953 119.8529739379883
1257 164.6930847167969 149.769775390625 120.680419921875
1258 167.7293243408203 156.10302734375 157.0253143310547
1259 170.9527893066406 157.3822937011719 149.2490234375
1260 172.2948303222656 156.0979614257812 156.8073577880859
1261 171.1096954345703 155.8886260986328 123.3776016235352
1262 171.3814697265625 155.4907531738281 123.4146499633789
1263 172.5668029785156 155.8145294189453 122.9725570678711
1264 171.654296875 155.1918640136719 123.5665512084961
1265 172.6128387451172 154.9055480957031 123.8744812011719
1266 173.6453552246094 154.2724151611328 124.1777267456055
1267 172.9192962646484 154.3479309082031 124.2291030883789
1268 172.6473999023438 153.5605773925781 123.9874420166016
1269 173.6865081787109 153.3721008300781 123.6910095214844
1270 174.0345001220703 154.1203918457031 123.9389724731445
1271 174.1788787841797 153.2843933105469 123.345100402832
1272 173.4772796630859 152.7124176025391 123.4980926513672
1273 171.1408996582031 156.3815612792969 123.4354629516602
1274 173.7651824951172 157.0171966552734 151.4333953857422
1275 173.9239501953125 157.43408203125 121.3390884399414
1276 173.7070465087891 156.9647979736328 121.6869277954102
1277 161.7618103027344 156.5255279541016 144.8195495605469
1278 160.864501953125 153.6298675537109 131.7628631591797
1279 161.4577484130859 153.2811431884766 130.2878723144531
1280 161.4267578125 152.7199249267578 130.3643035888672
1281 163.3654479980469 155.7754974365234 126.5036163330078
1282 161.5792083740234 154.1452331542969 129.2664031982422
1283 161.8993377685547 152.3604583740234 128.3060455322266
1284 161.5700073242188 152.3609924316406 129.2821960449219
1285 171.1664733886719 154.4982299804688 125.9663543701172
1286 171.0450897216797 154.6880187988281 125.0468978881836
1287 171.436767578125 154.0967407226562 124.9624710083008
1288 171.7065277099609 153.6297760009766 124.6328201293945
1289 171.7570495605469 154.1509857177734 124.5711822509766
1290 172.2737274169922 156.3869934082031 122.9883575439453
1291 173.1685485839844 154.6891326904297 143.3907012939453
1292 173.1353607177734 156.7936096191406 131.4137268066406
1293 173.9604949951172 155.7850036621094 155.3482055664062
1294 174.1623840332031 155.5310516357422 154.9846343994141
1295 159.8097534179688 151.4203643798828 137.0689849853516
1296 159.8407440185547 152.1357421875 138.2321929931641
1297 159.8220062255859 150.0791778564453 137.9468231201172
1298 160.3963165283203 155.1002807617188 133.8800506591797
1299 166.0536804199219 156.0492401123047 118.3779449462891
1300 167.0921936035156 156.4308776855469 117.4783020019531
1301 168.0933685302734 156.1821594238281 116.826416015625
1302 168.4972991943359 156.3941040039062 116.8088455200195
1303 170.9130706787109 156.1541595458984 148.9610137939453
1304 173.3699340820312 153.6562805175781 156.1419525146484
1305 172.3718719482422 152.2874450683594 156.7635040283203
1306 159.8548736572266 156.3663177490234 137.5748291015625
1307 159.8684997558594 155.7850036621094 137.9321899414062
1308 159.9389953613281 155.6349945068359 138.2931976318359
1309 161.7079620361328 155.8173522949219 144.7244415283203
1310 161.2807464599609 155.3950042724609 143.3964538574219
1311 160.4204864501953 154.2117767333984 133.1520385742188
1312 160.6239471435547 153.4651794433594 132.2427062988281
1313 166.8074645996094 155.2218627929688 117.4593658447266
1314 166.2385864257812 155.3981475830078 117.974967956543
1315 170.9829864501953 155.9346313476562 149.5179443359375
1316 171.3527374267578 154.9382781982422 148.8910217285156
1317 170.9840087890625 155.6460266113281 149.1405944824219
1318 171.2607269287109 155.0667724609375 149.4593658447266
1319 171.9832611083984 154.1988372802734 148.6549224853516
1320 171.76171875 154.5852355957031 148.0474853515625
1321 172.1258087158203 152.7847290039062 147.09130859375
1322 172.1846923828125 151.9814300537109 146.9318084716797
1323 172.4068908691406 152.8212585449219 146.0704956054688
1324 172.2079010009766 151.1921997070312 146.1121520996094
1325 172.4110870361328 151.1555633544922 145.4009552001953
1326 162.1096954345703 155.7670288085938 146.36328125
1327 162.6298370361328 154.5751037597656 149.137451171875
1328 161.9825134277344 153.3225555419922 147.6302642822266
1329 162.3919982910156 150.5589904785156 148.3822021484375
1330 162.4985656738281 155.5348205566406 148.1743316650391
1331 162.2273559570312 155.411865234375 128.6495819091797
1332 168.9663696289062 155.8255615234375 116.826057434082
1333 171.2358856201172 155.7623291015625 149.8511505126953
1334 171.6260223388672 155.5333709716797 150.1453094482422
1335 172.3223266601562 156.50830078125 150.3044738769531
1336 172.5987548828125 155.6927795410156 150.5724334716797
1337 173.1968536376953 155.4235687255859 150.7734680175781
1338 172.5489807128906 155.152587890625 150.3248443603516
1339 173.3868865966797 155.0997009277344 150.5237121582031
1340 173.3081817626953 155.9035491943359 131.2674255371094
1341 159.8453674316406 154.6883697509766 137.9321899414062
1342 161.6616668701172 154.1355743408203 146.0126953125
1343 161.8804473876953 154.1088104248047 147.0484771728516
1344 161.6235198974609 153.2949523925781 146.4330139160156
1345 161.5240020751953 152.8410034179688 146.2201995849609
1346 169.0057983398438 156.2998962402344 116.8895797729492
1347 170.5222778320312 156.0089721679688 123.9787292480469
1348 174.0565490722656 155.2608032226562 151.2187042236328
1349 174.4069976806641 154.7223968505859 150.2418365478516
1350 174.5459747314453 154.2498626708984 149.8730773925781
1351 175.0644226074219 154.2785491943359 150.4721374511719
1352 174.0111541748047 154.3133850097656 149.6123809814453
1353 173.1716461181641 156.1148071289062 142.4213562011719
1354 173.67578125 154.7010650634766 142.1142120361328
1355 174.4456787109375 154.6675262451172 140.1332092285156
1356 159.6349945068359 149.9589996337891 136.9701995849609
1357 159.8517456054688 150.4089965820312 138.6521911621094
1358 159.8939971923828 150.3190002441406 139.0121917724609
1359 160.2877502441406 148.0963134765625 140.7330322265625
1360 160.0993041992188 148.0688934326172 140.0154418945312
1361 160.4709930419922 147.576171875 141.4380950927734
1362 160.2353668212891 145.8427276611328 141.3643798828125
1363 160.7931976318359 147.0923156738281 142.5706024169922
1364 160.7908325195312 145.6888275146484 143.0399475097656
1365 160.5076904296875 145.3559112548828 142.2379150390625
1366 160.4293670654297 144.177490234375 141.5763397216797
1367 160.9681854248047 144.3456573486328 143.2807922363281
1368 160.1764984130859 142.3180084228516 141.0566711425781
1369 160.1831359863281 143.653564453125 140.840576171875
1370 159.8058776855469 142.7065582275391 140.0503845214844
1371 159.5796508789062 142.06396484375 139.2068176269531
1372 160.9459991455078 154.9901885986328 131.6360168457031
1373 166.7510070800781 155.5538635253906 156.4761810302734
1374 168.166259765625 155.6640014648438 157.3362426757812
1375 174.4340667724609 153.4010772705078 142.0708618164062
1376 174.0872650146484 153.6875 142.3363037109375
1377 174.1071014404297 153.0835876464844 142.7426147460938
1378 173.650390625 152.6266937255859 143.4607086181641
1379 174.5631103515625 152.573486328125 142.4573516845703
1380 173.5733032226562 153.5420684814453 143.4185180664062
1381 173.9553070068359 154.9891967773438 130.9414978027344
1382 160.2980041503906 154.1029968261719 139.9731903076172
1383 160.0581207275391 154.2229919433594 138.9971923828125
1384 160.5082550048828 152.8416290283203 141.05419921875
1385 160.7816467285156 154.8287200927734 141.8625640869141
1386 167.6565704345703 154.8150939941406 157.3309478759766
1387 169.8481750488281 154.5669403076172 157.6202697753906
1388 170.3165435791016 154.5512847900391 157.5196533203125
1389 168.9628601074219 153.8880310058594 117.215202331543
1390 170.7903289794922 155.6552581787109 123.7066116333008
1391 171.1947326660156 155.2445678710938 123.708740234375
1392 171.5293579101562 154.7041168212891 124.3018493652344
1393 173.6601867675781 153.6035003662109 119.993537902832
1394 171.4895782470703 155.0233764648438 149.8013000488281
1395 171.8287658691406 154.4819946289062 149.2453155517578
1396 172.2115631103516 153.7740020751953 148.5629577636719
1397 172.0772094726562 153.8736114501953 148.1616973876953
1398 172.068115234375 152.8601531982422 148.2373046875
1399 172.0905151367188 153.5832672119141 147.568115234375
1400 174.3964233398438 155.2180023193359 131.9581756591797
1401 174.0451812744141 155.5034484863281 122.0457305908203
1402 174.1770172119141 155.4514770507812 121.3987884521484
1403 162.7398376464844 148.1492462158203 149.7156982421875
1404 162.6808319091797 147.4204559326172 149.3013458251953
1405 162.7353363037109 147.4815521240234 150.262451171875
1406 163.5533752441406 153.4127502441406 152.0601959228516
1407 170.9112701416016 155.0538940429688 124.3958358764648
1408 171.3306579589844 154.5568084716797 124.5988006591797
1409 172.3185119628906 154.3613891601562 124.3218994140625
1410 172.4779510498047 155.3747406005859 150.4508819580078
1411 174.7100219726562 154.3563690185547 121.0857467651367
1412 174.6360473632812 154.7791748046875 121.1857757568359
1413 174.7197875976562 154.6382904052734 122.1264190673828
1414 174.7437438964844 153.9028625488281 122.1481475830078
1415 175.1444854736328 155.4085540771484 133.1007537841797
1416 175.4738922119141 155.6038360595703 137.0510864257812
1417 176.7619781494141 154.8986053466797 136.9976501464844
1418 175.6069030761719 155.6021270751953 135.5498809814453
1419 176.7383270263672 154.9235076904297 135.8975830078125
1420 177.1314392089844 154.6175537109375 136.3530578613281
1421 176.9722290039062 154.6047210693359 135.3704528808594
1422 177.17333984375 154.1160430908203 134.7486877441406
1423 177.663818359375 153.0973510742188 134.6318664550781
1424 177.1137084960938 153.2524261474609 133.6614379882812
1425 177.4776763916016 152.2141571044922 133.8660888671875
1426 177.0766906738281 151.2573852539062 132.9278411865234
1427 177.9455871582031 151.2292785644531 134.0796051025391
1428 176.4168701171875 151.6144714355469 132.0181579589844
1429 177.1710968017578 150.6859283447266 132.5552978515625
1430 176.3934783935547 150.9850158691406 131.3880004882812
1431 175.0363464355469 155.7480163574219 137.8266906738281
1432 175.9536437988281 154.9883728027344 133.9066162109375
1433 175.7154846191406 155.3416442871094 134.2232818603516
1434 158.9695892333984 143.1514129638672 137.4876861572266
1435 159.3177032470703 142.6275024414062 138.5413970947266
1436 159.5323181152344 143.0329742431641 139.3240203857422
1437 160.8298645019531 153.2940826416016 143.0679473876953
1438 166.6118011474609 154.6375427246094 117.5670547485352
1439 168.9224395751953 154.5661315917969 157.6517333984375
1440 171.4131011962891 154.5237426757812 126.8601531982422
1441 171.3901062011719 153.5890655517578 125.232551574707
1442 171.1497192382812 152.6445007324219 125.139892578125
1443 171.4099884033203 152.2174835205078 127.1102600097656
1444 171.7235412597656 153.0923309326172 127.2737503051758
1445 171.9082183837891 152.0210113525391 127.9196548461914
1446 171.5744323730469 151.4772033691406 127.430046081543
1447 172.2866363525391 151.1454315185547 128.3481292724609
1448 171.6444091796875 150.7750701904297 127.2654266357422
1449 171.2030639648438 151.1846466064453 125.5333404541016
1450 171.7210845947266 150.0163879394531 125.2356262207031
1451 171.8642883300781 150.9241027832031 124.125114440918
1452 171.7102203369141 152.4996337890625 123.9157257080078
1453 175.1266784667969 154.9742431640625 132.6490783691406
1454 175.1375579833984 154.0418395996094 132.1970825195312
1455 174.6676788330078 155.2649536132812 139.1803283691406
1456 174.9268646240234 155.4657135009766 138.5972137451172
1457 175.5700531005859 154.9360504150391 138.666748046875
1458 174.9264068603516 154.3384399414062 139.8694152832031
1459 176.0415191650391 154.2074737548828 139.2391357421875
1460 175.3538208007812 153.0751495361328 141.4811096191406
1461 175.7840270996094 152.3211669921875 141.5523986816406
1462 176.4615173339844 152.8254852294922 140.5336303710938
1463 175.8919372558594 153.3422698974609 140.7237854003906
1464 175.1165618896484 153.5298919677734 141.2503967285156
1465 175.8559112548828 155.1740112304688 137.8724365234375
1466 176.1453399658203 155.2058410644531 135.0645751953125
1467 160.0259857177734 155.05224609375 135.1635284423828
1468 164.521484375 154.3450775146484 122.7003784179688
1469 166.2040405273438 154.3575134277344 156.3830871582031
1470 166.0658416748047 153.3168182373047 156.2690582275391
1471 166.8971252441406 153.8104248046875 117.2930297851562
1472 172.046630859375 154.0187530517578 124.4103240966797
1473 171.9231567382812 154.2754974365234 127.5850677490234
1474 171.9744262695312 153.6038208007812 127.5622711181641
1475 171.6566467285156 153.7318572998047 127.0257873535156
1476 174.3117370605469 154.5227813720703 120.4814224243164
1477 174.0908813476562 154.5374298095703 141.0049743652344
1478 174.2957611083984 154.0928039550781 141.3115539550781
1479 174.2182159423828 155.2173767089844 122.5875778198242
1480 174.5473785400391 154.9901733398438 122.3740158081055
1481 174.3067626953125 155.1616821289062 120.8378219604492
1482 177.6730804443359 153.5315093994141 135.2766571044922
1483 166.7730712890625 154.1593627929688 156.9633178710938
1484 171.3228302001953 154.0778961181641 125.4684829711914
1485 172.0347747802734 154.1969909667969 147.4902496337891
1486 171.7568511962891 154.7042388916016 127.6252212524414
1487 174.3572235107422 154.9538726806641 123.3471298217773
1488 174.8688049316406 154.4830322265625 122.8417053222656
1489 175.308837890625 154.2194976806641 151.9820861816406
1490 175.1612243652344 154.1859741210938 152.6399230957031
1491 174.8467712402344 154.8789215087891 151.5427398681641
1492 175.6030426025391 153.5865631103516 151.8356628417969
1493 175.1314849853516 153.6275634765625 153.0410308837891
1494 175.4513549804688 152.48876953125 152.3279724121094
1495 175.1267852783203 152.1318511962891 153.4709167480469
1496 175.4051208496094 151.4772644042969 152.7577056884766
1497 175.4115753173828 150.6421813964844 153.5675048828125
1498 174.9739685058594 151.7611389160156 154.0877685546875
1499 177.1791381835938 154.576171875 137.0279235839844
1500 159.8794403076172 154.1104888916016 138.3522033691406
1501 163.953369140625 153.0217437744141 153.1561889648438
1502 163.0123748779297 154 127.1248397827148
1503 162.3010711669922 152.4891662597656 127.5438232421875
1504 161.4785308837891 151.7130737304688 129.5372772216797
1505 164.4242553710938 152.8191833496094 122.3686981201172
1506 168.217041015625 153.5139312744141 157.8179931640625
1507 169.4628601074219 153.8236999511719 157.8447570800781
1508 174.6755828857422 151.0307769775391 129.9560852050781
1509 175.12109375 150.2941284179688 129.7868347167969
1510 174.1546630859375 149.8272705078125 129.365478515625
1511 173.7113189697266 150.6374816894531 129.5637512207031
1512 173.2528533935547 150.0944976806641 129.1002807617188
1513 175.0020751953125 147.9454040527344 128.4527893066406
1514 174.0612182617188 148.947509765625 128.7522125244141
1515 176.3119201660156 149.5033416748047 129.7604675292969
1516 177.0950622558594 149.3750610351562 130.3875732421875
1517 176.9264678955078 148.9985656738281 129.8601837158203
1518 176.7255249023438 147.9259185791016 129.0448455810547
1519 177.1263122558594 148.0827941894531 129.5164794921875
1520 181.8401031494141 141.0768280029297 131.1018524169922
1521 181.5648956298828 141.6041412353516 130.9328460693359
1522 181.7298736572266 141.484130859375 131.5090179443359
1523 182.3731384277344 140.6374053955078 132.0693359375
1524 182.7767944335938 140.0852508544922 132.6835021972656
1525 183.0774993896484 139.7283020019531 132.9534301757812
1526 183.3968200683594 139.2065734863281 132.5319671630859
1527 184.2288665771484 138.6139678955078 133.60595703125
1528 183.8847808837891 139.1521148681641 133.6592102050781
1529 184.3094787597656 138.9342041015625 134.8900146484375
1530 185.1921997070312 137.7360687255859 138.7942962646484
1531 184.7429962158203 138.0670013427734 140.3341979980469
1532 185.8893280029297 136.6981658935547 139.0647888183594
1533 186.298583984375 135.2166900634766 141.6575317382812
1534 185.94775390625 135.6224975585938 142.0292053222656
1535 185.9021759033203 134.8368682861328 142.6136169433594
1536 186.4366149902344 134.2747039794922 142.2821960449219
1537 185.0261077880859 133.263427734375 143.9696350097656
1538 185.9583129882812 133.1365814208984 142.6073455810547
1539 185.7247619628906 133.59912109375 143.4573364257812
1540 186.3241271972656 133.5118865966797 142.5616149902344
1541 186.3700561523438 133.8219604492188 142.6172180175781
1542 186.8814544677734 134.4081268310547 141.2510375976562
1543 186.6152648925781 135.0936279296875 140.9683990478516
1544 172.7294616699219 154.6762847900391 124.1525421142578
1545 174.6544342041016 154.2844696044922 123.366943359375
1546 174.6872863769531 154.5190124511719 153.950927734375
1547 174.7744598388672 154.7374877929688 150.7181701660156
1548 175.1122589111328 152.2981414794922 150.393798828125
1549 175.3110046386719 153.2629852294922 150.5050354003906
1550 175.3899993896484 152.2365875244141 150.9989929199219
1551 175.3617706298828 151.6505279541016 151.4898986816406
1552 175.4119720458984 151.6431579589844 151.8739929199219
1553 175.1427154541016 150.5939788818359 151.4109344482422
1554 175.3796997070312 150.4821166992188 152.0556030273438
1555 177.1964111328125 154.4314575195312 137.4384155273438
1556 177.5540313720703 153.9157867431641 137.6493377685547
1557 177.7238311767578 153.7573394775391 137.2476043701172
1558 178.2079315185547 151.9174041748047 135.0427703857422
1559 178.3080444335938 151.7419586181641 135.5474243164062
1560 178.2568206787109 151.144775390625 134.6782073974609
1561 178.4172821044922 150.8931274414062 135.0934448242188
1562 178.3058776855469 150.5041046142578 134.0449371337891
1563 177.9669952392578 146.9130401611328 130.2038879394531
1564 177.5238952636719 146.5812225341797 129.2214508056641
1565 177.233154296875 147.0561370849609 129.1847381591797
1566 177.9707489013672 146.2498779296875 129.3992462158203
1567 178.7986907958984 146.2594909667969 130.7192535400391
1568 179.6775512695312 144.5910949707031 129.2418823242188
1569 179.7639923095703 145.8098754882812 131.7847900390625
1570 181.7639465332031 142.918212890625 132.3156585693359
1571 181.925537109375 143.1428833007812 133.2278442382812
1572 182.0618743896484 141.7494964599609 132.6539154052734
1573 182.3392028808594 141.0137176513672 132.7484436035156
1574 182.72119140625 140.3263702392578 133.5829772949219
1575 177.6978912353516 153.8875122070312 136.9518890380859
1576 159.8972473144531 152.5565032958984 138.6521911621094
1577 160.0765075683594 153.5630035400391 133.6671905517578
1578 160.8525390625 152.3209991455078 143.6597595214844
1579 163.1826934814453 152.5002746582031 126.3493270874023
1580 161.5915069580078 150.8897399902344 128.8022003173828
1581 161.5016479492188 149.4808807373047 128.9814300537109
1582 159.5908966064453 148.0175628662109 133.7683410644531
1583 159.6403503417969 147.6197662353516 132.830322265625
1584 159.5604553222656 147.3568115234375 133.7768707275391
1585 159.8635406494141 146.0401000976562 133.084716796875
1586 159.7865142822266 146.5146942138672 134.3071899414062
1587 159.858154296875 145.5225372314453 133.8030853271484
1588 162.0970764160156 149.8423156738281 127.1226348876953
1589 162.3575744628906 148.8818969726562 126.3934173583984
1590 162.1502532958984 148.4908142089844 126.8197021484375
1591 161.8231201171875 149.6889953613281 127.8422012329102
1592 161.8455047607422 147.8569946289062 127.7221984863281
1593 161.6931304931641 148.6004943847656 128.3522033691406
1594 161.4559936523438 148.0970001220703 129.1622009277344
1595 161.0433044433594 148.4856262207031 129.9862518310547
1596 160.9663391113281 146.7682647705078 130.3245849609375
1597 160.4869995117188 147.8570709228516 130.8978576660156
1598 159.8516693115234 146.6004943847656 132.2806701660156
1599 159.9987182617188 146.6576995849609 131.8541412353516
1600 160.2835083007812 145.0666351318359 132.5437622070312
1601 160.3317413330078 144.5756683349609 132.6622924804688
1602 159.8918762207031 144.2574005126953 133.8016052246094
1603 159.6833953857422 145.6983489990234 134.6900939941406
1604 165.8738555908203 153.5182037353516 118.0590667724609
1605 167.06494140625 152.8351287841797 157.3743286132812
1606 166.5900421142578 150.9303588867188 157.6756439208984
1607 167.2447814941406 151.345703125 157.9684600830078
1608 167.3154754638672 154.1564788818359 157.3619689941406
1609 172.5552978515625 153.6083831787109 148.9256591796875
1610 174.2429809570312 151.7209320068359 142.9120483398438
1611 175.1759033203125 151.9651489257812 142.1460876464844
1612 174.8690338134766 150.8536987304688 142.6800079345703
1613 175.9325256347656 150.8338928222656 142.1558532714844
1614 172.7490234375 153.7030944824219 128.4471282958984
1615 173.3113555908203 153.1927337646484 129.3723602294922
1616 172.4285430908203 152.5136260986328 128.4967803955078
1617 173.2874145507812 151.8777160644531 129.4341888427734
1618 172.8205261230469 151.0533599853516 129.0726470947266
1619 174.7131652832031 153.0294799804688 154.1483306884766
1620 174.5902557373047 154.4255523681641 120.7748565673828
1621 175.2109375 154.3435363769531 151.0361785888672
1622 175.7499694824219 154.1319580078125 132.7904815673828
1623 160.3704986572266 153.0068664550781 140.4541931152344
1624 163.8042449951172 152.6261596679688 125.1947174072266
1625 164.1188049316406 153.2762145996094 124.39794921875
1626 166.6097869873047 153.2001190185547 156.9091186523438
1627 165.7859039306641 152.2437896728516 156.3006286621094
1628 166.2621002197266 153.5474243164062 117.6403198242188
1629 170.5676574707031 153.3327026367188 118.2273178100586
1630 170.2615051269531 154.0429992675781 117.9477005004883
1631 172.1742095947266 153.1891632080078 119.1418228149414
1632 171.6958618164062 152.7085876464844 118.8023834228516
1633 171.8209686279297 151.1957550048828 118.3542785644531
1634 173.0853881835938 151.6952056884766 119.6045989990234
1635 173.5593872070312 150.9401092529297 119.3830261230469
1636 173.7739105224609 149.9031066894531 118.8143157958984
1637 175.0107879638672 149.2010040283203 119.7154159545898
1638 174.3952941894531 148.6682891845703 118.9780807495117
1639 175.009521484375 148.0074310302734 119.158935546875
1640 175.6006774902344 148.0407257080078 119.619514465332
1641 175.7067718505859 146.9799652099609 118.9770202636719
1642 176.7409057617188 146.4151306152344 118.9954681396484
1643 176.5398864746094 145.7290344238281 118.5464630126953
1644 177.2354583740234 143.9869384765625 117.880744934082
1645 175.8032531738281 144.2522735595703 117.181266784668
1646 177.4587860107422 144.3724822998047 118.1806716918945
1647 178.5846405029297 143.8094787597656 118.6383590698242
1648 178.5333099365234 144.1804656982422 118.656005859375
1649 178.9291076660156 144.2520751953125 119.2753982543945
1650 179.095947265625 143.6454620361328 119.4052429199219
1651 179.2349090576172 143.5435638427734 120.4670333862305
1652 178.9298553466797 143.7410278320312 121.0172882080078
1653 178.6845550537109 143.2399749755859 121.4212188720703
1654 178.406494140625 143.1878051757812 122.1223297119141
1655 178.2749938964844 142.8366088867188 122.6203155517578
1656 178.3419647216797 142.4405975341797 121.9453353881836
1657 178.6027526855469 141.8896026611328 121.9618148803711
1658 178.3681335449219 142.0885772705078 122.1721115112305
1659 178.3975067138672 141.6016693115234 122.7159271240234
1660 178.6030731201172 140.6485595703125 123.9987182617188
1661 178.4078979492188 140.9770355224609 123.4286041259766
1662 178.4301910400391 141.0391845703125 124.2148284912109
1663 178.6210327148438 141.0745544433594 124.8737258911133
1664 178.3751525878906 141.5133819580078 124.3656158447266
1665 177.1359252929688 145.5646514892578 123.1376342773438
1666 177.4217376708984 144.7149047851562 123.1908569335938
1667 177.8371734619141 145.4569244384766 121.9926071166992
1668 177.5145416259766 146.2270202636719 122.2712783813477
1669 178.0306396484375 146.5337066650391 121.3582305908203
1670 178.0568237304688 146.5543212890625 120.8232192993164
1671 177.3746337890625 147.0245971679688 120.9560928344727
1672 176.6469268798828 147.5478057861328 120.3004913330078
1673 176.1802368164062 148.0846099853516 120.392692565918
1674 176.2419128417969 148.0644073486328 120.8551635742188
1675 175.64404296875 148.8241119384766 121.6507415771484
1676 175.5717620849609 149.0469512939453 120.84619140625
1677 174.5035858154297 150.4795684814453 123.0511093139648
1678 174.7180786132812 150.5804901123047 122.6189727783203
1679 174.4175720214844 151.9498443603516 122.5305252075195
1680 174.0179138183594 151.9970703125 123.1035461425781
1681 174.122802734375 151.0992736816406 123.2114868164062
1682 173.5123596191406 151.7920074462891 123.4171829223633
1683 172.1141204833984 153.6597900390625 124.2584381103516
1684 172.6860046386719 153.8029937744141 156.5881958007812
1685 173.8380432128906 152.727294921875 129.9501647949219
1686 175.6155700683594 153.0426177978516 151.3861694335938
1687 176.7420654296875 153.8254852294922 139.162109375
1688 178.2938537597656 151.9338684082031 136.9874114990234
1689 178.3246765136719 151.0992126464844 137.8110198974609
1690 178.3717041015625 151.2232360839844 136.7281799316406
1691 178.5804595947266 150.6334838867188 135.8775634765625
1692 178.5586395263672 150.5543670654297 137.12646484375
1693 178.9786682128906 149.8217163085938 136.5285186767578
1694 178.7310028076172 150.0789947509766 134.8081970214844
1695 179.2180480957031 149.0910797119141 135.2658538818359
1696 179.1022186279297 148.6533203125 134.0500793457031
1697 179.0722808837891 147.5669250488281 132.6619720458984
1698 178.6304931640625 148.6221313476562 132.7661895751953
1699 160.25 152.6912536621094 139.8531951904297
1700 161.1710815429688 153.4727325439453 144.8355865478516
1701 162.5726165771484 151.8251037597656 126.8141860961914
1702 162.2446594238281 151.9328460693359 127.4225006103516
1703 162.3209075927734 151.0183410644531 126.7475357055664
1704 161.8877563476562 150.9804992675781 127.9021987915039
1705 161.0924682617188 149.3126983642578 129.9763793945312
1706 160.2855072021484 148.9700317382812 131.3856353759766
1707 164.1894989013672 153.322998046875 123.5782012939453
1708 164.0854339599609 152.1675109863281 123.5369644165039
1709 164.1006469726562 151.1168365478516 123.0628280639648
1710 163.6695251464844 151.5456848144531 124.3942413330078
1711 171.3572845458984 150.1171569824219 117.5502700805664
1712 170.6151428222656 150.9190826416016 117.3750305175781
1713 171.5163421630859 152.754638671875 124.1582107543945
1714 172.9774017333984 152.8763275146484 149.1439666748047
1715 175.3778076171875 149.6610717773438 143.0048675537109
1716 176.1166687011719 149.0912628173828 143.0009613037109
1717 174.0558471679688 151.8777465820312 129.9555816650391
1718 175.1492462158203 150.9702606201172 130.1315307617188
1719 175.4694061279297 153.8452301025391 151.1593475341797
1720 176.1671142578125 153.6870269775391 139.9295043945312
1721 177.6557159423828 153.0629425048828 138.3533782958984
1722 178.0440673828125 152.49365234375 137.8186187744141
1723 178.2201232910156 152.3378143310547 136.2956390380859
1724 178.7056121826172 149.8477325439453 134.2402496337891
1725 166.4315032958984 152.0177917480469 116.9603805541992
1726 168.4209136962891 152.9627990722656 157.9291687011719
1727 168.6413269042969 152.2185363769531 158.1001586914062
1728 169.3932495117188 152.9289703369141 157.8967132568359
1729 169.2902984619141 152.0095672607422 158.0616607666016
1730 171.171142578125 151.8430023193359 118.1428680419922
1731 172.1087493896484 151.9098358154297 118.9420394897461
1732 172.1249694824219 151.5897674560547 146.9295349121094
1733 172.1414489746094 150.4062805175781 146.5420532226562
1734 172.3930206298828 149.9878234863281 146.0465545654297
1735 172.9240112304688 150.0775909423828 144.9299468994141
1736 172.2276916503906 153.0613250732422 123.8151168823242
1737 173.7209930419922 149.9784393310547 143.9987640380859
1738 172.9690399169922 153.2595367431641 145.1620788574219
1739 173.2880554199219 153.3254089355469 144.3539123535156
1740 174.0140991210938 152.7076568603516 155.4919891357422
1741 175.6465606689453 153.2434387207031 151.6902770996094
1742 175.4045257568359 153.6048278808594 150.7252655029297
1743 178.5248718261719 149.7939910888672 133.7349395751953
1744 178.0254821777344 149.6347351074219 132.4812927246094
1745 178.2022247314453 148.9710388183594 132.0883026123047
1746 177.8354949951172 147.3957824707031 130.3267974853516
1747 178.5177459716797 147.6320190429688 131.7423553466797
1748 167.6904907226562 152.8124694824219 157.7617340087891
1749 169.5823669433594 153.3209533691406 117.5480041503906
1750 168.9177551269531 151.5767974853516 116.3879470825195
1751 172.2611999511719 152.8372039794922 148.6825561523438
1752 172.5353240966797 152.8443756103516 148.9506988525391
1753 172.8371429443359 152.3661041259766 144.6573638916016
1754 173.4021606445312 152.9771118164062 143.9628753662109
1755 174.0015716552734 153.4197235107422 130.1855926513672
1756 175.2478332519531 149.7088012695312 120.8601684570312
1757 174.8282470703125 150.4163208007812 120.5188751220703
1758 175.6163330078125 148.74755859375 120.1541519165039
1759 175.3378448486328 149.3769226074219 120.3266296386719
1760 177.0569305419922 153.1915893554688 139.4586334228516
1761 177.4210052490234 151.9443054199219 139.7038879394531
1762 177.3662414550781 151.3410339355469 140.1356506347656
1763 177.7684631347656 151.2164154052734 139.3623046875
1764 178.1275634765625 150.6601409912109 138.9659118652344
1765 178.3750762939453 150.7122344970703 138.0152435302734
1766 178.6221618652344 150.3341979980469 137.8924255371094
1767 179.3319702148438 149.3751373291016 137.4998474121094
1768 179.5062103271484 148.9422454833984 137.2281188964844
1769 160.4970092773438 151.5448760986328 141.0811614990234
1770 163.7295074462891 152.3309936523438 152.7062072753906
1771 163.0466156005859 151.3022308349609 125.605712890625
1772 165.6663818359375 152.27099609375 117.9321975708008
1773 165.850830078125 151.4133758544922 117.3501739501953
1774 167.281005859375 150.7389984130859 116.1082000732422
1775 167.0935974121094 151.3486785888672 116.2495956420898
1776 167.5395202636719 151.5141754150391 116.1270904541016
1777 168.0398101806641 151.1723785400391 116.0701904296875
1778 170.3663787841797 145.2631225585938 116.1045150756836
1779 171.7702484130859 145.5 116.4711380004883
1780 172.1519470214844 144.3544158935547 116.1747894287109
1781 172.0304870605469 143.5902862548828 115.8598785400391
1782 172.6890716552734 143.9486694335938 116.2105712890625
1783 175.3912506103516 140.7744598388672 116.2603378295898
1784 175.7471618652344 139.9139251708984 116.2947769165039
1785 175.1595001220703 139.8064727783203 116.1576232910156
1786 175.2720031738281 139.4796295166016 116.2773056030273
1787 175.2986450195312 137.4042510986328 116.738883972168
1788 176.0917053222656 137.2976837158203 116.9021835327148
1789 174.9497680664062 136.8846435546875 116.9169387817383
1790 176.2071228027344 136.8372955322266 117.1897659301758
1791 176.6174774169922 137.2205352783203 117.1531524658203
1792 171.1257171630859 152.1313018798828 125.9898147583008
1793 172.2225646972656 150.3802642822266 127.8801803588867
1794 171.6764526367188 150.2293243408203 126.7495269775391
1795 172.5200500488281 149.5281982421875 127.3884887695312
1796 172.3955535888672 149.1628723144531 126.3349380493164
1797 173.1838836669922 149.2659759521484 128.2228088378906
1798 173.85009765625 147.9470062255859 127.732780456543
1799 173.3904876708984 148.1808319091797 127.291618347168
1800 174.3270721435547 147.6595001220703 127.8208389282227
1801 174.3577575683594 147.8975982666016 128.0999145507812
1802 175.8826751708984 148.0268707275391 128.740966796875
1803 176.4284362792969 147.6861724853516 128.6902770996094
1804 175.6688079833984 147.2721710205078 127.8950881958008
1805 176.8644256591797 145.8155822753906 127.2171173095703
1806 177.0605773925781 146.1077575683594 127.9492111206055
1807 177.6346130371094 145.7105865478516 127.7834701538086
1808 177.5663757324219 145.1750793457031 125.9147109985352
1809 178.1145935058594 145.1940612792969 126.6215591430664
1810 177.7734832763672 144.6824798583984 125.4754104614258
1811 178.4601440429688 144.7893676757812 126.5402679443359
1812 178.1410522460938 144.0821990966797 125.3467559814453
1813 179.0289459228516 143.6724395751953 126.5692672729492
1814 178.9972686767578 144.2059936523438 126.9532623291016
1815 179.8351745605469 143.0781402587891 127.2489013671875
1816 180.0580749511719 143.2964019775391 127.7782440185547
1817 179.3001403808594 144.2762145996094 127.7523574829102
1818 179.9203186035156 143.9002227783203 128.3569488525391
1819 180.510498046875 143.062255859375 128.3708953857422
1820 180.3874359130859 143.8338317871094 129.5260467529297
1821 181.0898895263672 142.7217559814453 129.9210968017578
1822 181.1025848388672 143.5020294189453 131.0964965820312
1823 178.0623931884766 152.2001190185547 138.1718902587891
1824 161.0953063964844 152.9208679199219 144.9128112792969
1825 164.0019989013672 152.1210021972656 153.4261932373047
1826 170.1152954101562 153.0878448486328 117.8669357299805
1827 173.4071350097656 149.7534027099609 118.4822006225586
1828 173.3278045654297 150.3770751953125 118.718147277832
1829 173.5973510742188 148.5066528320312 118.3185653686523
1830 171.1965789794922 151.9753570556641 126.6932373046875
1831 174.4513854980469 152.9443054199219 130.5942077636719
1832 174.4969635009766 152.3319091796875 130.3769073486328
1833 175.7162017822266 151.8087463378906 131.1880950927734
1834 174.3427429199219 151.8565216064453 149.7342834472656
1835 175.0184936523438 151.7144775390625 150.5651397705078
1836 174.7827301025391 150.5287628173828 150.9906005859375
1837 173.7272796630859 149.4896240234375 150.9608764648438
1838 173.7396240234375 151.2225036621094 149.6903839111328
1839 160.812744140625 151.8658599853516 143.3961944580078
1840 164.3520050048828 151.7610015869141 122.4361953735352
1841 164.2766265869141 151.1752471923828 154.0871887207031
1842 164.7454528808594 151.4262237548828 154.8439178466797
1843 165.4375457763672 152.1820983886719 155.8042297363281
1844 165.1627502441406 150.5594940185547 118.5622024536133
1845 164.9812164306641 150.6407775878906 119.5927581787109
1846 166.9963531494141 150.6219940185547 157.9590911865234
1847 167.9175720214844 151.1276397705078 158.2633972167969
1848 166.5796051025391 152.2645721435547 157.1850891113281
1849 172.3448333740234 151.8456115722656 147.9853668212891
1850 173.1716461181641 150.8821716308594 129.3368377685547
1851 174.6324768066406 152.0774536132812 121.9988479614258
1852 176.8555755615234 151.6892395019531 140.7206420898438
1853 160.9909973144531 151.7157440185547 144.2381896972656
1854 161.0887603759766 149.6311645507812 144.9010925292969
1855 168.2845458984375 151.0861968994141 158.3123474121094
1856 169.6170043945312 151.0983276367188 158.0471801757812
1857 171.698486328125 151.7486877441406 157.2014617919922
1858 174.6092224121094 150.0924072265625 155.5801086425781
1859 174.8856048583984 148.8628234863281 155.5372161865234
1860 175.5713653564453 149.3579711914062 154.6400299072266
1861 175.5811767578125 148.4439392089844 154.8395690917969
1862 175.8765411376953 148.3115386962891 154.3606567382812
1863 175.9092712402344 147.7009735107422 154.71533203125
1864 176.2259521484375 147.3860778808594 154.1583862304688
1865 176.1231384277344 148.0238189697266 153.5043182373047
1866 171.2076721191406 151.1735229492188 126.2101898193359
1867 172.5989990234375 151.6618804931641 148.5990295410156
1868 173.7340087890625 152.4034423828125 123.3655776977539
1869 176.5557556152344 150.3235626220703 130.8552703857422
1870 163.7057952880859 150.3501586914062 152.8919067382812
1871 164.0717926025391 149.7742309570312 123.1568908691406
1872 163.7582855224609 149.2587432861328 123.8254470825195
1873 163.5537261962891 148.4078521728516 123.7993774414062
1874 170.6057739257812 152.0804595947266 157.6692504882812
1875 170.0299987792969 151.9409942626953 117.3385696411133
1876 171.0994110107422 151.0025634765625 157.4923095703125
1877 171.997314453125 150.9129791259766 157.0514678955078
1878 171.8277282714844 150.1340637207031 157.2609252929688
1879 173.7595672607422 147.0192718505859 156.8943176269531
1880 174.681884765625 146.6826477050781 156.4165954589844
1881 174.1597595214844 148.0138244628906 156.4684295654297
1882 174.9121551513672 147.2295074462891 156.0860595703125
1883 175.4354705810547 151.4114379882812 152.3467254638672
1884 169.7881774902344 151.0363464355469 116.9068603515625
1885 168.5948791503906 151.1986236572266 116.1452713012695
1886 169.1259155273438 150.2197875976562 116.3820266723633
1887 170.1373596191406 150.3185424804688 157.8858032226562
1888 171.2988586425781 149.7286834716797 157.5527648925781
1889 172.0156860351562 149.3859100341797 157.3265380859375
1890 171.6049957275391 148.0970001220703 157.5567016601562
1891 172.9852447509766 148.2169952392578 157.0921936035156
1892 172.2059936523438 146.5950012207031 157.5242004394531
1893 173.2505187988281 149.4944152832031 144.9602966308594
1894 172.9675445556641 149.1160736083984 145.7685852050781
1895 173.5500793457031 148.2804718017578 145.7898559570312
1896 173.6685485839844 147.2544403076172 146.1528472900391
1897 173.8416290283203 145.8120269775391 146.2714080810547
1898 174.3368835449219 147.1041259765625 145.6860656738281
1899 174.2886810302734 145.9201812744141 145.8508758544922
1900 174.8930053710938 145.1544799804688 145.6631164550781
1901 175.0970153808594 145.4867401123047 145.4436187744141
1902 176.3477478027344 144.0987548828125 146.4934387207031
1903 176.3840637207031 143.2073211669922 147.0306549072266
1904 177.4310607910156 143.0862731933594 147.0513305664062
1905 179.5769958496094 143.1089630126953 146.5747375488281
1906 179.8254852294922 142.4622497558594 146.9495239257812
1907 180.3339538574219 142.7843322753906 146.1822509765625
1908 179.4613037109375 144.4670104980469 145.6383972167969
1909 179.5315704345703 143.9602813720703 146.1610717773438
1910 180.0476989746094 143.8279266357422 145.6653747558594
1911 173.7197570800781 151.5059051513672 119.8431625366211
1912 176.4475250244141 151.7167663574219 141.234130859375
1913 176.4543151855469 150.8609924316406 141.800537109375
1914 177.2718963623047 149.4319305419922 142.3476715087891
1915 177.1973724365234 150.8415069580078 141.0396728515625
1916 161.0678405761719 151.2852172851562 130.8175811767578
1917 171.5367736816406 150.3431091308594 126.133918762207
1918 172.4017486572266 151.0853271484375 148.4402008056641
1919 172.1194915771484 150.7283020019531 147.6160125732422
1920 172.5374450683594 149.1617736816406 146.4556427001953
1921 172.9144439697266 148.0117950439453 146.6590728759766
1922 174.9514465332031 149.7384490966797 119.9810562133789
1923 175.4481201171875 151.0957183837891 130.3983764648438
1924 174.7582092285156 150.958984375 122.1025695800781
1925 177.6788940429688 150.7122039794922 140.1810760498047
1926 161.2264709472656 150.3321228027344 130.2091674804688
1927 160.6620178222656 150.2179718017578 131.4266204833984
1928 163.9774322509766 150.9915008544922 153.5387573242188
1929 164.1983795166016 148.7270050048828 154.6865692138672
1930 164.1917572021484 146.5354919433594 156.0081939697266
1931 164.9869537353516 145.1951751708984 158.1340637207031
1932 165.9810638427734 146.2573852539062 158.0167541503906
1933 168.2181701660156 147.9111328125 157.8689270019531
1934 167.2509918212891 147.3170013427734 157.8339538574219
1935 168.2594451904297 147.5052947998047 157.8979644775391
1936 168.3961334228516 149.1678466796875 157.8906707763672
1937 169.5406799316406 149.5489807128906 157.8801574707031
1938 165.6297302246094 150.5560760498047 117.2763977050781
1939 165.3307495117188 150.6197509765625 117.9921951293945
1940 165.4243469238281 149.3848419189453 117.3428344726562
1941 165.1120758056641 149.2662048339844 117.9335250854492
1942 163.6514587402344 142.8662567138672 119.1065826416016
1943 163.6947631835938 143.9207000732422 118.1663665771484
1944 163.6348266601562 142.5731658935547 118.0522079467773
1945 163.4374084472656 142.0578918457031 118.2491455078125
1946 163.3760986328125 141.7735290527344 118.9589614868164
1947 163.6660919189453 142.5569763183594 119.9629287719727
1948 163.4685821533203 141.5027770996094 120.0575180053711
1949 163.3742828369141 141.1474304199219 119.506217956543
1950 163.6381530761719 140.3087005615234 120.609489440918
1951 163.6405029296875 140.2890014648438 120.9641952514648
1952 163.6265716552734 141.3664398193359 121.5133056640625
1953 163.3778076171875 140.6738739013672 121.9219665527344
1954 162.9930725097656 140.1057434082031 122.7462158203125
1955 163.0940704345703 139.415283203125 122.0530853271484
1956 162.9707641601562 139.4148254394531 122.51513671875
1957 162.9365386962891 138.9314117431641 123.4633331298828
1958 162.651123046875 140.3042449951172 125.7401962280273
1959 162.7303009033203 140.4571380615234 125.2759475708008
1960 162.6743469238281 138.602783203125 125.4687423706055
1961 162.3498687744141 139.3006744384766 126.7964935302734
1962 160.670166015625 138.2321014404297 128.9826354980469
1963 161.1370086669922 137.201416015625 127.7588653564453
1964 160.6003265380859 137.4735565185547 128.771240234375
1965 160.3514556884766 138.0325317382812 129.5733032226562
1966 160.1259002685547 137.7024230957031 130.0721740722656
1967 160.2283477783203 136.885498046875 130.1367034912109
1968 160.0805816650391 136.9520263671875 130.8213806152344
1969 160.0059051513672 136.1166229248047 132.6673583984375
1970 160.17724609375 135.8740997314453 132.8074951171875
1971 159.9284210205078 135.9290771484375 134.1286926269531
1972 159.9674377441406 135.5455780029297 136.9788208007812
1973 159.6311340332031 136.2749481201172 135.7832336425781
1974 160.0711517333984 135.6536102294922 135.5567016601562
1975 160.2884063720703 135.2506256103516 136.4930877685547
1976 162.3806304931641 133.5489807128906 139.3017578125
1977 162.4133911132812 133.9826049804688 139.0845947265625
1978 163.2463226318359 134.0044403076172 138.7972106933594
1979 162.9832916259766 133.3154907226562 139.0148620605469
1980 162.4603424072266 132.8599090576172 139.2480773925781
1981 163.1474609375 132.755859375 138.8534545898438
1982 162.8981628417969 132.3650817871094 138.77392578125
1983 163.8121795654297 132.8629608154297 138.6254272460938
1984 163.9582214355469 132.5791778564453 138.6109924316406
1985 164.349609375 131.1595153808594 138.5447692871094
1986 165.0907135009766 131.7952117919922 139.0659332275391
1987 165.1689910888672 130.7274017333984 139.2484893798828
1988 165.6625518798828 131.6974029541016 139.3672637939453
1989 166.3188171386719 130.346435546875 140.0178833007812
1990 167.8073425292969 130.3902587890625 141.0145568847656
1991 167.0888824462891 130.7173614501953 140.3116607666016
1992 167.4667510986328 131.2142028808594 140.2005004882812
1993 168.4369659423828 131.6023406982422 140.4441070556641
1994 170.2478637695312 131.3899688720703 142.9985809326172
1995 169.6164245605469 130.8128051757812 142.4105987548828
1996 169.9926147460938 132.1511383056641 141.87158203125
1997 171.3322906494141 131.8124542236328 143.8415679931641
1998 170.9976959228516 132.3450317382812 143.2757263183594
1999 171.5828247070312 132.4942169189453 143.6510009765625
2000 171.7857055664062 132.8087158203125 143.4453277587891
2001 170.5658721923828 132.2103424072266 142.7850952148438
2002 171.0902862548828 132.8259582519531 142.5702056884766
2003 171.0420684814453 133.0800323486328 141.802490234375
2004 170.7378234863281 132.7170715332031 141.9379272460938
2005 170.7319641113281 132.8227691650391 140.7417449951172
2006 171.0307159423828 133.1697692871094 140.3601837158203
2007 170.8015747070312 133.0279541015625 139.5619506835938
2008 170.3620452880859 133.0130004882812 139.6165161132812
2009 170.9522705078125 133.2649688720703 139.0911102294922
2010 170.1359405517578 133.2684478759766 139.5042419433594
2011 170.7392120361328 135.3392791748047 139.0312805175781
2012 170.7265777587891 133.6107940673828 139.0472869873047
2013 170.1190795898438 135.3312835693359 139.4199523925781
2014 170.7085723876953 135.7074890136719 138.9494018554688
2015 169.9019622802734 135.7170715332031 139.3808898925781
2016 169.0917358398438 133.5713958740234 139.25830078125
2017 168.9617614746094 135.1652679443359 139.1446228027344
2018 169.3882751464844 135.1349792480469 139.384765625
2019 169.4248046875 133.5531005859375 139.4045715332031
2020 168.1944427490234 134.0696258544922 138.4334716796875
2021 167.8155670166016 133.952392578125 138.3561401367188
2022 168.0468444824219 134.3465118408203 138.3415069580078
2023 168.0419921875 134.9196166992188 138.0702667236328
2024 167.8165130615234 135.4586334228516 137.8720550537109
2025 168.2444152832031 135.6066284179688 137.8608856201172
2026 168.4291534423828 135.7505645751953 137.5809631347656
2027 168.4345703125 135.797607421875 137.2542419433594
2028 167.41796875 135.7603607177734 137.4313049316406
2029 168.1989898681641 135.7851104736328 135.6683654785156
2030 166.8794708251953 135.7733612060547 136.3136901855469
2031 167.3884124755859 136.3067321777344 134.0320434570312
2032 166.3069305419922 136.2170715332031 134.161865234375
2033 166.4956359863281 136.2940979003906 133.2107849121094
2034 165.61767578125 136.2338256835938 133.3531188964844
2035 165.1763000488281 135.9883422851562 134.3388519287109
2036 165.9841461181641 136.2842864990234 132.1439056396484
2037 165.2886352539062 136.2118225097656 132.0481719970703
2038 165.6263732910156 136.1502685546875 131.7113952636719
2039 164.856689453125 135.8466033935547 131.4948883056641
2040 165.8663024902344 134.8282318115234 131.2706451416016
2041 165.1845397949219 135.1857147216797 131.0914459228516
2042 164.9205780029297 134.6472625732422 131.4003295898438
2043 160.8676452636719 132.4572906494141 131.5941162109375
2044 160.9311828613281 132.5830230712891 132.1155090332031
2045 160.8468170166016 132.8935394287109 131.5493621826172
2046 160.9093627929688 133.7118530273438 129.9948272705078
2047 160.8363800048828 133.2713470458984 130.9757843017578
2048 161.1776428222656 134.0938110351562 130.6269836425781
2049 161.2127685546875 134.6971282958984 130.0038909912109
2050 161.1598052978516 134.5910034179688 129.5174102783203
2051 160.8091430664062 133.3470001220703 129.3019561767578
2052 161.6989288330078 134.6155090332031 127.7862243652344
2053 161.2538757324219 134.4207000732422 128.8797912597656
2054 161.8894500732422 135.3514709472656 127.8063125610352
2055 161.6079559326172 135.3741912841797 128.8347320556641
2056 161.6117095947266 135.6735992431641 128.4674682617188
2057 161.6671447753906 136.0087585449219 127.7496490478516
2058 161.9751434326172 135.8195190429688 127.3672943115234
2059 162.1841583251953 136.0283966064453 126.9279098510742
2060 161.5292663574219 136.4764251708984 127.4677352905273
2061 162.1272430419922 136.7552947998047 126.643669128418
2062 162.4191436767578 136.1055755615234 126.3630905151367
2063 162.3799438476562 137.0203857421875 125.9888381958008
2064 162.4626312255859 136.6713714599609 125.6196975708008
2065 162.4898986816406 135.425537109375 124.4793319702148
2066 162.4673767089844 134.4765930175781 124.8857345581055
2067 162.645263671875 135.4608459472656 123.6387405395508
2068 162.6507110595703 133.9072265625 124.3933792114258
2069 162.7355041503906 134.3373565673828 123.5242538452148
2070 162.7765808105469 133.6920471191406 123.588737487793
2071 164.2128143310547 127.6467132568359 117.7644424438477
2072 164.3821258544922 129.0370941162109 116.9719390869141
2073 164.5813598632812 128.1810302734375 117.1427383422852
2074 164.2128753662109 129.3799591064453 117.2097015380859
2075 164.0285034179688 128.5571746826172 117.7930145263672
2076 163.9250030517578 129.0589904785156 118.1121978759766
2077 166.0253448486328 151.0384063720703 157.1296081542969
2078 172.6960296630859 151.2852935791016 156.5093536376953
2079 175.0986328125 148.2213745117188 155.5537567138672
2080 174.2232818603516 149.0333099365234 156.1819152832031
2081 173.5380249023438 148.9207458496094 156.7178955078125
2082 172.8587951660156 150.7732086181641 156.4877166748047
2083 172.1682739257812 150.3414306640625 148.3242950439453
2084 172.0893707275391 150.205810546875 147.4674072265625
2085 172.1359405517578 149.4074859619141 147.9242095947266
2086 172.7604827880859 150.2698211669922 128.7583923339844
2087 174.2094268798828 150.1847991943359 123.3856582641602
2088 174.5046081542969 149.1585388183594 123.5473480224609
2089 174.9054107666016 149.4391326904297 123.0523681640625
2090 160.1857604980469 149.8574981689453 132.2333526611328
2091 163.2844848632812 149.0614929199219 152.0221405029297
2092 163.2545013427734 147.9769897460938 152.4962005615234
2093 163.3373413085938 147.9947509765625 124.2620468139648
2094 164.637939453125 150.4756622314453 121.0562210083008
2095 165.6520233154297 150.9834289550781 156.7352905273438
2096 165.8787841796875 150.1771850585938 157.1281890869141
2097 165.8812103271484 149.6949462890625 116.8119049072266
2098 165.9996032714844 150.5405731201172 116.8454284667969
2099 166.4079895019531 149.3005218505859 116.3135986328125
2100 166.6190032958984 150.2590026855469 116.3451995849609
2101 166.8215026855469 149.5087432861328 116.1498260498047
2102 170.1622467041016 149.5795288085938 116.8809661865234
2103 169.5317993164062 150.3842163085938 158.0425262451172
2104 172.3592071533203 149.9271697998047 117.8839569091797
2105 172.3299407958984 150.3662872314453 118.0621871948242
2106 171.9142456054688 148.7879791259766 117.3814239501953
2107 173.7474517822266 150.631103515625 123.4659194946289
2108 175.3821258544922 148.9438781738281 122.3738021850586
2109 175.2915344238281 149.5966949462891 121.7154083251953
2110 176.0145111083984 150.2671203613281 130.1790008544922
2111 160.1336822509766 150.3315887451172 132.5124359130859
2112 163.2969665527344 150.8190765380859 124.9832153320312
2113 163.1199951171875 149.3589935302734 151.0242004394531
2114 163.3252716064453 146.9349517822266 152.9650726318359
2115 163.6324005126953 145.1286773681641 154.1420593261719
2116 163.4439392089844 144.0989227294922 154.2054443359375
2117 163.4551849365234 143.9093627929688 156.0625610351562
2118 163.4133911132812 142.8655090332031 155.4450378417969
2119 163.4336090087891 141.9353942871094 155.6808776855469
2120 163.6933288574219 140.287353515625 155.3729553222656
2121 163.9978179931641 138.8297119140625 155.6025695800781
2122 164.0139312744141 139.7796936035156 156.3749542236328
2123 164.2712554931641 139.7392730712891 156.9544525146484
2124 164.3022155761719 138.7689666748047 156.2603759765625
2125 164.8553009033203 138.9431762695312 157.0402221679688
2126 165.5143737792969 138.2703552246094 157.4212951660156
2127 164.6544952392578 138.5067596435547 156.6295166015625
2128 164.8056030273438 137.9014587402344 156.7389068603516
2129 164.3878784179688 137.9818572998047 156.1814270019531
2130 163.6484832763672 150.9280395507812 124.1377334594727
2131 175.4709014892578 150.340576171875 152.7278442382812
2132 160.7478179931641 150.2801361083984 142.9670104980469
2133 160.8381958007812 150.3788604736328 143.758544921875
2134 160.9779968261719 150.3190002441406 144.2982025146484
2135 163.7662658691406 149.7869567871094 123.9674987792969
2136 172.1943664550781 150.1738586425781 123.8036575317383
2137 174.3486938476562 150.0763854980469 119.4832992553711
2138 179.0044555664062 149.2193298339844 139.4940490722656
2139 179.2619323730469 149.2984924316406 138.3404998779297
2140 179.7135925292969 148.0840454101562 139.1785278320312
2141 179.8231201171875 148.0545043945312 138.5057067871094
2142 181.5709991455078 144.3156280517578 133.9382019042969
2143 182.1201629638672 143.7935485839844 135.3551635742188
2144 182.1886138916016 143.2875518798828 134.4174194335938
2145 159.6284942626953 148.8177490234375 137.4806976318359
2146 159.4970245361328 145.5151062011719 137.5650482177734
2147 159.0354614257812 143.5998077392578 138.0376892089844
2148 172.0329895019531 149.5144348144531 125.553092956543
2149 172.0460815429688 149.7485961914062 124.1232070922852
2150 172.6310119628906 150.2339782714844 149.4402160644531
2151 172.9807434082031 150.5322418212891 149.6369781494141
2152 175.5132904052734 149.9063873291016 154.4424896240234
2153 175.7483062744141 149.7295379638672 154.0234527587891
2154 175.9259338378906 149.2406616210938 154.0057067871094
2155 175.7265014648438 149.7508087158203 153.2650451660156
2156 176.0171813964844 149.1970062255859 153.5776977539062
2157 175.9269866943359 149.0308990478516 153.0729064941406
2158 179.6247406005859 146.8430786132812 132.9794311523438
2159 180.3337554931641 146.1162414550781 133.3399505615234
2160 180.4748229980469 145.2478637695312 132.3123168945312
2161 159.7846221923828 149.3883666992188 137.9467010498047
2162 159.8274993896484 148.6369934082031 138.6521911621094
2163 163.2300415039062 149.9434661865234 125.2205047607422
2164 167.1302490234375 149.5159912109375 116.0889511108398
2165 167.4840393066406 148.0337677001953 116.0688934326172
2166 166.7834167480469 148.1328582763672 116.055534362793
2167 168.0216979980469 147.5352630615234 116.1161956787109
2168 166.9179992675781 147.3546447753906 115.8928985595703
2169 167.3645629882812 146.8155975341797 115.9375076293945
2170 168.1120758056641 146.2086181640625 115.8763656616211
2171 169.1034393310547 147.1412963867188 116.269157409668
2172 169.2473602294922 146.2531890869141 116.2013320922852
2173 170.1346435546875 143.5975799560547 115.2048797607422
2174 170.601806640625 144.6093902587891 115.9155807495117
2175 171.2741546630859 143.5149993896484 115.5498352050781
2176 174.8410797119141 140.0734252929688 115.9786376953125
2177 174.5723724365234 140.5725555419922 115.9359359741211
2178 168.3933715820312 149.5574340820312 116.1134872436523
2179 172.4782257080078 148.6839599609375 146.9806823730469
2180 174.6046600341797 149.4882049560547 151.5716857910156
2181 175.2611694335938 149.7841949462891 152.1895904541016
2182 175.5526123046875 149.7729034423828 152.8185119628906
2183 175.7095489501953 148.6603698730469 152.6419830322266
2184 177.6465148925781 149.3538665771484 131.4197845458984
2185 159.7920227050781 148.9950103759766 133.9432678222656
2186 159.8307647705078 148.4107971191406 132.6783447265625
2187 160.3657073974609 149.1696319580078 141.3045501708984
2188 161.3614654541016 147.5041809082031 129.5427093505859
2189 161.4395141601562 146.0557403564453 129.3673858642578
2190 161.0948181152344 146.1775054931641 130.1956024169922
2191 164.3984985351562 147.1969909667969 118.4721984863281
2192 164.7860870361328 147.4488983154297 117.4725189208984
2193 164.2721862792969 146.5634918212891 118.2363815307617
2194 169.4205780029297 148.6417541503906 116.5373306274414
2195 171.0639953613281 149.1784973144531 157.6359558105469
2196 170.7628021240234 147.9222106933594 157.7124786376953
2197 171.3345031738281 147.3470001220703 157.6649475097656
2198 172.8658599853516 146.0018463134766 157.3340454101562
2199 172.3412933349609 149.6267242431641 123.8352279663086
2200 172.7397918701172 149.013427734375 123.8606185913086
2201 172.4020080566406 149.5120849609375 149.3374786376953
2202 172.1328582763672 149.5242614746094 148.316650390625
2203 172.4049682617188 148.4203796386719 147.7486267089844
2204 172.2992401123047 148.9296722412109 117.6381683349609
2205 174.5194854736328 147.6028747558594 118.6971054077148
2206 173.9122924804688 147.3101654052734 118.1250534057617
2207 172.9976959228516 149.455810546875 150.3210906982422
2208 178.5429534912109 149.4197845458984 140.4192962646484
2209 178.3218383789062 148.6522979736328 141.9977111816406
2210 178.1822052001953 149.1583557128906 141.6681213378906
2211 177.8890533447266 148.9171142578125 142.2569885253906
2212 179.6569519042969 147.2361755371094 140.4675903320312
2213 178.9138641357422 148.2475128173828 141.2060852050781
2214 179.9274597167969 146.2034301757812 140.7789916992188
2215 180.7737884521484 145.8197479248047 139.1655731201172
2216 180.1543731689453 147.0467529296875 139.2371978759766
2217 182.6439208984375 142.6271209716797 136.2720336914062
2218 182.6764373779297 141.4107818603516 135.6812591552734
2219 182.5954895019531 142.3476104736328 135.0431823730469
2220 182.6662750244141 140.8838958740234 134.6910552978516
2221 182.4818420410156 141.3456420898438 134.1792907714844
2222 159.6053161621094 147.5228424072266 134.9894104003906
2223 159.8907775878906 147.9820556640625 139.1915435791016
2224 163.921875 145.4229736328125 118.5780792236328
2225 164.24169921875 145.8700103759766 117.9177398681641
2226 163.9993286132812 144.4251403808594 117.4109954833984
2227 169.4689483642578 148.0866546630859 116.518798828125
2228 170.6934204101562 148.42431640625 116.8716506958008
2229 171.0847473144531 146.1783447265625 116.5187683105469
2230 170.1640014648438 149.4190063476562 157.8426971435547
2231 170.1004180908203 147.5777130126953 157.8577880859375
2232 169.9544372558594 146.9531555175781 157.9463043212891
2233 170.6647186279297 146.4362030029297 157.9513397216797
2234 173.0243682861328 148.0413665771484 125.9242935180664
2235 172.8368377685547 147.9525909423828 124.295051574707
2236 173.2434844970703 147.6654357910156 125.1835250854492
2237 173.2046508789062 147.6361236572266 124.3674240112305
2238 173.9289703369141 147.2276458740234 124.55810546875
2239 173.7579803466797 147.6080780029297 123.9506225585938
2240 174.7572021484375 146.8078460693359 124.0215682983398
2241 174.4472503662109 147.2620697021484 123.9987564086914
2242 174.3221435546875 146.8717956542969 124.4350814819336
2243 174.0442504882812 146.8499603271484 124.9566497802734
2244 174.242919921875 148.2361755371094 145.1706085205078
2245 174.2293548583984 147.7517242431641 145.5355834960938
2246 175.3128509521484 148.3627624511719 122.9250106811523
2247 175.8836364746094 147.6370239257812 122.5761947631836
2248 175.9434661865234 148.1010437011719 122.0134201049805
2249 176.3678436279297 147.1285552978516 122.6186065673828
2250 176.3470153808594 147.5781402587891 121.9420776367188
2251 175.3271942138672 149.3476257324219 152.3354797363281
2252 175.1667938232422 148.7559204101562 152.1140747070312
2253 175.8907470703125 149.5516052246094 129.5984802246094
2254 178.0902557373047 147.7635345458984 142.6392822265625
2255 179.9122924804688 147.5417175292969 135.5588836669922
2256 180.5872497558594 146.3102416992188 134.5381927490234
2257 179.6545562744141 147.6981658935547 134.4436798095703
2258 163.0021209716797 148.8035125732422 125.0757293701172
2259 162.8184967041016 148.2944793701172 125.4686050415039
2260 161.9032287597656 146.5755310058594 127.5737380981445
2261 162.1924133300781 147.5578460693359 126.9335250854492
2262 164.4582061767578 147.8321380615234 118.97705078125
2263 164.1902160644531 147.3685760498047 119.9742660522461
2264 164.1089935302734 146.0623931884766 118.6841583251953
2265 164.1015625 146.4741363525391 119.8286666870117
2266 163.8375396728516 145.5916595458984 119.5862197875977
2267 162.6837310791016 142.5986480712891 125.4561614990234
2268 162.8446044921875 141.5167999267578 124.9889984130859
2269 162.5149993896484 141.7309875488281 126.1301956176758
2270 160.3968963623047 138.4395141601562 129.9053344726562
2271 165.4652557373047 147.8819427490234 116.6929321289062
2272 165.8203277587891 147.5508880615234 116.2847213745117
2273 165.1316070556641 146.8951873779297 116.7969970703125
2274 165.1480407714844 145.5645751953125 116.3405838012695
2275 164.7943115234375 145.6641082763672 116.7896118164062
2276 166.8763885498047 140.7166290283203 114.0388336181641
2277 168.2707366943359 141.1255035400391 114.3558731079102
2278 168.3185424804688 140.357177734375 114.1827163696289
2279 167.6461181640625 140.0924835205078 114.0732269287109
2280 168.2389526367188 139.4442749023438 114.1429443359375
2281 167.5618286132812 139.3477478027344 114.086051940918
2282 170.8970336914062 139.2427978515625 115.0078964233398
2283 170.6505126953125 139.5935363769531 114.8749694824219
2284 171.7801361083984 139.38427734375 114.9248657226562
2285 171.6931457519531 139.7855834960938 114.8599090576172
2286 172.0812225341797 149.3467712402344 124.5025100708008
2287 172.4024658203125 148.9696502685547 149.3883361816406
2288 172.3896484375 148.3872985839844 148.4288787841797
2289 172.605224609375 148.40625 149.5156860351562
2290 172.5877227783203 148.9663848876953 149.8837738037109
2291 172.9903869628906 148.4154663085938 150.1776428222656
2292 175.6316833496094 144.8145294189453 145.6889953613281
2293 175.4891967773438 144.5441284179688 146.0648498535156
2294 177.2315826416016 144.4461517333984 146.167724609375
2295 178.3592224121094 144.0049896240234 146.5237426757812
2296 177.3376159667969 148.9332427978516 130.3172607421875
2297 180.1747894287109 147.3952331542969 138.486328125
2298 180.6993560791016 146.2476348876953 138.3179779052734
2299 181.8467102050781 144.4228057861328 135.7851104736328
2300 181.6947174072266 144.7113189697266 136.7409362792969
2301 182.3558349609375 143.6866302490234 136.733154296875
2302 182.3334197998047 141.8468933105469 133.6343536376953
2303 159.5980072021484 148.0369873046875 137.4501953125
2304 159.6004943847656 146.89599609375 138.1121978759766
2305 160.5879974365234 148.7874908447266 142.0759429931641
2306 160.9795074462891 148.8929901123047 143.9671936035156
2307 161.0514526367188 146.9905395507812 143.5317077636719
2308 170.6775970458984 145.1778564453125 158.1173706054688
2309 170.4235229492188 145.6149444580078 158.20849609375
2310 172.5051727294922 148.8408203125 124.1277465820312
2311 172.8618316650391 148.0077362060547 124.0830383300781
2312 172.928955078125 148.2208099365234 123.8423919677734
2313 173.2043151855469 147.9120788574219 123.8097152709961
2314 174.7906494140625 149.1163177490234 143.8802642822266
2315 176.0275726318359 148.3142242431641 153.103515625
2316 176.1244812011719 147.664306640625 152.8583831787109
2317 179.5951690673828 148.5628662109375 136.1727752685547
2318 179.8637084960938 147.9105377197266 136.5151214599609
2319 159.8337249755859 147.8851318359375 132.201416015625
2320 160.3780059814453 139.4864959716797 141.3543243408203
2321 161.3520965576172 146.9366455078125 144.4742584228516
2322 161.1009979248047 148.5169982910156 144.5381927490234
2323 166.2299499511719 147.6585388183594 116.0892944335938
2324 169.1804962158203 147.0111999511719 158.0078125
2325 172.5924987792969 148.3932495117188 124.6577072143555
2326 172.8904876708984 147.6789093017578 148.9038543701172
2327 173.4512786865234 147.4985046386719 149.7964019775391
2328 174.2673797607422 147.2957305908203 150.6301116943359
2329 174.0599822998047 146.6234588623047 149.8056488037109
2330 176.2868347167969 144.7279357910156 150.5783386230469
2331 177.5311126708984 144.4726715087891 151.3941192626953
2332 177.2642517089844 144.1338195800781 150.9837951660156
2333 177.0876922607422 143.5275268554688 150.6580810546875
2334 175.9256134033203 144.2803039550781 150.2362365722656
2335 174.4980773925781 143.8390045166016 147.3593444824219
2336 174.6118469238281 143.2050476074219 148.1949005126953
2337 175.0002288818359 142.9511108398438 147.8766937255859
2338 175.1663665771484 142.5870513916016 148.390869140625
2339 175.4959411621094 142.7210235595703 147.6631011962891
2340 175.7360534667969 142.3330383300781 148.3139038085938
2341 175.8838500976562 142.6094970703125 147.6124725341797
2342 177.0793914794922 142.1348571777344 149.4634246826172
2343 176.808349609375 142.4958038330078 149.9268493652344
2344 177.7884216308594 142.4460906982422 150.1550750732422
2345 179.3066253662109 141.5742797851562 150.5626220703125
2346 178.6073455810547 142.03515625 150.2648162841797
2347 179.3749694824219 141.79443359375 151.8245391845703
2348 180.0638427734375 141.1223754882812 151.1114807128906
2349 181.2565307617188 140.2263793945312 153.4443359375
2350 180.5482025146484 140.7308959960938 153.0927886962891
2351 180.4572906494141 140.7541046142578 153.7317199707031
2352 180.5050506591797 140.3839111328125 154.7970428466797
2353 181.2953643798828 140.0364990234375 153.9776000976562
2354 182.1137084960938 139.1546630859375 151.6770324707031
2355 182.0926971435547 138.579345703125 151.5486450195312
2356 182.1136474609375 138.7340545654297 150.7606964111328
2357 182.0959625244141 137.9959106445312 150.5724029541016
2358 181.0507354736328 134.4017181396484 146.8301849365234
2359 179.4441375732422 134.1670227050781 147.1881256103516
2360 179.9452362060547 134.0899963378906 146.4895477294922
2361 175.6957550048828 133.5350646972656 146.4113922119141
2362 176.3004455566406 133.6534576416016 146.6687164306641
2363 176.0277404785156 133.5274353027344 147.1871948242188
2364 174.3831939697266 133.2852783203125 144.0089263916016
2365 174.6731872558594 133.24462890625 145.101318359375
2366 174.0211334228516 133.1064300537109 144.4766540527344
2367 173.4999542236328 133.2512512207031 143.0474548339844
2368 172.9230804443359 132.9985656738281 143.7070465087891
2369 173.2985534667969 133.3275756835938 141.4004211425781
2370 173.0280303955078 133.2277679443359 142.0633392333984
2371 172.8189086914062 133.4749298095703 141.8018493652344
2372 173.3996429443359 133.4687652587891 140.7533569335938
2373 173.1363067626953 133.8533020019531 140.9176177978516
2374 173.1587677001953 136.1078948974609 140.7096862792969
2375 172.6973114013672 135.5719451904297 141.7517700195312
2376 172.8167419433594 136.1333312988281 141.2925415039062
2377 172.8408660888672 136.4060363769531 140.6701507568359
2378 173.0862121582031 136.4013061523438 140.0813903808594
2379 173.4826965332031 136.0578155517578 139.9100952148438
2380 173.5612030029297 133.8362274169922 139.2377014160156
2381 173.5295104980469 135.5506896972656 139.2382507324219
2382 173.1008453369141 134.8016510009766 138.7584228515625
2383 173.0100402832031 134.59521484375 138.4608764648438
2384 173.1753845214844 134.2206268310547 138.5344543457031
2385 173.1612396240234 134.5248565673828 138.2305450439453
2386 173.4195861816406 134.4793548583984 137.1699829101562
2387 172.7857055664062 134.7616424560547 137.3700561523438
2388 172.8171997070312 134.7627105712891 136.7633361816406
2389 171.8921661376953 134.9381866455078 136.9034729003906
2390 172.3970184326172 134.9464263916016 136.2041320800781
2391 171.6443481445312 135.1652984619141 135.8144378662109
2392 172.3073425292969 134.9825439453125 135.2500152587891
2393 172.1974029541016 135.2376708984375 134.0813598632812
2394 172.2442626953125 135.0180206298828 134.7727966308594
2395 171.5214080810547 135.1612396240234 134.9086303710938
2396 171.1263275146484 135.5484771728516 133.876953125
2397 168.5762786865234 136.4050140380859 133.7878265380859
2398 168.1794128417969 136.4623870849609 133.696044921875
2399 168.3217163085938 136.5284881591797 132.8101043701172
2400 168.8914794921875 136.583984375 132.7635803222656
2401 167.8501129150391 136.4745788574219 132.2192687988281
2402 167.2088928222656 136.4257354736328 132.402099609375
2403 166.8991546630859 135.929443359375 131.3489227294922
2404 166.4734191894531 136.2478942871094 131.6849212646484
2405 165.2987213134766 135.6986389160156 131.170166015625
2406 164.3621673583984 133.5633544921875 132.039794921875
2407 163.9420471191406 133.7274627685547 132.0130615234375
2408 164.8482818603516 133.4234466552734 131.8354187011719
2409 163.9895172119141 132.8572540283203 132.5227966308594
2410 163.951904296875 132.2833862304688 132.2989501953125
2411 163.5273132324219 132.2823638916016 132.4483032226562
2412 164.1740417480469 132.0558776855469 131.6335754394531
2413 164.2324981689453 131.7833404541016 131.1981506347656
2414 163.4363555908203 131.8558807373047 131.3683013916016
2415 163.7107391357422 131.5353851318359 131.0611267089844
2416 162.4685974121094 131.5520324707031 131.0426177978516
2417 162.547119140625 130.6281890869141 130.6231536865234
2418 162.7586822509766 129.7737731933594 130.4121704101562
2419 162.0011596679688 130.0286712646484 130.0545196533203
2420 161.5125579833984 130.0915374755859 129.6422882080078
2421 161.1586151123047 130.0158538818359 129.1202545166016
2422 161.1272888183594 128.8835296630859 129.1865844726562
2423 161.0538177490234 128.1889953613281 128.3776092529297
2424 161.2685089111328 128.1086730957031 127.7662200927734
2425 161.4412384033203 127.8626708984375 127.9231109619141
2426 161.7941131591797 127.4344253540039 127.3696060180664
2427 161.9224395751953 127.5430679321289 128.1593780517578
2428 161.7850646972656 126.8722457885742 126.9218978881836
2429 161.7310791015625 126.7928314208984 126.2994842529297
2430 161.5410308837891 125.8854675292969 126.8344192504883
2431 161.5298004150391 125.9165878295898 126.4983444213867
2432 162.6432800292969 124.0310974121094 123.2556610107422
2433 162.9282989501953 123.5558319091797 122.2452545166016
2434 162.8300628662109 123.4471893310547 123.1066741943359
2435 163.0908660888672 122.8493423461914 122.5976715087891
2436 163.2122955322266 122.0050888061523 121.6413192749023
2437 163.1575164794922 122.5000457763672 121.2707138061523
2438 163.1675415039062 121.3924865722656 121.1349487304688
2439 163.5138549804688 118.7018280029297 119.680305480957
2440 163.8481140136719 119.5940093994141 118.9823684692383
2441 164.2958679199219 118.8110046386719 118.6779479980469
2442 163.9611053466797 120.5062866210938 118.552604675293
2443 164.1426391601562 122.8955688476562 118.188720703125
2444 164.1499786376953 121.4069976806641 118.5422286987305
2445 163.7400207519531 122.649658203125 118.6843338012695
2446 164.6597595214844 122.1359634399414 118.1308670043945
2447 164.6106262207031 122.9972686767578 117.8603668212891
2448 172.9591064453125 149.0248413085938 150.3836822509766
2449 174.9972686767578 148.6377410888672 123.1699523925781
2450 176.4079895019531 148.2415008544922 143.3469543457031
2451 177.5775299072266 148.0776672363281 142.8263397216797
2452 159.8214263916016 145.9017181396484 139.9953765869141
2453 159.8167724609375 144.6005249023438 140.0821228027344
2454 161.4174652099609 148.2683563232422 145.5600433349609
2455 167.630615234375 148.0478820800781 157.7453918457031
2456 166.3183898925781 147.5160369873047 157.6111145019531
2457 173.1150817871094 146.9278717041016 117.4669494628906
2458 174.7318572998047 148.5695648193359 144.3761444091797
2459 174.7470092773438 148.2002410888672 123.4133529663086
2460 175.2044372558594 147.7698516845703 123.2505264282227
2461 175.7601776123047 147.9149169921875 144.0779724121094
2462 177.6809997558594 148.6644744873047 130.7703857421875
2463 159.8079986572266 147.9169921875 138.7722015380859
2464 159.6234741210938 147.3334503173828 138.1819458007812
2465 159.9831085205078 147.3242645263672 131.6668548583984
2466 161.2106170654297 146.4082336425781 143.9218139648438
2467 161.4855041503906 147.3169860839844 129.1622009277344
2468 162.770751953125 146.0252532958984 150.0032043457031
2469 162.9408721923828 144.7788696289062 150.3641967773438
2470 163.7527770996094 145.5778656005859 154.9262084960938
2471 164.5428466796875 145.412353515625 157.4322967529297
2472 163.7247924804688 144.1246795654297 157.4007263183594
2473 169.8596343994141 146.2756042480469 158.2500305175781
2474 173.0743713378906 146.9841766357422 147.0601959228516
2475 174.5409851074219 146.1322174072266 117.9671783447266
2476 175.07373046875 145.5243530273438 117.9222640991211
2477 174.3014984130859 148.0657043457031 123.5625762939453
2478 179.6531372070312 147.4419708251953 133.9028015136719
2479 179.1917877197266 146.5220489501953 131.7250518798828
2480 180.2705535888672 147.1175384521484 136.297607421875
2481 180.5835113525391 144.6170806884766 131.5440368652344
2482 181.0462188720703 145.1784515380859 133.5501251220703
2483 181.2579956054688 144.0130004882812 132.34619140625
2484 161.1835021972656 145.0639953613281 143.8766937255859
2485 168.2389678955078 147.0766296386719 158.0100555419922
2486 169.5507202148438 144.9529113769531 158.7904815673828
2487 170.8385772705078 144.2240142822266 157.9594421386719
2488 169.5883026123047 143.9431457519531 158.7109832763672
2489 173.2686614990234 148.2783813476562 123.6671905517578
2490 173.7150421142578 147.2182769775391 125.4280548095703
2491 173.4696350097656 147.5816345214844 126.2667999267578
2492 173.9891052246094 146.8285980224609 126.0513916015625
2493 173.9666900634766 146.8227691650391 125.437126159668
2494 175.3150482177734 146.7272186279297 123.7187576293945
2495 175.5040740966797 147.1837768554688 123.352912902832
2496 175.602783203125 147.3482360839844 155.4596862792969
2497 175.7087860107422 147.2684478759766 144.6584320068359
2498 175.2105712890625 146.9902954101562 145.1832275390625
2499 177.5084838867188 145.0938110351562 145.1198425292969
2500 177.9348602294922 144.6697387695312 145.7359008789062
2501 178.1898956298828 144.3190002441406 146.2427368164062
2502 178.9251556396484 144.4185028076172 146.0387878417969
2503 178.8838958740234 144.02294921875 146.4494323730469
2504 176.2797393798828 147.9070739746094 121.3669204711914
2505 177.2548522949219 147.7306060791016 143.2277679443359
2506 163.6750030517578 144.3130035400391 119.0131988525391
2507 165.7156829833984 146.6775512695312 116.240852355957
2508 168.59326171875 146.0962066650391 158.7866516113281
2509 170.2419891357422 146.6589965820312 116.471305847168
2510 173.4482421875 144.3211517333984 116.5963516235352
2511 173.133056640625 146.6575317382812 147.3717041015625
2512 173.3843231201172 146.76416015625 146.56884765625
2513 174.7728424072266 147.5787963867188 123.595085144043
2514 176.316650390625 147.2396697998047 119.4868087768555
2515 176.0926055908203 147.8324127197266 119.8975067138672
2516 176.1945953369141 147.1115875244141 154.8589477539062
2517 176.9435882568359 146.3007507324219 154.7339630126953
2518 176.5196075439453 147.0411682128906 128.3041381835938
2519 178.5715484619141 147.8561401367188 142.0761871337891
2520 178.5990295410156 146.7566223144531 142.7361297607422
2521 179.1427459716797 146.6277465820312 141.9714508056641
2522 180.3851318359375 146.8826751708984 137.2804870605469
2523 181.3241424560547 145.3818359375 135.3973388671875
2524 180.6557922363281 146.4126739501953 135.9439239501953
2525 181.0790252685547 145.8492584228516 136.8240814208984
2526 181.2058563232422 145.3856048583984 134.5413970947266
2527 159.602783203125 145.8722839355469 139.0625610351562
2528 159.526123046875 145.3585968017578 138.8033752441406
2529 159.5022125244141 144.8219604492188 139.1280670166016
2530 161.6256408691406 146.9810028076172 145.3316345214844
2531 162.7632904052734 141.1480712890625 149.8577270507812
2532 162.6973876953125 140.0416412353516 149.2395935058594
2533 162.8388977050781 140.9523620605469 150.1478271484375
2534 162.9451293945312 141.4307403564453 150.7241973876953
2535 162.924560546875 139.7828674316406 150.3191986083984
2536 164.1210021972656 146.8217926025391 121.0464096069336
2537 163.9574890136719 146.5958099365234 121.6622085571289
2538 167.0787200927734 146.7200775146484 158.0619659423828
2539 168.2626647949219 146.7306671142578 158.2500915527344
2540 173.9042510986328 147.311767578125 126.7375717163086
2541 174.4067993164062 147.1057891845703 126.9873962402344
2542 175.4697113037109 146.9269561767578 127.4280624389648
2543 175.1029357910156 145.9805603027344 126.5546951293945
2544 175.9496307373047 146.3120727539062 127.2726211547852
2545 176.6042785644531 145.6310272216797 126.674674987793
2546 174.2256469726562 145.8619995117188 125.3697814941406
2547 174.1125183105469 146.0357666015625 124.9269866943359
2548 159.7760009765625 146.7149963378906 139.252197265625
2549 162.3997802734375 145.9818115234375 147.2348937988281
2550 163.1647491455078 145.8150024414062 152.2857055664062
2551 168.3353424072266 142.7960357666016 159.2927703857422
2552 166.6612701416016 146.6188659667969 115.8583755493164
2553 166.7274017333984 146.2063293457031 115.7347106933594
2554 170.6142272949219 147.3066711425781 116.5890045166016
2555 173.368408203125 146.2494354248047 148.010009765625
2556 173.2279663085938 147.680419921875 124.1050643920898
2557 174.2837982177734 146.0537414550781 124.4890441894531
2558 176.7117462158203 147.5900726318359 120.8587875366211
2559 177.9331970214844 147.0101623535156 143.26708984375
2560 178.1295318603516 146.0360870361328 143.7824401855469
2561 176.8279418945312 146.708740234375 144.3888549804688
2562 177.0694732666016 145.6378784179688 144.7853240966797
2563 176.9148559570312 145.26904296875 145.0889892578125
2564 177.498779296875 145.4580230712891 144.689697265625
2565 159.6353302001953 147.1070556640625 132.7870483398438
2566 163.6818389892578 144.8813018798828 155.5897827148438
2567 172.9503173828125 142.948486328125 116.1846008300781
2568 174.2913208007812 145.6431579589844 124.7907791137695
2569 174.6189422607422 145.6765289306641 124.2771530151367
2570 174.5974884033203 145.4371185302734 124.584098815918
2571 174.2491455078125 146.6918792724609 126.4220962524414
2572 177.5065612792969 146.7736968994141 121.6540069580078
2573 159.6558532714844 142.8091888427734 134.0332641601562
2574 161.8399963378906 146.2350006103516 145.9801940917969
2575 161.5980072021484 143.3529968261719 145.2581939697266
2576 161.9080047607422 142.8730010986328 145.9801940917969
2577 162.1173858642578 143.363037109375 146.5842437744141
2578 163.6775054931641 142.8119964599609 121.8361968994141
2579 163.6691589355469 141.8168487548828 120.7617492675781
2580 173.4688415527344 146.8063201904297 149.0437316894531
2581 175.8971710205078 146.6439361572266 144.9248962402344
2582 176.1807098388672 145.9540557861328 145.0216674804688
2583 176.2344665527344 145.3432006835938 145.2023162841797
2584 175.9994506835938 146.6054382324219 155.5289001464844
2585 177.0886077880859 146.8617095947266 119.5607376098633
2586 177.2544555664062 146.3912506103516 119.3665618896484
2587 177.7818908691406 145.5013427734375 119.6180877685547
2588 177.6681518554688 146.4331970214844 119.8151779174805
2589 178.1812438964844 146.1669921875 120.5873794555664
2590 178.1253509521484 145.5752410888672 120.3953552246094
2591 178.9348602294922 144.1961059570312 120.8313827514648
2592 178.6255645751953 144.6773223876953 120.9030380249023
2593 178.2384643554688 144.7406768798828 121.6412658691406
2594 178.4767913818359 143.7400817871094 121.7654266357422
2595 176.7357940673828 146.59716796875 128.1939239501953
2596 160.6917266845703 145.3739166259766 131.4807281494141
2597 160.9107818603516 144.9629516601562 131.1929016113281
2598 161.5980072021484 141.5509948730469 145.2581939697266
2599 165.9342193603516 145.9537048339844 115.9174499511719
2600 166.2210235595703 142.4347991943359 114.591667175293
2601 167.8974761962891 142.9200897216797 114.6627578735352
2602 168.5544738769531 141.8823852539062 114.6005172729492
2603 166.5085144042969 141.3432464599609 114.2934875488281
2604 173.5538177490234 145.8719482421875 148.3962860107422
2605 173.6155090332031 144.8192596435547 148.4563446044922
2606 173.6223297119141 145.0089416503906 148.8023681640625
2607 173.8023223876953 144.4248962402344 148.825439453125
2608 173.7998504638672 144.7967529296875 149.2315063476562
2609 174.1437225341797 143.98046875 148.9847106933594
2610 173.5203399658203 145.877685546875 146.8305969238281
2611 174.3341064453125 145.8733673095703 149.693359375
2612 177.1298370361328 145.6899261474609 118.9191513061523
2613 177.9279479980469 145.205322265625 119.4773712158203
2614 177.4998474121094 144.8896789550781 118.6428756713867
2615 177.1801605224609 147.0764617919922 120.0865783691406
2616 176.8539428710938 146.5343933105469 122.8367233276367
2617 160.7085723876953 146.3586730957031 130.8877105712891
2618 163.4004364013672 143.1941375732422 154.2626953125
2619 163.2357330322266 142.7741088867188 153.5421752929688
2620 163.2120361328125 142.2187652587891 154.6737670898438
2621 163.2406616210938 141.8446502685547 154.7332458496094
2622 163.25 140.468994140625 153.4261932373047
2623 163.4779968261719 139.9889984130859 154.148193359375
2624 163.6946716308594 145.8601531982422 122.5919876098633
2625 163.6858825683594 144.8225402832031 120.9499130249023
2626 163.6662445068359 144.2082366943359 122.5261993408203
2627 163.7969360351562 145.4035339355469 120.6382293701172
2628 173.8777465820312 145.9618377685547 149.2152099609375
2629 174.1443939208984 144.9371032714844 149.5605316162109
2630 176.3201293945312 146.588134765625 123.3105697631836
2631 176.6643676757812 146.2342987060547 155.20068359375
2632 178.9988403320312 146.1277160644531 142.7553253173828
2633 179.3507843017578 146.1462249755859 142.1411437988281
2634 163.6296691894531 145.8070526123047 123.0786056518555
2635 163.5300598144531 144.1896514892578 123.1836929321289
2636 163.6172637939453 143.5431518554688 122.9892272949219
2637 163.6595764160156 142.4750366210938 122.4411468505859
2638 163.4407806396484 142.3772735595703 123.1851196289062
2639 163.6976318359375 145.0429229736328 119.3031158447266
2640 168.5693817138672 144.6814727783203 115.4831008911133
2641 169.3705444335938 144.7403564453125 115.6858444213867
2642 171.1893768310547 141.7326965332031 115.1983871459961
2643 172.9110412597656 142.0608978271484 116.0128326416016
2644 172.2685546875 141.5838470458984 115.6109390258789
2645 167.8835754394531 146.1305999755859 158.7615051269531
2646 171.5727233886719 145.6435394287109 157.7620697021484
2647 173.5829925537109 145.4796447753906 147.7799224853516
2648 173.9298248291016 145.4174957275391 156.8300170898438
2649 181.0450744628906 144.152099609375 142.3113403320312
2650 179.9763641357422 145.6106262207031 141.6959228515625
2651 180.4630737304688 144.7930297851562 142.4283294677734
2652 181.3544921875 143.6644897460938 142.181640625
2653 181.2938995361328 144.0553894042969 141.2796630859375
2654 182.0501556396484 143.0170440673828 140.1029815673828
2655 182.6057434082031 141.6506805419922 139.1376342773438
2656 182.7221984863281 140.8790283203125 140.2001342773438
2657 182.8042144775391 141.0932464599609 138.4943542480469
2658 183.684814453125 140.1002197265625 137.2258605957031
2659 184.3780822753906 139.1556243896484 137.1805572509766
2660 183.970947265625 139.5662078857422 135.8904876708984
2661 185.1009368896484 137.8777465820312 136.5716400146484
2662 163.3623809814453 145.4700012207031 124.0516967773438
2663 162.7076263427734 144.5382537841797 125.6501998901367
2664 162.9357452392578 142.3609924316406 124.7032012939453
2665 160.8026733398438 142.1741790771484 130.4098815917969
2666 161.4021911621094 141.8475189208984 129.446533203125
2667 160.7565612792969 141.0196228027344 130.4379119873047
2668 164.2181854248047 144.7043151855469 117.1248016357422
2669 168.1186676025391 145.2516784667969 159.0955047607422
2670 168.3437194824219 144.3595733642578 159.2794036865234
2671 168.5474243164062 143.4464263916016 159.1548614501953
2672 169.364990234375 143.4962005615234 158.887939453125
2673 169.3209991455078 142.4259338378906 159.2573547363281
2674 173.8992004394531 144.8725280761719 147.197998046875
2675 174.0576171875 145.0673217773438 146.5804290771484
2676 174.1257171630859 145.18798828125 117.3146591186523
2677 175.2230377197266 144.9549865722656 117.5621719360352
2678 174.7406005859375 145.8166656494141 126.1182632446289
2679 177.9069671630859 143.7533416748047 123.9038467407227
2680 177.9773712158203 143.7795867919922 123.0349349975586
2681 177.5214538574219 144.3016815185547 123.6343460083008
2682 178.1377258300781 146.1932983398438 121.5003356933594
2683 178.2326049804688 146.3410339355469 121.1246948242188
2684 178.1300201416016 145.5553741455078 121.2887725830078
2685 179.9013214111328 145.9198913574219 141.2565002441406
2686 180.4705047607422 145.2917785644531 140.8464660644531
2687 181.5014343261719 144.7522125244141 137.9815979003906
2688 181.2228393554688 144.5943603515625 140.1260223388672
2689 181.6460571289062 144.0471801757812 138.9364624023438
2690 182.3033294677734 143.4911956787109 137.7331085205078
2691 182.9255065917969 140.3254852294922 134.6624603271484
2692 183.3852233886719 139.9755859375 134.9873199462891
2693 161.3005065917969 144.4929962158203 144.3582000732422
2694 164.3392181396484 143.8155975341797 116.6117095947266
2695 163.7406921386719 143.0330657958984 117.5118255615234
2696 164.4739685058594 144.3786010742188 158.4105377197266
2697 169.0070953369141 145.6280822753906 158.9398498535156
2698 172.0857543945312 144.7935028076172 157.5106964111328
2699 173.6999206542969 144.7088012695312 157.0139617919922
2700 175.3863372802734 145.4771270751953 150.3843383789062
2701 176.2611999511719 145.6597900390625 123.6908416748047
2702 176.4286499023438 145.1861267089844 123.8658447265625
2703 176.9071960449219 145.1479949951172 123.5204467773438
2704 176.7681884765625 144.8062133789062 124.046989440918
2705 176.8226623535156 145.7599334716797 151.8911743164062
2706 177.2089691162109 145.2057800292969 154.9989624023438
2707 178.3964385986328 145.6379547119141 143.9122772216797
2708 178.2003936767578 145.2284698486328 121.1389999389648
2709 162.1580047607422 145.0349884033203 146.7001953125
2710 163.0825653076172 143.6080017089844 124.4749450683594
2711 165.9979095458984 143.1171264648438 114.6919784545898
2712 166.6686248779297 144.6323394775391 115.201042175293
2713 167.9514617919922 143.5588836669922 114.8612976074219
2714 169.0220031738281 139.5089874267578 114.3806991577148
2715 168.4263763427734 139.0885314941406 114.2819366455078
2716 167.6512908935547 144.6429595947266 115.2738037109375
2717 170.6125793457031 141.3367309570312 114.9094009399414
2718 170.7640075683594 142.5110015869141 115.1551971435547
2719 172.1465148925781 140.7144775390625 115.1935272216797
2720 166.0505523681641 145.2239227294922 158.7135925292969
2721 165.1934204101562 144.4333038330078 158.8280944824219
2722 164.8407897949219 143.9672241210938 158.8334197998047
2723 166.5085906982422 145.5592956542969 115.4346923828125
2724 174.7165374755859 145.4971771240234 125.5675659179688
2725 175.0626831054688 145.6289367675781 124.0924682617188
2726 174.8419036865234 145.2489318847656 124.9361190795898
2727 175.6829681396484 145.2098693847656 125.6741104125977
2728 175.3215179443359 145.4616394042969 126.0064697265625
2729 175.3678131103516 145.2469482421875 124.2411804199219
2730 176.2427062988281 144.9743804931641 124.206184387207
2731 175.5909881591797 145.0165100097656 124.5901184082031
2732 176.5378875732422 144.8133850097656 124.644401550293
2733 175.7303466796875 144.9878997802734 124.9369964599609
2734 176.9430847167969 144.8781280517578 125.186653137207
2735 177.554443359375 144.3811340332031 124.875129699707
2736 177.4048004150391 145.3143463134766 152.1321716308594
2737 177.8343811035156 145.0871429443359 153.8586273193359
2738 177.4085083007812 145.3753967285156 154.566162109375
2739 178.0052337646484 144.0745239257812 154.6574096679688
2740 177.5651245117188 143.9088439941406 155.5181579589844
2741 177.1346740722656 144.019287109375 155.9179840087891
2742 177.8354949951172 143.0811157226562 155.8150939941406
2743 177.0908660888672 143.5193786621094 156.1443176269531
2744 176.7500305175781 142.6094970703125 156.2462463378906
2745 176.4638824462891 143.2208709716797 156.4317321777344
2746 175.2376556396484 142.2839965820312 156.4151000976562
2747 174.9270172119141 141.0631408691406 155.95458984375
2748 174.3961486816406 142.0029449462891 156.6242218017578
2749 173.6928100585938 140.671875 156.3323822021484
2750 178.3928375244141 139.6170501708984 156.3265686035156
2751 177.7508544921875 138.6537628173828 156.8441925048828
2752 178.8986511230469 139.0188598632812 156.2955780029297
2753 179.9323425292969 139.1113739013672 155.8879547119141
2754 179.973388671875 138.7130126953125 155.7541351318359
2755 180.9212951660156 138.9403076171875 155.4246520996094
2756 180.0080261230469 137.0549926757812 153.2378540039062
2757 179.8748168945312 137.4083099365234 154.129150390625
2758 179.1543273925781 137.3545989990234 154.8182983398438
2759 179.3808441162109 136.4606781005859 153.1621246337891
2760 176.6948394775391 137.600830078125 157.0838012695312
2761 177.1474304199219 138.1133575439453 156.9589996337891
2762 176.4426574707031 137.8428649902344 157.4013061523438
2763 176.5061645507812 138.1427917480469 157.3099670410156
2764 175.1634521484375 138.3258361816406 157.9681701660156
2765 176.0000610351562 138.5837707519531 157.3186645507812
2766 174.5570526123047 138.9656677246094 157.2383117675781
2767 173.7671813964844 138.3136901855469 158.2773590087891
2768 172.7092895507812 139.030517578125 157.2431030273438
2769 171.7259979248047 138.5130004882812 158.2322082519531
2770 173.233154296875 137.8195953369141 159.1769714355469
2771 171.9275665283203 137.6208190917969 159.6495361328125
2772 172.6868438720703 136.8669281005859 159.6587066650391
2773 172.2313079833984 137.112060546875 159.8847961425781
2774 171.3373260498047 136.9618682861328 160.1945495605469
2775 171.5945129394531 136.4994049072266 159.8661956787109
2776 169.2235260009766 135.8530426025391 159.6255798339844
2777 170.2491302490234 136.1287841796875 160.0901031494141
2778 169.5231628417969 136.1200561523438 160.1382598876953
2779 168.7870178222656 135.2471008300781 157.8735961914062
2780 168.1311645507812 135.322265625 158.0517425537109
2781 168.5085906982422 134.7536926269531 157.3270263671875
2782 167.5441131591797 133.3974304199219 156.5204772949219
2783 167.0456085205078 134.209228515625 157.2447204589844
2784 167.1205139160156 133.1580352783203 156.4490966796875
2785 166.3364562988281 133.5661163330078 156.6813812255859
2786 166.5184783935547 132.6410675048828 156.0868835449219
2787 166.0696868896484 133.2543792724609 156.3038024902344
2788 165.9486999511719 132.8661041259766 155.9723815917969
2789 166.5023193359375 131.9801940917969 155.9317321777344
2790 165.6360473632812 132.4866333007812 155.6975402832031
2791 165.2607879638672 131.40185546875 155.6620788574219
2792 178.2764587402344 145.6200561523438 128.5881805419922
2793 179.0539245605469 145.6205902099609 143.3405456542969
2794 179.8071136474609 145.3794708251953 142.6604156494141
2795 160.4977569580078 143.0829925537109 141.7446899414062
2796 162.3680725097656 144.1848907470703 147.1547241210938
2797 162.8595275878906 145.4116058349609 125.4385223388672
2798 174.2687072753906 145.3293609619141 146.0689392089844
2799 174.7714385986328 144.7464447021484 146.0460815429688
2800 175.0042419433594 144.8691101074219 149.9837493896484
2801 177.7766723632812 145.2158355712891 152.7925109863281
2802 178.4973754882812 145.2613677978516 128.0084533691406
2803 178.4926300048828 144.9561309814453 126.9166030883789
2804 162.1032562255859 144.5232543945312 126.9402008056641
2805 162.052001953125 143.8329925537109 127.1202011108398
2806 166.9205017089844 143.7729949951172 159.3101959228516
2807 166.2647094726562 144.1123352050781 159.2682189941406
2808 166.7225799560547 141.9025421142578 159.3170471191406
2809 166.59423828125 144.5605926513672 159.2225341796875
2810 167.9227294921875 144.5603942871094 159.3058166503906
2811 167.9300537109375 143.6459655761719 159.3038024902344
2812 173.8661193847656 142.7526092529297 116.4902496337891
2813 176.9378967285156 140.0907592773438 116.5975341796875
2814 175.3083343505859 145.0980834960938 145.5119171142578
2815 177.9840393066406 144.4304809570312 152.0608520507812
2816 178.1321716308594 143.1578521728516 151.2511596679688
2817 177.7874908447266 143.2847595214844 150.9605865478516
2818 177.5840759277344 143.0544891357422 150.6631011962891
2819 176.8360595703125 142.9607543945312 150.2900848388672
2820 175.8708038330078 143.1975250244141 149.9342651367188
2821 178.4113922119141 144.5837707519531 118.9185943603516
2822 178.6827392578125 144.6068572998047 119.4224624633789
2823 179.1637268066406 144.1873626708984 120.1435012817383
2824 178.2570953369141 145.1827239990234 120.3649749755859
2825 178.2338256835938 145.1842803955078 144.62158203125
2826 178.9577789306641 145.2555389404297 144.1127166748047
2827 179.3605041503906 144.8928527832031 144.8418273925781
2828 180.3307037353516 144.4387054443359 144.2024993896484
2829 179.6995391845703 145.1335906982422 143.5109252929688
2830 179.8844757080078 144.742919921875 144.5331878662109
2831 180.75146484375 141.9777069091797 146.7124328613281
2832 181.2195434570312 141.2238311767578 147.3816375732422
2833 181.6268768310547 140.9844360351562 146.4637451171875
2834 182.3340759277344 142.9804077148438 138.8482666015625
2835 182.6269073486328 142.3280487060547 138.1057586669922
2836 182.5438995361328 142.8533630371094 137.8252258300781
2837 182.7140350341797 141.4329223632812 137.8708648681641
2838 182.8044586181641 140.9689636230469 135.8208312988281
2839 183.0689697265625 140.6687469482422 136.7155609130859
2840 183.1479644775391 140.4107971191406 135.6987609863281
2841 161.1347503662109 143.6681213378906 143.9761352539062
2842 161.0339508056641 142.7526092529297 143.3831481933594
2843 160.7879943847656 142.9929962158203 142.6161956787109
2844 165.9102935791016 144.9810333251953 115.465202331543
2845 174.2156524658203 144.3913269042969 149.4807739257812
2846 177.0209655761719 142.1313323974609 148.2276000976562
2847 176.7199096679688 142.0499572753906 148.7695465087891
2848 178.6729736328125 141.9908447265625 148.572509765625
2849 178.7790374755859 142.0288238525391 148.1725158691406
2850 180.2711181640625 141.6864929199219 147.9099273681641
2851 180.0483703613281 141.5601348876953 148.4638519287109
2852 180.7831726074219 141.3531799316406 147.9981231689453
2853 181.00439453125 140.7796783447266 149.2975463867188
2854 180.7865295410156 141.1844329833984 148.4260864257812
2855 179.7658386230469 141.3862152099609 150.2306060791016
2856 176.6273040771484 144.8768920898438 118.121711730957
2857 176.6473083496094 144.4231567382812 156.0939788818359
2858 176.2747497558594 144.0666656494141 156.5109405517578
2859 173.1119689941406 140.792724609375 156.7087249755859
2860 172.3066711425781 140.1434020996094 156.8552856445312
2861 172.7801513671875 139.8465423583984 156.6639862060547
2862 171.7060699462891 139.75146484375 157.0928344726562
2863 172.7768249511719 139.2297058105469 156.9883422851562
2864 171.4202270507812 139.0059814453125 157.5636444091797
2865 170.8399200439453 138.7690582275391 158.0595703125
2866 171.2425231933594 137.8320007324219 159.4733276367188
2867 169.7746429443359 138.41748046875 158.6893768310547
2868 169.9378814697266 137.9898223876953 159.2069396972656
2869 170.2337341308594 136.4459381103516 160.4032592773438
2870 170.0334014892578 137.0211486816406 160.3176879882812
2871 169.9872741699219 136.6675872802734 160.42919921875
2872 178.034423828125 144.7872619628906 153.1147918701172
2873 178.56640625 143.2895202636719 152.7602844238281
2874 178.2995910644531 143.9931182861328 153.6879119873047
2875 177.9226531982422 142.3195648193359 155.8745727539062
2876 177.4138641357422 142.8124847412109 156.0967712402344
2877 175.4345092773438 140.1847076416016 155.9850921630859
2878 175.2517700195312 140.6211547851562 155.802490234375
2879 174.0531158447266 140.1595001220703 156.2136840820312
2880 174.5315093994141 139.9836730957031 156.2234497070312
2881 181.6117706298828 141.4586944580078 144.9145050048828
2882 182.4989624023438 140.2859954833984 144.1588287353516
2883 183.2669372558594 139.3174896240234 143.2987060546875
2884 182.2129974365234 141.1909942626953 142.9161987304688
2885 183.3091735839844 139.6952819824219 142.0063781738281
2886 183.9612884521484 138.7893981933594 142.0070190429688
2887 161.1826629638672 144.3614196777344 130.6167755126953
2888 165.6339416503906 144.0564727783203 115.3418502807617
2889 171.5664215087891 143.9657440185547 157.6925048828125
2890 172.3038940429688 143.0497589111328 157.7052459716797
2891 175.9308929443359 143.8664093017578 117.0624084472656
2892 175.0058288574219 143.8038177490234 146.9486694335938
2893 178.3411560058594 143.2511291503906 146.8761138916016
2894 178.6258087158203 142.6725158691406 147.1598510742188
2895 177.8887023925781 144.2781219482422 122.5333480834961
2896 160.9515533447266 140.9882659912109 143.1679534912109
2897 160.5055694580078 141.3429718017578 141.8150329589844
2898 160.72314453125 143.9640197753906 131.7430572509766
2899 159.9235992431641 142.6068267822266 132.7225952148438
2900 160.1570739746094 142.0994262695312 131.2718200683594
2901 159.8965606689453 141.5758819580078 131.7211456298828
2902 159.9946746826172 141.2052154541016 131.5852966308594
2903 159.9046325683594 140.7632598876953 132.3701171875
2904 161.4570007324219 143.5929870605469 129.523193359375
2905 161.8156280517578 142.7070007324219 128.0522003173828
2906 161.6722564697266 142.1364898681641 128.6822052001953
2907 161.4415283203125 142.5435638427734 129.3860778808594
2908 164.2909088134766 144.0675354003906 158.3531646728516
2909 166.0688171386719 143.9846801757812 115.0373764038086
2910 169.3644104003906 140.9342651367188 114.5628433227539
2911 169.660400390625 140.2052154541016 114.5369186401367
2912 170.5235290527344 140.0358428955078 114.8333740234375
2913 174.7824859619141 142.4032287597656 116.5794525146484
2914 175.1937561035156 141.3313598632812 116.3703765869141
2915 175.7681884765625 141.9480895996094 116.7063293457031
2916 176.4043121337891 141.1355743408203 116.3887557983398
2917 176.3628692626953 141.6804351806641 116.6565322875977
2918 175.9573364257812 144.3763275146484 156.5324859619141
2919 177.2828369140625 144.395751953125 124.2018890380859
2920 178.1456451416016 144.0920104980469 118.33251953125
2921 178.8641204833984 143.1118774414062 125.9362716674805
2922 183.0155334472656 140.8596038818359 137.7399291992188
2923 182.7976531982422 141.1175384521484 136.9854278564453
2924 182.5679626464844 143.1806182861328 136.6471099853516
2925 161.3104553222656 142.8614501953125 144.3744201660156
2926 161.7109985351562 143.9530029296875 128.4421997070312
2927 173.9497680664062 144.1857299804688 148.1017303466797
2928 174.3275909423828 143.7770233154297 157.2283630371094
2929 175.2658233642578 143.7402496337891 156.8946228027344
2930 176.5371856689453 143.1158752441406 117.3606643676758
2931 177.564208984375 143.3760070800781 117.973014831543
2932 177.5941162109375 142.9784240722656 117.9340744018555
2933 178.3894805908203 142.1837615966797 117.7908706665039
2934 177.9491577148438 142.4408721923828 117.8425674438477
2935 179.1251373291016 142.3444519042969 119.3433074951172
2936 178.1476440429688 143.1724548339844 118.3863067626953
2937 178.3658142089844 143.1306915283203 151.7000732421875
2938 179.276611328125 142.1886444091797 153.0759887695312
2939 178.7541046142578 143.0519409179688 153.7191925048828
2940 179.2023468017578 142.2378692626953 154.1188049316406
2941 179.2088928222656 143.9639892578125 119.7021560668945
2942 179.3165893554688 143.6983642578125 120.006965637207
2943 179.2636413574219 143.8986968994141 120.3628234863281
2944 162.3350219726562 143.3977355957031 126.4546585083008
2945 163.5110015869141 143.8610534667969 157.1520385742188
2946 166.0833892822266 143.3670043945312 159.2657470703125
2947 164.9379425048828 142.8127136230469 158.8873748779297
2948 165.6409454345703 143.2406158447266 114.7910766601562
2949 175.1565246582031 143.7652740478516 149.7327575683594
2950 177.7421875 144.0770568847656 124.5437469482422
2951 178.3589172363281 142.7007598876953 124.0034942626953
2952 178.6403656005859 143.1336975097656 125.3658142089844
2953 178.5933227539062 142.5101928710938 124.8351974487305
2954 178.6507415771484 141.8358917236328 125.3154907226562
2955 178.920654296875 141.7855224609375 125.9181289672852
2956 179.1193542480469 140.8307952880859 125.5318069458008
2957 178.9275817871094 142.5495452880859 125.8806381225586
2958 178.197998046875 143.2166290283203 122.8319320678711
2959 182.3017120361328 141.9847412109375 140.3883972167969
2960 182.6418914794922 140.8282318115234 141.1997833251953
2961 182.9648895263672 140.5323486328125 139.9717864990234
2962 184.1337432861328 139.3941345214844 138.7806701660156
2963 183.5335540771484 140.2201538085938 138.1582489013672
2964 184.4635314941406 138.9385986328125 138.4813995361328
2965 180.7777404785156 143.8550720214844 143.9089508056641
2966 181.4400482177734 142.6078948974609 143.2479400634766
2967 163.1693878173828 143.1849365234375 152.0835266113281
2968 163.1456298828125 142.1458587646484 152.9087066650391
2969 163.1991577148438 142.4080657958984 153.4380493164062
2970 163.1956329345703 140.4993743896484 152.72119140625
2971 163.2275085449219 138.8737945556641 152.1689758300781
2972 163.0111236572266 142.1398315429688 152.2713165283203
2973 163.4464874267578 143.3498992919922 156.8766479492188
2974 164.3058166503906 143.3496551513672 158.4578247070312
2975 165.2403106689453 143.2017211914062 115.0323257446289
2976 164.7860565185547 143.4987030029297 115.9033279418945
2977 169.0378265380859 142.5973815917969 114.8052368164062
2978 169.6157989501953 142.9654998779297 114.9237060546875
2979 169.6480407714844 141.6564331054688 114.7082672119141
2980 171.2327880859375 140.6230316162109 114.963508605957
2981 170.8204956054688 143.7578430175781 158.071533203125
2982 170.05126953125 142.6537170410156 158.9638061523438
2983 171.80078125 142.9166717529297 157.9543304443359
2984 174.2620391845703 143.6629333496094 148.5500793457031
2985 174.0201263427734 142.9417419433594 156.9874267578125
2986 175.7106781005859 142.7622985839844 149.6071166992188
2987 174.8638763427734 143.478515625 149.3638916015625
2988 176.2440338134766 143.6457824707031 156.5443267822266
2989 178.2150115966797 143.3221893310547 124.2150421142578
2990 178.823974609375 142.7015838623047 154.3597869873047
2991 178.8769836425781 141.10302734375 155.5525970458984
2992 178.5367279052734 141.7482757568359 155.6707763671875
2993 178.3824768066406 141.0919494628906 155.7996826171875
2994 177.2746734619141 140.8431091308594 155.7863464355469
2995 176.3694000244141 140.7184906005859 155.8160095214844
2996 177.6772613525391 140.3616180419922 156.0346069335938
2997 176.6856384277344 140.4380493164062 156.0145416259766
2998 180.5085296630859 143.3338165283203 145.3501434326172
2999 181.3344421386719 142.717529296875 130.79443359375
3000 163.6600952148438 143.2713623046875 157.6413421630859
3001 165.31591796875 141.7057952880859 158.8590545654297
3002 166.5462646484375 139.2485504150391 113.8762741088867
3003 166.6402893066406 138.0362548828125 114.5243835449219
3004 165.9580993652344 138.0477447509766 114.5660247802734
3005 165.0279998779297 138.3960571289062 114.6151962280273
3006 165.2253875732422 137.1375122070312 115.3334732055664
3007 164.7053833007812 137.119140625 115.6125717163086
3008 165.0146636962891 136.5035400390625 115.6046524047852
3009 165.0005035400391 135.9990692138672 115.5458526611328
3010 164.3438415527344 136.1705169677734 116.139030456543
3011 163.5661468505859 134.9515380859375 117.2907791137695
3012 164.0936279296875 134.8938446044922 115.9686508178711
3013 164.3880157470703 134.0026092529297 116.5112762451172
3014 164.1461486816406 130.3392486572266 117.4127044677734
3015 164.1195068359375 132.4219970703125 117.5121994018555
3016 164.1761322021484 131.4356231689453 116.9889678955078
3017 173.3893585205078 143.4150390625 157.3564147949219
3018 175.4713592529297 143.6766815185547 146.8979187011719
3019 176.6463775634766 142.2818145751953 117.08154296875
3020 176.9585571289062 141.3758392333984 116.4586181640625
3021 176.1062774658203 142.6342163085938 117.1025848388672
3022 177.5072021484375 141.6878356933594 116.5738906860352
3023 179.5057983398438 142.7237548828125 146.8342437744141
3024 178.7073822021484 142.3951873779297 147.4032135009766
3025 181.8704681396484 142.2083435058594 142.0927276611328
3026 182.6368560791016 140.5637054443359 142.4014282226562
3027 181.7537078857422 143.0026702880859 141.3909301757812
3028 159.9236755371094 140.1588439941406 140.0159606933594
3029 160.7912902832031 143.2813568115234 131.2658081054688
3030 161.1659851074219 142.8207397460938 130.1295471191406
3031 162.4884948730469 142.3614959716797 147.7801971435547
3032 162.7460021972656 142.8422393798828 149.252197265625
3033 164.4870147705078 141.4449310302734 158.1661376953125
3034 164.744384765625 141.5079040527344 158.4398345947266
3035 164.1713562011719 142.7535400390625 116.2704925537109
3036 177.9922637939453 142.0807800292969 149.5693054199219
3037 178.1843872070312 143.3311004638672 155.1440734863281
3038 178.97314453125 142.2551727294922 151.8255615234375
3039 179.0024108886719 142.5132293701172 152.6617126464844
3040 179.9306030273438 141.4749908447266 153.3612213134766
3041 178.8283996582031 142.9011993408203 119.2181167602539
3042 179.0501251220703 142.9098815917969 119.7098236083984
3043 178.8973541259766 142.6577453613281 120.7325668334961
3044 178.8963165283203 142.4180145263672 120.8554306030273
3045 178.6753997802734 141.0986328125 122.5339660644531
3046 181.9014892578125 139.8377075195312 125.8272857666016
3047 180.8451843261719 140.1438903808594 126.3859252929688
3048 181.5850219726562 139.8927612304688 126.4519653320312
3049 182.6810455322266 138.6898345947266 127.7038879394531
3050 182.3668975830078 139.2840270996094 127.4507751464844
3051 182.0908355712891 139.6799774169922 128.0207061767578
3052 182.9646301269531 138.1436157226562 128.0222015380859
3053 182.1732788085938 139.8120880126953 128.5767059326172
3054 183.7655029296875 137.4918518066406 129.9471588134766
3055 182.6961212158203 139.3847198486328 129.7743988037109
3056 183.4960021972656 138.2679901123047 130.6042022705078
3057 184.4080810546875 137.0491790771484 131.1587371826172
3058 183.9985961914062 136.8965911865234 129.9617614746094
3059 184.5112457275391 136.4579620361328 131.0456848144531
3060 184.6191711425781 136.9877014160156 131.923095703125
3061 184.9173583984375 136.7431335449219 132.3613891601562
3062 185.3304595947266 136.7784881591797 133.2856597900391
3063 185.7846221923828 136.1955261230469 133.4833679199219
3064 186.9003448486328 132.4069976806641 134.2708892822266
3065 187.8851013183594 131.9880065917969 134.9122009277344
3066 186.6875762939453 131.8723449707031 134.1147766113281
3067 187.7354736328125 127.4428329467773 133.8870849609375
3068 186.4766998291016 127.9586868286133 133.1748046875
3069 186.6853637695312 128.6913909912109 133.7266235351562
3070 187.2249450683594 125.5995101928711 133.1255187988281
3071 186.4376373291016 124.7524795532227 133.0316162109375
3072 186.2440643310547 125.6008148193359 132.8851776123047
3073 186.2872314453125 123.7641906738281 132.8921966552734
3074 187.1680450439453 124.5571060180664 133.1438140869141
3075 187.2852935791016 123.4620742797852 133.1815643310547
3076 188.439208984375 124.4811630249023 133.7573547363281
3077 188.3469848632812 123.1536178588867 133.7119750976562
3078 190.7161254882812 121.0867233276367 134.5198822021484
3079 190.8635559082031 121.5017623901367 134.6881103515625
3080 191.379150390625 121.286491394043 135.0696563720703
3081 191.0783538818359 121.0121383666992 134.7505493164062
3082 191.521728515625 120.312255859375 135.041259765625
3083 192.0118408203125 121.0606002807617 135.7630462646484
3084 192.1493530273438 120.1705703735352 135.7492980957031
3085 192.42919921875 120.2980270385742 136.2448577880859
3086 192.5116882324219 119.7139129638672 136.3633117675781
3087 192.6204223632812 119.8919830322266 136.8638000488281
3088 192.5073089599609 120.1968460083008 136.9899597167969
3089 192.3815307617188 119.8539123535156 137.4703369140625
3090 192.4355010986328 119.4435577392578 137.3715209960938
3091 192.5332794189453 119.4444351196289 136.9536743164062
3092 191.3412017822266 116.6088104248047 136.9976348876953
3093 191.7148590087891 116.9294052124023 137.1269683837891
3094 191.0332641601562 116.6082000732422 137.6968536376953
3095 190.5187683105469 116.4820556640625 138.0902252197266
3096 190.5907897949219 116.9026947021484 139.0222473144531
3097 190.1953582763672 116.7485275268555 138.9309692382812
3098 188.7266387939453 116.8356323242188 139.8841552734375
3099 188.8587951660156 117.0038146972656 140.4224090576172
3100 188.1006622314453 116.852409362793 140.4477844238281
3101 187.1573028564453 116.9391021728516 142.4081268310547
3102 186.3993835449219 116.8254852294922 142.6630096435547
3103 186.5227203369141 116.8898773193359 142.9669494628906
3104 185.6741943359375 117.3938064575195 143.4901428222656
3105 186.1821594238281 117.7421264648438 143.3004608154297
3106 185.3042449951172 117.669303894043 143.3414306640625
3107 184.84521484375 118.1354141235352 142.7959442138672
3108 186.3323059082031 118.3355178833008 142.6884307861328
3109 184.8820648193359 118.4239044189453 142.5538330078125
3110 186.1923828125 118.6869354248047 142.5181732177734
3111 184.6504058837891 119.0699844360352 142.4632263183594
3112 186.2022247314453 119.2036590576172 142.3711547851562
3113 185.0285186767578 119.4028778076172 142.3083648681641
3114 184.6677856445312 119.768196105957 141.8130187988281
3115 185.2093963623047 120.4256744384766 140.4876251220703
3116 183.7519989013672 120.1017456054688 140.8002014160156
3117 183.049072265625 120.3410873413086 140.0147399902344
3118 183.1106109619141 120.6206588745117 139.7347869873047
3119 182.2145690917969 120.6187286376953 139.7007141113281
3120 180.9219207763672 121.1550674438477 139.620361328125
3121 183.4344787597656 121.0928573608398 139.6246032714844
3122 182.9873046875 121.6527862548828 139.6324462890625
3123 181.6950073242188 121.4909973144531 139.6231994628906
3124 181.6629486083984 121.9198608398438 139.6861419677734
3125 182.3995666503906 122.3213882446289 139.8798522949219
3126 182.9268035888672 123.7115631103516 139.6396484375
3127 184.2930908203125 123.710334777832 139.6297454833984
3128 183.1961212158203 124.4642486572266 139.6059417724609
3129 184.8808898925781 125.7093276977539 139.2971801757812
3130 184.9380035400391 125.0949935913086 139.59619140625
3131 185.9316864013672 125.2229919433594 139.5715942382812
3132 186.1575927734375 125.6650543212891 139.3222808837891
3133 187.6854248046875 125.6850357055664 139.291259765625
3134 187.8542022705078 125.2519683837891 139.58056640625
3135 188.530517578125 125.4370651245117 139.3217315673828
3136 188.253173828125 125.9345855712891 138.8005676269531
3137 182.9668579101562 128.3061218261719 139.7289276123047
3138 184.2030944824219 128.7242431640625 139.2914581298828
3139 183.6654815673828 129.2808074951172 139.8433532714844
3140 182.5576782226562 129.6011352539062 140.5430603027344
3141 183.9697875976562 130.2977752685547 139.959228515625
3142 182.7857208251953 130.2969970703125 140.5459594726562
3143 183.2162017822266 130.7485046386719 140.5265808105469
3144 182.6888580322266 130.7654876708984 140.7021636962891
3145 181.9041137695312 130.30712890625 140.6351928710938
3146 182.1585388183594 130.8804779052734 140.8522491455078
3147 182.0441589355469 131.3064270019531 141.2953491210938
3148 179.70166015625 131.1619873046875 141.1326904296875
3149 179.8331298828125 132.0739898681641 142.7270812988281
3150 180.2539978027344 131.7552490234375 142.1661987304688
3151 181.4540100097656 132.0169982910156 142.9761962890625
3152 180.0616302490234 132.4367218017578 143.69140625
3153 178.7334899902344 132.8336944580078 143.8329467773438
3154 179.3557739257812 132.9413604736328 144.5673522949219
3155 178.4332580566406 133.5157165527344 144.8551483154297
3156 177.8668518066406 133.5168914794922 144.2962188720703
3157 177.7270660400391 133.6547546386719 145.0046691894531
3158 177.4130401611328 133.5826873779297 143.9465942382812
3159 178.1426391601562 142.7135925292969 118.3251266479492
3160 178.9727478027344 142.6163177490234 119.3927841186523
3161 179.4581298828125 142.1655120849609 119.415397644043
3162 179.3307800292969 141.8418121337891 118.0746383666992
3163 178.7120361328125 141.9133911132812 117.407112121582
3164 179.4592895507812 141.290283203125 117.3937377929688
3165 180.1278533935547 141.1349945068359 117.716423034668
3166 180.4037933349609 140.7069244384766 117.6724624633789
3167 179.5111083984375 140.6421813964844 117.2102127075195
3168 180.1560363769531 140.2122039794922 117.6272811889648
3169 179.3722839355469 141.9322814941406 126.6041717529297
3170 180.2271575927734 142.0939331054688 127.4382858276367
3171 179.7886047363281 141.4405364990234 126.7822418212891
3172 180.5295257568359 140.8300933837891 127.1656646728516
3173 180.8271789550781 141.3079071044922 127.7931900024414
3174 181.0350189208984 140.6442565917969 127.5808639526367
3175 181.5587005615234 140.666259765625 128.7120361328125
3176 180.429931640625 142.6180725097656 127.8623886108398
3177 181.4654693603516 142.0326843261719 144.1364440917969
3178 180.7874603271484 142.5941009521484 145.5766448974609
3179 181.12255859375 142.7682342529297 144.1267242431641
3180 159.5701293945312 141.8895416259766 134.6721801757812
3181 159.6297607421875 141.5494232177734 133.3245391845703
3182 159.5445251464844 140.8801574707031 134.3549652099609
3183 159.5588684082031 140.2522735595703 135.1344757080078
3184 159.3920745849609 139.2068481445312 135.578857421875
3185 159.340087890625 138.9187622070312 136.529541015625
3186 159.3857574462891 139.0884857177734 137.1501922607422
3187 159.6188354492188 140.3910522460938 134.123291015625
3188 159.9089965820312 141.7009887695312 140.3341979980469
3189 160.2780914306641 140.3317718505859 141.1195220947266
3190 163.5033416748047 142.4368133544922 157.6449432373047
3191 163.6918334960938 142.0794982910156 157.7401428222656
3192 164.1562042236328 141.3812713623047 157.6485748291016
3193 163.7082977294922 141.6805419921875 156.9842529296875
3194 164.3220825195312 140.8411102294922 157.5776672363281
3195 163.6337738037109 142.4199371337891 117.2888031005859
3196 163.0440063476562 140.0927734375 117.9358139038086
3197 163.5277252197266 139.5665893554688 119.4981689453125
3198 163.2912139892578 140.3927307128906 119.3470764160156
3199 163.6582183837891 139.0181427001953 119.5238800048828
3200 163.6649932861328 139.3889923095703 120.5141983032227
3201 163.5926818847656 139.3439788818359 120.9880599975586
3202 162.3777008056641 137.7706451416016 126.0034942626953
3203 161.8832092285156 139.2811431884766 127.679931640625
3204 161.9776306152344 137.7637023925781 126.785888671875
3205 161.3983764648438 138.3848419189453 127.9652404785156
3206 160.9586791992188 136.7706298828125 128.0841674804688
3207 172.3619689941406 142.5722808837891 157.7140502929688
3208 173.2147674560547 142.0128326416016 157.2225799560547
3209 171.8450317382812 141.4618682861328 157.7917785644531
3210 174.8882598876953 142.8932952880859 148.6963500976562
3211 176.8374328613281 142.6436462402344 117.3217163085938
3212 177.1852111816406 142.2439880371094 117.1433029174805
3213 178.3098754882812 141.6492004394531 123.3373870849609
3214 178.2821502685547 142.1642913818359 122.6659164428711
3215 179.0202941894531 142.6965789794922 120.1388626098633
3216 162.2206878662109 142.4209899902344 126.8279495239258
3217 163.4787902832031 142.2957611083984 157.095947265625
3218 165.4727020263672 142.4537048339844 114.7190322875977
3219 166.0316009521484 140.0310211181641 113.6571578979492
3220 166.5820007324219 140.1789398193359 113.7771759033203
3221 166.4497985839844 139.7880096435547 113.6835021972656
3222 171.3790893554688 139.2504425048828 157.3783874511719
3223 170.4123992919922 139.5110626220703 157.7640991210938
3224 170.3889312744141 139.1767272949219 157.8477325439453
3225 171.6535186767578 139.4988098144531 157.1480255126953
3226 175.2778778076172 142.6699829101562 149.1008758544922
3227 175.6406555175781 142.484130859375 116.8519668579102
3228 178.5040893554688 142.470947265625 150.9395141601562
3229 178.1027679443359 142.658203125 150.6177673339844
3230 178.3223724365234 142.6130523681641 155.4651641845703
3231 179.7064819335938 142.6016998291016 126.9450988769531
3232 159.7995452880859 141.6655731201172 132.606689453125
3233 161.0911254882812 140.6044921875 143.6961975097656
3234 163.5370635986328 141.5029754638672 155.9463500976562
3235 162.9559173583984 140.7698364257812 118.0156707763672
3236 163.7531433105469 142.172119140625 116.4841995239258
3237 164.8289947509766 142.4738922119141 115.0662307739258
3238 171.6544342041016 141.8212280273438 158.0456237792969
3239 177.1615142822266 142.3757934570312 147.7918395996094
3240 179.0612487792969 142.1170806884766 147.7798156738281
3241 179.6210021972656 141.5243682861328 154.4483489990234
3242 180.1020812988281 140.8414459228516 154.532470703125
3243 179.681396484375 140.9147796630859 154.9609375
3244 178.9164733886719 142.0557556152344 121.3516387939453
3245 180.1136474609375 141.8699188232422 119.9279251098633
3246 179.9951171875 141.8380584716797 119.0331573486328
3247 180.8591918945312 141.3077087402344 119.8057479858398
3248 180.9506225585938 141.0419006347656 118.6313934326172
3249 180.5156860351562 140.3815765380859 117.7326812744141
3250 180.9822082519531 140.4642791748047 118.1549682617188
3251 181.4944458007812 140.0546112060547 118.7978591918945
3252 179.2180786132812 142.1448669433594 120.6857376098633
3253 179.1295928955078 141.7196502685547 121.5292892456055
3254 182.135498046875 139.8205413818359 124.3732452392578
3255 181.0066070556641 139.8889312744141 124.7050247192383
3256 179.1528015136719 142.3746185302734 119.8645477294922
3257 162.6566314697266 140.6680145263672 148.7863006591797
3258 162.6889953613281 142.0309906005859 148.7422027587891
3259 162.4992065429688 140.6017913818359 148.1858215332031
3260 161.9555053710938 141.3559875488281 127.8060760498047
3261 162.9983062744141 141.1242065429688 117.6454162597656
3262 163.7365875244141 141.3760833740234 115.3224105834961
3263 164.1047515869141 142.1389770507812 115.7386093139648
3264 164.3290405273438 141.6044006347656 114.8836898803711
3265 163.6429138183594 140.8556365966797 115.0580444335938
3266 164.1458892822266 140.4162292480469 114.4407348632812
3267 164.7180938720703 140.76708984375 114.3011703491211
3268 164.8899383544922 139.9326324462891 113.9939880371094
3269 165.8974609375 139.5879364013672 113.6702728271484
3270 166.3435821533203 141.5851440429688 159.2643432617188
3271 164.8237762451172 141.8152008056641 114.6705780029297
3272 165.9665985107422 141.9308319091797 114.4253387451172
3273 170.2353973388672 142.2751922607422 158.9550170898438
3274 169.5363616943359 141.5164794921875 159.1796722412109
3275 170.30908203125 141.8130493164062 158.8854370117188
3276 169.3296356201172 139.1187438964844 158.2041625976562
3277 169.3915405273438 139.5285034179688 158.1854553222656
3278 168.3660888671875 139.0940399169922 158.3492126464844
3279 171.2119750976562 142.1699676513672 158.3719635009766
3280 173.85498046875 142.2118225097656 116.3502426147461
3281 175.7191162109375 142.3603515625 148.9490356445312
3282 176.3147735595703 142.2724761962891 149.3507080078125
3283 176.7477874755859 141.9188690185547 155.9924774169922
3284 175.8923950195312 141.1976776123047 155.8039855957031
3285 179.2913970947266 141.660400390625 126.4011764526367
3286 180.2384185791016 140.2272186279297 126.2000198364258
3287 180.9084625244141 140.3593902587891 127.0135116577148
3288 180.1863098144531 142.2055358886719 147.0815734863281
3289 180.8459777832031 142.324951171875 128.430419921875
3290 181.3994598388672 141.3169555664062 129.320556640625
3291 181.8195953369141 140.8242034912109 129.9733581542969
3292 159.9295806884766 139.8542938232422 133.193115234375
3293 163.3946685791016 141.4029388427734 122.6615219116211
3294 173.1447601318359 141.32568359375 115.9441986083984
3295 172.7027740478516 140.8178405761719 115.4744033813477
3296 177.5604095458984 141.9279632568359 155.9461364746094
3297 177.9550628662109 141.0469665527344 155.832763671875
3298 177.7801818847656 141.9861907958984 116.9767379760742
3299 179.7624969482422 141.8319549560547 118.500373840332
3300 181.1572875976562 141.9297943115234 129.2322387695312
3301 159.3965148925781 141.4844055175781 138.0261840820312
3302 163.1667327880859 141.4533233642578 123.8250045776367
3303 162.0358581542969 139.9759674072266 127.5821151733398
3304 161.5890655517578 140.1118621826172 128.8356170654297
3305 161.0049896240234 140.0890197753906 130.0936279296875
3306 160.9979858398438 139.6492309570312 130.0109558105469
3307 160.4112396240234 139.3897094726562 131.7862854003906
3308 163.1964111328125 141.2001190185547 116.4984970092773
3309 163.2952880859375 140.5003356933594 115.4292068481445
3310 163.3515777587891 139.3871917724609 115.5765762329102
3311 163.6924743652344 138.7642974853516 115.8162460327148
3312 163.5673980712891 139.0246276855469 116.909912109375
3313 163.65185546875 138.582763671875 118.0011901855469
3314 163.6705017089844 138.6444091796875 116.8609161376953
3315 163.6813659667969 137.3892669677734 117.2749328613281
3316 163.8966979980469 136.5772552490234 118.1286926269531
3317 163.7931976318359 136.8658905029297 117.4569549560547
3318 163.8551940917969 136.1090393066406 117.1354141235352
3319 163.8076171875 136.1531982421875 118.0270080566406
3320 163.4740905761719 135.4691925048828 117.7003326416016
3321 163.462890625 135.1144714355469 117.5259552001953
3322 163.4850006103516 135.2691650390625 118.5489730834961
3323 163.8809051513672 134.3246154785156 117.6173553466797
3324 163.7943572998047 134.2744140625 118.6234741210938
3325 163.8405914306641 131.6846008300781 118.6544952392578
3326 163.937744140625 131.2209930419922 118.1121978759766
3327 163.843994140625 129.4189910888672 118.5922012329102
3328 167.0759582519531 141.3771820068359 159.4317016601562
3329 166.2900390625 141.0826110839844 159.2303466796875
3330 167.3328552246094 140.9478912353516 159.5430603027344
3331 169.2085113525391 140.7799835205078 159.0775146484375
3332 167.7974700927734 138.5022583007812 158.4285125732422
3333 167.6238708496094 138.9252777099609 158.3144226074219
3334 166.4497680664062 138.21875 158.0346527099609
3335 166.5494689941406 137.3036804199219 158.3700866699219
3336 165.2706298828125 137.0915374755859 157.4224090576172
3337 166.1308746337891 136.6507873535156 158.0764312744141
3338 165.1813659667969 135.9264221191406 157.07373046875
3339 178.9732208251953 141.7803649902344 155.193115234375
3340 179.9627838134766 141.8530883789062 120.5139083862305
3341 160.1907348632812 141.6838684082031 131.0810699462891
3342 160.3792877197266 138.9403076171875 131.3245086669922
3343 160.1099395751953 138.9225921630859 132.48681640625
3344 162.9496459960938 140.6119232177734 124.2446746826172
3345 174.0664520263672 141.105224609375 115.9834594726562
3346 176.7728271484375 141.0790405273438 155.7574462890625
3347 178.6585693359375 141.9110565185547 149.7018280029297
3348 178.0983123779297 141.5943908691406 116.6007080078125
3349 178.5681610107422 141.6848449707031 116.9790878295898
3350 178.6870269775391 141.361572265625 116.8372344970703
3351 177.6370697021484 140.1482086181641 116.8276672363281
3352 182.0640716552734 139.9893188476562 119.7901229858398
3353 181.7802124023438 140.3700256347656 119.3797836303711
3354 181.9431915283203 140.3677825927734 120.0397033691406
3355 181.5431213378906 140.83642578125 119.8535614013672
3356 180.9568634033203 140.8136749267578 118.2856521606445
3357 181.5186920166016 140.3905334472656 148.4604949951172
3358 160.249755859375 139.7518920898438 132.2736206054688
3359 159.85595703125 139.3740997314453 133.5392303466797
3360 160.8614959716797 139.2299499511719 129.9644927978516
3361 160.1410980224609 138.4017181396484 131.4708862304688
3362 162.4120025634766 140.1689910888672 126.6401977539062
3363 161.2845611572266 139.626953125 129.3099670410156
3364 163.5267791748047 139.8737640380859 114.8964691162109
3365 163.2662811279297 139.8535003662109 115.3459167480469
3366 163.0502777099609 139.8168487548828 116.2887649536133
3367 165.5715637207031 141.1722869873047 114.2752151489258
3368 170.4721374511719 141.2744750976562 158.581298828125
3369 172.8099060058594 140.1619873046875 115.1551132202148
3370 170.4401245117188 139.8843841552734 157.7949676513672
3371 180.0985412597656 140.5676727294922 126.6146697998047
3372 179.6107177734375 140.4591369628906 125.7990493774414
3373 179.8000793457031 140.2557067871094 125.5869827270508
3374 179.9744415283203 141.4505615234375 121.0780487060547
3375 180.4324340820312 141.2848968505859 120.9098968505859
3376 181.2045288085938 141.3148803710938 128.5874176025391
3377 162.9956817626953 140.4189758300781 116.2696685791016
3378 162.9983673095703 140.0793151855469 117.17626953125
3379 163.5959930419922 139.1722869873047 118.6186370849609
3380 163.7278747558594 132.8877410888672 119.6141967773438
3381 163.8568725585938 133.0378723144531 119.163200378418
3382 163.6832580566406 131.6858520507812 119.1470031738281
3383 163.7041015625 138.6566619873047 154.2995910644531
3384 163.7260284423828 138.2462310791016 154.3445892333984
3385 163.8989715576172 140.9188385009766 156.6455230712891
3386 178.9976501464844 141.0526123046875 122.2028121948242
3387 179.5235290527344 140.8265686035156 122.0878753662109
3388 178.7507019042969 140.6669921875 123.1086044311523
3389 179.3089752197266 140.4392395019531 123.1124954223633
3390 178.8602142333984 140.4461364746094 123.6779479980469
3391 180.45263671875 140.78076171875 152.1998138427734
3392 181.5393676757812 140.1077423095703 152.3121185302734
3393 184.304443359375 138.9983978271484 139.6372680664062
3394 164.8744354248047 139.9744110107422 157.8758239746094
3395 165.6450500488281 139.1124420166016 157.7819366455078
3396 165.6520843505859 138.7682037353516 157.6141815185547
3397 168.0316162109375 140.7639465332031 159.52734375
3398 167.2314605712891 140.2378082275391 159.2668151855469
3399 167.9136352539062 140.2573089599609 159.2848510742188
3400 168.7034606933594 140.3344879150391 159.0933837890625
3401 174.0021362304688 140.4786987304688 156.1734924316406
3402 178.7792358398438 140.6845550537109 155.7503051757812
3403 179.3927307128906 140.5892181396484 155.4837951660156
3404 179.3232421875 140.9599456787109 117.1336135864258
3405 180.3299102783203 140.9803771972656 121.5072250366211
3406 182.500732421875 139.7102508544922 145.8579559326172
3407 182.9931335449219 138.8507385253906 145.1698608398438
3408 183.2082214355469 138.923828125 144.3466949462891
3409 183.9903717041016 137.9333648681641 143.7366180419922
3410 183.5104217529297 138.1023712158203 144.5480804443359
3411 184.0406188964844 138.9188385009766 141.2838287353516
3412 161.4328002929688 139.6668701171875 145.0095367431641
3413 161.2748565673828 139.0178375244141 144.2987365722656
3414 169.4908294677734 139.8664245605469 158.3026428222656
3415 171.3657989501953 140.5165863037109 157.5232696533203
3416 173.8452758789062 140.3439025878906 115.5128173828125
3417 173.8737182617188 139.8235473632812 115.3832015991211
3418 174.3095855712891 139.3608245849609 115.875373840332
3419 173.5822296142578 139.3849334716797 115.349250793457
3420 175.7961730957031 134.5824279785156 117.5720825195312
3421 174.9956512451172 135.3319396972656 117.6799850463867
3422 175.9199371337891 135.2898406982422 117.9871597290039
3423 176.1399536132812 134.4619140625 117.807991027832
3424 175.4601135253906 134.2232971191406 117.4405059814453
3425 174.9350280761719 134.6792297363281 117.2526092529297
3426 174.3621978759766 135.1323089599609 117.4410858154297
3427 174.2200469970703 135.4371032714844 117.571159362793
3428 174.9664916992188 135.8181762695312 117.771110534668
3429 174.0826110839844 135.7380065917969 117.5723495483398
3430 173.957275390625 136.0259246826172 117.4214401245117
3431 173.3052215576172 135.6569519042969 117.5366363525391
3432 171.8501434326172 139.0095977783203 115.2120513916016
3433 170.8901977539062 138.7498474121094 115.3583679199219
3434 176.8937377929688 140.8887481689453 116.4488906860352
3435 176.6664123535156 139.1206970214844 116.9132080078125
3436 177.4127960205078 140.4360961914062 116.6037521362305
3437 178.1026000976562 140.5580749511719 155.9309387207031
3438 180.3166809082031 139.6752624511719 155.6385345458984
3439 179.2443237304688 139.9571380615234 155.9992523193359
3440 179.4051513671875 139.4054412841797 156.0974426269531
3441 180.8130950927734 139.3076782226562 155.5385131835938
3442 178.7691345214844 140.6999969482422 124.765869140625
3443 181.1714477539062 140.3294067382812 151.4937896728516
3444 180.8002777099609 140.6902008056641 150.5566101074219
3445 181.1759643554688 140.8752288818359 121.0642471313477
3446 181.1849060058594 140.3685302734375 150.5126953125
3447 181.8848419189453 140.4065093994141 147.0727386474609
3448 181.9430084228516 139.7973785400391 148.1788177490234
3449 182.4843902587891 139.3134002685547 146.8587036132812
3450 183.2207183837891 137.9454803466797 145.1849365234375
3451 182.7055053710938 137.4728240966797 146.5008697509766
3452 182.9748687744141 137.2203979492188 145.9826812744141
3453 184.0508728027344 137.0514526367188 144.6602630615234
3454 182.8549194335938 136.4835205078125 146.5472106933594
3455 183.5398406982422 136.4806671142578 145.6662445068359
3456 183.5618133544922 136.0762176513672 145.5744323730469
3457 184.3857574462891 136.7077941894531 144.3629455566406
3458 184.5100250244141 136.2793579101562 144.2533264160156
3459 184.5059509277344 137.1176910400391 143.7969665527344
3460 184.9914855957031 136.3746032714844 143.2782745361328
3461 183.3259735107422 139.964111328125 140.8437194824219
3462 160.5766448974609 140.5410461425781 130.9964294433594
3463 162.1912841796875 140.0348510742188 147.25439453125
3464 163.3775024414062 139.4391021728516 117.9584655761719
3465 163.3780059814453 139.0289916992188 152.9461975097656
3466 163.6199951171875 139.5089874267578 154.3881988525391
3467 165.6609954833984 140.1681823730469 113.7750015258789
3468 169.5844268798828 138.918212890625 158.2533569335938
3469 172.599853515625 139.5044097900391 115.0691375732422
3470 172.7796783447266 139.1867523193359 115.2956924438477
3471 171.6188812255859 138.5058746337891 115.8085098266602
3472 173.0433807373047 139.580322265625 156.6938171386719
3473 173.6483917236328 139.5810394287109 156.6152801513672
3474 179.037109375 140.4599304199219 124.7821426391602
3475 180.4649810791016 140.5139770507812 122.4086380004883
3476 180.7591857910156 140.2835693359375 123.0344848632812
3477 180.6688995361328 140.0580749511719 123.8535079956055
3478 181.6406097412109 139.9536895751953 123.727897644043
3479 181.7091674804688 140.6491851806641 120.4991455078125
3480 181.4343872070312 140.0718383789062 127.1644973754883
3481 181.3699951171875 140.7276611328125 118.9077529907227
3482 181.5390167236328 140.3961639404297 118.8636627197266
3483 181.9766998291016 140.3087921142578 129.334716796875
3484 182.5152587890625 140.0995178222656 131.0225067138672
3485 183.2207336425781 139.185546875 131.8339233398438
3486 159.6466674804688 139.5604400634766 134.31494140625
3487 161.8059997558594 139.4489898681641 146.0734558105469
3488 162.0347595214844 137.8430938720703 146.3062744140625
3489 162.3616638183594 139.687255859375 148.0182342529297
3490 162.7577362060547 139.3979034423828 124.3405227661133
3491 179.5155639648438 140.2467651367188 124.0036773681641
3492 179.7075500488281 140.1756896972656 124.7974014282227
3493 183.0285797119141 139.5146179199219 122.4954681396484
3494 182.5417175292969 139.8390350341797 122.0755310058594
3495 182.9336090087891 139.5960540771484 123.6223297119141
3496 183.3706207275391 137.8984985351562 124.4222564697266
3497 183.1328582763672 138.9598999023438 124.9541015625
3498 183.1756134033203 138.43505859375 125.7349243164062
3499 183.4963836669922 136.8597259521484 127.8392105102539
3500 183.5475616455078 137.0959014892578 128.5474243164062
3501 181.4496612548828 140.3982696533203 121.9520034790039
3502 181.8039245605469 140.3541107177734 121.3943862915039
3503 181.6296234130859 139.4192810058594 119.3639984130859
3504 181.086669921875 139.7169799804688 118.5596771240234
3505 182.4150238037109 139.8612365722656 120.6698837280273
3506 182.2996673583984 140.0212860107422 121.0426712036133
3507 182.28759765625 139.5900726318359 120.0945281982422
3508 185.0906677246094 137.0260620117188 141.7740631103516
3509 185.2420654296875 136.5420532226562 142.416259765625
3510 185.8577575683594 136.1574096679688 141.2448120117188
3511 184.1260833740234 138.0528106689453 132.1937866210938
3512 184.3941650390625 138.0385894775391 132.9248504638672
3513 185.0391235351562 137.5975341796875 134.9527893066406
3514 185.8981628417969 136.7273101806641 134.7377319335938
3515 185.8787231445312 136.7903137207031 136.3595886230469
3516 186.2495422363281 136.2719268798828 135.1369476318359
3517 186.2286071777344 136.303466796875 136.5841522216797
3518 186.41748046875 135.7989196777344 135.4170532226562
3519 186.4648132324219 135.7520141601562 137.006103515625
3520 186.4784240722656 135.2102203369141 135.8387451171875
3521 186.7013549804688 135.0233764648438 136.6793823242188
3522 188.2158203125 133.3989868164062 137.5022888183594
3523 187.7766723632812 134.1123657226562 138.2208251953125
3524 188.2369537353516 133.1694793701172 138.7442016601562
3525 188.6121215820312 131.4100799560547 138.0345001220703
3526 188.200927734375 131.6851654052734 138.7932739257812
3527 188.1469268798828 131.1237182617188 138.0917205810547
3528 186.8551483154297 130.4462127685547 137.8936309814453
3529 186.9285736083984 130.2748260498047 137.5660552978516
3530 188.2464294433594 130.9027252197266 137.4677734375
3531 188.9072418212891 131.4659423828125 136.3622436523438
3532 188.4272766113281 130.9112701416016 136.3256530761719
3533 188.5542602539062 131.2359161376953 135.8269958496094
3534 188.6589050292969 131.6586608886719 135.6789703369141
3535 188.2682189941406 132.2443695068359 135.3003997802734
3536 159.7904510498047 138.2654266357422 139.8655395507812
3537 159.7999725341797 136.7093200683594 139.4770812988281
3538 162.6391143798828 139.6441497802734 149.0341796875
3539 163.9550170898438 139.5577850341797 114.5544815063477
3540 165.4286041259766 139.7944946289062 158.23046875
3541 180.1427612304688 140.1056213378906 125.198844909668
3542 180.8206481933594 139.7284393310547 155.3089294433594
3543 181.6588134765625 140.1380767822266 122.8505020141602
3544 181.2145538330078 139.7290802001953 154.7622833251953
3545 181.8763732910156 139.0284881591797 154.226806640625
3546 181.4866027832031 139.132568359375 154.9119415283203
3547 181.7769622802734 138.7420501708984 154.3124542236328
3548 180.7920074462891 136.6748809814453 151.8457946777344
3549 179.9555358886719 136.4258880615234 152.4388427734375
3550 181.2398681640625 137.4747161865234 152.2299652099609
3551 180.8685150146484 137.4386138916016 152.816650390625
3552 181.92236328125 139.5366058349609 152.7390441894531
3553 182.0882110595703 139.1179656982422 152.8863067626953
3554 181.8460998535156 139.3494262695312 153.9627685546875
3555 182.5577239990234 138.5378570556641 147.1578674316406
3556 182.7093200683594 138.9757537841797 146.1378021240234
3557 182.5428314208984 139.77587890625 121.2503128051758
3558 182.6484832763672 139.5097045898438 121.0800247192383
3559 182.4188537597656 139.2804565429688 120.4796905517578
3560 182.6573333740234 138.9336547851562 121.1987686157227
3561 182.1626739501953 139.9718017578125 122.7231826782227
3562 182.1338043212891 139.0831146240234 148.3668823242188
3563 182.7937316894531 139.2525177001953 121.3993606567383
3564 181.8979644775391 139.6862335205078 119.5207214355469
3565 183.9163513183594 139.4102172851562 134.6480102539062
3566 159.5184478759766 139.2196960449219 134.8937072753906
3567 159.2903900146484 138.7235565185547 135.5333862304688
3568 161.1500396728516 139.1551208496094 129.1269378662109
3569 162.2284851074219 138.8210296630859 147.1945190429688
3570 162.9160003662109 137.4969940185547 150.1842041015625
3571 162.9832458496094 137.2570037841797 150.9642028808594
3572 163.0966186523438 138.3124237060547 151.2789916992188
3573 163.8655395507812 138.7696380615234 115.2980575561523
3574 163.5017700195312 139.4645843505859 115.1034088134766
3575 164.2159118652344 138.6980438232422 114.9147033691406
3576 164.5428161621094 139.3140106201172 114.2540969848633
3577 165.38818359375 139.2207183837891 113.9853897094727
3578 166.4298706054688 139.1157989501953 158.0628814697266
3579 167.7134399414062 139.7327423095703 158.6677551269531
3580 168.7546081542969 139.7616424560547 158.5231475830078
3581 167.6151428222656 137.4122161865234 115.2988128662109
3582 166.7776031494141 137.0499572753906 115.2244567871094
3583 170.3556365966797 139.1707763671875 114.9220504760742
3584 173.2860260009766 139.8417510986328 115.1507034301758
3585 181.8807678222656 138.1225280761719 151.5645141601562
3586 181.5691986083984 137.6806488037109 151.7991943359375
3587 181.7822570800781 137.1769104003906 150.8115539550781
3588 181.5211486816406 140.0036163330078 150.8441619873047
3589 181.8769836425781 139.6846466064453 151.5946960449219
3590 181.8811950683594 139.4267272949219 150.6666717529297
3591 182.1793518066406 137.20458984375 148.3809051513672
3592 182.1602630615234 137.4917144775391 149.2173156738281
3593 181.9865264892578 136.9146881103516 149.0705718994141
3594 182.3274230957031 136.50830078125 147.3857727050781
3595 182.3589935302734 136.1005249023438 147.1220092773438
3596 181.7879638671875 139.6895294189453 149.4976959228516
3597 182.2374877929688 138.1367797851562 148.5395660400391
3598 182.4235992431641 136.9866333007812 147.4172973632812
3599 182.0281372070312 139.6490936279297 127.0763473510742
3600 182.8005065917969 139.5557708740234 121.7596740722656
3601 159.6222686767578 138.3521423339844 139.2052764892578
3602 159.5811309814453 139.0737457275391 138.2922058105469
3603 159.5379028320312 138.6656799316406 138.1515960693359
3604 159.6294403076172 139.0277252197266 134.0088348388672
3605 162.9142761230469 138.7025451660156 149.8854370117188
3606 163.5132293701172 138.1125793457031 153.1564788818359
3607 164.0205993652344 136.7631683349609 155.6215515136719
3608 164.0968170166016 135.9111633300781 155.4930419921875
3609 164.2328948974609 136.6193084716797 156.0360717773438
3610 163.6912841796875 138.1837158203125 119.0259628295898
3611 163.7324676513672 137.8103790283203 118.8826904296875
3612 163.7002563476562 138.0157012939453 120.0944366455078
3613 163.8957824707031 137.2715911865234 119.7207260131836
3614 163.8676147460938 136.104248046875 119.6592407226562
3615 163.4756774902344 135.2867736816406 119.8283996582031
3616 163.7265472412109 136.1144104003906 120.2569046020508
3617 163.6154022216797 133.4920349121094 120.8210372924805
3618 163.7162780761719 133.6879272460938 120.2450408935547
3619 163.6326141357422 132.6917572021484 120.1940689086914
3620 163.4691314697266 130.77099609375 120.3641967773438
3621 163.4458770751953 131.5879669189453 120.7841720581055
3622 166.2476196289062 138.6118316650391 157.8809661865234
3623 167.2796173095703 139.4389038085938 158.4009704589844
3624 168.0762329101562 139.3920288085938 158.429931640625
3625 174.7100067138672 139.2080078125 116.1720962524414
3626 173.8346710205078 138.4366149902344 116.4763793945312
3627 175.2474670410156 138.8898315429688 116.4867172241211
3628 174.9720458984375 138.2187194824219 116.5723190307617
3629 174.7686309814453 137.4937438964844 116.5845336914062
3630 174.4953155517578 137.231689453125 116.610595703125
3631 177.8989562988281 138.2546997070312 156.7206420898438
3632 177.4063873291016 137.722900390625 156.6118774414062
3633 176.4976196289062 139.4204559326172 156.7201690673828
3634 177.4792175292969 139.1752166748047 156.7623901367188
3635 178.9327850341797 138.4068603515625 156.1972045898438
3636 178.5661926269531 137.9081878662109 156.1238708496094
3637 178.91455078125 137.5760955810547 155.4032897949219
3638 178.4365234375 136.4586181640625 154.5348663330078
3639 177.7489776611328 136.5133819580078 155.0539703369141
3640 177.3148498535156 138.0799407958984 117.4747848510742
3641 175.9840087890625 138.4783630371094 116.8193969726562
3642 177.7098541259766 139.05908203125 117.4337310791016
3643 179.3466491699219 138.8642120361328 118.3162002563477
3644 182.1454467773438 138.4479522705078 150.6981964111328
3645 182.821044921875 139.3896942138672 125.6148452758789
3646 182.9743499755859 138.503173828125 126.6860046386719
3647 182.7068176269531 139.2095794677734 126.4091796875
3648 183.1019744873047 137.8318328857422 127.6238098144531
3649 183.0484161376953 139.0528259277344 125.7106018066406
3650 182.6465911865234 139.5601501464844 124.7668685913086
3651 182.9907836914062 139.2623748779297 124.8150863647461
3652 184.8746490478516 137.3365783691406 133.2254943847656
3653 182.3685455322266 137.8724060058594 121.8039093017578
3654 160.1049957275391 138.5475006103516 140.8141937255859
3655 163.9630737304688 138.0999450683594 115.7585220336914
3656 168.26953125 138.3730621337891 158.6197967529297
3657 169.1071624755859 138.3061370849609 158.8077392578125
3658 169.7230529785156 139.1013641357422 114.7008438110352
3659 169.7408294677734 138.6946105957031 114.9662933349609
3660 173.4694519042969 138.7234649658203 116.1885528564453
3661 175.6245574951172 139.052734375 156.9509582519531
3662 179.8690338134766 135.4556579589844 119.7714004516602
3663 180.4288787841797 135.9836730957031 120.1988830566406
3664 181.1966552734375 135.6990661621094 120.8418655395508
3665 181.3225555419922 136.0127716064453 120.8799057006836
3666 182.6110229492188 137.2498626708984 122.0934600830078
3667 181.5995178222656 137.4169921875 121.2933654785156
3668 183.1545257568359 137.4953155517578 122.9012832641602
3669 182.9970855712891 137.8878326416016 122.5249938964844
3670 183.2427978515625 137.9697570800781 122.9731597900391
3671 183.5208892822266 136.5110931396484 123.6606140136719
3672 183.5873413085938 136.7589416503906 123.8675918579102
3673 183.5146484375 136.2559356689453 124.2411575317383
3674 183.3090667724609 136.1513366699219 123.5462799072266
3675 183.3046417236328 135.851806640625 125.0257263183594
3676 181.9607238769531 135.1623077392578 124.4058837890625
3677 182.7027893066406 135.2461242675781 126.1313095092773
3678 181.9239654541016 134.9015960693359 126.2047882080078
3679 181.0922241210938 134.6393432617188 126.3878021240234
3680 181.7542266845703 134.6495666503906 127.6961441040039
3681 180.6342926025391 134.5021514892578 126.8153686523438
3682 181.1767425537109 134.4995269775391 128.1091156005859
3683 180.3181457519531 134.2429504394531 127.5605163574219
3684 180.8173522949219 134.2272796630859 128.1253967285156
3685 181.2415618896484 134.8891448974609 124.3145370483398
3686 182.3473510742188 135.4542694091797 123.3132553100586
3687 182.9600372314453 135.6449584960938 124.7101364135742
3688 182.9178161621094 135.9106750488281 122.8723220825195
3689 181.0369873046875 138.2678527832031 154.6618347167969
3690 181.2634429931641 138.0593872070312 153.5793609619141
3691 181.909423828125 138.6551971435547 153.4744567871094
3692 183.2443237304688 139.252197265625 122.3994750976562
3693 183.2847595214844 138.9680938720703 122.2821578979492
3694 183.1454315185547 138.6598663330078 122.0860061645508
3695 183.3592987060547 137.6378479003906 123.5850219726562
3696 183.5833435058594 136.9957122802734 124.5400009155273
3697 183.5250244140625 135.8170928955078 125.9011611938477
3698 183.2851867675781 135.5959625244141 126.4973678588867
3699 183.3648834228516 138.4314422607422 122.9966888427734
3700 184.7296752929688 138.2284698486328 135.6065368652344
3701 162.736083984375 138.5284576416016 124.1631469726562
3702 162.9521942138672 138.2838592529297 122.5951995849609
3703 163.077392578125 137.9039611816406 122.0796737670898
3704 163.9784240722656 137.7897338867188 155.2988891601562
3705 168.3321990966797 137.4325714111328 159.3790893554688
3706 168.7011566162109 138.6133880615234 114.6840286254883
3707 176.6151885986328 138.7066802978516 157.1106414794922
3708 176.3037567138672 138.4283447265625 157.3140563964844
3709 183.2929382324219 139.1660766601562 124.0397872924805
3710 183.3540802001953 138.9574890136719 122.7296752929688
3711 159.3847503662109 137.7873229980469 137.8242645263672
3712 159.8080749511719 138.0193634033203 132.4594421386719
3713 161.6003875732422 137.9169464111328 145.2242889404297
3714 162.6656036376953 137.4553527832031 123.0072631835938
3715 163.4745330810547 134.8645629882812 119.9681549072266
3716 163.8797454833984 133.8974304199219 119.5814514160156
3717 167.2353820800781 137.9192657470703 158.5013122558594
3718 174.1208801269531 138.8787689208984 116.2557220458984
3719 178.4153747558594 138.6893463134766 117.9762496948242
3720 179.0127563476562 138.4251556396484 118.4476928710938
3721 178.8638916015625 138.0436553955078 118.5356674194336
3722 182.1521606445312 138.6046295166016 149.1010894775391
3723 183.3645477294922 138.7661590576172 124.1528625488281
3724 159.8824615478516 136.8137512207031 131.7237548828125
3725 159.7785034179688 136.6930999755859 132.5596618652344
3726 162.7415771484375 137.1966247558594 122.5305709838867
3727 162.5927581787109 137.0614929199219 123.6021499633789
3728 162.7922821044922 136.225830078125 122.5634765625
3729 162.6717376708984 136.0153961181641 123.3125228881836
3730 162.5954132080078 135.2417907714844 122.4618606567383
3731 162.7183227539062 134.7811737060547 123.0368194580078
3732 163.7791900634766 137.2997741699219 116.7700881958008
3733 164.3499755859375 137.9175567626953 115.3616409301758
3734 167.9589233398438 138.2964324951172 114.6851959228516
3735 169.8199310302734 137.4993896484375 116.1747894287109
3736 169.3457641601562 137.9052886962891 115.6723861694336
3737 169.532958984375 134.4226837158203 115.2382965087891
3738 169.7593078613281 135.0255279541016 115.9039993286133
3739 170.1699981689453 134.67724609375 115.7511978149414
3740 170.2721862792969 134.4193267822266 115.3331451416016
3741 171.4045867919922 133.4564666748047 115.199089050293
3742 171.3245849609375 133.7401275634766 115.0561599731445
3743 172.0965728759766 133.7317047119141 115.3236618041992
3744 171.9336700439453 133.9783935546875 115.2652969360352
3745 172.5763397216797 134.2671508789062 115.7758407592773
3746 172.1908874511719 134.4810791015625 115.9782562255859
3747 173.4260406494141 134.5012817382812 116.3290252685547
3748 173.8991088867188 134.2258911132812 116.357666015625
3749 173.9278106689453 133.9764251708984 116.3661575317383
3750 173.3568572998047 133.9829711914062 115.9321136474609
3751 173.5220947265625 133.7565002441406 116.1903381347656
3752 172.8007965087891 133.5632476806641 115.9965286254883
3753 172.9617919921875 133.3488311767578 116.5646209716797
3754 172.0195159912109 133.1168670654297 115.934684753418
3755 172.2171783447266 133.5099487304688 115.5608520507812
3756 172.8184967041016 133.7520294189453 115.7891464233398
3757 172.7880706787109 133.9858093261719 115.7163925170898
3758 173.2466125488281 134.2400970458984 115.9407424926758
3759 172.3945770263672 138.5375061035156 116.0976715087891
3760 181.3673248291016 138.64501953125 154.8035888671875
3761 182.0396881103516 138.6989288330078 152.8397521972656
3762 181.8382110595703 136.6166076660156 148.7602691650391
3763 182.0984344482422 136.6987915039062 148.0972137451172
3764 186.4060668945312 135.6799621582031 140.3291625976562
3765 159.5599365234375 137.7536315917969 138.493896484375
3766 163.6051025390625 137.5010833740234 120.9570693969727
3767 171.2290191650391 134.9071655273438 116.8590774536133
3768 170.5603637695312 135.1897277832031 116.5717315673828
3769 171.5345001220703 135.1441650390625 117.1386184692383
3770 170.8303833007812 135.5638122558594 116.7802810668945
3771 171.4876098632812 137.8711395263672 116.2201385498047
3772 172.5001983642578 137.9947814941406 116.4599990844727
3773 175.2771911621094 138.06201171875 158.2415466308594
3774 174.9122161865234 137.1100311279297 158.5802307128906
3775 174.2728729248047 137.3460693359375 159.1102752685547
3776 173.9576263427734 137.1162872314453 159.2290954589844
3777 174.0957183837891 136.824951171875 158.8853759765625
3778 174.9413452148438 136.7211151123047 157.5929107666016
3779 174.6100769042969 136.7606201171875 158.2231750488281
3780 173.6416473388672 136.2536163330078 157.2275085449219
3781 171.4207916259766 132.7407836914062 155.6659698486328
3782 171.8662261962891 133.7630462646484 155.6934814453125
3783 170.6233673095703 132.9392242431641 155.8198699951172
3784 169.0944213867188 130.9976654052734 155.9203948974609
3785 167.8195037841797 130.6053314208984 155.9415740966797
3786 168.3229064941406 130.0214080810547 155.7574768066406
3787 165.8724822998047 127.8485794067383 155.7730255126953
3788 165.3489990234375 129.1558837890625 155.9167022705078
3789 165.3459777832031 128.2450256347656 155.7003479003906
3790 164 127.3769989013672 153.9061889648438
3791 164.463623046875 128.9362487792969 154.8631134033203
3792 177.3271789550781 136.9899444580078 117.8315963745117
3793 180.639892578125 138.4582824707031 155.2285614013672
3794 179.7649078369141 138.1392517089844 155.4985504150391
3795 160.0266418457031 137.4815216064453 131.2281646728516
3796 169.9932861328125 137.6431121826172 159.6835327148438
3797 179.8412170410156 137.7578430175781 119.636848449707
3798 181.5110168457031 136.578125 149.8396759033203
3799 183.6526336669922 136.7664184570312 125.5319061279297
3800 183.4551391601562 137.3627777099609 125.9716644287109
3801 183.806396484375 136.4795989990234 126.1563339233398
3802 183.5740203857422 135.9938812255859 126.8313827514648
3803 183.6098480224609 136.3905792236328 127.0708770751953
3804 183.5875091552734 136.2582855224609 127.6856689453125
3805 183.5315246582031 134.7295989990234 130.6779937744141
3806 183.959228515625 135.3264923095703 130.4458618164062
3807 183.9240112304688 134.6794586181641 131.6856231689453
3808 183.4432373046875 134.4693145751953 130.5809783935547
3809 183.9514007568359 132.7224731445312 131.5916442871094
3810 184.1819305419922 133.3780517578125 131.7938079833984
3811 184.5466461181641 132.9301452636719 132.3028259277344
3812 185.3628234863281 131.7072143554688 132.9791412353516
3813 185.9169311523438 131.4850463867188 133.5787963867188
3814 185.4832000732422 130.8893127441406 133.5259094238281
3815 185.5038146972656 132.0471038818359 133.0599670410156
3816 183.740966796875 136.1548461914062 125.8757095336914
3817 183.5764465332031 136.2658386230469 125.08740234375
3818 183.5180053710938 135.9213104248047 127.7519378662109
3819 183.657470703125 136.1423034667969 128.6906127929688
3820 183.5625152587891 135.6694946289062 128.6636810302734
3821 184.12451171875 136.2239990234375 130.1800842285156
3822 183.6154327392578 135.3162384033203 129.2859802246094
3823 183.1830902099609 134.7208709716797 129.485107421875
3824 183.2081909179688 134.3576812744141 129.8822784423828
3825 183.48046875 134.0516510009766 130.3650360107422
3826 183.4347686767578 133.6360778808594 130.1899261474609
3827 183.6864318847656 133.6036224365234 130.6218566894531
3828 161.7227172851562 136.7765197753906 145.2345581054688
3829 162.25 137.2869873046875 147.0001983642578
3830 162.4941711425781 137.6602935791016 125.3812255859375
3831 162.6640319824219 137.8870849609375 124.1988983154297
3832 162.4884948730469 137.0908355712891 124.1661071777344
3833 163.5082244873047 134.8210601806641 118.829345703125
3834 163.9256896972656 133.3179321289062 118.4699249267578
3835 166.21435546875 137.2795715332031 115.0462265014648
3836 171.5640106201172 137.4326019287109 116.4440231323242
3837 171.5312652587891 136.96923828125 116.5620040893555
3838 172.4511108398438 137.1446075439453 116.6208877563477
3839 172.5123443603516 136.4046020507812 116.8672256469727
3840 173.4517517089844 137.7070007324219 116.5501937866211
3841 175.6197967529297 137.8300323486328 158.1227264404297
3842 175.1576538085938 137.8592987060547 158.4823608398438
3843 175.2651824951172 137.5831451416016 158.5108032226562
3844 175.1632385253906 137.3407135009766 158.5437927246094
3845 175.5792999267578 137.0815124511719 157.7285766601562
3846 175.4251403808594 136.4821472167969 156.6732482910156
3847 176.0259857177734 137.4422149658203 157.6602172851562
3848 180.9068450927734 137.6612396240234 120.6222381591797
3849 179.9765777587891 137.4379119873047 119.9463806152344
3850 181.4758453369141 136.7655487060547 150.8568572998047
3851 185.6777648925781 137.1543121337891 137.0238647460938
3852 186.8119506835938 135.2066955566406 137.6430358886719
3853 187.0828857421875 134.8392028808594 137.5823822021484
3854 187.7921752929688 134.0837097167969 136.4165496826172
3855 188.0946807861328 132.5889434814453 139.3566284179688
3856 187.4065856933594 132.9473724365234 140.3616638183594
3857 187.8845520019531 132.1086273193359 139.3927307128906
3858 188.5203857421875 131.9036560058594 138.6786804199219
3859 161.9015045166016 135.3344879150391 145.8891906738281
3860 162.5 137.4969940185547 148.0211944580078
3861 162.7648315429688 135.2731018066406 121.7932586669922
3862 162.8215484619141 134.9105834960938 121.7190017700195
3863 162.9982604980469 134.1999206542969 122.1579971313477
3864 163.8994750976562 133.9082489013672 118.5043640136719
3865 168.0026702880859 137.0128631591797 115.6707229614258
3866 167.8639373779297 136.5750427246094 115.6733245849609
3867 167.8135223388672 134.2667541503906 114.9545288085938
3868 168.2099761962891 135.3903198242188 115.505485534668
3869 168.6609954833984 134.7410736083984 115.2433853149414
3870 169.2458953857422 132.5723571777344 115.0758895874023
3871 168.8973999023438 133.0319213867188 114.688232421875
3872 169.6910858154297 133.2929229736328 114.6903457641602
3873 170.6017608642578 133.4249725341797 114.8464050292969
3874 170.6262512207031 132.7384185791016 115.4789199829102
3875 168.3283996582031 130.7267913818359 115.6399765014648
3876 169.6321258544922 131.3364715576172 115.709831237793
3877 170.0308990478516 130.6531524658203 116.0014114379883
3878 169.3282623291016 129.9023742675781 116.21875
3879 169.1875 128.4875030517578 116.5415725708008
3880 170.0255279541016 129.4253845214844 116.4928970336914
3881 170.3764038085938 128.9679565429688 116.5440444946289
3882 170.7100372314453 128.6589202880859 116.5437316894531
3883 169.3367462158203 124.4755783081055 116.8532943725586
3884 170.0494842529297 125.5427398681641 116.5306091308594
3885 170.2592468261719 124.9375839233398 116.7128448486328
3886 169.1095275878906 136.9732971191406 116.1689910888672
3887 170.539306640625 136.0542907714844 116.5951690673828
3888 170.0784912109375 137.0176239013672 116.475471496582
3889 169.8919677734375 136.3240509033203 116.4884719848633
3890 170.1944885253906 135.5938720703125 116.4594345092773
3891 169.4570007324219 135.6487731933594 116.1068725585938
3892 174.2871246337891 137.5769958496094 159.0396575927734
3893 176.7091369628906 137.2893218994141 156.7899780273438
3894 178.8759460449219 137.3744354248047 118.7906265258789
3895 178.38330078125 136.9805450439453 118.4979934692383
3896 186.5906677246094 134.9309387207031 135.7255401611328
3897 187.3811340332031 134.5096740722656 136.7061920166016
3898 159.4167938232422 136.7481231689453 134.7380981445312
3899 159.385009765625 136.8647918701172 135.7953338623047
3900 159.6180114746094 136.4715881347656 134.0409851074219
3901 162.0643920898438 137.3106231689453 126.604362487793
3902 162.6842498779297 136.1154937744141 148.7422027587891
3903 162.5177459716797 136.0854949951172 148.0211944580078
3904 163.6019134521484 136.6006469726562 120.960334777832
3905 163.9755401611328 136.3632354736328 116.8155975341797
3906 163.5871734619141 135.3417358398438 116.9703903198242
3907 163.9785614013672 137.4427185058594 116.17236328125
3908 164.2782592773438 136.7963409423828 116.1688537597656
3909 167.0730895996094 135.7651672363281 158.6410064697266
3910 166.6414489746094 135.4358825683594 158.1006774902344
3911 167.0845642089844 135.3900909423828 158.1506042480469
3912 167.6067352294922 135.6128387451172 158.5895538330078
3913 167.7530212402344 135.8900756835938 159.3597106933594
3914 168.0307464599609 135.7871398925781 159.2094116210938
3915 169.1533203125 136.8783721923828 160.1910400390625
3916 169.0596008300781 136.5309906005859 116.2049179077148
3917 172.9029998779297 137.6121673583984 159.4788665771484
3918 177.5951843261719 137.1886749267578 155.9716339111328
3919 180.9782104492188 136.4308471679688 150.892333984375
3920 182.6355895996094 136.7141265869141 121.9645614624023
3921 181.9117736816406 136.3119812011719 121.2505569458008
3922 182.9386138916016 136.3722839355469 122.276481628418
3923 182.5569305419922 135.7868041992188 122.1141662597656
3924 181.6858062744141 135.7271118164062 121.2917327880859
3925 186.2288665771484 136.3107299804688 137.9765319824219
3926 187.7877502441406 133.8035736083984 139.4240417480469
3927 187.2400054931641 134.4285125732422 139.9554138183594
3928 187.425537109375 133.96533203125 140.2178955078125
3929 187.8102722167969 133.1778106689453 139.8902893066406
3930 187.9137878417969 133.4366912841797 139.5799865722656
3931 187.4410705566406 133.4579162597656 140.4747314453125
3932 187.1309509277344 133.0951995849609 140.7950744628906
3933 186.9514770507812 132.1384887695312 140.1183319091797
3934 187.1206512451172 134.7895965576172 138.9755706787109
3935 186.5517272949219 135.6699066162109 137.5856323242188
3936 159.6319580078125 136.6872100830078 138.6322479248047
3937 160.4995422363281 134.9192962646484 137.3046264648438
3938 160.155029296875 135.1436004638672 137.4515991210938
3939 160.7897033691406 135.0630493164062 136.3737487792969
3940 159.8966522216797 135.5614776611328 137.6535034179688
3941 159.6678619384766 136.2174224853516 137.0737609863281
3942 159.5534362792969 137.1001129150391 138.034912109375
3943 161.5535888671875 135.787841796875 130.7140655517578
3944 162.0997467041016 135.6641082763672 130.7253723144531
3945 162.0274658203125 135.7535247802734 131.0220489501953
3946 162.6627044677734 135.7109985351562 133.3901824951172
3947 163.5036163330078 135.6830902099609 132.6093292236328
3948 163.4935302734375 135.8134307861328 133.4011993408203
3949 164.8199462890625 136.0268707275391 133.626708984375
3950 164.6470336914062 136.0403900146484 132.6236724853516
3951 162.9179992675781 136.1449890136719 150.544189453125
3952 163.1384124755859 136.1735382080078 121.6822357177734
3953 163.8497009277344 136.6122131347656 120.3108825683594
3954 165.8825531005859 136.8311157226562 115.2827453613281
3955 167.8574523925781 137.0463562011719 159.3966217041016
3956 166.9958038330078 136.6903228759766 158.8849487304688
3957 167.0889892578125 136.1635589599609 158.9857330322266
3958 166.6090087890625 135.973388671875 158.4248352050781
3959 167.6366577148438 136.1365966796875 159.4965209960938
3960 168.5707397460938 135.92626953125 159.7829437255859
3961 168.4737243652344 136.1342163085938 160.0403137207031
3962 168.3536224365234 136.3873901367188 160.0474853515625
3963 165.8252716064453 136.2067718505859 115.3372650146484
3964 166.0236663818359 135.6789855957031 115.1527557373047
3965 165.2499694824219 135.2258911132812 115.1314239501953
3966 165.2711944580078 134.3483276367188 115.1822052001953
3967 164.7079772949219 134.8769989013672 115.3782043457031
3968 164.9092102050781 132.5474090576172 115.8615188598633
3969 165.0624237060547 131.8916931152344 115.6367874145508
3970 164.539306640625 132.4849243164062 116.3334350585938
3971 164.4683685302734 131.3049011230469 116.0485382080078
3972 164.6878051757812 131.1057586669922 115.7792358398438
3973 165.3736572265625 130.3476867675781 115.6483917236328
3974 165.8432922363281 130.0619812011719 115.6939239501953
3975 165.3116912841797 129.5515747070312 115.9924468994141
3976 166.0003662109375 129.2530059814453 116.1245346069336
3977 165.59912109375 128.7730712890625 116.3052368164062
3978 165.47802734375 127.5378952026367 116.7431793212891
3979 166.4316711425781 127.9043579101562 116.5128707885742
3980 166.3353424072266 127.2325439453125 116.5436248779297
3981 167.2249908447266 124.948486328125 116.5275573730469
3982 166.9212036132812 125.8205642700195 116.3489685058594
3983 167.6263580322266 126.0392379760742 116.4912185668945
3984 167.7208099365234 136.4511413574219 159.5876159667969
3985 168.87890625 136.0897979736328 116.0674743652344
3986 170.6099090576172 134.0029754638672 114.9112396240234
3987 171.1324157714844 137.2566833496094 160.0876312255859
3988 172.0796051025391 137.3511810302734 159.8537902832031
3989 173.1576690673828 137.2447052001953 159.6147613525391
3990 173.6404724121094 136.5883178710938 116.8494186401367
3991 172.6034545898438 136.5573577880859 159.3596038818359
3992 176.9583587646484 134.8543243408203 118.4519882202148
3993 177.7649841308594 136.1177520751953 118.4694900512695
3994 177.9788513183594 135.1852416992188 118.8159866333008
3995 177.3579254150391 134.5665435791016 118.9271545410156
3996 177.153076171875 134.2089538574219 119.8662185668945
3997 176.783935546875 134.3061370849609 118.9247665405273
3998 177.3990173339844 133.24853515625 120.7012710571289
3999 177.4476623535156 132.3140411376953 119.6777496337891
4000 176.9688873291016 133.2427062988281 120.0791244506836
4001 176.3391418457031 133.4338226318359 119.5343780517578
4002 176.4548034667969 133.7318878173828 119.6656723022461
4003 177.1668701171875 133.6635131835938 120.5757522583008
4004 177.4168090820312 134.0214538574219 120.6665496826172
4005 181.14794921875 136.9300689697266 120.9043579101562
4006 180.2750854492188 136.8943634033203 120.2741775512695
4007 183.2893218994141 136.7428283691406 122.9130172729492
4008 183.0569000244141 136.2286529541016 122.5890579223633
4009 184.7276306152344 135.7698669433594 131.7344818115234
4010 184.7635498046875 136.3431091308594 131.8110809326172
4011 185.0560150146484 135.2647857666016 132.3441467285156
4012 185.2635192871094 135.8302612304688 132.5576782226562
4013 185.8329620361328 135.7732849121094 133.4254913330078
4014 185.2173156738281 134.7944488525391 132.851806640625
4015 185.6651763916016 134.9563903808594 133.6295623779297
4016 186.1888732910156 134.9354248046875 134.6546325683594
4017 186.1213684082031 134.6667327880859 134.2588043212891
4018 186.1100006103516 135.1523895263672 134.5318908691406
4019 186.244384765625 135.7916259765625 134.5867156982422
4020 183.9254608154297 135.5415191650391 144.8028564453125
4021 184.8449249267578 135.5350646972656 143.6015319824219
4022 185.4999847412109 135.9041900634766 142.5363922119141
4023 185.0901947021484 135.0655822753906 143.3762969970703
4024 186.0258636474609 136.4257354736328 134.3318939208984
4025 159.9288024902344 135.1589965820312 138.8214569091797
4026 159.8354797363281 135.6787414550781 138.3234252929688
4027 160.1703033447266 134.8924255371094 138.9148864746094
4028 160.9313354492188 134.8480224609375 137.1676025390625
4029 159.8135986328125 136.1067199707031 139.1381530761719
4030 160.7341461181641 136.4724731445312 128.8038482666016
4031 160.9318695068359 136.1209411621094 128.7285308837891
4032 162.7402496337891 135.4969024658203 149.9166717529297
4033 162.9888458251953 135.7739715576172 151.8902893066406
4034 162.9750518798828 136.2767791748047 151.3204040527344
4035 163.1299896240234 135.1533813476562 120.8826446533203
4036 168.5246887207031 136.6480560302734 160.0753784179688
4037 170.7350616455078 136.4703521728516 160.2548065185547
4038 176.0300445556641 136.7046051025391 156.5819702148438
4039 175.4813537597656 136.0241546630859 155.9341278076172
4040 174.6726837158203 135.2814178466797 155.1958770751953
4041 174.7098693847656 134.9222717285156 154.8238372802734
4042 175.3459167480469 135.1216125488281 154.4737396240234
4043 174.3815307617188 134.5689849853516 154.8133239746094
4044 176.0518341064453 134.8782501220703 153.8127746582031
4045 177.1595153808594 132.740234375 152.51513671875
4046 177.4131317138672 131.8875274658203 152.5042419433594
4047 177.3915405273438 132.6401672363281 151.6260375976562
4048 177.8695068359375 131.6211395263672 151.6686706542969
4049 177.5745391845703 131.208984375 152.4534454345703
4050 178.3232727050781 130.7667083740234 151.5739288330078
4051 178.1309356689453 130.4025268554688 151.9111938476562
4052 178.6063232421875 130.2461395263672 151.2277679443359
4053 178.6054077148438 129.5118255615234 151.2272491455078
4054 178.9019165039062 129.6300659179688 150.86669921875
4055 179.0109100341797 129.7293395996094 150.5088500976562
4056 179.0189971923828 128.8367614746094 150.4269561767578
4057 179.1061553955078 128.9088134765625 149.8261108398438
4058 179.2320404052734 128.0301818847656 149.8718872070312
4059 179.2457733154297 128.0240020751953 149.5812225341797
4060 179.1593627929688 128.0023651123047 149.1965484619141
4061 179.2365264892578 126.3203659057617 149.3651428222656
4062 178.7369079589844 126.3925170898438 148.3343200683594
4063 174.1095275878906 122.5283660888672 146.0541076660156
4064 173.4376068115234 122.2164535522461 145.6403198242188
4065 173.3846282958984 123.124397277832 145.7763366699219
4066 172.330322265625 122.2564315795898 145.4150695800781
4067 171.3499603271484 121.4529342651367 145.3891906738281
4068 171.6608581542969 120.942497253418 145.5132751464844
4069 170.0728607177734 120.8389129638672 145.3220520019531
4070 171.4643249511719 120.3070297241211 145.7325286865234
4071 168.0289611816406 120.743408203125 145.2169189453125
4072 168.1478729248047 119.9991302490234 145.7627563476562
4073 167.4612121582031 120.6654815673828 145.3287658691406
4074 166.6067199707031 121.7765502929688 144.6199645996094
4075 166.2138977050781 120.6093368530273 145.6739807128906
4076 165.8605194091797 121.3951263427734 144.9910583496094
4077 162.5142517089844 120.7261734008789 146.4115905761719
4078 162.8277282714844 121.140251159668 145.4310760498047
4079 162.95849609375 120.3744888305664 146.4692687988281
4080 163.1767272949219 120.800910949707 145.8924407958984
4081 163.4123687744141 120.2369079589844 146.3873443603516
4082 175.7708740234375 135.531005859375 154.6745147705078
4083 176.2861328125 135.2066040039062 153.8777313232422
4084 176.1281433105469 134.2525329589844 153.6047973632812
4085 176.8767242431641 135.0032196044922 153.2350463867188
4086 177.0881805419922 133.2002563476562 152.6572265625
4087 177.3904418945312 133.7619323730469 152.1563415527344
4088 178.3271636962891 130.9758758544922 151.188720703125
4089 178.6886596679688 129.8077392578125 148.9435424804688
4090 178.7956848144531 128.5209045410156 148.6333312988281
4091 178.7839660644531 136.4953918457031 118.9055404663086
4092 179.4425354003906 136.1714324951172 119.4501419067383
4093 183.5934906005859 136.7389221191406 126.8806381225586
4094 159.854248046875 135.2795257568359 139.8525543212891
4095 160.1243286132812 136.1754608154297 131.5687408447266
4096 160.4763336181641 135.8098602294922 132.2369079589844
4097 162.9373321533203 135.2343139648438 151.0223999023438
4098 166.5929412841797 136.3756256103516 115.3143920898438
4099 166.9079437255859 136.0233001708984 115.319091796875
4100 169.0826873779297 136.4542083740234 160.3348846435547
4101 170.7529144287109 136.8603057861328 160.3275146484375
4102 172.9451141357422 135.5598907470703 132.9753723144531
4103 172.773193359375 135.1179046630859 133.4645233154297
4104 172.2191009521484 135.369873046875 133.6912841796875
4105 171.2445831298828 136.8980102539062 130.9250640869141
4106 171.5821075439453 136.9562530517578 131.6478881835938
4107 170.6295318603516 136.6586608886719 131.9124908447266
4108 170.6225891113281 136.6058044433594 132.5187835693359
4109 170.2029876708984 136.5797271728516 132.2752685546875
4110 169.8063507080078 136.6085052490234 132.4508972167969
4111 169.7579345703125 136.3707580566406 132.7442169189453
4112 169.8726348876953 135.9356079101562 133.0026245117188
4113 169.4225311279297 135.8355560302734 133.2688140869141
4114 169.1517944335938 136.4065551757812 133.0325622558594
4115 170.6434020996094 135.8291168212891 133.0954895019531
4116 171.4095916748047 135.6209716796875 133.6324920654297
4117 170.7052612304688 136.6757507324219 130.6613922119141
4118 170.2780914306641 136.3836669921875 131.7200164794922
4119 170.0444183349609 136.3736419677734 131.6739349365234
4120 169.7059173583984 136.6553344726562 132.0281677246094
4121 170.7222595214844 136.4501190185547 129.7963562011719
4122 170.5170440673828 136.3127746582031 129.9362335205078
4123 170.7671661376953 136.0856323242188 129.3538208007812
4124 171.0803375244141 136.4184265136719 129.5294647216797
4125 172.0044555664062 136.3373107910156 129.9467010498047
4126 171.8715362548828 135.6226654052734 129.0214385986328
4127 172.1538696289062 135.9616088867188 130.0625305175781
4128 172.0157470703125 135.3098602294922 129.2436676025391
4129 172.1619873046875 133.854248046875 130.0267181396484
4130 172.0041198730469 134.0440826416016 129.1305389404297
4131 172.1221008300781 133.5169982910156 129.1715393066406
4132 173.79052734375 134.9032135009766 128.1640472412109
4133 173.7086944580078 135.7458190917969 129.4451446533203
4134 173.3760070800781 135.2812652587891 128.6237030029297
4135 173.4701080322266 136.0233001708984 129.8342590332031
4136 174.4225616455078 135.2609252929688 131.8173828125
4137 174.7055969238281 134.5285339355469 131.7713470458984
4138 174.6934814453125 134.4531860351562 132.1427001953125
4139 174.7281799316406 134.1837310791016 132.1697235107422
4140 174.4864044189453 133.9002838134766 132.6069641113281
4141 173.8263854980469 131.5931243896484 132.0720977783203
4142 173.9699249267578 131.9859619140625 131.8634796142578
4143 174.39111328125 131.7041625976562 131.6007537841797
4144 174.7040405273438 131.0714111328125 131.8231353759766
4145 174.914306640625 131.8478088378906 130.9423522949219
4146 174.4888610839844 132.2445983886719 131.1474151611328
4147 171.9018402099609 136.9227142333984 130.9127502441406
4148 171.6565551757812 136.6980895996094 130.1155700683594
4149 172.1438293457031 136.6994323730469 130.6278533935547
4150 172.0259552001953 136.5241546630859 132.627685546875
4151 172.6390075683594 136.3036041259766 132.6036224365234
4152 171.7375946044922 135.9152679443359 133.1607971191406
4153 172.5627288818359 134.6371765136719 133.77392578125
4154 172.1557312011719 133.8385467529297 134.0250396728516
4155 172.3634490966797 134.4605102539062 134.3795013427734
4156 172.7501831054688 133.0500183105469 135.0222778320312
4157 172.7729949951172 132.7788391113281 134.8543548583984
4158 172.9081268310547 132.5975494384766 135.3979644775391
4159 173.3308715820312 132.304443359375 136.3089599609375
4160 172.6687469482422 131.3514404296875 136.1331176757812
4161 172.8410491943359 130.7921295166016 136.6864624023438
4162 173.2995300292969 130.8239135742188 137.2655487060547
4163 173.9591979980469 131.8804473876953 137.1622772216797
4164 173.9356079101562 131.4341125488281 137.3631896972656
4165 174.2015075683594 131.6756439208984 137.5537414550781
4166 174.1710815429688 132.2549896240234 137.4889373779297
4167 174.1167602539062 132.6764221191406 137.8957366943359
4168 173.9263610839844 132.6580505371094 138.2158203125
4169 173.8431243896484 133.1316833496094 137.8487396240234
4170 173.6544189453125 133.4966735839844 137.9787902832031
4171 173.9056243896484 133.4434204101562 137.70556640625
4172 173.9778900146484 134.1562652587891 138.1132354736328
4173 174.0135498046875 134.1956176757812 137.8352661132812
4174 173.7380065917969 134.4461975097656 137.9778137207031
4175 172.9228668212891 134.6901397705078 137.9317169189453
4176 172.1283721923828 136.8493957519531 131.6438293457031
4177 172.4599609375 136.2852630615234 130.8139495849609
4178 171.8105316162109 136.8077087402344 132.165283203125
4179 172.6847229003906 136.4976196289062 132.2853851318359
4180 173.2750244140625 136.1087188720703 132.2814025878906
4181 173.6172027587891 136.3347473144531 131.5660858154297
4182 172.7571411132812 136.5319061279297 131.7699127197266
4183 174.9932098388672 136.4608154296875 117.3670883178711
4184 176.1732025146484 136.3402099609375 117.7896118164062
4185 176.2676391601562 136.0043792724609 118.0913925170898
4186 176.9593353271484 136.5783386230469 117.9050445556641
4187 177.2389373779297 135.8632507324219 118.3795166015625
4188 176.7368011474609 136.2684020996094 155.4659576416016
4189 178.8129272460938 136.4437561035156 153.9285888671875
4190 182.2724761962891 135.4779815673828 122.3538436889648
4191 181.3114776611328 134.9698486328125 123.5615768432617
4192 177.5087585449219 133.5480651855469 127.7840728759766
4193 177.7259826660156 133.0049896240234 128.0990295410156
4194 177.3165740966797 133.3344268798828 128.1623382568359
4195 176.9268188476562 133.0576477050781 129.1626586914062
4196 176.3318328857422 133.1327972412109 129.8406524658203
4197 176.7797698974609 132.5588531494141 129.6821594238281
4198 176.0756988525391 132.1719512939453 130.1039733886719
4199 175.7473754882812 131.4934844970703 130.6711730957031
4200 175.6357116699219 131.158203125 131.3404998779297
4201 175.0098266601562 131.4300994873047 131.3350982666016
4202 172.8603515625 130.9492645263672 133.0128631591797
4203 173.8595275878906 130.6530914306641 132.3649291992188
4204 172.9431610107422 130.3435363769531 133.0927581787109
4205 172.9821929931641 128.0638885498047 133.097900390625
4206 173.25 127.5574951171875 132.8094482421875
4207 172.4769897460938 126.4794616699219 133.6141357421875
4208 172.7523498535156 126.1325531005859 133.3103637695312
4209 172.5257873535156 125.212646484375 133.5992584228516
4210 173.1991424560547 124.9988632202148 133.0132446289062
4211 172.3056488037109 124.1509170532227 133.3425445556641
4212 174.2965698242188 119.8169784545898 133.2153625488281
4213 174.4674987792969 119.4013290405273 133.5887603759766
4214 173.3164672851562 119.7601852416992 133.6978149414062
4215 172.9705963134766 126.2043075561523 137.4816284179688
4216 172.6727905273438 125.6344757080078 137.3837280273438
4217 173.5165557861328 125.5474090576172 137.775146484375
4218 173.7354888916016 126.4110870361328 137.9497833251953
4219 175.8396453857422 127.8090591430664 139.0935821533203
4220 176.1022033691406 127.8943710327148 139.2276306152344
4221 175.7498168945312 128.2582855224609 139.1635284423828
4222 177.1551208496094 128.5864410400391 140.4122314453125
4223 176.9277191162109 128.0394897460938 139.8778686523438
4224 177.5684814453125 127.8526306152344 139.8617248535156
4225 179.3802795410156 128.0921325683594 139.9831237792969
4226 182.2380981445312 128.8552093505859 140.3515930175781
4227 159.8796844482422 136.4368591308594 132.48779296875
4228 161.2660980224609 135.0857391357422 135.2682495117188
4229 160.9209289550781 135.5006866455078 133.5372161865234
4230 161.6776580810547 135.3045959472656 134.3621978759766
4231 162.7010040283203 135.3043670654297 135.1234436035156
4232 164.0375671386719 135.3832397460938 135.7088012695312
4233 162.9944763183594 135.1226348876953 136.275390625
4234 163.9705200195312 135.2314453125 136.5950775146484
4235 166.0550842285156 135.3226013183594 137.8273010253906
4236 166.137451171875 135.4789886474609 137.548095703125
4237 167.0629272460938 135.5043640136719 137.8711242675781
4238 160.2326049804688 136.4695434570312 130.6889953613281
4239 160.3323822021484 136.1754913330078 141.3623199462891
4240 160.0095672607422 135.3750457763672 140.6057739257812
4241 160.1841125488281 134.68359375 139.9298248291016
4242 159.9604949951172 134.9261627197266 139.9010620117188
4243 160.3236694335938 134.6970367431641 139.4883728027344
4244 161.0069580078125 134.7877349853516 138.5961608886719
4245 161.43603515625 135.6846160888672 129.2690277099609
4246 161.5657501220703 135.3728942871094 129.4349212646484
4247 166.1133728027344 134.7176361083984 114.9090194702148
4248 164.9214477539062 133.9139862060547 115.6494064331055
4249 165.197998046875 133.489013671875 115.1850204467773
4250 165.0419311523438 131.1648864746094 115.599479675293
4251 166.1983642578125 128.6930236816406 116.2949752807617
4252 167.4697570800781 129.3862152099609 116.2505798339844
4253 168.5270080566406 128.5027465820312 116.5038223266602
4254 168.7726440429688 136.72509765625 131.6154937744141
4255 169.0623931884766 136.7392120361328 132.107421875
4256 167.9679412841797 136.5197296142578 131.3559265136719
4257 168.8785400390625 136.4479370117188 129.7225494384766
4258 168.0224456787109 136.1576385498047 129.7954711914062
4259 168.4646148681641 135.7075653076172 129.2231903076172
4260 169.0552368164062 133.4486694335938 129.1993408203125
4261 168.7244262695312 133.0704956054688 128.9837493896484
4262 169.1962738037109 132.9981842041016 129.0225830078125
4263 169.5370330810547 132.7622985839844 128.9103240966797
4264 169.8357086181641 132.6460723876953 128.6824951171875
4265 169.7616119384766 132.9529266357422 129.6718139648438
4266 170.0316467285156 132.7573394775391 128.8051452636719
4267 170.0404052734375 132.9993896484375 129.9824523925781
4268 170.3284759521484 132.9808349609375 129.04638671875
4269 170.4178314208984 133.3229522705078 129.5638885498047
4270 170.2980499267578 133.2328948974609 130.0746002197266
4271 170.2796630859375 133.5921783447266 130.89013671875
4272 170.04248046875 133.2548217773438 130.5677947998047
4273 170.3074645996094 135.9759368896484 130.6897888183594
4274 170.4522399902344 135.8265075683594 129.7885437011719
4275 170.2955474853516 136.2600250244141 131.0527038574219
4276 169.474609375 136.6840057373047 130.9201202392578
4277 169.7106170654297 136.41748046875 130.6438293457031
4278 170.0533447265625 136.0857543945312 130.9489593505859
4279 169.5586090087891 136.0407562255859 130.0164337158203
4280 169.3405303955078 135.7901000976562 129.6251983642578
4281 169.1393585205078 135.1894073486328 129.2956085205078
4282 169.0338439941406 136.6650543212891 130.1986389160156
4283 169.2981414794922 136.6161956787109 130.2119750976562
4284 169.8109893798828 136.0488433837891 130.6078948974609
4285 168.8157806396484 135.5589752197266 129.1639862060547
4286 168.8549499511719 133.6372222900391 129.1085968017578
4287 168.4419860839844 135.0906066894531 129.0875396728516
4288 168.6020050048828 133.6619873046875 129.0758514404297
4289 168.3447265625 133.3384094238281 129.1019744873047
4290 168.0609741210938 135.0272674560547 129.2906188964844
4291 168.0060272216797 133.4884948730469 129.3319702148438
4292 169.0805206298828 135.8869171142578 129.3957366943359
4293 168.3148345947266 136.4868621826172 130.2187652587891
4294 169.2167205810547 136.4551544189453 129.8018035888672
4295 168.0683288574219 135.5742797851562 129.3777770996094
4296 171.0037231445312 136.3899841308594 132.7465515136719
4297 169.6939544677734 135.6557312011719 133.3562927246094
4298 171.0845642089844 136.6640014648438 129.9798736572266
4299 177.2114715576172 136.0303344726562 154.6767425537109
4300 179.9907684326172 136.0844116210938 151.2685852050781
4301 178.8099060058594 135.7896118164062 152.3942260742188
4302 176.5612030029297 135.669189453125 154.3970031738281
4303 183.0171508789062 136.0159912109375 146.2136840820312
4304 183.9162139892578 134.8800659179688 144.6449584960938
4305 184.5290679931641 134.6201477050781 144.2446594238281
4306 184.3660888671875 135.0508422851562 144.2416381835938
4307 183.0497741699219 135.1820220947266 145.528076171875
4308 160.5990295410156 136.1326446533203 130.5407409667969
4309 160.6879272460938 135.2874298095703 141.9516296386719
4310 160.2996368408203 134.8003845214844 140.7538604736328
4311 161.2707366943359 134.1043243408203 139.9192504882812
4312 161.9345855712891 134.4089050292969 138.9242248535156
4313 161.8011169433594 133.7430877685547 139.6725158691406
4314 161.8262939453125 133.1195983886719 139.9191284179688
4315 161.9737243652344 132.6506195068359 139.5821380615234
4316 162.146484375 132.4988861083984 139.250244140625
4317 162.1440582275391 132.1058807373047 138.8331298828125
4318 162.2577972412109 135.7352447509766 126.7129440307617
4319 162.3309783935547 133.3558959960938 124.869499206543
4320 162.1124572753906 133.8942718505859 125.8178558349609
4321 162.8488311767578 129.9441070556641 122.2563781738281
4322 163.0652313232422 130.7327728271484 122.0710983276367
4323 163.1307525634766 129.5094909667969 121.4157028198242
4324 163.5192260742188 126.4365463256836 119.24658203125
4325 163.7095031738281 127.3769989013672 118.7121963500977
4326 164.0330657958984 126.4392623901367 117.978759765625
4327 164.2465667724609 124.2678604125977 117.5326232910156
4328 164.6857604980469 125.6892471313477 117.0817108154297
4329 164.93701171875 124.9550552368164 116.9313278198242
4330 164.8328552246094 123.8956146240234 117.2390899658203
4331 165.8679351806641 124.0642242431641 116.8439025878906
4332 165.5005645751953 123.5850830078125 117.1821212768555
4333 166.3859405517578 123.8323516845703 116.8871841430664
4334 162.4356994628906 134.9445953369141 125.2293319702148
4335 164.0631866455078 135.1878509521484 115.9731903076172
4336 165.9993896484375 135.76171875 157.8402404785156
4337 165.1321105957031 133.3321380615234 155.5337829589844
4338 167.3327178955078 136.4769592285156 133.0552825927734
4339 167.7439117431641 135.9264984130859 135.10107421875
4340 168.3468780517578 135.9197235107422 134.8309631347656
4341 168.4572601318359 135.7615814208984 135.3157958984375
4342 169.0814819335938 135.6191558837891 134.6760864257812
4343 169.5324859619141 135.583984375 135.6201324462891
4344 171.0877685546875 135.6640472412109 136.0173950195312
4345 170.9123077392578 135.4856414794922 135.1617736816406
4346 171.0993347167969 135.7333679199219 136.6788635253906
4347 171.6315307617188 135.0863342285156 136.7508239746094
4348 171.2856903076172 135.7012176513672 137.0642547607422
4349 171.7671203613281 135.1786041259766 137.148681640625
4350 166.6609649658203 136.3982238769531 132.1034545898438
4351 167.7235717773438 136.0887756347656 115.5278549194336
4352 167.4329528808594 136.3180847167969 131.7820892333984
4353 167.1247863769531 136.1325836181641 131.55517578125
4354 167.3186340332031 136.1760101318359 131.0818939208984
4355 167.6619567871094 136.4074859619141 130.4143676757812
4356 167.1557312011719 135.7922058105469 130.9256744384766
4357 166.8499450683594 135.6696166992188 131.1398162841797
4358 167.1943206787109 135.2026062011719 130.7098846435547
4359 166.7625885009766 135.4216766357422 131.0709686279297
4360 166.942138671875 135.1349182128906 131.0115356445312
4361 167.4974060058594 136.1830444335938 130.2307739257812
4362 167.5551147460938 135.7419128417969 129.8878326416016
4363 168.8103179931641 135.9052581787109 134.3524627685547
4364 170.7139587402344 135.5254211425781 134.4784240722656
4365 172.4983215332031 134.9229583740234 137.6685180664062
4366 172.3929595947266 135.2212829589844 137.8617401123047
4367 171.7564239501953 135.6277313232422 137.49951171875
4368 171.6851348876953 136.1223907470703 129.2771911621094
4369 171.6796264648438 136.1651763916016 159.1384429931641
4370 171.1245269775391 134.8255462646484 156.2111206054688
4371 169.9871215820312 134.8297271728516 156.6936798095703
4372 169.8833465576172 134.2007598876953 156.21923828125
4373 170.4773712158203 134.2112426757812 156.0818481445312
4374 171.3366394042969 135.8310699462891 116.8868942260742
4375 173.0037994384766 136.3736724853516 158.662841796875
4376 171.4835052490234 136.1773681640625 139.9707794189453
4377 172.2292938232422 136.3988189697266 139.2614440917969
4378 172.6897277832031 136.4123992919922 140.2053070068359
4379 171.7991943359375 136.2886352539062 141.2499542236328
4380 172.4380645751953 136.4027709960938 141.0124969482422
4381 171.5563507080078 136.1664276123047 141.8865509033203
4382 171.456787109375 136.1776428222656 141.4744110107422
4383 171.2230072021484 135.9336090087891 141.5423736572266
4384 171.2153625488281 135.9238433837891 140.1668243408203
4385 171.0760040283203 133.1803741455078 139.5741882324219
4386 171.6119995117188 136.1761474609375 139.1412353515625
4387 171.3383178710938 135.8437347412109 139.2466125488281
4388 171.2760162353516 135.4690246582031 139.2545471191406
4389 172.7171020507812 136.4601745605469 131.3902282714844
4390 172.6866149902344 136.1674041748047 130.7982940673828
4391 173.0845489501953 136.4498291015625 130.5917816162109
4392 172.6296844482422 136.4129333496094 139.1978149414062
4393 173.2899169921875 136.5461730957031 131.1997680664062
4394 173.0228576660156 135.8363494873047 130.0821075439453
4395 173.0985565185547 136.0966796875 130.1435852050781
4396 172.6896057128906 135.6739196777344 130.5388641357422
4397 172.4239044189453 135.2627563476562 130.5400390625
4398 172.4425964355469 135.8628234863281 130.5951843261719
4399 174.4110412597656 135.5589599609375 131.4476776123047
4400 174.4340667724609 135.7075805664062 130.8466949462891
4401 174.7660217285156 135.2717590332031 130.7381744384766
4402 174.6227264404297 135.0857849121094 131.4261016845703
4403 173.5904083251953 136.4517974853516 131.0298919677734
4404 173.9208374023438 136.0994415283203 130.4195404052734
4405 173.4352111816406 136.3893890380859 130.4807281494141
4406 172.6390533447266 135.8779144287109 117.2451248168945
4407 173.4001770019531 134.6496887207031 133.0547027587891
4408 172.9664916992188 134.4102325439453 133.3666687011719
4409 172.4604187011719 133.8218383789062 133.658447265625
4410 172.4033203125 133.3943786621094 134.0724945068359
4411 172.8314971923828 133.1100158691406 133.7519073486328
4412 172.8333587646484 132.7768096923828 133.6364288330078
4413 173.3239440917969 132.4750518798828 132.5691223144531
4414 172.7073516845703 132.2783813476562 133.5989990234375
4415 173.1394653320312 131.77587890625 132.6857452392578
4416 174.7128448486328 136.1856689453125 156.4638519287109
4417 173.7129516601562 136.0128173828125 156.6822052001953
4418 175.1709747314453 135.7002258300781 155.5366363525391
4419 173.1555480957031 134.2814788818359 155.3785858154297
4420 174.0583038330078 134.0916900634766 154.8282165527344
4421 174.9808349609375 133.6736602783203 154.077392578125
4422 174.0426635742188 133.2630920410156 154.6334228515625
4423 175.0986175537109 133.2272338867188 154.0049743652344
4424 175.8567352294922 131.2281951904297 153.7368469238281
4425 175.8567199707031 132.1677093505859 153.8195037841797
4426 174.4854125976562 131.1881561279297 154.46728515625
4427 174.4258117675781 128.9376220703125 153.9377899169922
4428 173.4766540527344 129.0375671386719 154.19287109375
4429 173.1840362548828 128.3562316894531 154.2586669921875
4430 173.7959136962891 127.8887100219727 154.2462615966797
4431 174.4073944091797 126.8516464233398 153.9522705078125
4432 173.3314056396484 127.2743453979492 154.2252349853516
4433 173.6060485839844 126.3598937988281 153.9953308105469
4434 168.5097045898438 121.2826995849609 154.2697143554688
4435 167.3881072998047 121.6576919555664 154.27783203125
4436 167.8856353759766 120.9610595703125 154.1434478759766
4437 166.6977233886719 117.5198364257812 152.3524627685547
4438 165.1920928955078 118.3542404174805 152.3768920898438
4439 164.1437225341797 117.916748046875 152.3531494140625
4440 164.3709106445312 116.3821334838867 152.0149536132812
4441 163.9808502197266 116.463134765625 151.7520751953125
4442 164.7772827148438 116.2832183837891 151.59765625
4443 164.7346801757812 116.6245498657227 150.4738311767578
4444 165.0951232910156 116.5019073486328 150.8858947753906
4445 165.8119201660156 116.5433578491211 151.3920288085938
4446 165.6433563232422 116.5672988891602 150.4131774902344
4447 167.5287933349609 117.418830871582 149.5106201171875
4448 167.1130218505859 117.6334762573242 149.2545928955078
4449 167.1026153564453 118.0390853881836 148.7699890136719
4450 167.7810821533203 118.7606735229492 148.0420684814453
4451 169.0386505126953 118.0235290527344 149.4445495605469
4452 168.7849884033203 118.8334808349609 148.1762390136719
4453 170.1769714355469 120.0688095092773 145.7187194824219
4454 170.3440093994141 120.3792877197266 145.5244750976562
4455 171.903564453125 120.0442352294922 145.9787750244141
4456 172.5542755126953 120.2652282714844 145.7091522216797
4457 173.1256866455078 120.0453720092773 146.0444488525391
4458 173.5736846923828 120.6223220825195 145.4636840820312
4459 173.5629577636719 120.2783126831055 145.796142578125
4460 174.3558349609375 119.9985504150391 147.2604370117188
4461 174.4586639404297 120.3084106445312 146.4013366699219
4462 175.4487915039062 120.4404754638672 147.3428649902344
4463 173.4683685302734 135.4931793212891 155.9708557128906
4464 175.4423980712891 136.142333984375 117.7775955200195
4465 176.3280334472656 135.662109375 118.1683654785156
4466 176.7240905761719 135.3160705566406 118.2663879394531
4467 176.3584747314453 134.7545318603516 117.9671478271484
4468 176.8567199707031 134.5354156494141 118.5946197509766
4469 175.6635131835938 133.8941040039062 118.4309310913086
4470 176.3886413574219 133.9800109863281 119.3165588378906
4471 175.4595031738281 133.6264343261719 118.77001953125
4472 174.9314727783203 133.7292022705078 118.1116485595703
4473 178.4701995849609 135.5454559326172 118.9237976074219
4474 180.8293762207031 136.1467437744141 149.7600860595703
4475 181.2755279541016 136.1692504882812 149.0824432373047
4476 181.7112731933594 136.0645751953125 147.8888244628906
4477 184.5236206054688 135.1288604736328 131.8560791015625
4478 160.5184173583984 135.65869140625 132.7872619628906
4479 160.944091796875 135.7638549804688 132.0309448242188
4480 161.6360931396484 135.7867889404297 131.3641204833984
4481 162.2360076904297 135.7529907226562 132.0462036132812
4482 160.5047149658203 135.8761901855469 131.5590972900391
4483 161.197265625 135.8512420654297 130.9787750244141
4484 161.7150268554688 135.6758117675781 130.2543792724609
4485 161.835693359375 135.4219207763672 130.3017730712891
4486 160.9152526855469 136.0365295410156 129.6982116699219
4487 162.1543731689453 135.3639373779297 126.7870788574219
4488 162.6294708251953 133.1936950683594 123.6815719604492
4489 162.8267364501953 133.1378936767578 123.0881881713867
4490 163.6092529296875 129.5695037841797 119.674201965332
4491 163.6484985351562 129.7494964599609 119.434196472168
4492 163.6920013427734 129.1790008544922 119.0721969604492
4493 166.3406524658203 124.5038528442383 116.6042098999023
4494 163.197998046875 135.5783996582031 152.8057708740234
4495 164.58935546875 135.245361328125 115.455192565918
4496 164.6750183105469 134.1609039306641 115.8905410766602
4497 166.4145355224609 135.7985992431641 135.6195983886719
4498 167.2136077880859 135.8280639648438 135.5587768554688
4499 165.5636749267578 134.9349365234375 157.1649475097656
4500 166.0653076171875 135.0289306640625 157.5903015136719
4501 165.5512084960938 134.1559600830078 115.0075912475586
4502 167.3727874755859 135.8393707275391 130.2134094238281
4503 169.6972351074219 135.5546569824219 133.9066467285156
4504 170.6694030761719 135.6421661376953 129.2563018798828
4505 171.1269989013672 135.4878082275391 128.6726379394531
4506 170.9923248291016 134.2249298095703 128.5857849121094
4507 171.2442932128906 134.8541717529297 128.4882354736328
4508 171.2404174804688 134.0612640380859 128.4455261230469
4509 170.9750061035156 133.60009765625 128.4525909423828
4510 171.2920837402344 133.4245147705078 128.2140502929688
4511 171.4802398681641 133.8824768066406 128.4694976806641
4512 172.5197906494141 133.1025543212891 128.2326202392578
4513 171.8137512207031 133.1769866943359 128.1789398193359
4514 172.5519104003906 132.7574768066406 127.582389831543
4515 172.1372833251953 132.4952087402344 127.3081817626953
4516 173.0963134765625 132.2769470214844 126.9150085449219
4517 173.4284057617188 131.6810302734375 126.4321365356445
4518 173.5736846923828 130.0802459716797 126.4711380004883
4519 174.2418212890625 130.9765167236328 125.9133682250977
4520 175.7732238769531 127.7832870483398 125.8786697387695
4521 174.0160980224609 128.0335235595703 126.5877685546875
4522 174.7454681396484 127.3805999755859 126.5370178222656
4523 178.3169555664062 123.9730377197266 125.0831604003906
4524 177.8568115234375 124.6989059448242 125.5962829589844
4525 177.3416595458984 123.9490966796875 126.0083694458008
4526 178.3035888671875 123.4680633544922 124.9554290771484
4527 178.2542266845703 122.3129806518555 124.0018539428711
4528 178.7525939941406 123.6007385253906 124.2294387817383
4529 178.7635192871094 123.2261581420898 123.7015686035156
4530 179.0977020263672 124.0757598876953 123.0461883544922
4531 179.0094451904297 124.1535720825195 123.9335479736328
4532 179.064208984375 124.6023330688477 123.6483459472656
4533 179.1991271972656 126.1774444580078 123.2030410766602
4534 179.2876892089844 126.4376831054688 122.6948089599609
4535 179.3058776855469 126.6435165405273 123.2719879150391
4536 179.3627624511719 126.6913833618164 122.9285049438477
4537 179.2180938720703 127.9405822753906 123.3329467773438
4538 179.2946624755859 128.4606475830078 122.7710571289062
4539 179.2739562988281 128.4705047607422 122.3764190673828
4540 179.076904296875 128.5743865966797 121.7607345581055
4541 178.8377990722656 129.4417572021484 121.9476089477539
4542 178.7649383544922 129.4610900878906 121.511360168457
4543 178.61376953125 129.1547546386719 120.8978958129883
4544 178.4176483154297 129.6287078857422 120.4709930419922
4545 178.3876647949219 130.3380126953125 121.1673202514648
4546 177.8817596435547 131.3439483642578 121.6190414428711
4547 178.0527496337891 130.8975677490234 120.3850936889648
4548 177.8489837646484 132.4137878417969 121.0510025024414
4549 177.8702392578125 131.4668273925781 119.9171142578125
4550 177.7435607910156 132.6912994384766 120.7149047851562
4551 170.4030303955078 135.8327484130859 159.0464172363281
4552 170.6081695556641 135.6707458496094 158.0081787109375
4553 171.1712036132812 136.0024108886719 129.02294921875
4554 171.4859008789062 135.7738037109375 128.8355255126953
4555 171.4872589111328 135.1197509765625 128.5401306152344
4556 171.906005859375 136.0045013427734 158.1112060546875
4557 171.3003387451172 135.9754180908203 138.9397277832031
4558 171.3806762695312 136.1377716064453 138.6021118164062
4559 172.0133361816406 136.2652587890625 138.6110382080078
4560 171.2918548583984 136.1512603759766 138.3968200683594
4561 170.9924774169922 136.0552215576172 137.8961791992188
4562 170.3750305175781 136.0404815673828 138.5386810302734
4563 170.7229614257812 136.0093231201172 137.3649291992188
4564 169.6426696777344 136.0067749023438 136.6531066894531
4565 169.1749114990234 136.0066528320312 137.8259582519531
4566 172.2001647949219 135.5589904785156 142.3524780273438
4567 172.2575836181641 135.9158172607422 142.2327270507812
4568 172.4548797607422 135.3732147216797 142.1426696777344
4569 172.5106353759766 133.8582916259766 142.1022796630859
4570 171.2627258300781 135.3265075683594 142.1244201660156
4571 171.1555480957031 135.6009674072266 141.8072509765625
4572 171.4881439208984 135.9201812744141 142.2131958007812
4573 171.4857635498047 135.3417510986328 142.3453063964844
4574 171.9682312011719 134.0567626953125 142.4379425048828
4575 171.7789459228516 135.5457000732422 142.4414825439453
4576 171.49169921875 135.9168853759766 137.7021331787109
4577 172.2929992675781 135.9270629882812 138.1845092773438
4578 172.5920562744141 135.9651031494141 157.3670501708984
4579 171.1722106933594 135.5727996826172 157.1678924560547
4580 172.2962951660156 135.6826934814453 156.8378295898438
4581 171.9061737060547 135.289794921875 156.4324493408203
4582 171.0721893310547 135.2420043945312 156.6334838867188
4583 172.1636962890625 136.1387329101562 142.0687255859375
4584 172.5969696044922 136.3204040527344 141.2441253662109
4585 172.5169219970703 136.2078857421875 138.6656646728516
4586 172.4850006103516 135.7013854980469 138.2060546875
4587 171.7644500732422 135.0764923095703 128.73388671875
4588 172.0321502685547 134.7033233642578 155.9487457275391
4589 173.1384735107422 136.2211456298828 139.3363342285156
4590 173.5423431396484 135.5620574951172 140.1055908203125
4591 173.2120666503906 134.0036010742188 138.8075408935547
4592 173.1609802246094 133.9718627929688 138.4861602783203
4593 173.1660614013672 133.5030975341797 138.1421813964844
4594 173.4639892578125 134.0089416503906 138.3139343261719
4595 173.2033538818359 133.1728057861328 138.0772247314453
4596 173.40185546875 132.5925750732422 138.4499816894531
4597 174.2778778076172 132.2196655273438 138.3647003173828
4598 174.3813018798828 132.1869659423828 137.9743041992188
4599 174.3847045898438 131.7855224609375 137.9722137451172
4600 173.4302062988281 130.9817962646484 137.8507385253906
4601 174.1653289794922 131.4714660644531 137.9736938476562
4602 173.8375091552734 131.1830444335938 137.5768737792969
4603 173.2669372558594 130.5523681640625 137.4536895751953
4604 172.8230133056641 130.1504821777344 136.7250061035156
4605 172.8393402099609 128.3807220458984 136.7387847900391
4606 172.5278015136719 128.3157043457031 136.0121002197266
4607 172.0928192138672 127.5898208618164 136.5956726074219
4608 173.0458068847656 128.8675994873047 136.689697265625
4609 172.7380065917969 128.8318176269531 135.8911437988281
4610 173.4702453613281 135.9090881347656 139.3452758789062
4611 173.6635589599609 135.5884094238281 139.6072387695312
4612 173.1563568115234 135.6410064697266 129.5268859863281
4613 174.4183197021484 136.1604766845703 141.8179321289062
4614 174.7776489257812 135.9999084472656 141.3072662353516
4615 174.8483276367188 135.8326263427734 142.0142211914062
4616 175.1411437988281 135.5793762207031 141.5271148681641
4617 174.7622375488281 135.8419189453125 140.7674713134766
4618 175.0980987548828 135.3749389648438 141.00146484375
4619 173.5923461914062 133.3766021728516 140.8078308105469
4620 173.913330078125 133.4505462646484 140.576904296875
4621 173.6729125976562 133.4486694335938 141.2978820800781
4622 174.0901336669922 133.4438018798828 143.0713806152344
4623 174.5245208740234 133.7111511230469 142.7550354003906
4624 174.5984954833984 133.4574127197266 143.0869750976562
4625 175.4926452636719 133.4614715576172 142.3629150390625
4626 175.3993682861328 133.7817993164062 141.8209533691406
4627 175.7203216552734 133.4038543701172 141.7328186035156
4628 177.2054748535156 131.7597045898438 141.7078399658203
4629 177.4445037841797 131.4797668457031 141.5477142333984
4630 177.7541656494141 132.1295166015625 141.7404174804688
4631 178.0645751953125 131.9931488037109 141.625732421875
4632 177.9092864990234 132.4931793212891 142.0199127197266
4633 173.8483428955078 135.9421234130859 141.6940612792969
4634 174.0960693359375 136.1948089599609 141.7712097167969
4635 174.0855865478516 135.9512786865234 142.2391967773438
4636 174.4172058105469 135.8630523681641 142.4022674560547
4637 174.3666076660156 135.3387298583984 142.5880889892578
4638 174.7299957275391 135.3447113037109 142.459716796875
4639 174.3654479980469 134.0950775146484 142.6165771484375
4640 174.7510986328125 134.0951385498047 142.4818725585938
4641 174.1218719482422 135.9847259521484 141.0740814208984
4642 174.5127868652344 136.0646820068359 141.0228271484375
4643 174.6065063476562 135.3164978027344 140.3724822998047
4644 174.3287506103516 135.2663116455078 140.3650817871094
4645 174.3547668457031 133.8955535888672 140.3257751464844
4646 174.1037445068359 133.8388671875 140.5883178710938
4647 174.0809631347656 135.5706176757812 140.7398986816406
4648 174.3781280517578 135.8512573242188 140.6388397216797
4649 177.878662109375 135.9174194335938 153.5852203369141
4650 179.9776763916016 135.6514434814453 149.8350677490234
4651 180.6824188232422 135.5149688720703 148.5393218994141
4652 181.1135406494141 135.3996887207031 147.8081970214844
4653 184.1464691162109 135.8131408691406 130.4093170166016
4654 184.6996154785156 135.4361419677734 131.8256225585938
4655 186.5739288330078 135.6165771484375 139.504638671875
4656 161.0040435791016 135.5914154052734 132.7073822021484
4657 160.7101287841797 134.3545227050781 140.3995513916016
4658 160.9574127197266 134.0348815917969 140.7686157226562
4659 160.6985321044922 134.5786437988281 141.4050445556641
4660 160.91650390625 134.4169616699219 139.7405395507812
4661 160.949951171875 134.6323852539062 142.5362701416016
4662 161.0088958740234 133.9047698974609 141.9118957519531
4663 161.2176513671875 133.4608001708984 141.1234588623047
4664 161.5346069335938 132.86767578125 140.4410552978516
4665 161.2696838378906 132.8894500732422 141.4013366699219
4666 161.0776672363281 132.5971527099609 142.9924621582031
4667 161.1216735839844 132.4255218505859 141.9738006591797
4668 160.9306335449219 131.9133758544922 142.7921142578125
4669 161.1299285888672 132.1648712158203 143.7808227539062
4670 160.81640625 131.2343902587891 143.3388671875
4671 161.0164184570312 131.4223327636719 144.1992645263672
4672 161.0765686035156 131.4403381347656 145.3269958496094
4673 161.1429138183594 129.6853637695312 145.6571807861328
4674 160.9757232666016 129.7462005615234 144.3151397705078
4675 161.3813323974609 128.8601684570312 145.1511535644531
4676 161.5691223144531 127.3997573852539 145.1831359863281
4677 161.4726715087891 127.1608963012695 144.5602264404297
4678 161.4337310791016 126.2564392089844 145.2571105957031
4679 161.557861328125 126.5976638793945 146.0069885253906
4680 161.4582214355469 125.8639984130859 145.918701171875
4681 161.5342102050781 125.918830871582 147.1973419189453
4682 161.3509979248047 125.104377746582 147.0077667236328
4683 161.6436920166016 125.2587738037109 147.9903106689453
4684 161.668701171875 123.2167739868164 148.8500518798828
4685 161.25634765625 122.556999206543 147.4739990234375
4686 161.72900390625 122.4372634887695 148.6810913085938
4687 161.7067718505859 121.5101776123047 148.012451171875
4688 162.0549468994141 121.726692199707 148.9507904052734
4689 161.9083251953125 120.9256362915039 148.5815124511719
4690 162.0528717041016 118.7166595458984 149.3970947265625
4691 161.9375610351562 118.9861145019531 149.7700500488281
4692 161.8541412353516 119.0740280151367 148.5109558105469
4693 162.3132019042969 120.3599319458008 147.0821838378906
4694 161.9235076904297 121.2321090698242 146.4882507324219
4695 162.1904907226562 121.3053283691406 145.7342987060547
4696 164.1784057617188 135.7999114990234 132.0773620605469
4697 161.7824859619141 133.6280364990234 126.6553726196289
4698 161.7889099121094 132.6697540283203 125.2956695556641
4699 162.0656890869141 131.7133941650391 123.9801559448242
4700 163.0924987792969 132.3285064697266 122.0260925292969
4701 163 135.0045013427734 151.8641967773438
4702 162.9842529296875 133.5029907226562 151.1441955566406
4703 163.3419952392578 134.1936187744141 152.7062072753906
4704 163.1993713378906 133.2330017089844 151.9549560546875
4705 164.3740997314453 135.7532501220703 134.6062927246094
4706 162.3175659179688 135.6471557617188 132.5948638916016
4707 164.4875946044922 135.7008972167969 131.2334899902344
4708 163.3015899658203 135.6663360595703 131.1366119384766
4709 163.8831787109375 135.4322357177734 131.0429382324219
4710 162.8562622070312 133.9013061523438 131.8886871337891
4711 162.5334167480469 134.6259765625 131.2934875488281
4712 162.2344818115234 133.8371887207031 131.8490142822266
4713 164.3186340332031 135.7879486083984 131.6046447753906
4714 163.1302947998047 135.2012023925781 131.0322875976562
4715 162.2864837646484 133.1429138183594 132.4403076171875
4716 161.0655364990234 132.2510375976562 132.2683258056641
4717 161.2815551757812 132.5039367675781 132.5963287353516
4718 162.5531616210938 132.7883148193359 132.5841674804688
4719 161.5464935302734 132.7118530273438 132.56005859375
4720 162.5571746826172 132.5413665771484 132.5640258789062
4721 161.45703125 132.2790985107422 132.5516052246094
4722 161.8001708984375 131.8198089599609 131.3636474609375
4723 161.5218658447266 132.0504608154297 132.2355346679688
4724 161.2700042724609 131.9356536865234 131.1791076660156
4725 161.1629943847656 131.8859405517578 130.7676086425781
4726 160.8600158691406 132.6239013671875 129.7243499755859
4727 160.8249053955078 132.4847412109375 130.7160949707031
4728 161.3717498779297 130.7399444580078 129.7895812988281
4729 167.2899169921875 134.9762725830078 115.1036758422852
4730 169.1251678466797 134.0822143554688 114.9012832641602
4731 169.227294921875 135.9523010253906 138.8559875488281
4732 169.8525238037109 135.9961395263672 138.95703125
4733 170.4425506591797 135.9290008544922 138.8840179443359
4734 168.8679809570312 135.7962493896484 136.1827392578125
4735 170.6205444335938 135.7810974121094 136.076171875
4736 170.4329681396484 135.5588531494141 135.2076721191406
4737 170.0239715576172 135.2798156738281 157.4317474365234
4738 168.9575958251953 133.2928161621094 156.0232238769531
4739 168.2716217041016 132.8607025146484 156.0228271484375
4740 169.9839935302734 133.0829925537109 155.9451904296875
4741 168.3320007324219 132.1519927978516 155.9524536132812
4742 168.6620025634766 131.1609954833984 155.9451904296875
4743 170.7122344970703 135.9128570556641 136.7754058837891
4744 170.9552001953125 135.9368133544922 138.7913360595703
4745 169.3372497558594 135.7170715332031 159.0252075195312
4746 169.0663452148438 135.4673461914062 158.2218017578125
4747 171.0374145507812 135.5579833984375 138.9740600585938
4748 171.1347045898438 135.5672607421875 140.1152038574219
4749 171.131103515625 133.5870056152344 141.7533874511719
4750 171.1260375976562 133.5850372314453 140.1092529296875
4751 172.2041015625 135.513671875 117.3344116210938
4752 173.1591796875 135.427734375 117.5547714233398
4753 172.9225006103516 135.1842803955078 117.4401016235352
4754 174.0068664550781 134.7491149902344 117.0356674194336
4755 174.3572387695312 134.4938201904297 116.9035034179688
4756 174.4886779785156 134.2320709228516 116.8870162963867
4757 174.5045776367188 133.9062194824219 117.0743255615234
4758 175.1206665039062 133.9836883544922 117.4820098876953
4759 173.6823577880859 133.7818145751953 139.729736328125
4760 173.6828308105469 133.6832580566406 139.4871673583984
4761 172.9504089355469 133.5353546142578 138.4135894775391
4762 173.0007781982422 132.9990386962891 138.5071411132812
4763 172.9521179199219 133.2147369384766 138.2864990234375
4764 173.6943511962891 132.1767120361328 138.5603485107422
4765 174.1740875244141 131.9058227539062 138.3754272460938
4766 174.114013671875 135.49267578125 142.5083312988281
4767 174.1298522949219 133.9549102783203 142.5806884765625
4768 173.8219299316406 135.6407775878906 141.5325012207031
4769 173.8453979492188 135.5687561035156 142.0887298583984
4770 173.8025207519531 133.8538055419922 141.5289916992188
4771 173.7823333740234 133.8470306396484 141.8720703125
4772 175.1132202148438 135.2697143554688 142.0853576660156
4773 179.9007110595703 134.7109832763672 148.66845703125
4774 179.377197265625 135.6713409423828 151.2178802490234
4775 181.6435089111328 134.9960784912109 146.9599304199219
4776 181.0652618408203 134.6622924804688 147.3578491210938
4777 181.6092987060547 135.3956604003906 121.6941757202148
4778 180.1494598388672 134.9261932373047 120.743782043457
4779 180.5651092529297 134.9098205566406 121.7664947509766
4780 179.4767456054688 134.6067810058594 122.1718292236328
4781 178.6721343994141 134.4706726074219 121.2051696777344
4782 178.3415069580078 134.2163391113281 122.6009063720703
4783 178.321533203125 134.2012786865234 123.8723678588867
4784 177.6484222412109 133.4643096923828 123.7304306030273
4785 177.5357360839844 133.4662170410156 124.2397079467773
4786 177.5942230224609 132.7144622802734 123.255744934082
4787 177.3893127441406 130.0187530517578 124.0139999389648
4788 176.3267364501953 129.4331359863281 124.9743804931641
4789 177.4148559570312 129.1917877197266 124.7858581542969
4790 185.7529449462891 134.0616912841797 143.3608093261719
4791 184.5248260498047 133.9912719726562 144.6417694091797
4792 185.329833984375 133.6374664306641 143.88330078125
4793 184.3860778808594 133.7410430908203 144.8487701416016
4794 184.5188903808594 133.4851837158203 144.7074432373047
4795 184.9040679931641 132.9039764404297 143.4617614746094
4796 184.0725402832031 132.9450378417969 144.5940093994141
4797 183.7277374267578 132.6120910644531 144.0134582519531
4798 184.8744049072266 134.8269958496094 132.4361267089844
4799 185.9912567138672 134.3160552978516 133.84033203125
4800 186.9385833740234 133.8328552246094 141.4877319335938
4801 187.0510101318359 133.4277954101562 141.1523590087891
4802 186.4461059570312 134.5680541992188 134.6118316650391
4803 160.1754302978516 135.6727142333984 134.2318572998047
4804 160.5392608642578 135.4849243164062 134.1807098388672
4805 161.0465393066406 133.3779449462891 142.4873657226562
4806 161.20849609375 134.8163146972656 143.4158477783203
4807 162.0185089111328 135.1602020263672 130.6318359375
4808 162.3816680908203 135.4220733642578 130.6954803466797
4809 162.1692504882812 134.7332458496094 146.5202026367188
4810 163.1163177490234 135.761474609375 131.4384918212891
4811 161.8958740234375 135.5402526855469 133.464111328125
4812 163.0517425537109 135.4259796142578 130.9324951171875
4813 165.2158813476562 135.4844055175781 136.6324157714844
4814 164.8430023193359 135.6019287109375 135.3826751708984
4815 165.9349060058594 135.6109161376953 136.0146636962891
4816 164.6532897949219 133.9898223876953 155.2149353027344
4817 166.5788421630859 135.1425476074219 131.1133117675781
4818 168.7218627929688 135.7135620117188 138.4765014648438
4819 168.8051300048828 135.4545288085938 138.8888549804688
4820 169.2434539794922 135.6413269042969 139.2496337890625
4821 168.3755798339844 135.4008026123047 138.1162414550781
4822 170.0421295166016 135.4892272949219 130.7079010009766
4823 170.3005523681641 135.0748138427734 130.5980834960938
4824 170.3594970703125 135.1544952392578 130.3641967773438
4825 170.4330596923828 133.8251495361328 129.8318023681641
4826 170.9334106445312 133.0949859619141 128.0560760498047
4827 170.5744934082031 133.0288848876953 128.4848327636719
4828 170.2497711181641 132.4720306396484 128.0904693603516
4829 170.3839111328125 131.9695587158203 127.7294769287109
4830 171.4216461181641 132.8040924072266 127.6546020507812
4831 171.7930755615234 132.1406707763672 127.2417907714844
4832 172.4975738525391 131.7108154296875 126.8954086303711
4833 171.4202575683594 131.7009887695312 127.3022003173828
4834 172.2359924316406 130.5605010986328 127.0669479370117
4835 171.3035583496094 130.0364227294922 127.3275527954102
4836 172.5059967041016 129.2389984130859 127.0656967163086
4837 172.9259948730469 130.6209869384766 126.8022003173828
4838 173.1800079345703 128.8209381103516 126.8371658325195
4839 174.0379333496094 129.1220855712891 126.2595672607422
4840 173.7427520751953 135.193359375 132.5214233398438
4841 173.728759765625 134.5894927978516 127.8479537963867
4842 174.1446075439453 134.0833129882812 127.6579742431641
4843 174.2863616943359 134.4300384521484 127.9127731323242
4844 173.3973388671875 134.6195678710938 128.0073547363281
4845 173.9074096679688 133.9141998291016 142.2965087890625
4846 175.2544403076172 133.6878051757812 130.4892272949219
4847 175.5503692626953 133.6690063476562 130.0037231445312
4848 175.4457550048828 133.2378692626953 130.4618682861328
4849 174.8275756835938 135.2400512695312 130.2630157470703
4850 177.3230743408203 135.4756927490234 153.3221893310547
4851 178.1383209228516 135.4971008300781 152.5436401367188
4852 178.8515930175781 135.3248443603516 151.5076904296875
4853 179.6364593505859 135.2949981689453 149.9090118408203
4854 179.7848052978516 134.4351043701172 148.2563781738281
4855 180.4269104003906 134.6909790039062 148.0650634765625
4856 180.5128173828125 134.439697265625 147.5416107177734
4857 180.6027984619141 135.2796325683594 120.5857696533203
4858 179.9436340332031 134.6695404052734 123.203010559082
4859 179.9521789550781 134.5883331298828 123.8978500366211
4860 179.1638336181641 134.3861999511719 123.9458389282227
4861 178.7592315673828 134.2766723632812 124.647346496582
4862 177.9499969482422 133.930419921875 125.5080718994141
4863 177.0653991699219 133.6093292236328 125.5493316650391
4864 177.7344360351562 133.8584136962891 126.3289413452148
4865 177.4537048339844 133.8045654296875 127.1746673583984
4866 176.7069244384766 133.6400146484375 126.8396759033203
4867 175.0907440185547 133.5274047851562 128.12890625
4868 175.3464965820312 133.5345153808594 128.3844146728516
4869 175.0390167236328 133.7566833496094 128.7633361816406
4870 181.10791015625 135.2578430175781 121.1447982788086
4871 180.5098114013672 134.6346588134766 124.7373809814453
4872 180.3694915771484 134.5522613525391 125.6096878051758
4873 179.8721466064453 134.1781005859375 127.0966110229492
4874 179.6397705078125 134.2732849121094 126.5685729980469
4875 179.6822357177734 133.9972686767578 127.3242111206055
4876 179.5496368408203 133.7783050537109 127.5015335083008
4877 178.2848510742188 133.7905426025391 127.3266372680664
4878 178.4609985351562 133.6545715332031 127.4946975708008
4879 177.2237701416016 131.9301910400391 129.9410552978516
4880 177.0118255615234 132.3047943115234 129.6846008300781
4881 177.7328948974609 132.3500671386719 129.4550170898438
4882 177.4985504150391 131.4817047119141 130.5200958251953
4883 178.3955535888672 132.0438995361328 129.9642639160156
4884 177.9619445800781 130.4826812744141 131.1311645507812
4885 179.34375 130.6719512939453 131.0926666259766
4886 179.3772277832031 130.3907318115234 131.1737365722656
4887 179.3665466308594 130.0568389892578 131.1614227294922
4888 178.0746459960938 130.0798492431641 131.0941619873047
4889 179.3974609375 129.1014251708984 130.7937164306641
4890 180.0782623291016 129.4205169677734 131.0213012695312
4891 179.9674072265625 128.4338684082031 130.7364196777344
4892 180.6661376953125 128.3305206298828 130.7774963378906
4893 183.7966918945312 130.473388671875 132.1882476806641
4894 183.1426849365234 130.2908630371094 131.8160552978516
4895 183.1512145996094 130.6360778808594 131.8312530517578
4896 183.8193664550781 130.8784790039062 132.1587371826172
4897 183.1430969238281 130.9387664794922 131.70458984375
4898 184.1149291992188 131.6370086669922 131.9633026123047
4899 183.2622528076172 135.5194702148438 127.7589492797852
4900 183.2730255126953 135.2235107421875 128.6593627929688
4901 182.7712707519531 135.0686950683594 127.7935104370117
4902 160.4358062744141 135.4180145263672 135.0294799804688
4903 161.0377044677734 134.2317352294922 142.8327789306641
4904 161.1060943603516 133.4151306152344 143.3087768554688
4905 161.3712463378906 134.4843444824219 144.0354309082031
4906 161.6085357666016 133.8488616943359 127.6877136230469
4907 163.2194976806641 134.6815338134766 120.9493103027344
4908 163.6435852050781 134.8797912597656 153.7334594726562
4909 164.1799926757812 135.0639953613281 154.9881896972656
4910 163.7862396240234 134.2900238037109 153.6957092285156
4911 166.6571655273438 134.39892578125 157.3466949462891
4912 167.7655792236328 135.1750793457031 157.9309844970703
4913 169.8289947509766 133.7483062744141 114.6825637817383
4914 170.605224609375 133.7332000732422 114.7878112792969
4915 169.8324737548828 133.5105895996094 114.6467666625977
4916 169.8043975830078 135.3295593261719 139.4705657958984
4917 169.7955932617188 134.9325103759766 130.5399780273438
4918 169.3717193603516 133.6353912353516 129.5925598144531
4919 168.1008453369141 132.791259765625 129.1161193847656
4920 170.0344696044922 134.7528839111328 130.8406677246094
4921 170.2971801757812 133.9219970703125 130.9360809326172
4922 169.5827484130859 132.1211853027344 128.3158874511719
4923 168.2055511474609 132.0673065185547 128.8052062988281
4924 169.3922119140625 131.1168212890625 128.2289733886719
4925 167.8025665283203 130.1151580810547 128.7135009765625
4926 167.4309692382812 129.4197387695312 128.6770172119141
4927 168.6103973388672 129.6129455566406 128.2288055419922
4928 168.5034637451172 132.6097717285156 128.8648071289062
4929 169.2185821533203 132.4624328613281 128.6412048339844
4930 167.3912200927734 132.6688385009766 129.8953247070312
4931 167.7760772705078 132.6947784423828 129.379150390625
4932 167.5663604736328 133.3495025634766 129.8502807617188
4933 167.2416534423828 134.3652496337891 131.0335693359375
4934 166.9332122802734 134.3034210205078 131.4513397216797
4935 171.9569549560547 133.0928955078125 142.9580993652344
4936 172.8539581298828 132.7988128662109 144.1704406738281
4937 174.0513000488281 132.8201293945312 145.3567504882812
4938 174.9166259765625 133.2081298828125 145.9416351318359
4939 174.91552734375 132.9171600341797 146.7684936523438
4940 175.0189971923828 132.4338836669922 147.1877288818359
4941 174.3904113769531 132.4250793457031 146.3379821777344
4942 174.3150787353516 131.4567260742188 146.0648193359375
4943 174.3800506591797 131.8665771484375 146.2798614501953
4944 174.9551849365234 131.2711334228516 146.3621215820312
4945 175.3703155517578 131.6976470947266 147.1690368652344
4946 175.0927581787109 132.0174560546875 147.1510925292969
4947 173.2642669677734 135.05615234375 155.6770324707031
4948 171.919921875 134.9539794921875 117.0967788696289
4949 172.6688385009766 134.1436767578125 130.7320251464844
4950 172.4583282470703 133.9629058837891 130.707275390625
4951 172.6921997070312 133.5941009521484 130.3769226074219
4952 172.4456329345703 133.4304656982422 130.1311340332031
4953 173.0509643554688 135.3163452148438 129.5807495117188
4954 172.9589080810547 135.3047027587891 130.0964660644531
4955 172.9889831542969 133.8594207763672 129.9693450927734
4956 173.0443420410156 133.8303680419922 128.5493621826172
4957 173.5731811523438 133.8478393554688 140.0696411132812
4958 174.5905609130859 134.7683410644531 128.7284088134766
4959 174.8129272460938 135.0859069824219 129.7469177246094
4960 174.8674926757812 135.3441925048828 140.6162567138672
4961 175.4354095458984 133.6600341796875 141.3922271728516
4962 175.2484741210938 135.1555328369141 141.5572967529297
4963 175.2749938964844 134.3737487792969 141.1741943359375
4964 174.2010192871094 133.4825286865234 140.2588500976562
4965 174.2252044677734 133.2527008056641 139.9495239257812
4966 173.8359069824219 133.4352874755859 139.8811950683594
4967 173.7245483398438 133.2359619140625 139.3577270507812
4968 174.3596343994141 132.9954833984375 139.8557434082031
4969 174.1269378662109 132.7008514404297 139.505615234375
4970 173.5790252685547 132.3040466308594 139.0726318359375
4971 174.3959045410156 132.4502105712891 139.7431793212891
4972 173.8880004882812 131.7614898681641 139.3166961669922
4973 174.1199493408203 129.9325866699219 139.4613189697266
4974 175.0632629394531 128.8682708740234 138.8036346435547
4975 174.6133422851562 129.2209167480469 138.5443420410156
4976 174.8521118164062 128.8755645751953 138.5269470214844
4977 174.0148010253906 127.1538391113281 138.1899719238281
4978 174.5070037841797 128.5289306640625 138.2741088867188
4979 173.4389343261719 127.6757583618164 137.7332458496094
4980 172.6323089599609 127.3824844360352 137.2310485839844
4981 175.1724395751953 134.0538024902344 140.9354858398438
4982 174.8449096679688 133.3352508544922 140.5313262939453
4983 173.8880004882812 133.3969879150391 140.2142028808594
4984 177.7508239746094 135.1023864746094 152.5270843505859
4985 177.6504516601562 134.631591796875 152.3369140625
4986 177.1596374511719 133.9376068115234 152.8092041015625
4987 177.7753295898438 134.1791839599609 151.5812835693359
4988 177.4498443603516 133.7017364501953 151.6327514648438
4989 177.7468719482422 134.0351409912109 151.0683898925781
4990 177.4902648925781 133.7814331054688 151.1402740478516
4991 177.5668029785156 133.9189605712891 150.1528167724609
4992 179.1392822265625 134.531494140625 149.6143341064453
4993 178.5741119384766 134.4323425292969 150.7497100830078
4994 178.7073516845703 134.3017578125 149.6409301757812
4995 177.7839660644531 134.3539581298828 151.8515930175781
4996 178.5707397460938 134.7035217285156 151.2626647949219
4997 179.0716857910156 134.7447357177734 150.3148345947266
4998 177.7872314453125 134.0027923583984 121.3181915283203
4999 177.9664154052734 133.9890594482422 122.468635559082
5000 177.7405395507812 133.7400207519531 121.9602813720703
5001 177.6659240722656 133.5149841308594 121.9348678588867
5002 177.7509460449219 133.7419738769531 124.0793075561523
5003 184.2336120605469 133.2435913085938 144.8090057373047
5004 182.4954681396484 134.5927124023438 128.5891418457031
5005 160.7027130126953 135.1641387939453 135.6226806640625
5006 162.4574432373047 135.0276947021484 136.7314300537109
5007 162.4118194580078 135.1018218994141 135.8466491699219
5008 163.2152862548828 134.7797393798828 137.8459167480469
5009 164.5016021728516 135.1260223388672 137.3329772949219
5010 161.4423675537109 134.8173675537109 130.380615234375
5011 161.6258850097656 133.5919799804688 145.0553894042969
5012 161.7454223632812 134.0009307861328 145.3005828857422
5013 161.6342163085938 132.6526489257812 125.7279205322266
5014 162.2572631835938 129.6161346435547 123.0651321411133
5015 162.8025665283203 128.6142120361328 122.0004653930664
5016 163.1950225830078 126.4150772094727 120.5024795532227
5017 163.3484954833984 127.4674987792969 120.1567001342773
5018 162.9758453369141 134.0559234619141 122.5362396240234
5019 163.0050354003906 133.5523376464844 122.7151412963867
5020 163.6357879638672 134.0707550048828 120.637451171875
5021 163.2136688232422 133.3518524169922 122.0324249267578
5022 164.5012359619141 131.7953643798828 154.907958984375
5023 164.5111236572266 132.8045043945312 154.7156677246094
5024 165.9442291259766 134.9689178466797 138.135498046875
5025 166.9763793945312 135.2389831542969 138.0752868652344
5026 166.4833374023438 134.1372680664062 138.3892517089844
5027 165.4936676025391 134.3485565185547 138.4393615722656
5028 164.8683624267578 133.9787292480469 138.4888153076172
5029 165.6313018798828 133.3485870361328 138.3984985351562
5030 164.5090942382812 133.1178894042969 138.4402160644531
5031 167.7733154296875 133.163330078125 138.21630859375
5032 168.2506103515625 133.178466796875 138.4208374023438
5033 168.0777282714844 132.7866821289062 138.5283966064453
5034 168.8722229003906 133.0424041748047 139.2300109863281
5035 167.3704071044922 133.1980895996094 130.1863861083984
5036 166.8720703125 134.3738403320312 114.8054275512695
5037 168.3808288574219 134.3092498779297 138.5191955566406
5038 168.5932006835938 134.5316467285156 138.7006683349609
5039 168.4167327880859 133.5877532958984 138.5201568603516
5040 170.0979919433594 133.5929565429688 139.4373931884766
5041 171.4614410400391 133.8533782958984 142.3316955566406
5042 171.2073974609375 133.24462890625 142.1487731933594
5043 171.431396484375 134.7545776367188 116.7179183959961
5044 172.4418182373047 135.0376129150391 133.9500579833984
5045 172.4386291503906 134.7093963623047 134.4786529541016
5046 172.5394897460938 134.7353057861328 135.158203125
5047 172.6795043945312 134.4148406982422 135.3144226074219
5048 172.9488677978516 134.1153259277344 135.8385772705078
5049 172.3767242431641 133.6338348388672 134.9453735351562
5050 174.0071411132812 132.8564453125 137.4980621337891
5051 172.7189178466797 134.918701171875 138.1872100830078
5052 173.1157531738281 135.0041198730469 128.6016845703125
5053 173.4041137695312 133.3096618652344 141.7512359619141
5054 173.6345520019531 133.4819946289062 141.9646759033203
5055 175.1068420410156 134.8085021972656 130.1185913085938
5056 174.7855834960938 134.5298461914062 128.7002105712891
5057 174.7608489990234 134.7551574707031 131.0303497314453
5058 174.6403503417969 134.5684967041016 131.2823028564453
5059 174.6266326904297 134.2127532958984 131.8095703125
5060 174.1054382324219 133.6522064208984 131.5541839599609
5061 174.3049621582031 133.9566040039062 131.8360900878906
5062 174.3832244873047 134.1259918212891 131.5321502685547
5063 174.3232421875 133.8012847900391 131.3044891357422
5064 174.9900817871094 134.8166656494141 130.6726531982422
5065 175.2192077636719 134.1940002441406 130.2576904296875
5066 175.3130950927734 133.9538116455078 129.8925933837891
5067 175.4170684814453 133.7581939697266 129.3528900146484
5068 175.7682189941406 133.6417236328125 129.8370056152344
5069 174.6058654785156 133.4945220947266 140.3171234130859
5070 177.3268585205078 134.8419494628906 152.8133239746094
5071 178.1393432617188 134.9253082275391 119.1222686767578
5072 179.203857421875 134.9239959716797 119.7487640380859
5073 178.0384216308594 134.6537780761719 119.4871520996094
5074 179.7252807617188 135.1760101318359 119.8262176513672
5075 178.7056884765625 134.1785278320312 148.8841247558594
5076 181.4271850585938 135.1798553466797 122.1003799438477
5077 179.5654144287109 134.4066162109375 125.2244110107422
5078 182.0815734863281 134.7895050048828 146.3155212402344
5079 182.4447174072266 134.8733520507812 127.6547470092773
5080 181.8683471679688 134.4907073974609 128.4192810058594
5081 182.2796630859375 134.1598510742188 128.8244171142578
5082 182.0233459472656 133.6366577148438 128.7733459472656
5083 182.55029296875 133.4785919189453 129.2619323730469
5084 182.9036102294922 134.1432647705078 129.4219818115234
5085 183.1448669433594 134.6912078857422 145.2117919921875
5086 161.9907989501953 134.8540496826172 137.4432678222656
5087 161.3224639892578 132.5117340087891 144.4886322021484
5088 162.0533142089844 133.7414093017578 146.22509765625
5089 162.9235229492188 134.4330444335938 150.282470703125
5090 164.6962890625 134.8060607910156 138.0142211914062
5091 163.8657531738281 134.3741149902344 138.4649353027344
5092 164.8020477294922 134.3881530761719 138.4194793701172
5093 163.7615966796875 134.2476043701172 119.8374176025391
5094 165.2397918701172 134.2313537597656 131.5383758544922
5095 165.8446655273438 134.3836212158203 131.4311065673828
5096 165.6298828125 133.2341918945312 131.4913024902344
5097 165.1593627929688 132.5479431152344 131.4878997802734
5098 165.9423217773438 132.8517303466797 131.3315582275391
5099 165.5824432373047 132.4426727294922 131.1513214111328
5100 166.1150054931641 132.4391326904297 130.9335021972656
5101 167.1745758056641 132.7213287353516 130.3558349609375
5102 166.8681335449219 132.3798980712891 130.3067779541016
5103 167.3468017578125 131.6939849853516 129.1575775146484
5104 166.7220458984375 131.8292083740234 129.8148345947266
5105 166.5836181640625 131.2768096923828 129.7942810058594
5106 167.3726043701172 130.1750793457031 129.0279235839844
5107 166.5391693115234 130.1562194824219 129.8359069824219
5108 166.3425140380859 129.4664306640625 129.6346588134766
5109 167.1864166259766 133.9949798583984 131.3607635498047
5110 167.2117004394531 133.3329620361328 131.4839935302734
5111 167.2905883789062 133.1066741943359 130.4282989501953
5112 165.6491394042969 133.3094177246094 114.607536315918
5113 166.0023193359375 133.4152984619141 114.4405975341797
5114 166.0623931884766 133.0577239990234 114.6104125976562
5115 167.2720794677734 134.4698333740234 138.304443359375
5116 167.3025665283203 134.7813568115234 130.42724609375
5117 170.7401275634766 133.7489013671875 128.9961242675781
5118 171.0306549072266 133.8123168945312 138.9874114990234
5119 171.7240295410156 133.6582946777344 142.4544830322266
5120 171.4257049560547 133.2593536376953 142.448486328125
5121 172.7491760253906 134.7322845458984 136.019775390625
5122 172.7693939208984 134.8487854003906 117.1012802124023
5123 173.1573791503906 134.1829223632812 128.1904449462891
5124 174.945068359375 132.2415161132812 154.2474517822266
5125 173.2737579345703 130.0514678955078 154.5750274658203
5126 173.0620422363281 129.0635986328125 154.3009796142578
5127 171.8801727294922 126.6260986328125 154.3188781738281
5128 171.6785430908203 128.6198120117188 154.5021820068359
5129 171.3062744140625 127.1886444091797 154.4869995117188
5130 171.5806579589844 126.1618270874023 154.2552185058594
5131 170.2744140625 126.9914169311523 154.4850158691406
5132 170.5240020751953 126.2969970703125 154.30419921875
5133 169.3822326660156 125.8962478637695 154.2826843261719
5134 168.6451110839844 126.3442611694336 154.4762268066406
5135 169.0921783447266 125.723762512207 154.30859375
5136 167.9855499267578 124.4523696899414 154.4755554199219
5137 167.6841888427734 125.483154296875 154.5731964111328
5138 166.9046783447266 124.5349960327148 154.54052734375
5139 164.3399047851562 122.3513717651367 153.6402587890625
5140 164.6469879150391 121.7110443115234 153.3858337402344
5141 165.5491333007812 122.0268020629883 153.9962768554688
5142 164.3167724609375 122.721061706543 153.7023162841797
5143 165.4341888427734 122.5999221801758 154.0679016113281
5144 165.8843231201172 123.5307159423828 154.2645721435547
5145 166.333251953125 123.1928329467773 154.2741851806641
5146 166.1858520507812 123.9527206420898 154.4480590820312
5147 170.8761749267578 128.6237487792969 154.5464630126953
5148 172.9106292724609 130.6072845458984 154.9156494140625
5149 173.3284759521484 131.5325012207031 155.0984802246094
5150 175.9451446533203 134.18359375 117.8965072631836
5151 174.7748413085938 134.0067596435547 130.9312744140625
5152 175.2989501953125 134.3253173828125 141.7695770263672
5153 174.7715148925781 133.0143585205078 140.4000244140625
5154 174.7302398681641 128.6585693359375 140.1326141357422
5155 174.4906616210938 128.8440399169922 139.5088348388672
5156 174.8509063720703 128.3562622070312 139.7533569335938
5157 174.958984375 128.8991088867188 139.0468139648438
5158 175.4371337890625 128.4633941650391 139.4332580566406
5159 174.4437866210938 129.0090789794922 139.219482421875
5160 178.176513671875 134.4262390136719 120.3490371704102
5161 179.7870178222656 134.9057922363281 120.2607650756836
5162 177.9584655761719 133.9753112792969 124.4358901977539
5163 177.5257263183594 133.7002410888672 124.8787841796875
5164 179.1129150390625 134.2843475341797 125.8327331542969
5165 178.2051544189453 133.8934478759766 127.0335006713867
5166 182.4485778808594 134.5328063964844 145.6572875976562
5167 183.5390014648438 134.3404998779297 144.98095703125
5168 182.7772064208984 134.2283782958984 145.40673828125
5169 183.0842590332031 133.7059936523438 145.5182495117188
5170 183.0480346679688 133.5053863525391 145.5614929199219
5171 184.200927734375 134.6940307617188 132.1051788330078
5172 184.1402435302734 134.4621429443359 132.1490936279297
5173 184.3824462890625 133.876953125 132.1513671875
5174 184.8323974609375 133.8790893554688 132.5967254638672
5175 184.1231689453125 133.8299255371094 131.7335968017578
5176 183.9219970703125 134.4231872558594 131.8389434814453
5177 185.2831420898438 134.2698059082031 133.0311584472656
5178 184.8390197753906 134.3826751708984 132.5967712402344
5179 161.7320556640625 134.4417419433594 131.003662109375
5180 162.1073303222656 134.746337890625 138.1883239746094
5181 161.2476043701172 132.4966430664062 127.6251678466797
5182 161.4757843017578 131.8850555419922 127.5732040405273
5183 161.2265014648438 131.9308319091797 128.4306488037109
5184 161.1739196777344 131.5392303466797 128.3835144042969
5185 161.0094146728516 130.1475067138672 128.3674926757812
5186 161.0926971435547 130.7247009277344 127.8548812866211
5187 160.9367523193359 129.4588317871094 128.1399841308594
5188 160.9312744140625 128.6040191650391 128.1590118408203
5189 162.7984008789062 134.5090637207031 138.4529418945312
5190 163.9734039306641 133.8580932617188 138.6534423828125
5191 163.4022369384766 132.5160522460938 121.0095367431641
5192 166.4371948242188 133.9663696289062 131.4745941162109
5193 166.9668731689453 133.4920959472656 131.5901794433594
5194 166.905517578125 132.8165435791016 131.4364624023438
5195 167.1655120849609 132.9456634521484 131.3263549804688
5196 166.8856658935547 132.6098175048828 131.0999450683594
5197 166.0761260986328 134.0679779052734 114.7595291137695
5198 165.8111267089844 132.6238708496094 115.0542984008789
5199 165.2784729003906 132.8329772949219 138.5111846923828
5200 164.4476165771484 132.3890380859375 138.6316680908203
5201 167.8777008056641 134.2773284912109 157.0941772460938
5202 168.8072662353516 133.3834991455078 139.0438232421875
5203 168.6431121826172 133.9472045898438 156.4267272949219
5204 171.2177581787109 134.2911071777344 115.358039855957
5205 171.2493438720703 133.5993041992188 139.479736328125
5206 171.2561798095703 133.8244476318359 139.2385559082031
5207 171.729248046875 133.8532562255859 128.6476745605469
5208 172.3050994873047 133.2374877929688 128.7255249023438
5209 171.9776458740234 133.4603729248047 142.5568542480469
5210 172.4163360595703 133.2187042236328 142.7171325683594
5211 173.0612945556641 133.13671875 143.1299133300781
5212 172.2006072998047 133.8349456787109 142.3778686523438
5213 172.4757690429688 133.4609985351562 142.3415985107422
5214 173.1521453857422 134.4736938476562 136.4983825683594
5215 173.4052124023438 134.2361145019531 136.7227020263672
5216 173.8470764160156 133.5873260498047 137.2600250244141
5217 172.2892150878906 133.4720916748047 134.5375823974609
5218 172.7071685791016 133.0221557617188 134.333251953125
5219 173.8582000732422 132.4107971191406 154.8190307617188
5220 175.1608276367188 134.0259857177734 129.3230895996094
5221 175.1169891357422 133.8186950683594 142.2427368164062
5222 178.9134979248047 134.6613311767578 120.1384887695312
5223 177.0782470703125 133.4342956542969 124.9406356811523
5224 176.1944427490234 133.5162048339844 126.4338912963867
5225 175.8350219726562 133.5905456542969 127.1187515258789
5226 175.0032958984375 133.2712707519531 126.4732284545898
5227 174.961181640625 133.3818206787109 126.9223785400391
5228 177.2818298339844 133.2976226806641 124.4763259887695
5229 177.1705322265625 132.1238098144531 123.5035858154297
5230 178.6590728759766 134.0554046630859 146.8270568847656
5231 181.3179321289062 134.2480316162109 128.5158386230469
5232 181.2057189941406 133.3683013916016 128.1531066894531
5233 181.4553070068359 134.0081024169922 128.5509490966797
5234 181.1822357177734 132.7707366943359 128.6091461181641
5235 181.6417846679688 132.9852294921875 128.6620941162109
5236 181.8514862060547 132.5484313964844 129.5643920898438
5237 179.6539306640625 131.4490203857422 130.5578002929688
5238 180.6465454101562 130.9174346923828 131.1047058105469
5239 187.4417877197266 134.3955688476562 135.7658386230469
5240 188.9302062988281 132.322509765625 137.2640838623047
5241 188.6295776367188 132.6172027587891 138.2266387939453
5242 188.6004333496094 132.3197479248047 138.6552276611328
5243 161.2320861816406 133.8947143554688 131.0433502197266
5244 161.2389526367188 132.9166412353516 127.6703872680664
5245 161.4803009033203 132.5904541015625 126.5320129394531
5246 161.4904327392578 132.2340545654297 126.6178131103516
5247 162.3659210205078 133.4271850585938 147.6845245361328
5248 161.5743713378906 132.6577606201172 145.7091217041016
5249 161.8027954101562 132.1391296386719 147.6129913330078
5250 161.0696105957031 130.8447875976562 145.9964599609375
5251 161.0083465576172 130.2979125976562 144.9620971679688
5252 164.5553894042969 133.3159790039062 116.4216537475586
5253 164.1873016357422 133.2100219726562 117.3795623779297
5254 166.2523803710938 133.1546020507812 131.4232940673828
5255 166.5570678710938 133.3220367431641 138.2637023925781
5256 167.9686126708984 131.3426971435547 128.7634735107422
5257 169.3440246582031 133.2993621826172 129.4230651855469
5258 169.8529357910156 133.9012603759766 130.6827239990234
5259 168.5792694091797 133.63134765625 156.2525939941406
5260 172.0037536621094 134.2428588867188 115.4791717529297
5261 172.7646636962891 133.4114990234375 155.3093872070312
5262 173.5479888916016 133.9404449462891 136.7971649169922
5263 173.0950622558594 133.1287384033203 135.7943115234375
5264 173.6629943847656 132.6696624755859 136.7002563476562
5265 173.4234008789062 134.2374267578125 138.3402709960938
5266 173.8030700683594 133.748046875 127.5335540771484
5267 174.1917266845703 133.5399017333984 127.3319854736328
5268 174.421142578125 133.75927734375 127.6253509521484
5269 174.701171875 133.4944610595703 127.408576965332
5270 175.6921691894531 133.1328125 125.7605590820312
5271 176.4685211181641 132.3334808349609 124.3417816162109
5272 176.4785766601562 132.9537658691406 124.8156967163086
5273 175.3711090087891 132.5482940673828 125.4029693603516
5274 173.7257537841797 133.8350067138672 133.0976867675781
5275 173.1254119873047 133.3266906738281 133.48828125
5276 174.5639953613281 133.7429962158203 132.5261993408203
5277 174.5874176025391 133.734130859375 132.2906646728516
5278 174.4103698730469 133.4972991943359 132.5244903564453
5279 173.8471527099609 133.2259521484375 132.4276885986328
5280 173.8980102539062 133.4757385253906 131.9424438476562
5281 173.7186584472656 133.4420623779297 133.1246795654297
5282 173.0874786376953 132.9873504638672 133.414794921875
5283 176.0099487304688 131.8062591552734 130.3144378662109
5284 176.1273498535156 133.1925659179688 153.4344482421875
5285 177.0381317138672 131.8433380126953 152.9930725097656
5286 178.1244964599609 134.2446594238281 121.1686706542969
5287 176.8955688476562 133.6266784667969 127.5927276611328
5288 180.7031707763672 133.9488677978516 128.1073455810547
5289 179.9795227050781 133.8401031494141 127.6389999389648
5290 180.2245635986328 133.5112457275391 127.8300933837891
5291 179.7908172607422 133.2982482910156 127.7386093139648
5292 177.6601409912109 132.5990753173828 129.0685729980469
5293 177.1422424316406 132.6759185791016 129.3417053222656
5294 181.9710693359375 134.4453125 145.9944152832031
5295 181.2272338867188 134.1328430175781 146.0283355712891
5296 181.8276214599609 134.0633850097656 145.7519989013672
5297 182.0859527587891 133.9541320800781 145.6542663574219
5298 182.9556884765625 134.4752807617188 129.3668823242188
5299 186.2504272460938 132.5005340576172 133.7494201660156
5300 186.0316314697266 133.3250885009766 133.7077178955078
5301 187.4613037109375 133.9802398681641 135.2466125488281
5302 187.9289855957031 133.7791748046875 135.9693756103516
5303 188.5796051025391 132.4539642333984 135.8034362792969
5304 188.3841552734375 133.0529022216797 136.2245788574219
5305 188.843017578125 131.9566497802734 135.9837036132812
5306 188.9742279052734 132.0395812988281 136.3945770263672
5307 188.7484130859375 131.2342224121094 137.4210815429688
5308 188.9486694335938 131.6083221435547 137.6818542480469
5309 187.5671844482422 134.1535339355469 135.5708770751953
5310 160.8747100830078 134.1749420166016 141.3229370117188
5311 160.859375 132.9442138671875 128.7575836181641
5312 161.6306762695312 133.5395355224609 131.8425903320312
5313 162.6504364013672 132.6501159667969 149.7359008789062
5314 162.9015350341797 133.1077270507812 150.6576232910156
5315 162.9185028076172 132.1230010986328 150.7241973876953
5316 164.0864105224609 133.8351440429688 117.5872573852539
5317 167.0624847412109 132.4678497314453 114.9447021484375
5318 167.3538360595703 132.9722900390625 114.4417495727539
5319 167.7424774169922 132.4591064453125 114.9048080444336
5320 167.2928924560547 133.5691986083984 114.3873062133789
5321 168.7932739257812 133.5010681152344 114.5542755126953
5322 170.0464172363281 133.8095245361328 131.0874176025391
5323 170.8908386230469 133.98291015625 155.9465789794922
5324 170.0440063476562 132.4219970703125 155.9141998291016
5325 169.9080810546875 131.0281066894531 155.7548370361328
5326 170.3460388183594 129.2835998535156 154.8814697265625
5327 171.4026947021484 129.2671508789062 154.7057342529297
5328 171.2281951904297 130.4107360839844 155.3245239257812
5329 169.8585815429688 128.3718719482422 154.7123565673828
5330 169.0189514160156 128.6534118652344 155.2814788818359
5331 169.0945281982422 127.8653106689453 154.7289886474609
5332 168.8863525390625 127.3582992553711 154.5878601074219
5333 168.0877227783203 127.6550521850586 155.0096282958984
5334 168.0957794189453 126.524055480957 154.6173248291016
5335 166.4464874267578 126.2025527954102 155.3803405761719
5336 166.0481567382812 124.8971633911133 154.7263641357422
5337 166.5806884765625 124.6671447753906 154.5902557373047
5338 165.565673828125 124.0958099365234 154.318359375
5339 164.7566833496094 123.6113510131836 153.8994598388672
5340 163.9801940917969 122.7169036865234 153.4771270751953
5341 164.1230773925781 123.9225692749023 153.5892944335938
5342 163.7525634765625 122.6319885253906 153.2062377929688
5343 163.5565948486328 123.0038375854492 152.8425750732422
5344 163.2950592041016 122.7375411987305 152.1119232177734
5345 163.6255187988281 122.1821594238281 152.4956817626953
5346 163.0773468017578 121.9233627319336 151.0896606445312
5347 163.7228546142578 121.7074584960938 152.2093048095703
5348 163.7287750244141 120.4594039916992 151.6585388183594
5349 163.6566314697266 121.0896835327148 151.7400817871094
5350 163.2447357177734 121.1662139892578 151.1255340576172
5351 163.4873504638672 120.1583251953125 151.4585266113281
5352 161.9094848632812 123.4866790771484 149.2997436523438
5353 161.9258422851562 124.9790878295898 148.8324432373047
5354 161.3094482421875 123.3622665405273 147.7668151855469
5355 172.2552185058594 133.9951019287109 134.5794982910156
5356 173.8622741699219 133.5215759277344 117.108283996582
5357 174.8094177246094 133.7313385009766 128.2096557617188
5358 177.4573211669922 133.6445922851562 121.1239318847656
5359 178.2616119384766 134.1131286621094 149.3157196044922
5360 179.6884307861328 132.9834747314453 127.923698425293
5361 180.4618072509766 132.7776184082031 128.3197174072266
5362 179.7933807373047 132.6508026123047 128.4777221679688
5363 180.5652313232422 134.0154876708984 146.1670379638672
5364 186.5936279296875 133.4443511962891 134.1504211425781
5365 187.3785552978516 133.2142639160156 134.8291778564453
5366 160.9026336669922 133.3996124267578 128.8417510986328
5367 162.4107666015625 132.9099731445312 148.5251159667969
5368 164.6492767333984 133.3934478759766 154.9880218505859
5369 166.5080261230469 133.027587890625 138.3360900878906
5370 165.7566528320312 132.7443237304688 138.5629272460938
5371 165.81103515625 132.0765686035156 139.2304992675781
5372 166.6343078613281 131.7700653076172 139.6426391601562
5373 169.8047027587891 133.3861083984375 139.4853057861328
5374 170.052978515625 133.50732421875 130.9739837646484
5375 171.7906341552734 133.4644927978516 128.504150390625
5376 172.3530731201172 131.5173034667969 135.5457763671875
5377 173.513427734375 133.3723449707031 127.5311965942383
5378 173.8177642822266 133.2445983886719 127.191764831543
5379 173.2016754150391 132.8062744140625 133.0787048339844
5380 173.9212799072266 132.7826080322266 131.6908416748047
5381 173.7722015380859 133.0721130371094 131.9250030517578
5382 175.3786315917969 133.4073638916016 141.0997009277344
5383 175.9618835449219 133.5728912353516 119.2270126342773
5384 177.3703155517578 132.9586944580078 151.1716766357422
5385 178.4602813720703 129.7777099609375 148.3099212646484
5386 178.9923095703125 129.7444763183594 150.1505889892578
5387 177.650146484375 133.2101745605469 121.6534118652344
5388 178.6564331054688 129.3857727050781 123.087287902832
5389 177.6997680664062 130.2430877685547 123.4240112304688
5390 178.0760498046875 129.0272064208984 124.5302124023438
5391 177.0309143066406 133.5393218994141 149.7182312011719
5392 177.2588195800781 133.7119293212891 149.9789733886719
5393 177.3394012451172 133.4593963623047 150.982666015625
5394 176.9981384277344 133.20654296875 149.9261932373047
5395 177.2683563232422 132.8270263671875 150.4777679443359
5396 176.9682312011719 132.8616027832031 149.8582916259766
5397 177.2840576171875 132.1322937011719 149.8758239746094
5398 177.5614013671875 132.2091522216797 150.6136169433594
5399 177.2820587158203 133.8106079101562 149.4862060546875
5400 176.1387786865234 133.4557800292969 148.2398223876953
5401 175.6575775146484 132.9899291992188 147.8662567138672
5402 175.6697998046875 133.2759094238281 147.3524169921875
5403 176.771484375 131.0175628662109 147.3091278076172
5404 178.1847076416016 134.0546569824219 148.4765777587891
5405 177.5696105957031 133.8919677734375 148.264892578125
5406 176.8839111328125 133.5319519042969 128.2393493652344
5407 176.4298858642578 133.6125030517578 128.3645782470703
5408 175.9780731201172 133.6295471191406 128.3409271240234
5409 175.9699859619141 133.7595977783203 129.0163269042969
5410 179.0583343505859 133.8004302978516 145.7507934570312
5411 178.3348693847656 133.8859252929688 146.1222839355469
5412 177.0782775878906 133.8321533203125 146.1356201171875
5413 176.5337219238281 133.6389923095703 145.6266937255859
5414 178.751708984375 133.0994567871094 127.804573059082
5415 179.9394073486328 133.8622589111328 145.9365386962891
5416 180.734375 133.0070190429688 128.1321258544922
5417 178.7677001953125 132.3412322998047 129.4178619384766
5418 180.2542419433594 132.3004150390625 129.4417877197266
5419 179.5511169433594 131.8672027587891 130.1756896972656
5420 178.4941864013672 131.3395385742188 130.7189025878906
5421 181.0687561035156 133.6747741699219 145.7358093261719
5422 181.9014434814453 133.5072937011719 145.7139282226562
5423 182.0607299804688 133.2372131347656 145.613525390625
5424 182.1062316894531 133.0188903808594 145.3519134521484
5425 181.1608123779297 132.6753234863281 144.6990814208984
5426 182.5369262695312 132.7959442138672 144.8849945068359
5427 182.5049743652344 132.9016723632812 129.6659088134766
5428 183.0914459228516 132.4815216064453 130.6346588134766
5429 161.4403991699219 133.4584350585938 140.3848266601562
5430 161.5851593017578 132.2629089355469 125.8330917358398
5431 161.8267211914062 132.3358764648438 124.6805114746094
5432 161.7758636474609 131.6058044433594 125.032470703125
5433 163.2547149658203 131.8967742919922 151.8938751220703
5434 163.7222595214844 133.2094573974609 153.3436737060547
5435 163.5553588867188 133.0685729980469 132.5146179199219
5436 162.7929382324219 131.3559875488281 150.5516967773438
5437 163.6349945068359 131.2209930419922 119.7941970825195
5438 167.3191375732422 133.2273712158203 114.3383636474609
5439 168.5109100341797 133.7100524902344 114.6230697631836
5440 167.3523406982422 132.0104522705078 155.9658203125
5441 171.1069946289062 133.2412109375 139.2290496826172
5442 172.5612182617188 131.9547424316406 155.3353576660156
5443 171.2610626220703 131.6751861572266 155.6504211425781
5444 172.1047515869141 131.0089874267578 155.3491821289062
5445 172.1234741210938 132.7720642089844 155.4481048583984
5446 173.2666168212891 132.9541015625 155.0315856933594
5447 173.8352355957031 133.4777526855469 142.7631225585938
5448 174.0765991210938 133.3948211669922 132.7784729003906
5449 173.5042877197266 132.910400390625 132.600341796875
5450 173.5510559082031 132.3881683349609 132.2406616210938
5451 173.5934600830078 132.9297332763672 132.2339324951172
5452 175.5500640869141 133.2817535400391 118.9661026000977
5453 175.5350952148438 132.9940795898438 118.8899230957031
5454 174.7681427001953 132.9839019775391 118.412841796875
5455 177.9990844726562 128.4157867431641 120.1872253417969
5456 178.04541015625 126.8691024780273 120.8980865478516
5457 177.5696105957031 127.5544052124023 120.0713729858398
5458 174.6095275878906 133.3970184326172 118.2166213989258
5459 173.7751770019531 133.2811431884766 117.3474502563477
5460 178.4643859863281 128.9097137451172 140.6010894775391
5461 175.4233703613281 129.096923828125 140.6928100585938
5462 176.2669067382812 128.3112945556641 140.1493988037109
5463 175.9375305175781 133.075439453125 141.4487152099609
5464 176.014404296875 133.7322845458984 129.4335327148438
5465 176.4230346679688 133.6213226318359 128.8911590576172
5466 178.0057983398438 129.7678833007812 119.5097732543945
5467 177.9591369628906 130.2258911132812 119.4803848266602
5468 178.2320404052734 130.0393218994141 119.9358215332031
5469 178.2424774169922 129.4490051269531 120.0142364501953
5470 176.7658081054688 132.9212036132812 152.9622192382812
5471 176.9517364501953 133.8376922607422 148.0487670898438
5472 176.7497406005859 133.7552185058594 148.5235290527344
5473 176.5690612792969 133.7406005859375 147.9619293212891
5474 178.0900268554688 131.0678558349609 149.3351287841797
5475 178.4517822265625 130.5384063720703 149.3473815917969
5476 178.2254180908203 130.0997161865234 148.1021575927734
5477 177.8062591552734 132.5611267089844 122.418327331543
5478 177.8098907470703 131.7581634521484 122.1866073608398
5479 177.8861083984375 131.0524444580078 122.2596054077148
5480 179.1539154052734 133.5198669433594 145.314208984375
5481 180.5584716796875 132.9808349609375 145.167724609375
5482 181.90869140625 132.3003540039062 143.6922760009766
5483 182.6260070800781 131.9554901123047 142.7062072753906
5484 178.4342651367188 132.7699737548828 128.2214813232422
5485 180.5643615722656 133.4208221435547 145.6041412353516
5486 183.4785308837891 132.3141326904297 143.415771484375
5487 183.0702362060547 133.2655181884766 145.4437713623047
5488 183.2161560058594 133.0577850341797 145.1619415283203
5489 183.3318939208984 132.2466583251953 131.0791931152344
5490 184.0555877685547 132.0139617919922 142.3078918457031
5491 187.9549255371094 133.0832061767578 135.3554534912109
5492 161.2058410644531 132.2337799072266 140.4092864990234
5493 161.5318450927734 132.5303192138672 140.2157592773438
5494 161.5922546386719 132.2321166992188 139.5411987304688
5495 160.6977691650391 131.6545715332031 139.4506072998047
5496 161.8420104980469 130.6854400634766 138.02685546875
5497 161.4868469238281 130.8827209472656 138.2194213867188
5498 162.6852874755859 131.0561065673828 138.0375823974609
5499 162.0270538330078 129.9752502441406 138.0321044921875
5500 162.7514495849609 130.5310974121094 137.9504089355469
5501 163.0269165039062 130.1004791259766 138.1012115478516
5502 161.1689300537109 132.7825622558594 132.3089752197266
5503 161.6833038330078 131.63818359375 126.5740661621094
5504 164.9900207519531 132.8578948974609 131.7326507568359
5505 165.4492492675781 132.1862487792969 115.4278182983398
5506 165.3796539306641 132.6325988769531 115.3410186767578
5507 165.8710021972656 132.1804351806641 115.2834091186523
5508 166.6781311035156 130.433837890625 115.5633087158203
5509 166.0834350585938 131.010986328125 115.4137725830078
5510 167.544677734375 131.1008911132812 115.3348159790039
5511 166.4126586914062 132.5523071289062 138.7640686035156
5512 167.0159301757812 132.279541015625 139.2953796386719
5513 165.6398162841797 132.4087219238281 138.8646850585938
5514 167.4761810302734 128.8354949951172 155.7389526367188
5515 169.4062347412109 133.0703735351562 139.4684143066406
5516 170.2146759033203 132.8172912597656 140.0563659667969
5517 169.8601837158203 133.3433837890625 130.4165802001953
5518 172.7420349121094 133.4148406982422 129.9295501708984
5519 172.9175872802734 133.5052490234375 128.7748718261719
5520 172.9566955566406 133.3819122314453 128.2948455810547
5521 173.1181335449219 133.3375396728516 127.9435501098633
5522 173.1539611816406 132.9334106445312 138.77685546875
5523 173.4445190429688 132.2093811035156 138.7930755615234
5524 177.0222625732422 129.6811370849609 118.5609436035156
5525 177.3435363769531 129.9576568603516 118.7885131835938
5526 177.4415588378906 129.4868469238281 118.9402084350586
5527 176.5744934082031 126.9997024536133 118.88818359375
5528 177.5171966552734 126.3000564575195 120.3944473266602
5529 178.4716491699219 126.1166381835938 121.5957870483398
5530 177.9438934326172 125.782958984375 120.9368438720703
5531 178.6395568847656 125.737060546875 121.889533996582
5532 178.9316101074219 125.6494903564453 122.4776840209961
5533 178.8163452148438 125.2038421630859 122.2288131713867
5534 178.8770599365234 125.2195281982422 123.1552810668945
5535 173.18798828125 132.9681091308594 116.9922637939453
5536 174.8780059814453 130.2005004882812 117.6084518432617
5537 175.9173278808594 131.2676849365234 118.2879180908203
5538 176.2842102050781 129.9646759033203 118.2949600219727
5539 176.1746673583984 133.3119812011719 141.9365234375
5540 177.1308288574219 133.0495300292969 142.0919799804688
5541 177.2744750976562 132.7167205810547 141.8684997558594
5542 175.0006256103516 133.1466827392578 146.5198974609375
5543 176.0526428222656 133.5883331298828 145.3093872070312
5544 175.3284759521484 133.4199676513672 144.9299163818359
5545 176.531494140625 133.5915985107422 143.8658905029297
5546 176.3359832763672 133.540283203125 129.4765625
5547 177.5628356933594 133.3328704833984 143.1895294189453
5548 177.8545379638672 132.9777526855469 142.75927734375
5549 178.5800170898438 131.9131927490234 141.8306884765625
5550 176.81201171875 133.43115234375 143.1797180175781
5551 176.5040130615234 133.3522491455078 142.4572143554688
5552 176.5345916748047 133.5108337402344 148.8571624755859
5553 176.1558837890625 132.5249176025391 148.7334594726562
5554 175.6410217285156 132.7040557861328 148.0194702148438
5555 175.8766479492188 133.3970794677734 143.2555389404297
5556 176.8136444091797 132.2444610595703 149.374267578125
5557 176.3271026611328 132.0556335449219 148.6962127685547
5558 176.9969940185547 131.7480621337891 149.0704345703125
5559 177.6600341796875 131.6950988769531 149.9230651855469
5560 178.2723846435547 131.065185546875 149.9269409179688
5561 181.3695983886719 131.4281768798828 141.5299987792969
5562 181.9974975585938 133.241455078125 128.8067169189453
5563 186.4420471191406 133.1698150634766 141.9777679443359
5564 186.1082305908203 132.3079681396484 141.2458343505859
5565 186.8305053710938 132.6756896972656 140.7982025146484
5566 188.2169647216797 132.9437866210938 139.0720825195312
5567 161.0484924316406 131.8815307617188 130.2464904785156
5568 161.4170074462891 130.7608032226562 127.0634078979492
5569 161.5642395019531 131.4977416992188 127.1850280761719
5570 161.4633483886719 130.1413421630859 126.6592788696289
5571 161.2053680419922 129.8244934082031 127.4364471435547
5572 162.0122833251953 130.5204467773438 124.0049743652344
5573 162.4203948974609 130.6363067626953 123.3148880004883
5574 163.5481262207031 132.2574920654297 152.7962036132812
5575 167.4210052490234 132.7506103515625 138.4792785644531
5576 172.0784912109375 132.7329864501953 116.2198791503906
5577 170.6263885498047 132.2492980957031 115.7092132568359
5578 171.3704071044922 131.0181274414062 116.2829818725586
5579 172.6785736083984 133.2902984619141 128.8103485107422
5580 172.0970916748047 130.7512512207031 134.9733123779297
5581 172.56005859375 129.9845733642578 136.0090026855469
5582 172.3569488525391 130.8387298583984 135.7971343994141
5583 173.2691955566406 132.4894866943359 117.05810546875
5584 172.4296569824219 132.1881408691406 116.5325469970703
5585 171.1869812011719 129.3164825439453 116.7511901855469
5586 171.7282562255859 128.2673492431641 116.5281524658203
5587 170.7090606689453 126.9885787963867 116.5574111938477
5588 170.9563751220703 126.2576065063477 116.7385406494141
5589 171.6412963867188 126.7645645141602 116.7630310058594
5590 170.6917724609375 124.9567337036133 116.7598266601562
5591 171.6388092041016 125.428596496582 116.7747573852539
5592 171.7569122314453 124.9847030639648 116.8597183227539
5593 170.3201904296875 124.4970474243164 116.8944931030273
5594 171.6848297119141 124.6131744384766 117.0839767456055
5595 172.4877014160156 124.3670272827148 117.617073059082
5596 172.9514617919922 124.6969833374023 117.5717849731445
5597 174.3165893554688 126.250244140625 118.0390243530273
5598 174.3604125976562 127.0840759277344 117.9260940551758
5599 174.8895416259766 126.2693939208984 118.2495574951172
5600 175.4693145751953 127.2547760009766 118.0454254150391
5601 175.9550933837891 127.2648620605469 118.2491760253906
5602 175.6067657470703 128.6579437255859 117.9725494384766
5603 176.259521484375 128.4078826904297 118.3423614501953
5604 174.7610168457031 133.3525085449219 143.9749908447266
5605 173.0932769775391 132.9303283691406 127.6579742431641
5606 173.5404968261719 131.3342437744141 116.9406509399414
5607 174.1584625244141 130.7507934570312 117.2683868408203
5608 173.5380706787109 130.3105926513672 117.0360794067383
5609 173.7461700439453 128.5769958496094 117.1347274780273
5610 174.7176818847656 128.5538177490234 117.6013412475586
5611 173.4385681152344 128.1319427490234 117.2004318237305
5612 174.543701171875 132.8073272705078 126.0707550048828
5613 175.1707763671875 132.6743774414062 140.8665161132812
5614 176.0687408447266 132.7271270751953 141.3920745849609
5615 175.1025390625 131.4047393798828 140.7926940917969
5616 175.5006256103516 131.5568084716797 141.0633544921875
5617 175.9416351318359 131.8076782226562 118.4499053955078
5618 176.7951202392578 132.02734375 118.7985992431641
5619 176.3415679931641 133.1812438964844 148.9109649658203
5620 176.3048400878906 133.0118713378906 119.2780914306641
5621 177.6503753662109 133.1847076416016 122.9621276855469
5622 177.4643249511719 131.9671020507812 122.9763107299805
5623 177.0316467285156 131.4111022949219 123.3870315551758
5624 177.6811218261719 131.5036163330078 122.5277481079102
5625 178.1629333496094 130.4032592773438 122.3650360107422
5626 178.8356018066406 129.4264373779297 122.4115676879883
5627 180.8372192382812 132.3755493164062 129.3505706787109
5628 181.0886840820312 132.0928192138672 129.8518981933594
5629 186.2350921630859 132.0270385742188 140.6590728759766
5630 185.8346252441406 131.8656311035156 140.6976470947266
5631 185.3739776611328 132.3878479003906 141.9710388183594
5632 161.1415252685547 131.4997100830078 129.0952911376953
5633 161.1877899169922 131.1844482421875 129.5231323242188
5634 161.2868957519531 131.2950897216797 130.1961822509766
5635 162.1973571777344 132.43896484375 123.8701934814453
5636 163.482666015625 132.6604919433594 132.6454010009766
5637 164.0231018066406 132.5324401855469 132.489501953125
5638 163.3669738769531 130.6984710693359 121.1476364135742
5639 163.6894989013672 130.1549987792969 153.09619140625
5640 163.4671173095703 130.6142883300781 152.5771484375
5641 167.0825653076172 132.3937530517578 156.0496673583984
5642 166.1399993896484 131.2209930419922 155.9154510498047
5643 165.3923950195312 130.5687561035156 155.8988800048828
5644 167.798095703125 132.5435333251953 138.8016815185547
5645 169.0619201660156 132.5785827636719 139.8346405029297
5646 170.0160064697266 132.5464172363281 140.9233245849609
5647 169.7974243164062 132.9215087890625 139.7050476074219
5648 172.7073974609375 132.4520416259766 134.7600250244141
5649 172.22021484375 131.6154174804688 134.9189758300781
5650 172.0593719482422 131.093994140625 134.3981628417969
5651 172.1264343261719 131.2412261962891 135.1495056152344
5652 172.4581756591797 129.7686767578125 134.3116760253906
5653 172.5845489501953 129.3765106201172 135.0195770263672
5654 171.9720611572266 127.5161743164062 135.7362823486328
5655 171.8685760498047 127.1777267456055 135.6889190673828
5656 171.9459533691406 127.2656173706055 136.3740234375
5657 171.8681793212891 126.2537078857422 135.6902465820312
5658 171.9535369873047 126.2020416259766 136.2145843505859
5659 172.1391296386719 126.5079574584961 136.5166931152344
5660 172.0501861572266 125.8977966308594 136.6817321777344
5661 171.7924041748047 125.7135238647461 136.2118377685547
5662 174.0797119140625 133.0161743164062 117.7951965332031
5663 174.0577697753906 132.7203521728516 117.7621307373047
5664 173.82568359375 132.6292724609375 126.4936828613281
5665 174.4351348876953 132.2052154541016 125.7234497070312
5666 173.3242797851562 132.0990447998047 126.5934600830078
5667 174.9347839355469 132.0967559814453 118.1333694458008
5668 174.4388732910156 131.6252288818359 117.6575012207031
5669 177.6349792480469 131.7381439208984 119.4321746826172
5670 177.295166015625 130.6121673583984 147.354736328125
5671 177.4778900146484 130.9378967285156 148.0484008789062
5672 179.0066223144531 132.3770751953125 143.0468139648438
5673 178.6315460205078 132.6221466064453 143.2229919433594
5674 177.9113006591797 132.8064422607422 128.314208984375
5675 160.4494934082031 131.4295806884766 140.4784088134766
5676 160.6069488525391 131.6871795654297 139.8894195556641
5677 160.3811187744141 131.1166839599609 139.5694885253906
5678 160.7679595947266 130.7773284912109 138.6871948242188
5679 160.6178741455078 130.4760589599609 138.9623870849609
5680 161.0108337402344 130.0929870605469 138.3216552734375
5681 160.8831176757812 131.929931640625 141.4915313720703
5682 161.2638702392578 132.4493560791016 140.9237060546875
5683 161.2211303710938 130.5346221923828 138.2063903808594
5684 161.5966186523438 130.2005004882812 138.0128326416016
5685 161.7130279541016 130.9263763427734 125.658447265625
5686 161.59619140625 130.6201324462891 126.0154647827148
5687 161.5225067138672 129.989990234375 125.9502029418945
5688 161.5234680175781 128.4141082763672 125.8899841308594
5689 161.4621887207031 128.4928131103516 126.6296997070312
5690 161.5481414794922 127.8306350708008 126.3329467773438
5691 161.7066650390625 127.1682586669922 126.5036315917969
5692 161.4877624511719 128.0148773193359 126.9081802368164
5693 163.1407775878906 128.3759155273438 120.9763259887695
5694 161.0725860595703 130.0986022949219 145.7666931152344
5695 162.6461639404297 132.2091674804688 132.2762451171875
5696 165.7952270507812 131.5687255859375 115.3591079711914
5697 164.9450225830078 132.29345703125 138.7918090820312
5698 165.84912109375 130.1603546142578 155.9539184570312
5699 166.9284973144531 129.3440551757812 155.9512634277344
5700 168.707275390625 132.628173828125 139.4454193115234
5701 169.6495056152344 132.2937622070312 141.0059204101562
5702 169.3610687255859 131.9228973388672 115.4371871948242
5703 170.6724700927734 130.9481811523438 155.6822357177734
5704 172.8130950927734 132.0438537597656 126.8556976318359
5705 173.7936401367188 131.8750305175781 145.6863708496094
5706 173.2721557617188 131.2851867675781 145.2559661865234
5707 177.1108703613281 126.2050247192383 146.8205261230469
5708 177.7998504638672 126.9854125976562 147.1209411621094
5709 178.1275177001953 126.2656860351562 147.5710296630859
5710 177.6455841064453 125.5599899291992 147.5937805175781
5711 172.8885650634766 132.5534210205078 144.4747924804688
5712 172.2646179199219 131.1813354492188 133.7382507324219
5713 172.2389984130859 130.7838745117188 133.8052520751953
5714 175.6038665771484 132.1652069091797 147.9039001464844
5715 176.2237548828125 131.7137908935547 148.1862487792969
5716 184.427490234375 132.1286315917969 132.1278533935547
5717 184.6189422607422 132.4456329345703 142.8125
5718 184.6562194824219 131.7939300537109 141.3483276367188
5719 185.6126251220703 129.3497314453125 138.0626525878906
5720 184.7088165283203 129.6318054199219 139.0637054443359
5721 161.0392761230469 130.8285522460938 128.8771514892578
5722 160.9423522949219 129.6012878417969 128.4987945556641
5723 160.9078979492188 128.5267181396484 128.5768432617188
5724 163.9321899414062 131.9959716796875 138.5458221435547
5725 163.4353790283203 132.173828125 138.6068420410156
5726 164.4850311279297 131.9641265869141 138.6750183105469
5727 162.173583984375 131.7516632080078 148.8609619140625
5728 161.3314971923828 129.7363433837891 146.6081695556641
5729 161.2575073242188 130.7482604980469 146.6777648925781
5730 164.4049530029297 130.9678955078125 116.2534713745117
5731 164.4582977294922 130.2335205078125 116.5176315307617
5732 164.9289703369141 130.0576477050781 116.0395431518555
5733 166.0003051757812 132.1363372802734 130.5283355712891
5734 164.9884185791016 131.799560546875 130.9279174804688
5735 167.9243316650391 132.256591796875 139.5338439941406
5736 167.8814849853516 131.8842163085938 139.8954925537109
5737 168.4896392822266 132.3222198486328 139.777587890625
5738 170.6216888427734 130.4714050292969 155.5531311035156
5739 171.4467468261719 131.5809936523438 116.1990737915039
5740 172.4577484130859 131.5595245361328 116.5554351806641
5741 173.764892578125 132.4474945068359 145.4364013671875
5742 173.0972747802734 131.5673065185547 138.5123291015625
5743 173.3760223388672 131.7839050292969 138.4717254638672
5744 172.8971862792969 131.0739440917969 138.2442932128906
5745 173.1941680908203 130.7500915527344 137.8105621337891
5746 172.8119964599609 130.1946105957031 138.2117919921875
5747 173.1634674072266 129.6987915039062 138.4067077636719
5748 172.9019775390625 130.1025085449219 138.518310546875
5749 173.3959350585938 129.5941467285156 138.8343200683594
5750 173.8218383789062 129.3745574951172 138.8274688720703
5751 174.2508087158203 129.3902130126953 138.4138793945312
5752 175.0194396972656 130.9637145996094 117.812385559082
5753 174.6692352294922 129.2755279541016 117.4468841552734
5754 175.0563201904297 128.0847625732422 117.8733901977539
5755 174.4084014892578 129.2245635986328 139.7340393066406
5756 174.7619781494141 130.7297058105469 140.3440856933594
5757 174.8050689697266 129.2996826171875 140.4127502441406
5758 176.514404296875 130.6875152587891 124.1108169555664
5759 175.3364562988281 130.3135528564453 125.2221755981445
5760 175.9018707275391 130.1812438964844 124.8048629760742
5761 177.4820098876953 128.4588165283203 125.2897338867188
5762 178.1914825439453 128.4231719970703 124.84423828125
5763 178.3882293701172 127.4423828125 125.0002822875977
5764 178.6893463134766 128.496826171875 123.8860168457031
5765 178.7319946289062 127.4969940185547 124.1181945800781
5766 178.9497375488281 126.5278472900391 123.89599609375
5767 176.3771057128906 131.4568328857422 141.3944702148438
5768 175.7134552001953 131.0717315673828 140.9796447753906
5769 178.0991363525391 130.3421783447266 140.7582092285156
5770 175.6472320556641 129.6711730957031 140.7946929931641
5771 178.5507507324219 129.6668701171875 140.7913665771484
5772 178.7160949707031 129.3086853027344 140.7550201416016
5773 176.3086547851562 131.6599731445312 153.5104064941406
5774 176.4989776611328 129.6697235107422 152.9532165527344
5775 175.8644409179688 130.2281646728516 153.6496734619141
5776 175.0793304443359 129.5312805175781 153.6426696777344
5777 177.2386322021484 132.4588623046875 141.7702941894531
5778 178.3465270996094 130.4207916259766 121.7871932983398
5779 182.8600311279297 131.5647125244141 131.0269317626953
5780 182.6507415771484 132.0239105224609 130.6060028076172
5781 160.5403900146484 131.3363189697266 141.4429473876953
5782 160.3607482910156 130.9771118164062 140.6772613525391
5783 160.7609100341797 131.2559204101562 142.5147094726562
5784 161.0759735107422 129.3620910644531 143.4524383544922
5785 161.3956451416016 128.7051239013672 143.8970031738281
5786 161.348388671875 131.6562194824219 146.4754028320312
5787 164.8897094726562 132.2486114501953 131.4414978027344
5788 166.4356994628906 132.0607147216797 130.2301483154297
5789 162.7369232177734 128.4751892089844 129.9273529052734
5790 162.6519622802734 128.8899230957031 130.2375183105469
5791 162.0674743652344 128.5613555908203 129.8352813720703
5792 161.7131958007812 128.092529296875 129.3138427734375
5793 161.1699676513672 128.2387542724609 128.9764404296875
5794 161.4630279541016 127.9191360473633 128.8002014160156
5795 168.0360260009766 131.8160552978516 115.2407760620117
5796 165.8291778564453 131.8008117675781 130.4323120117188
5797 165.7155303955078 130.9720611572266 130.3238677978516
5798 165.3981170654297 128.8816528320312 129.60546875
5799 165.6589965820312 129.9926452636719 130.2062683105469
5800 164.5139923095703 129.4216003417969 130.1323394775391
5801 164.9929046630859 128.4319000244141 129.3892517089844
5802 163.6792297363281 128.5233917236328 129.8190612792969
5803 163.3397674560547 128.8345642089844 130.1889801025391
5804 162.1270294189453 127.1935577392578 127.8291549682617
5805 161.9912109375 126.8599319458008 127.4118347167969
5806 162.2673950195312 126.6599655151367 127.7079238891602
5807 163.2744293212891 126.0167083740234 128.2288513183594
5808 163.2774200439453 125.0851364135742 128.0668487548828
5809 164.7904205322266 122.8446197509766 126.8563995361328
5810 163.9884643554688 122.8078842163086 126.8138198852539
5811 164.3907165527344 122.762809753418 126.0278930664062
5812 165.9797668457031 122.7944717407227 125.5108032226562
5813 167.1614379882812 122.2467727661133 124.390510559082
5814 166.9525299072266 122.8263168334961 125.2678833007812
5815 166.6193389892578 122.2084426879883 124.3525390625
5816 168.4446258544922 121.8062438964844 124.3978958129883
5817 167.3700103759766 121.8741607666016 124.1402053833008
5818 167.6786956787109 121.2985153198242 124.090950012207
5819 168.4981079101562 119.245964050293 124.324104309082
5820 167.6656341552734 119.3376998901367 124.0895690917969
5821 168.3356170654297 118.9408950805664 124.3034362792969
5822 168.0746917724609 118.1841888427734 124.6124496459961
5823 169.0945434570312 118.2772521972656 124.6597290039062
5824 167.9516448974609 117.8404998779297 124.6065673828125
5825 169.8444976806641 117.5303573608398 124.7997741699219
5826 168.9620513916016 117.4632720947266 124.5742797851562
5827 168.5555877685547 116.6788330078125 124.3850860595703
5828 168.7304229736328 116.1564636230469 124.4032363891602
5829 169.1350860595703 116.4632797241211 124.639518737793
5830 167.4364624023438 115.4970703125 124.1432113647461
5831 166.9123382568359 115.5416641235352 123.9157333374023
5832 167.1255950927734 115.1561431884766 123.8913421630859
5833 165.5408172607422 116.0018997192383 123.233642578125
5834 165.7604064941406 116.6876068115234 123.8036193847656
5835 165.33544921875 116.627311706543 123.4680023193359
5836 165.1510925292969 115.8864974975586 122.5153121948242
5837 164.9487152099609 116.6085357666016 122.6796569824219
5838 164.9673461914062 116.031120300293 122.2504348754883
5839 164.6789398193359 117.5848007202148 120.2188034057617
5840 164.3713531494141 117.6023101806641 121.3156127929688
5841 164.2294921875 117.8257064819336 120.5123443603516
5842 165.1183013916016 117.0083923339844 119.9752883911133
5843 165.5290069580078 117.0615234375 119.7082214355469
5844 165.6158447265625 116.4561614990234 120.0523376464844
5845 166.2008056640625 115.4812622070312 120.1544342041016
5846 166.7901916503906 115.7752914428711 119.7406692504883
5847 166.9442443847656 115.3967971801758 119.9292755126953
5848 166.81103515625 115.1921157836914 120.2365341186523
5849 167.6462707519531 114.9146881103516 123.5465927124023
5850 168.1001129150391 114.9077529907227 122.7353210449219
5851 168.6759338378906 115.1479187011719 123.4525375366211
5852 168.3167266845703 115.7022857666016 124.1392440795898
5853 168.5861053466797 115.4161834716797 123.9140090942383
5854 168.871337890625 115.6180114746094 124.1795883178711
5855 169.6378326416016 116.0138320922852 124.9420700073242
5856 170.0400848388672 116.5886993408203 125.1032104492188
5857 171.3691558837891 117.8539581298828 124.9112930297852
5858 172.4209289550781 117.2629623413086 125.3691482543945
5859 172.4036865234375 117.8607330322266 124.8564682006836
5860 173.2562255859375 117.3708038330078 125.4056930541992
5861 173.8877258300781 118.1837539672852 124.6805419921875
5862 172.5538482666016 118.1963806152344 124.6209335327148
5863 173.6083984375 118.5023803710938 124.5024185180664
5864 174.0023956298828 119.3602447509766 124.7924423217773
5865 175.2435913085938 119.2495040893555 124.7288970947266
5866 175.1408996582031 119.7057952880859 125.0926361083984
5867 173.8494720458984 119.9853057861328 125.3962554931641
5868 175.3346252441406 120.3099136352539 125.6899642944336
5869 175.3929901123047 120.6376876831055 125.8971710205078
5870 176.2376556396484 120.5472640991211 125.6869888305664
5871 176.1595611572266 120.778564453125 125.8521194458008
5872 176.4390411376953 121.0452041625977 125.7384643554688
5873 177.1590576171875 121.0178756713867 125.3035354614258
5874 177.2554321289062 121.7969589233398 125.1276550292969
5875 177.94091796875 122.0653457641602 124.5762481689453
5876 178.8099517822266 123.4660873413086 122.4143829345703
5877 178.6432952880859 122.8247909545898 122.8151321411133
5878 178.26513671875 122.6657485961914 121.8438491821289
5879 178.7148590087891 123.8320236206055 121.8204650878906
5880 178.2976531982422 123.818229675293 121.2837905883789
5881 177.3665771484375 123.1980133056641 120.7869415283203
5882 177.9567718505859 122.746208190918 121.402099609375
5883 177.1512145996094 122.464714050293 120.8564147949219
5884 177.8886413574219 121.82421875 122.3613128662109
5885 178.189208984375 121.9571151733398 123.0678405761719
5886 177.751953125 121.1080551147461 122.5945816040039
5887 177.9949493408203 120.6576995849609 123.410400390625
5888 178.2794494628906 122.1453323364258 123.4283218383789
5889 178.2023773193359 121.4011764526367 123.9016571044922
5890 177.9653930664062 120.4170913696289 123.6480712890625
5891 177.8269500732422 120.6979522705078 124.4205017089844
5892 177.7455902099609 120.1181640625 123.8103561401367
5893 167.218994140625 132.0436096191406 139.5895385742188
5894 168.6372680664062 132.0397796630859 140.2720489501953
5895 166.6256256103516 131.156494140625 139.9013671875
5896 169.3542633056641 131.9787750244141 141.0615539550781
5897 170.3989410400391 130.89404296875 127.6937713623047
5898 172.8732147216797 132.1856689453125 144.6805572509766
5899 172.3262329101562 131.5795440673828 133.8344268798828
5900 173.1759338378906 131.5233459472656 138.7775115966797
5901 173.2672882080078 131.3219604492188 138.9406890869141
5902 174.418701171875 131.7375946044922 125.6711654663086
5903 175.84814453125 128.5612335205078 125.5536651611328
5904 174.4249725341797 128.8917388916016 126.0849075317383
5905 175.2383270263672 131.8969268798828 125.2004776000977
5906 176.2879028320312 131.9363861083984 124.3057327270508
5907 176.7160949707031 131.9916534423828 129.9516754150391
5908 177.7516632080078 130.9422760009766 130.9698944091797
5909 177.9463195800781 131.5467376708984 150.4190673828125
5910 180.4793243408203 131.7087097167969 130.2157745361328
5911 182.0389404296875 131.9864959716797 130.2547912597656
5912 181.3598937988281 131.5698089599609 130.4947509765625
5913 187.9717559814453 131.4353790283203 135.045166015625
5914 187.1251983642578 130.7914276123047 134.7355651855469
5915 185.5772094726562 130.5198059082031 133.7258758544922
5916 186.6202697753906 131.15673828125 134.2396087646484
5917 189.0698089599609 131.9456481933594 137.4055938720703
5918 160.8432922363281 130.4603118896484 143.9390106201172
5919 160.8488922119141 130.0522003173828 143.9141387939453
5920 160.7904815673828 130.5033874511719 142.4416961669922
5921 160.4958038330078 130.6353912353516 141.0561981201172
5922 160.7774963378906 129.7026062011719 140.7033081054688
5923 160.7496795654297 129.7816619873047 139.9971160888672
5924 160.8012237548828 129.1485290527344 140.5356750488281
5925 160.9163055419922 129.0437164306641 140.0403747558594
5926 160.9207458496094 129.5274963378906 139.5022125244141
5927 161.1958160400391 128.8976898193359 139.6388244628906
5928 161.2438201904297 129.30810546875 139.17626953125
5929 161.5798797607422 131.5519561767578 130.8261566162109
5930 161.9511108398438 131.5080108642578 130.9702911376953
5931 160.9928436279297 131.6702270507812 139.1661376953125
5932 161.0301513671875 131.1920166015625 138.6897583007812
5933 163.4099884033203 131.4509735107422 138.2281188964844
5934 163.396728515625 130.8900909423828 138.0207214355469
5935 164.0125579833984 130.6890869140625 138.3440551757812
5936 163.9116363525391 131.3723449707031 138.3206176757812
5937 161.7919311523438 130.3018341064453 124.625862121582
5938 162.2767486572266 128.2460021972656 122.8860626220703
5939 162.4063262939453 127.0955429077148 123.0259170532227
5940 162.0292053222656 127.409065246582 123.7859725952148
5941 162.0497283935547 126.5516510009766 124.3017501831055
5942 161.7775421142578 127.3343276977539 125.2101211547852
5943 161.7765655517578 126.1979827880859 125.5118255615234
5944 162.3836822509766 125.3875579833984 124.0437927246094
5945 162.128662109375 125.4055938720703 124.8783874511719
5946 161.7302398681641 125.5789260864258 125.8395538330078
5947 162.2275238037109 130.8014373779297 149.2951965332031
5948 162.8587799072266 130.4625549316406 150.9871520996094
5949 163.0028381347656 128.9148101806641 151.3973083496094
5950 162.6434936523438 129.2689971923828 150.3941955566406
5951 162.6823120117188 127.7263641357422 150.2402648925781
5952 163.1930847167969 127.6247100830078 151.4281463623047
5953 172.4004974365234 131.42529296875 144.6807708740234
5954 170.7181396484375 130.9617919921875 143.8313903808594
5955 171.3152618408203 130.4994049072266 116.3985137939453
5956 170.5597381591797 129.7524871826172 116.5153579711914
5957 172.5711364746094 131.3896331787109 133.2786865234375
5958 174.0748291015625 129.2507934570312 139.1598358154297
5959 175.2543792724609 131.5502471923828 130.8951568603516
5960 176.039794921875 131.5762481689453 147.6288604736328
5961 176.9154510498047 131.4290466308594 118.6560134887695
5962 177.0346374511719 130.6910552978516 118.6756744384766
5963 176.6165618896484 131.0542297363281 123.911506652832
5964 176.552734375 131.1547698974609 130.9376678466797
5965 178.1502990722656 128.865478515625 130.5709838867188
5966 178.0621337890625 129.1645965576172 130.6452789306641
5967 178.7964019775391 129.2656097412109 130.7921142578125
5968 178.9132080078125 128.7666168212891 130.6978454589844
5969 180.0537414550781 127.7281875610352 130.8390655517578
5970 179.1197357177734 127.450813293457 130.7472076416016
5971 179.3746337890625 126.9912185668945 130.9413909912109
5972 180.1856231689453 127.2203521728516 131.0998992919922
5973 180.7804870605469 126.211296081543 132.2062072753906
5974 181.1230010986328 126.6215896606445 132.0150451660156
5975 181.9887390136719 126.2213287353516 132.548095703125
5976 181.5893402099609 125.0262451171875 132.8289947509766
5977 182.0336761474609 125.6727905273438 132.7763671875
5978 180.9169311523438 124.7049560546875 132.6876983642578
5979 181.9143218994141 124.6719360351562 132.8678741455078
5980 181.9120788574219 123.8886566162109 132.6503295898438
5981 181.1171264648438 124.1277160644531 132.6656494140625
5982 184.7531433105469 123.922492980957 132.6339263916016
5983 183.5822296142578 123.7833709716797 132.64453125
5984 184.3484344482422 124.7001571655273 132.8718566894531
5985 184.8639221191406 122.6467666625977 132.6376647949219
5986 185.5613098144531 121.7864761352539 132.9768371582031
5987 184.599853515625 121.5622482299805 132.8005676269531
5988 183.5294342041016 120.9026031494141 132.3580627441406
5989 184.4258728027344 120.7214050292969 131.8619995117188
5990 183.0778350830078 120.3185729980469 131.31005859375
5991 184.5711669921875 120.3459701538086 131.2900085449219
5992 184.0547027587891 119.9991455078125 130.8457336425781
5993 182.5555419921875 119.6863555908203 130.4908599853516
5994 180.261474609375 117.1951141357422 129.0079498291016
5995 180.2567901611328 116.9265060424805 128.9514770507812
5996 179.3132171630859 117.1927642822266 129.0003509521484
5997 179.2204895019531 116.6523513793945 129.0142822265625
5998 179.1833648681641 116.9268264770508 128.9489135742188
5999 180.8198852539062 116.6621704101562 129.0551452636719
6000 180.8984375 116.9878921508789 128.8877563476562
6001 183.9873199462891 116.1987380981445 133.5431213378906
6002 183.9534912109375 116.3189697265625 133.0332336425781
6003 184.1506958007812 115.9921340942383 134.0136413574219
6004 184.1531219482422 115.7440414428711 134.248291015625
6005 185.9520568847656 115.9922485351562 134.4537506103516
6006 185.6676025390625 115.6303024291992 134.6406555175781
6007 182.430908203125 114.9000015258789 138.1041107177734
6008 183.2289123535156 115.5675201416016 138.4798583984375
6009 182.7350311279297 115.5603103637695 138.4535064697266
6010 181.0006408691406 115.9730834960938 138.4536437988281
6011 181.8130493164062 115.9841384887695 138.5516662597656
6012 181.3687133789062 116.2386703491211 138.9155578613281
6013 180.7066650390625 116.0679550170898 138.6788024902344
6014 177.7410278320312 116.2693634033203 141.3677062988281
6015 177.9397735595703 116.3981552124023 141.7547302246094
6016 177.4590759277344 116.3702850341797 141.6453399658203
6017 177.3957824707031 116.656364440918 141.8076019287109
6018 177.5331420898438 116.9230499267578 141.909912109375
6019 178.1268310546875 117.3184585571289 142.0728759765625
6020 177.0260162353516 117.2949752807617 141.6885986328125
6021 177.4871063232422 117.8388595581055 141.6768646240234
6022 174.7157897949219 117.4236068725586 139.9601898193359
6023 175.3663177490234 118.1453628540039 139.9154968261719
6024 174.4062347412109 117.6227264404297 138.7523193359375
6025 174.4080810546875 117.0678024291992 139.6947937011719
6026 173.8461761474609 116.7071914672852 138.4994506835938
6027 173.8482666015625 116.9315414428711 138.3229064941406
6028 174.7650451660156 116.0828475952148 138.8208618164062
6029 173.9136505126953 116.1635131835938 138.0988464355469
6030 174.2835998535156 116.0793838500977 138.0600891113281
6031 178.5494384765625 116.0501861572266 135.2360687255859
6032 177.5366516113281 116.0560989379883 136.3091735839844
6033 177.5281219482422 116.0816802978516 134.3806915283203
6034 179.0915832519531 116.0740203857422 134.1869506835938
6035 178.5216674804688 116.0742950439453 133.8714447021484
6036 179.2327880859375 116.3029174804688 133.40869140625
6037 180.4916534423828 116.3212509155273 133.6345367431641
6038 179.5478820800781 116.3252487182617 132.72119140625
6039 180.4085845947266 116.3080444335938 132.0178527832031
6040 181.2628021240234 116.2403335571289 132.6264495849609
6041 180.712158203125 116.4211959838867 131.4255981445312
6042 180.8930511474609 116.4384994506836 131.0902404785156
6043 181.8857421875 116.5097579956055 131.9810638427734
6044 178.74755859375 130.2223205566406 150.4742584228516
6045 177.3767852783203 130.9303131103516 123.1464538574219
6046 177.9090728759766 131.0921783447266 119.8615493774414
6047 177.8026580810547 130.9268341064453 119.4911499023438
6048 180.4302673339844 130.88818359375 140.8897705078125
6049 179.04150390625 130.6193237304688 140.6617736816406
6050 180.6805877685547 130.6329345703125 140.7467346191406
6051 179.9864196777344 130.2935943603516 140.6333312988281
6052 180.6116943359375 130.3284606933594 140.693359375
6053 183.0858001708984 131.5563507080078 141.5801544189453
6054 183.4976043701172 131.1281890869141 140.7731475830078
6055 181.9604034423828 130.914306640625 131.1630554199219
6056 180.7886962890625 130.4763641357422 131.3634948730469
6057 180.7888488769531 130.0730438232422 131.3746948242188
6058 184.6582641601562 130.9635772705078 132.7653961181641
6059 184.55029296875 130.5273132324219 132.7730712890625
6060 186.6231994628906 131.7286834716797 139.8978271484375
6061 164.2904510498047 131.1454772949219 130.8375549316406
6062 164.8566284179688 130.8098754882812 130.6118621826172
6063 163.5213623046875 130.8668060302734 130.8045349121094
6064 165.8673553466797 129.2918090820312 156.0640869140625
6065 166.3864440917969 128.4708862304688 155.9124145507812
6066 167.0659637451172 131.4511566162109 115.2576751708984
6067 171.4026031494141 130.7752227783203 144.4944763183594
6068 171.3415374755859 129.97412109375 144.7367858886719
6069 171.5751037597656 128.6453247070312 145.1917724609375
6070 171.1384582519531 128.229736328125 145.0241851806641
6071 172.0870971679688 128.6948699951172 145.3467864990234
6072 171.8893585205078 127.0482635498047 145.3861236572266
6073 171.8832702636719 124.9107360839844 145.3935699462891
6074 171.3676605224609 125.9567108154297 145.2960510253906
6075 172.2740325927734 124.0861511230469 145.4237213134766
6076 171.5080413818359 122.4952545166016 145.34765625
6077 172.7647552490234 131.2562561035156 144.9437561035156
6078 173.5297241210938 130.7255706787109 145.3888397216797
6079 174.2606048583984 130.6678161621094 145.6832733154297
6080 175.0783538818359 130.4443359375 145.9537963867188
6081 175.9775238037109 129.0073089599609 145.8123321533203
6082 176.6300659179688 129.5747375488281 146.2710113525391
6083 177.0683898925781 129.3031921386719 146.4624328613281
6084 175.0721435546875 131.3892364501953 125.2400436401367
6085 178.2664947509766 131.5220336914062 141.1891021728516
6086 178.3626556396484 131.0553741455078 140.887939453125
6087 178.9075927734375 130.9897155761719 140.8406372070312
6088 179.1379699707031 131.3048400878906 141.2165374755859
6089 179.4592742919922 131.5571746826172 141.6824645996094
6090 181.6397247314453 129.4268341064453 140.7635345458984
6091 180.4789276123047 129.6128845214844 140.8034362792969
6092 183.5032806396484 131.4407501220703 141.1955718994141
6093 184.2416534423828 131.4040222167969 140.7940673828125
6094 184.0215148925781 130.7971496582031 140.1459045410156
6095 187.5818481445312 131.7861022949219 139.2875366210938
6096 161.671630859375 131.338623046875 147.6399841308594
6097 161.8441772460938 129.611572265625 124.0799179077148
6098 170.0402526855469 130.3679046630859 155.6210327148438
6099 169.63037109375 129.6371612548828 155.46240234375
6100 170.7731323242188 130.3528594970703 144.1371612548828
6101 173.3231658935547 131.0903015136719 154.9994049072266
6102 171.9856262207031 130.3085174560547 144.97509765625
6103 173.2029876708984 130.0035247802734 138.8822937011719
6104 175.5664367675781 129.8158874511719 125.1726455688477
6105 175.3739471435547 129.1061859130859 125.4967041015625
6106 176.8447723388672 130.3679809570312 124.0457458496094
6107 175.997314453125 131.34912109375 124.4811325073242
6108 176.2626495361328 130.4566650390625 153.4774627685547
6109 176.4855651855469 130.1469573974609 153.2091674804688
6110 173.9128265380859 127.9091110229492 132.2204284667969
6111 175.333984375 128.8929138183594 131.1340026855469
6112 175.0695495605469 128.1621551513672 131.4101409912109
6113 176.8677825927734 125.8454132080078 131.4910125732422
6114 176.6299285888672 126.80322265625 131.0960388183594
6115 177.4871826171875 126.9015655517578 130.8578491210938
6116 178.4695739746094 126.8024520874023 130.8830871582031
6117 178.6275329589844 125.6696472167969 131.5741119384766
6118 180.1315155029297 126.7734069824219 131.3990478515625
6119 176.85595703125 130.8601684570312 131.1402587890625
6120 177.2808074951172 130.7708740234375 152.7273864746094
6121 178.7209930419922 128.6933746337891 150.9756011962891
6122 177.7796020507812 126.2748718261719 151.8587188720703
6123 177.6056976318359 127.5721130371094 152.4080047607422
6124 177.1252136230469 126.4333343505859 152.3584747314453
6125 176.1137542724609 125.1996078491211 152.5374145507812
6126 176.8925628662109 125.9672088623047 152.3752288818359
6127 176.1094970703125 125.9635543823242 152.677001953125
6128 175.9153137207031 123.629997253418 152.4006195068359
6129 176.4834899902344 124.5785598754883 152.3682708740234
6130 175.2216644287109 123.8441467285156 152.595458984375
6131 174.8098602294922 122.1648254394531 152.3656463623047
6132 174.9146118164062 122.9460372924805 152.4401550292969
6133 173.9337158203125 122.2930374145508 152.639404296875
6134 172.6307067871094 120.4432067871094 152.1075134277344
6135 172.7920532226562 121.2595596313477 152.6333160400391
6136 171.7048034667969 120.6147384643555 152.6567535400391
6137 172.4665069580078 119.1674041748047 150.9124298095703
6138 171.3869171142578 118.9202041625977 151.1060485839844
6139 170.9863891601562 118.6292266845703 150.6290740966797
6140 172.6928405761719 119.0110931396484 150.3297424316406
6141 170.3652801513672 118.819465637207 148.4596099853516
6142 169.7027893066406 118.501594543457 148.9525756835938
6143 170.1573791503906 119.2938003540039 147.54736328125
6144 177.7336883544922 130.4539184570312 152.3094787597656
6145 182.2447204589844 131.4048919677734 130.8226470947266
6146 184.7262725830078 131.2336273193359 140.1361389160156
6147 187.1388854980469 131.2681732177734 138.7392272949219
6148 186.0241851806641 130.7304229736328 138.8061218261719
6149 186.5099639892578 129.9408721923828 137.5632171630859
6150 186.5135345458984 129.3414154052734 136.9600982666016
6151 186.083251953125 128.6678161621094 137.5356903076172
6152 186.7540588378906 128.9526214599609 136.7473754882812
6153 186.2420654296875 129.5474243164062 137.488525390625
6154 185.9242706298828 129.1011962890625 137.6789855957031
6155 186.2142791748047 131.1385650634766 139.2154388427734
6156 187.2036743164062 130.1694488525391 136.8113403320312
6157 186.8531341552734 129.7754974365234 136.7073059082031
6158 160.4128570556641 130.5946044921875 139.8170471191406
6159 161.0837249755859 129.7459106445312 138.5250854492188
6160 161.9428405761719 130.7501678466797 130.4292449951172
6161 161.5211639404297 129.1765441894531 125.1769409179688
6162 161.6988525390625 128.281494140625 125.1103134155273
6163 161.7599945068359 128.237060546875 146.9402160644531
6164 161.6682281494141 128.6390686035156 146.7823486328125
6165 161.7085571289062 128.289306640625 146.3211059570312
6166 161.7290802001953 127.5914764404297 145.8119201660156
6167 162.7590026855469 126.6952285766602 150.49169921875
6168 162.2933044433594 127.3854141235352 149.0968627929688
6169 162.1351928710938 126.1522369384766 149.2404479980469
6170 161.8668518066406 126.5138244628906 148.1747894287109
6171 164.0358276367188 130.2161102294922 130.6278076171875
6172 163.3085327148438 129.1896057128906 130.4123382568359
6173 163.6827545166016 129.8251495361328 130.5300445556641
6174 169.1325836181641 130.6431274414062 141.99755859375
6175 171.4839935302734 129.0589904785156 127.3331985473633
6176 172.2359924316406 127.8872528076172 127.148323059082
6177 172.8903961181641 127.4844818115234 127.0978164672852
6178 172.2801513671875 126.540641784668 127.1600646972656
6179 173.3442840576172 126.6646881103516 127.130989074707
6180 173.8166809082031 125.7904434204102 127.3437957763672
6181 169.0048065185547 129.3979797363281 142.3924255371094
6182 169.7028350830078 130.1919403076172 142.7820892333984
6183 169.5014038085938 129.0589752197266 142.7930450439453
6184 168.3052368164062 128.9303588867188 142.2097778320312
6185 169.1834259033203 128.5818328857422 142.8728790283203
6186 167.5075531005859 128.3724822998047 142.2381286621094
6187 168.4601287841797 127.8756866455078 143.1513366699219
6188 166.5579223632812 127.8080978393555 142.3907470703125
6189 167.0124969482422 128.6332550048828 141.6586761474609
6190 172.7577209472656 130.8189392089844 116.7384490966797
6191 171.9269714355469 130.0984497070312 116.70849609375
6192 172.9218902587891 131.0562591552734 138.5324554443359
6193 172.8833618164062 130.4678955078125 138.020263671875
6194 174.3211822509766 129.9311981201172 145.5924987792969
6195 174.9383392333984 129.6981811523438 145.6904296875
6196 174.4868011474609 128.4671936035156 145.6011962890625
6197 174.1223602294922 126.9046859741211 145.6407470703125
6198 175.2820739746094 127.4097518920898 145.6154327392578
6199 175.1219024658203 131.1599731445312 131.5781402587891
6200 174.7873382568359 130.4719543457031 154.0937042236328
6201 160.6058349609375 128.2796173095703 140.5501403808594
6202 160.8451080322266 128.2943420410156 140.1600952148438
6203 162.70654296875 126.271484375 140.1039733886719
6204 163.4345550537109 126.8475646972656 139.9284820556641
6205 163.3887939453125 126.241096496582 140.1942596435547
6206 164.1217956542969 127.8598403930664 139.947509765625
6207 164.1190338134766 126.7343902587891 140.1875305175781
6208 164.6434020996094 129.6241607666016 139.2874755859375
6209 165.6227416992188 129.4291076660156 139.8821411132812
6210 164.6774597167969 128.4410095214844 140.0000457763672
6211 163.5070343017578 127.8028869628906 139.8292083740234
6212 162.5655822753906 126.8622436523438 139.8917694091797
6213 162.1712493896484 126.2802886962891 140.1647338867188
6214 160.8043060302734 129.2378234863281 141.6043090820312
6215 160.7611236572266 130.100830078125 141.7138671875
6216 161.5934753417969 127.0172500610352 140.0488586425781
6217 161.5017242431641 128.4080657958984 139.7296447753906
6218 162.1951293945312 127.7418823242188 139.7704925537109
6219 161.1201629638672 128.4815979003906 139.9167785644531
6220 161.6580657958984 129.6224212646484 147.5405883789062
6221 161.5359802246094 128.1777191162109 145.2283935546875
6222 162.0616149902344 127.9255523681641 148.3454132080078
6223 161.7426605224609 126.7741928100586 147.2321166992188
6224 162.9872131347656 130.2448883056641 130.5653839111328
6225 164.833984375 129.4767761230469 155.5217742919922
6226 171.6692047119141 126.5208435058594 127.2664642333984
6227 170.8868713378906 126.2605667114258 127.3513336181641
6228 171.5206909179688 125.8025512695312 127.3474502563477
6229 171.7969665527344 124.575569152832 127.377197265625
6230 172.2562255859375 124.0643920898438 127.3032608032227
6231 173.5071411132812 124.4018249511719 127.3716888427734
6232 169.5860595703125 130.0957946777344 127.9718399047852
6233 168.9770050048828 129.7052459716797 155.6694488525391
6234 166.6875 127.8992385864258 155.7080688476562
6235 165.8142547607422 127.1239624023438 155.6849975585938
6236 164.90673828125 126.2066268920898 155.0438690185547
6237 164.8094787597656 127.5734100341797 155.2732391357422
6238 164.3411560058594 127.3298721313477 154.6517791748047
6239 172.6659698486328 129.9671325683594 133.6128692626953
6240 172.3383331298828 129.6322479248047 116.783935546875
6241 172.9363555908203 129.5380859375 116.9647827148438
6242 175.1429138183594 130.5254974365234 140.6695251464844
6243 175.7539520263672 130.4131317138672 146.2142333984375
6244 175.9217681884766 130.7731781005859 140.8557586669922
6245 175.679931640625 130.3312072753906 140.7586059570312
6246 175.1670227050781 129.64892578125 140.7186737060547
6247 175.6515655517578 129.3430786132812 140.7619934082031
6248 176.9189300537109 130.30908203125 146.7820587158203
6249 175.7933502197266 130.8064117431641 131.4700927734375
6250 177.0382232666016 130.5064544677734 131.2154388427734
6251 175.8619079589844 130.2640991210938 131.4752349853516
6252 177.5423126220703 130.9490203857422 140.9770202636719
6253 178.0621795654297 129.5908203125 151.7636871337891
6254 177.9423522949219 130.6249237060547 140.8049926757812
6255 179.1567230224609 130.2981872558594 140.5998229980469
6256 179.5243835449219 129.4951782226562 140.633056640625
6257 181.9666290283203 130.4749603271484 131.4227294921875
6258 185.2108764648438 130.7335357666016 139.3718719482422
6259 185.2289428710938 129.6068115234375 133.1182861328125
6260 185.648681640625 130.0684967041016 133.7835540771484
6261 186.2077331542969 129.6031646728516 134.0617370605469
6262 187.9834442138672 130.9331512451172 135.4091796875
6263 160.6732482910156 130.1593933105469 139.0713653564453
6264 161.0265197753906 129.4649810791016 142.9023742675781
6265 163.9223480224609 130.2773742675781 138.3977355957031
6266 164.9982757568359 130.0548858642578 139.2941589355469
6267 163.3819427490234 129.088134765625 139.206787109375
6268 163.6126403808594 128.6793518066406 139.5349273681641
6269 162.3636627197266 129.0037078857422 139.0813598632812
6270 162.1384887695312 128.4273986816406 139.5317230224609
6271 167.9258270263672 129.723388671875 141.5367279052734
6272 173.2506866455078 130.2198638916016 137.4795227050781
6273 173.2806091308594 129.9619903564453 137.8012542724609
6274 173.7055969238281 129.5987396240234 138.1676483154297
6275 173.7698059082031 129.5740203857422 137.8858947753906
6276 173.4859008789062 129.6977081298828 132.5924682617188
6277 172.9725952148438 129.7391510009766 133.1238555908203
6278 175.1260375976562 124.7022933959961 132.3120422363281
6279 176.4341735839844 124.6225433349609 131.9504089355469
6280 175.3006439208984 123.4432830810547 132.3444366455078
6281 176.3930358886719 123.5315933227539 131.9605255126953
6282 177.8423767089844 124.3258666992188 131.8663787841797
6283 178.6103515625 124.5428314208984 131.96875
6284 178.6060943603516 124.1087417602539 131.9781799316406
6285 178.9902954101562 123.5238494873047 132.093994140625
6286 180.2748565673828 123.9889984130859 132.5982055664062
6287 179.6339416503906 122.8101959228516 132.3272399902344
6288 180.6412506103516 122.8904418945312 132.4080352783203
6289 179.2388916015625 122.3559875488281 132.3392791748047
6290 179.9300537109375 121.9405364990234 132.5757293701172
6291 183.7804412841797 121.8411560058594 132.6411590576172
6292 181.7703704833984 122.3774871826172 132.6445770263672
6293 183.9779968261719 123.6529998779297 132.6322021484375
6294 177.5910339355469 127.7401657104492 125.5508270263672
6295 177.0776214599609 126.8624267578125 125.9511871337891
6296 177.7193298339844 126.6954345703125 125.7319641113281
6297 178.3202819824219 126.3118667602539 125.1784591674805
6298 177.821533203125 125.5791168212891 125.8615493774414
6299 174.2893829345703 129.5109100341797 153.9580993652344
6300 174.8728332519531 130.0885009765625 131.791748046875
6301 175.4421691894531 129.2973327636719 131.1759033203125
6302 174.6421051025391 129.5491180419922 131.6743316650391
6303 175.5567474365234 127.1969909667969 131.4902038574219
6304 175.8011627197266 128.0650177001953 131.0595550537109
6305 177.0502166748047 129.5646057128906 152.5008850097656
6306 177.3381652832031 129.1134338378906 152.2852478027344
6307 178.3381195068359 128.4456787109375 151.5513305664062
6308 182.0432434082031 130.0327301025391 131.4156188964844
6309 184.6826324462891 130.5144195556641 139.5598754882812
6310 186.7689819335938 129.75390625 134.6362762451172
6311 186.897216796875 130.2820587158203 134.7672119140625
6312 187.1073608398438 129.7861785888672 135.0663146972656
6313 187.1798248291016 129.3154754638672 134.809814453125
6314 187.3387145996094 129.3308410644531 135.2236938476562
6315 187.2577972412109 129.7530975341797 135.6329956054688
6316 187.2864074707031 129.2995452880859 135.9132843017578
6317 187.0765075683594 129.6562805175781 136.2160949707031
6318 186.9145965576172 129.3292694091797 136.4769897460938
6319 187.3057708740234 130.2324981689453 135.3088531494141
6320 161.0971221923828 127.8827972412109 143.0479278564453
6321 160.8206329345703 126.5466232299805 142.557373046875
6322 161.0807647705078 126.7808532714844 143.3878784179688
6323 161.0742797851562 125.3493041992188 144.9440155029297
6324 160.8182830810547 124.1322479248047 145.3205871582031
6325 161.1811981201172 124.6398391723633 146.3412933349609
6326 161.0455780029297 123.7822875976562 146.4096221923828
6327 160.8589019775391 123.2702789306641 145.5135955810547
6328 160.9973754882812 123.0094604492188 146.0261993408203
6329 161.1662445068359 122.4105911254883 146.6094818115234
6330 161.0878601074219 122.5488510131836 145.5477294921875
6331 161.601806640625 121.7077941894531 146.3417358398438
6332 161.3843841552734 122.0623779296875 147.1601104736328
6333 161.8151397705078 121.1208724975586 147.0139465332031
6334 161.7414093017578 120.1815338134766 148.418212890625
6335 161.8511047363281 120.6820678710938 147.9762420654297
6336 161.9481811523438 119.7283401489258 147.8080902099609
6337 161.7926025390625 127.6947402954102 147.0132141113281
6338 161.7216949462891 127.0322723388672 146.5086517333984
6339 162.5205688476562 129.9021453857422 150.2060546875
6340 163.3049163818359 130.0225372314453 152.2772827148438
6341 167.3772277832031 129.2175140380859 141.4263916015625
6342 172.1930847167969 130.0295715332031 154.8047485351562
6343 172.1320343017578 130.56884765625 134.3169708251953
6344 172.7858276367188 129.6098175048828 145.3172149658203
6345 174.4790191650391 130.4081573486328 132.0353088378906
6346 174.1809387207031 128.9821319580078 131.8925323486328
6347 183.4469604492188 129.2017517089844 131.4851531982422
6348 184.4383392333984 129.9436187744141 132.5487518310547
6349 184.1124267578125 129.3946838378906 131.97216796875
6350 183.5480804443359 127.5299911499023 131.6985931396484
6351 182.3745269775391 127.2331237792969 131.5212554931641
6352 182.0458068847656 127.7487640380859 131.0872497558594
6353 183.2630920410156 128.2025909423828 131.3076171875
6354 182.1853485107422 128.4565887451172 130.9894866943359
6355 183.1936645507812 128.7957763671875 131.2653961181641
6356 185.8692016601562 130.1940765380859 138.3948974609375
6357 187.6408843994141 130.3676147460938 136.3312225341797
6358 187.5067443847656 130.2606353759766 135.7369995117188
6359 187.2196960449219 129.9750823974609 136.18994140625
6360 160.9897766113281 129.2758483886719 142.511474609375
6361 161.1069488525391 128.7775421142578 143.05859375
6362 162.3064270019531 129.4049377441406 149.4759216308594
6363 161.9983520507812 128.8450775146484 148.3425445556641
6364 162.3392333984375 128.3950805664062 149.5254364013672
6365 163.5483703613281 128.9911193847656 152.6985778808594
6366 163.5581359863281 126.5922241210938 152.5921936035156
6367 163.5017852783203 127.3291549682617 152.2405548095703
6368 163.0714416503906 125.8657150268555 151.164794921875
6369 163.3815002441406 125.0297927856445 152.0747222900391
6370 163.7445526123047 129.7771453857422 138.6336822509766
6371 167.6958465576172 130.0826568603516 115.9721908569336
6372 168.1867980957031 129.77001953125 116.2183990478516
6373 167.667724609375 128.2608184814453 155.5089874267578
6374 165.9057006835938 126.1056900024414 155.4194641113281
6375 165.5538330078125 125.0986862182617 154.7770843505859
6376 165.0692291259766 125.0849914550781 154.5059356689453
6377 172.7408447265625 129.2626190185547 135.8855285644531
6378 173.3887939453125 129.8679351806641 137.5718994140625
6379 173.5402526855469 129.4313812255859 137.4576721191406
6380 173.385986328125 129.0736083984375 137.2144470214844
6381 173.7801513671875 128.7420196533203 137.6782684326172
6382 173.5570068359375 127.8882522583008 145.564697265625
6383 173.8878784179688 125.4438705444336 145.9560394287109
6384 174.5388488769531 125.5120697021484 146.1917724609375
6385 174.476318359375 124.9520950317383 146.3896789550781
6386 173.7881011962891 129.1412200927734 117.0710296630859
6387 176.2655487060547 128.4203643798828 145.9183044433594
6388 177.0559997558594 128.4427185058594 146.4456176757812
6389 177.2178955078125 127.241325378418 146.64697265625
6390 175.7533569335938 127.4897308349609 145.69140625
6391 175.30322265625 129.1343536376953 153.5335083007812
6392 176.6842041015625 130.0613708496094 131.211181640625
6393 177.6588439941406 129.9801483154297 147.3072814941406
6394 180.3997344970703 129.1194000244141 140.6764221191406
6395 184.6593475341797 127.5556716918945 132.0520324707031
6396 185.142822265625 127.2017669677734 132.3153533935547
6397 184.0281219482422 126.9475326538086 132.2067260742188
6398 184.4320831298828 126.455436706543 132.5048828125
6399 183.2396392822266 126.3261566162109 132.6090850830078
6400 183.4110412597656 125.9485626220703 132.8247375488281
6401 182.89599609375 124.375 132.8311920166016
6402 184.6676788330078 127.4729919433594 138.490966796875
6403 184.8630981445312 128.0585784912109 138.4882507324219
6404 184.3248596191406 127.9650192260742 138.8594512939453
6405 186.2159881591797 130.0233001708984 134.2395629882812
6406 163.3912506103516 128.5930023193359 120.2141952514648
6407 163.5879974365234 128.4570007324219 119.55419921875
6408 163.9325714111328 127.829948425293 118.1968460083008
6409 163.8139953613281 128.4570007324219 153.3661956787109
6410 164.8307037353516 129.3677673339844 116.3269577026367
6411 165.2624664306641 127.9247283935547 116.7282333374023
6412 169.8025665283203 129.1805572509766 127.7377243041992
6413 169.9268035888672 129.2974243164062 143.1533813476562
6414 173.2805938720703 126.6675186157227 132.8302764892578
6415 173.6366882324219 125.3378067016602 132.8269958496094
6416 174.2368774414062 126.2109603881836 132.3690490722656
6417 175.2990417480469 125.3857574462891 132.1773834228516
6418 176.5312652587891 121.4010925292969 132.5660552978516
6419 175.4537200927734 122.3737106323242 132.5542144775391
6420 176.9812622070312 122.2333450317383 132.1937866210938
6421 177.8731842041016 122.4618759155273 132.0405883789062
6422 178.4382019042969 121.4416809082031 132.581787109375
6423 177.7051391601562 119.4069213867188 132.2110748291016
6424 178.4202423095703 120.1374969482422 132.5261993408203
6425 178.7259674072266 119.9557952880859 132.3361358642578
6426 178.8281097412109 119.6940689086914 131.9780578613281
6427 176.8548889160156 119.4789505004883 132.675048828125
6428 176.2778778076172 119.0981521606445 132.5858459472656
6429 175.8404846191406 119.1901473999023 132.8805236816406
6430 176.3412628173828 119.8809432983398 132.821533203125
6431 175.6434173583984 119.5494766235352 132.9479217529297
6432 175.4735412597656 120.6826248168945 132.6468811035156
6433 173.4026947021484 121.9995422363281 132.6707153320312
6434 174.3150024414062 120.6554870605469 132.8353881835938
6435 173.2586059570312 120.6938858032227 132.9413146972656
6436 172.5257110595703 121.6737670898438 132.9623718261719
6437 172.2947387695312 122.3094863891602 132.9720764160156
6438 173.6129760742188 128.8970489501953 145.4084167480469
6439 178.0882110595703 129.3935241699219 147.5718536376953
6440 187.6879577636719 128.5743103027344 134.6124267578125
6441 188.00341796875 128.4925537109375 135.0518188476562
6442 188.0575256347656 128.4615478515625 135.5488433837891
6443 188.3456726074219 127.6799850463867 135.1395721435547
6444 188.3489379882812 127.5653686523438 135.5358428955078
6445 188.1500549316406 127.5734176635742 136.0262756347656
6446 188.1559143066406 127.1171875 136.4120788574219
6447 186.9473571777344 127.1913986206055 137.3667144775391
6448 185.7494201660156 127.6403732299805 137.9533081054688
6449 185.9838104248047 126.9450454711914 138.0614471435547
6450 160.5676422119141 128.2318572998047 141.3536224365234
6451 160.7948303222656 127.583366394043 142.1553802490234
6452 160.7477111816406 127.4706573486328 141.7977447509766
6453 160.8320922851562 126.2582550048828 141.4258422851562
6454 160.9507598876953 125.8435974121094 142.5856018066406
6455 161.1743316650391 125.4084701538086 142.1366271972656
6456 161.0288848876953 125.522346496582 142.6463012695312
6457 161.0406646728516 124.883056640625 143.7618865966797
6458 161.0532531738281 125.6972198486328 144.0175476074219
6459 161.0075988769531 125.1423492431641 144.4396057128906
6460 161.4299926757812 129.8575744628906 138.1851654052734
6461 162.2341613769531 129.6723785400391 138.2855224609375
6462 161.7529144287109 128.9045257568359 124.3573837280273
6463 161.7844085693359 127.9295806884766 124.5829238891602
6464 161.7639312744141 128.9611663818359 129.8404998779297
6465 163.7646331787109 124.6432037353516 153.2073059082031
6466 163.3163452148438 124.0530319213867 152.1399993896484
6467 166.3259429931641 129.3701782226562 140.3992462158203
6468 168.6249542236328 129.1824340820312 128.0289916992188
6469 171.0269927978516 129.1583557128906 144.6553649902344
6470 170.4586791992188 128.8341674804688 144.0781402587891
6471 170.1604919433594 127.8482131958008 144.2563934326172
6472 171.3516387939453 127.4451599121094 145.2182006835938
6473 172.3319854736328 128.8636322021484 116.7543334960938
6474 174.0857696533203 129.5048675537109 139.3864135742188
6475 174.4366912841797 126.1624450683594 145.8982849121094
6476 176.3278656005859 129.1399993896484 152.9862518310547
6477 176.2238464355469 129.4186401367188 153.0450286865234
6478 178.4795532226562 128.8192443847656 120.6943283081055
6479 178.8845672607422 128.1169281005859 121.4781494140625
6480 182.30419921875 129.0083312988281 131.0736083984375
6481 181.3117980957031 128.2399291992188 130.8992309570312
6482 182.6921081542969 129.2621765136719 131.2251434326172
6483 161.7366485595703 129.1767272949219 139.0144805908203
6484 161.9431457519531 127.4727935791016 147.6076812744141
6485 162.051513671875 127.2971343994141 148.397705078125
6486 161.5207824707031 128.5479278564453 129.5448455810547
6487 163.7529754638672 128.3041534423828 118.6453323364258
6488 164.0209045410156 125.2728805541992 153.6830749511719
6489 164.3035583496094 125.8195037841797 154.1453704833984
6490 163.9111328125 126.1539840698242 153.5655059814453
6491 165.1365661621094 128.5300598144531 116.5622940063477
6492 165.8304138183594 128.4930877685547 129.0500640869141
6493 167.2625885009766 128.7426452636719 128.2903747558594
6494 166.3603363037109 128.1216278076172 128.2772674560547
6495 167.2861022949219 127.4172439575195 127.4729919433594
6496 166.5792846679688 127.0624694824219 127.6183242797852
6497 167.1897735595703 126.9770431518555 127.3862915039062
6498 166.9898071289062 126.1530609130859 127.4658126831055
6499 167.6400909423828 126.0413284301758 127.372673034668
6500 167.4349212646484 125.6591644287109 127.4618453979492
6501 169.3054962158203 126.743537902832 127.3467636108398
6502 168.655029296875 125.6320343017578 127.3691329956055
6503 169.6720886230469 126.0574951171875 127.2198257446289
6504 170.4424743652344 125.4767608642578 127.1451950073242
6505 169.9103546142578 124.4837112426758 127.1452178955078
6506 170.255859375 124.4696197509766 127.1250534057617
6507 170.6621398925781 124.0869445800781 126.9952011108398
6508 170.0463104248047 124.0658264160156 126.9903182983398
6509 170.7880401611328 123.5275268554688 126.5871810913086
6510 174.347900390625 122.0835876464844 125.5219802856445
6511 173.5377807617188 122.103157043457 125.4806213378906
6512 173.3164978027344 121.7329940795898 125.4904479980469
6513 173.5874938964844 121.3710021972656 125.6121978759766
6514 174.89306640625 121.3660125732422 125.6294250488281
6515 172.7464294433594 120.8739776611328 125.7186889648438
6516 174.6300964355469 120.9458923339844 125.7416915893555
6517 168.1638946533203 128.7915802001953 155.6091613769531
6518 170.878173828125 129.0702819824219 127.40576171875
6519 172.639892578125 128.9958953857422 134.3129425048828
6520 172.6186370849609 128.7340698242188 135.2496337890625
6521 172.5575561523438 128.5805511474609 134.545654296875
6522 172.1798706054688 127.8196334838867 135.2127380371094
6523 172.1288452148438 127.5183334350586 134.7217254638672
6524 171.8997650146484 125.9454727172852 134.8764343261719
6525 171.7320404052734 125.3853988647461 134.9977264404297
6526 171.4115295410156 124.7926254272461 135.9630126953125
6527 171.3931579589844 123.5785598754883 135.6645355224609
6528 171.3787994384766 123.1772384643555 135.1062927246094
6529 171.39599609375 123.0400085449219 135.4921569824219
6530 172.8834228515625 128.9543914794922 133.3275604248047
6531 172.7806549072266 128.416259765625 133.5255889892578
6532 173.1807250976562 128.5363464355469 116.9706649780273
6533 173.0283050537109 129.2352142333984 136.6433715820312
6534 172.7129058837891 126.8260345458984 145.5806579589844
6535 172.7783813476562 125.6631088256836 145.6116485595703
6536 173.2564086914062 125.7513275146484 145.6981048583984
6537 172.8685913085938 124.7910003662109 145.6813507080078
6538 173.4965209960938 124.1805801391602 145.9576416015625
6539 175.2619934082031 126.9156265258789 145.6792755126953
6540 175.5500335693359 126.3677368164062 146.0035095214844
6541 175.9988403320312 126.7791595458984 145.98583984375
6542 176.8612213134766 125.8817977905273 146.8275756835938
6543 176.1117248535156 128.7778625488281 130.876953125
6544 176.1621856689453 129.2524871826172 130.9600524902344
6545 177.5177154541016 128.7803192138672 130.6724548339844
6546 179.1677551269531 127.7142944335938 122.0667953491211
6547 178.5979919433594 125.5086212158203 148.5304565429688
6548 179.5235137939453 129.0680541992188 140.545166015625
6549 160.8243865966797 127.5489196777344 140.3867034912109
6550 161.4725341796875 128.3062591552734 143.8375549316406
6551 161.4937133789062 127.7843627929688 144.2621765136719
6552 161.2012939453125 128.5960083007812 127.5047073364258
6553 165.0585479736328 126.7071380615234 116.9693603515625
6554 163.7895050048828 127.827751159668 153.231201171875
6555 164.8715515136719 128.4784240722656 155.3582458496094
6556 167.0601196289062 128.0095825195312 127.8181228637695
6557 168.2826232910156 128.3136138916016 127.6800994873047
6558 169.5552520751953 128.6013336181641 127.6350173950195
6559 172.0950012207031 129.2764282226562 154.5648498535156
6560 173.7988586425781 126.6537780761719 127.0677947998047
6561 175.4230499267578 126.5058746337891 126.6571426391602
6562 175.7708892822266 125.1204833984375 127.0849304199219
6563 175.8607788085938 124.6230239868164 127.0803070068359
6564 176.5886688232422 125.1513366699219 126.7923049926758
6565 176.3140563964844 124.4310913085938 126.8258361816406
6566 176.2049865722656 123.4449920654297 126.3543472290039
6567 176.9493255615234 124.0931930541992 126.3186950683594
6568 177.3724822998047 123.0008316040039 125.6615447998047
6569 177.1102294921875 122.2739791870117 125.3082046508789
6570 177.7027893066406 122.2933578491211 124.9223709106445
6571 173.1817779541016 128.3092803955078 137.2518463134766
6572 174.4014434814453 129.070556640625 138.1712036132812
6573 175.2212829589844 129.0263366699219 145.6436157226562
6574 176.7291564941406 126.4956512451172 146.4635772705078
6575 175.1093292236328 128.8306274414062 140.5029754638672
6576 175.20458984375 128.429443359375 140.2397766113281
6577 176.3334045410156 127.6427154541016 131.0150146484375
6578 177.3444061279297 127.3740081787109 130.7778472900391
6579 177.2590637207031 128.613037109375 119.1160202026367
6580 176.9078979492188 127.7979507446289 119.032096862793
6581 177.0872344970703 125.1592407226562 119.9923553466797
6582 177.5772552490234 125.3786849975586 120.4018936157227
6583 176.5899963378906 124.254997253418 120.0167007446289
6584 177.0091552734375 123.7891006469727 120.3830413818359
6585 176.3552856445312 123.8207931518555 119.9828414916992
6586 170.7022552490234 118.9465026855469 119.4863815307617
6587 171.9911499023438 119.5138778686523 119.6508941650391
6588 170.8201904296875 117.7867050170898 119.6678619384766
6589 169.4052734375 117.262565612793 119.4170227050781
6590 170.2041168212891 117.0076217651367 119.7200469970703
6591 168.9955902099609 116.5558395385742 119.6295928955078
6592 167.5825042724609 115.7560882568359 119.7628173828125
6593 168.6738586425781 115.860710144043 119.7844467163086
6594 168.0628204345703 115.4776382446289 120.0174789428711
6595 177.5061798095703 129.1461334228516 146.8320007324219
6596 179.0757598876953 125.9166870117188 149.1448669433594
6597 178.3725891113281 126.5191497802734 147.7286834716797
6598 179.1142272949219 128.6880035400391 123.064697265625
6599 184.2315368652344 128.5639801025391 131.7258148193359
6600 185.6981964111328 128.3304748535156 137.9169769287109
6601 187.7777404785156 128.498779296875 136.1186065673828
6602 162.5139617919922 126.5879974365234 122.9117050170898
6603 162.7524261474609 127.78759765625 122.0522384643555
6604 169.1159820556641 127.7194747924805 127.3996047973633
6605 166.1015930175781 128.5503540039062 140.9210205078125
6606 167.9570007324219 128.8934936523438 116.3260726928711
6607 168.0361785888672 126.4381713867188 116.5444717407227
6608 170.2239990234375 126.5367431640625 116.538200378418
6609 168.8648071289062 125.419677734375 116.5373077392578
6610 169.73681640625 128.7804718017578 143.1452178955078
6611 169.8682556152344 127.9023818969727 143.9752349853516
6612 169.0904388427734 127.8811340332031 143.4065551757812
6613 172.6661071777344 128.1866912841797 127.0785369873047
6614 172.4248962402344 127.7398529052734 133.8119049072266
6615 172.2292022705078 127.1201705932617 134.130126953125
6616 173.4698638916016 127.4735870361328 126.9508514404297
6617 176.3180084228516 125.76416015625 126.790397644043
6618 172.27880859375 127.2561569213867 136.9199066162109
6619 172.4020538330078 126.3659210205078 136.9056396484375
6620 175.7045593261719 128.6688842773438 145.6819458007812
6621 177.3687133789062 128.2059631347656 152.6073455810547
6622 178.098388671875 127.8415756225586 151.9558715820312
6623 181.5893859863281 128.9963989257812 140.5748596191406
6624 185.544677734375 128.3460540771484 132.5288391113281
6625 161.0383453369141 126.1683502197266 143.4150695800781
6626 163.4640045166016 127.2569961547852 119.55419921875
6627 165.4237670898438 128.0518951416016 140.7683715820312
6628 165.1659240722656 125.6825103759766 142.0585174560547
6629 165.7043762207031 125.5001831054688 142.6617126464844
6630 165.1821899414062 125.1733245849609 142.2365112304688
6631 163.0942230224609 124.2988739013672 142.0215454101562
6632 162.8946533203125 123.1293716430664 143.0409851074219
6633 162.6765747070312 124.0631103515625 142.37158203125
6634 166.2871551513672 123.5307312011719 143.0836639404297
6635 165.4446258544922 123.6233825683594 142.7545471191406
6636 165.7979736328125 123.9791030883789 142.6715087890625
6637 167.3121337890625 124.8949432373047 143.3474731445312
6638 166.4736175537109 124.027717590332 142.9392395019531
6639 165.7242279052734 124.6185531616211 142.5228271484375
6640 165.7978210449219 126.2466735839844 142.9509887695312
6641 166.1893768310547 126.154167175293 143.2300720214844
6642 165.5910491943359 126.4411010742188 142.6764526367188
6643 167.4006042480469 128.0222473144531 116.5024185180664
6644 169.1733703613281 127.2844161987305 143.7540740966797
6645 170.2315216064453 128.3219909667969 127.4770660400391
6646 171.2440032958984 127.8872451782227 127.3549499511719
6647 172.2825622558594 128.0957336425781 154.3087463378906
6648 172.4459991455078 126.6569976806641 154.2601928710938
6649 175.2606506347656 128.3450012207031 138.7813110351562
6650 174.889892578125 126.5788345336914 138.5722961425781
6651 178.4601287841797 127.6829223632812 147.8547515869141
6652 180.9119262695312 128.0344390869141 139.9671936035156
6653 182.0832366943359 127.5283432006836 139.5416259765625
6654 181.2410736083984 127.6809234619141 131.0661010742188
6655 186.0369873046875 127.0780410766602 132.7648468017578
6656 186.2542114257812 127.555908203125 132.9199676513672
6657 186.9067230224609 126.3139114379883 133.0638732910156
6658 162.4857788085938 125.1457672119141 123.4891586303711
6659 162.6432495117188 124.9898681640625 122.9761962890625
6660 164.1984710693359 128.1429901123047 129.3980407714844
6661 166.9853820800781 128.4909362792969 116.3247222900391
6662 167.8820037841797 127.8580017089844 116.5417022705078
6663 167.2383270263672 126.7014389038086 116.5396575927734
6664 165.8285217285156 126.530876159668 116.5554809570312
6665 166.2310638427734 125.8129730224609 116.4081649780273
6666 170.8915100097656 127.7931060791016 144.950927734375
6667 171.9947967529297 127.9351272583008 116.5687408447266
6668 172.9088745117188 126.4718780517578 154.2054290771484
6669 176.8044891357422 125.7260437011719 126.6045303344727
6670 177.4270172119141 125.8115615844727 126.1846618652344
6671 177.1500549316406 125.1519927978516 126.4251556396484
6672 174.8066711425781 128.4100799560547 139.9765930175781
6673 175.2909545898438 128.5175170898438 153.7526702880859
6674 175.4657287597656 128.5712432861328 139.1774139404297
6675 176.2918243408203 128.4393310546875 153.2680511474609
6676 177.9922637939453 127.6596908569336 125.3662948608398
6677 178.7420043945312 126.7770004272461 121.716194152832
6678 181.2365875244141 127.1294021606445 131.5166931152344
6679 184.1469116210938 128.0369415283203 131.7081909179688
6680 186.3958282470703 128.0080718994141 137.4833221435547
6681 184.6495208740234 125.5464935302734 132.8628234863281
6682 160.6035614013672 127.7030181884766 140.7766571044922
6683 162.9095916748047 126.7451095581055 121.6331100463867
6684 162.6996307373047 126.0858764648438 122.3761978149414
6685 162.7491302490234 124.8561248779297 122.2024536132812
6686 162.7187347412109 124.376106262207 122.5154876708984
6687 162.4878082275391 124.5688171386719 149.9811706542969
6688 164.9521026611328 127.6341781616211 117.0062561035156
6689 164.9165954589844 127.6014785766602 128.936767578125
6690 164.3738861083984 127.6983261108398 129.123291015625
6691 165.8501281738281 127.9577484130859 141.3886871337891
6692 166.5013885498047 127.2423934936523 155.5538024902344
6693 170.1855163574219 127.6769561767578 127.3765640258789
6694 172.4194488525391 127.920280456543 116.7372589111328
6695 173.435546875 125.2290115356445 117.6412963867188
6696 174.1057586669922 127.6359481811523 154.1965026855469
6697 175.1668395996094 128.2858734130859 139.9802398681641
6698 175.9867553710938 128.2138671875 139.5867004394531
6699 175.156494140625 127.8117828369141 153.9488677978516
6700 175.4267578125 126.996337890625 138.8720397949219
6701 178.2238159179688 128.0621948242188 130.70556640625
6702 177.6715850830078 127.3086853027344 130.7406921386719
6703 178.9658966064453 127.2802734375 150.7633972167969
6704 185.1327819824219 128.0832672119141 132.1825561523438
6705 182.6554870605469 126.6051940917969 132.3243103027344
6706 188.1071929931641 128.0834808349609 134.7945556640625
6707 188.9789123535156 126.4311447143555 135.0502014160156
6708 188.7887268066406 126.7932586669922 135.5707397460938
6709 189.2296447753906 126.2665328979492 135.3428192138672
6710 189.0679931640625 126.521598815918 135.8587799072266
6711 189.8488922119141 126.2117233276367 136.1091918945312
6712 191.1670227050781 123.9764862060547 135.7457885742188
6713 191.0230712890625 124.9100723266602 135.9866638183594
6714 191.7023315429688 123.9708938598633 136.2677001953125
6715 192.6963195800781 122.1403579711914 135.9775390625
6716 192.7549743652344 122.1671981811523 136.4213104248047
6717 192.4199829101562 121.5458221435547 136.2780151367188
6718 192.2651977539062 121.4138412475586 136.7298583984375
6719 191.9638671875 121.6145248413086 137.2174682617188
6720 191.7385711669922 121.1816024780273 137.4867248535156
6721 191.6768188476562 120.7001571655273 137.8489227294922
6722 192.0543060302734 120.25732421875 137.7159576416016
6723 192.2612152099609 120.9890670776367 136.6831970214844
6724 192.2215118408203 121.6481475830078 135.7597961425781
6725 192.0018463134766 122.1049652099609 135.3584594726562
6726 192.4150543212891 122.34326171875 135.6089630126953
6727 160.8004150390625 126.9218826293945 141.0003967285156
6728 161.3290557861328 126.5219268798828 144.5722045898438
6729 162.9326629638672 124.2426681518555 121.7684020996094
6730 163.0300903320312 127.9312973022461 129.2520599365234
6731 162.9265289306641 125.6758880615234 121.4747467041016
6732 165.06689453125 127.7643508911133 140.551513671875
6733 161.9464874267578 125.3102798461914 141.1661987304688
6734 162.7075653076172 124.996467590332 141.3996734619141
6735 162.1556701660156 124.6351089477539 142.0243225097656
6736 161.6285095214844 124.9438934326172 142.0761413574219
6737 161.3983764648438 124.1076583862305 143.3752746582031
6738 161.6891021728516 124.1139907836914 142.9509887695312
6739 165.3748016357422 127.3889694213867 155.6265869140625
6740 164.6048583984375 126.5790634155273 128.78076171875
6741 164.0792236328125 127.2246017456055 128.9438781738281
6742 166.213134765625 127.5726547241211 128.0307312011719
6743 165.5229797363281 127.7270584106445 128.6846771240234
6744 165.5980072021484 126.7011032104492 128.2617492675781
6745 172.7116546630859 125.7071914672852 154.0254974365234
6746 172.1143341064453 127.3088989257812 116.7873153686523
6747 173.4971160888672 127.453369140625 117.5899353027344
6748 174.4654846191406 127.4825668334961 131.9565887451172
6749 175.334228515625 126.0535125732422 131.8984069824219
6750 176.2447662353516 125.4702301025391 131.7629089355469
6751 176.7270812988281 124.9765014648438 131.8365325927734
6752 177.7780151367188 124.7123718261719 131.8592224121094
6753 178.2013244628906 124.9009780883789 131.8262634277344
6754 179.1947937011719 124.4813995361328 132.1487274169922
6755 179.8635559082031 123.3252716064453 132.3739318847656
6756 181.43505859375 123.1156158447266 132.6093444824219
6757 185.4734649658203 124.2235412597656 132.8453521728516
6758 185.8651428222656 122.5463409423828 132.8645172119141
6759 175.1506958007812 127.3354721069336 153.9362487792969
6760 179.3139801025391 127.1621017456055 122.572021484375
6761 183.2497863769531 127.4027328491211 139.1203918457031
6762 184.6663665771484 127.0302276611328 138.5217895507812
6763 187.2492218017578 126.5787963867188 133.2540130615234
6764 188.27490234375 127.2671356201172 134.3650817871094
6765 161.1140441894531 127.4590225219727 140.1610260009766
6766 162.6027221679688 127.5813751220703 128.8081207275391
6767 162.9571533203125 124.9583587646484 121.1204605102539
6768 162.9436187744141 123.3340148925781 121.0129165649414
6769 163.1966247558594 122.5791854858398 122.1027145385742
6770 163.5525054931641 125.5157470703125 118.9375762939453
6771 163.9805755615234 125.2394180297852 117.8017196655273
6772 165.0697326660156 126.370735168457 128.5626525878906
6773 164.8416442871094 125.5437927246094 128.7223663330078
6774 166.6009979248047 126.5231170654297 143.3778991699219
6775 167.9171295166016 126.896484375 143.4934844970703
6776 167.3728332519531 125.560791015625 143.3995056152344
6777 168.01806640625 125.6060333251953 143.5528564453125
6778 169.0430145263672 126.6001815795898 143.8675994873047
6779 170.0231628417969 123.6807327270508 144.8820037841797
6780 170.33544921875 124.4366149902344 144.9025421142578
6781 171.2440032958984 123.8949966430664 145.2841949462891
6782 167.2919158935547 127.4754257202148 143.1018218994141
6783 171.2537384033203 125.5986480712891 127.3349380493164
6784 170.9551696777344 124.444953918457 127.1560516357422
6785 173.1398468017578 123.9319000244141 127.1847839355469
6786 172.4097442626953 123.717887878418 127.1191101074219
6787 173.2171630859375 123.3479537963867 126.6144790649414
6788 174.0837860107422 123.3718719482422 126.5838165283203
6789 172.9574584960938 122.77587890625 125.8074569702148
6790 174.3221588134766 122.9035415649414 125.966911315918
6791 171.0066986083984 126.1520462036133 145.0908203125
6792 174.5329742431641 126.3928985595703 153.6753387451172
6793 174.2538299560547 125.5308380126953 153.2561645507812
6794 172.6224517822266 124.9628524780273 153.8028106689453
6795 169.6956939697266 118.5741348266602 151.6560668945312
6796 171.2411956787109 119.285285949707 151.6490325927734
6797 169.6087799072266 119.0368347167969 152.2029876708984
6798 176.4196166992188 128.0050354003906 139.5316772460938
6799 177.9160614013672 125.3309326171875 138.5002746582031
6800 178.0432586669922 124.9509429931641 138.7005920410156
6801 178.8580017089844 125.4686508178711 138.7173461914062
6802 179.1428833007812 125.1213836669922 138.9511260986328
6803 179.6455535888672 125.4420928955078 138.9067535400391
6804 181.6922912597656 124.1965103149414 139.5873718261719
6805 181.254150390625 123.1341171264648 139.6292114257812
6806 177.2565307617188 127.6384811401367 139.6916809082031
6807 177.8420257568359 127.0447006225586 139.5171813964844
6808 180.2537536621094 127.6288757324219 139.75244140625
6809 176.7821350097656 127.8306655883789 153.0404663085938
6810 177.0885009765625 127.1379776000977 139.4512329101562
6811 183.3060607910156 126.7704162597656 139.0309753417969
6812 182.7538299560547 125.5799179077148 139.3425140380859
6813 183.5657958984375 125.9824066162109 139.2357940673828
6814 182.2660064697266 125.0349884033203 139.4239501953125
6815 183.7967529296875 125.5149993896484 139.3864440917969
6816 187.7204437255859 127.5667953491211 136.5623474121094
6817 161.8991546630859 124.6000595092773 125.8769607543945
6818 163.2580108642578 127.3461074829102 128.8299713134766
6819 165.7580261230469 127.5156707763672 141.7713623046875
6820 166.2752532958984 127.6260452270508 142.3660888671875
6821 170.2797241210938 127.2621994018555 144.4862976074219
6822 172.8374786376953 125.4822082519531 133.3289031982422
6823 172.1940307617188 125.7775192260742 134.1025390625
6824 172.0254669189453 125.3125534057617 134.2605590820312
6825 172.8059997558594 125.6959991455078 127.3412017822266
6826 174.1303253173828 125.3972244262695 127.3770904541016
6827 174.0846252441406 124.0452270507812 127.2338180541992
6828 176.2598571777344 123.0116348266602 126.0140228271484
6829 176.6910552978516 127.3539047241211 153.0209197998047
6830 176.0196075439453 126.6822891235352 138.9833679199219
6831 176.9560852050781 126.6533279418945 139.186767578125
6832 177.8309783935547 125.6848068237305 138.5041809082031
6833 176.5459442138672 125.9221801757812 138.564208984375
6834 176.7185516357422 125.4624404907227 138.4186553955078
6835 177.0024108886719 124.9337692260742 138.5407867431641
6836 179.6121673583984 123.6408996582031 139.8322296142578
6837 177.6510925292969 123.2539825439453 139.8336486816406
6838 179.7899475097656 123.050895690918 139.8031005859375
6839 180.0198669433594 122.5783004760742 139.6572570800781
6840 179.4378204345703 121.6412124633789 139.2799682617188
6841 180.4801177978516 122.0460052490234 139.6052398681641
6842 180.4421234130859 121.1292190551758 139.5145568847656
6843 179.9818572998047 120.5863952636719 139.4194946289062
6844 180.9380035400391 120.6839981079102 139.6497344970703
6845 181.6823425292969 119.9832534790039 140.3196258544922
[truncated: 9,842,526 more chars]
